# Supplementary material for: Sub-optical-cycle light-matter energy transfer in molecular vibrational spectroscopy
Source: Nat Commun. 2022 Oct 6;13:5897. doi: 10.1038/s41467-022-33477-5 (PMC9537163; doi:10.1038/s41467-022-33477-5)
Supplement: Supplementary file 3 — Source Data [file 41467_2022_33477_MOESM3_ESM.zip]

Archive with 19 entries (19 files):
- fig1a.csv
- fig1b.csv
- fig1c.csv
- fig1d.csv
- fig1e.csv
- fig2a.csv
- fig2b1.csv
- fig2b2.csv
- fig2c_1.csv
- fig2c_2.csv
- fig3a.csv
- fig3b.csv
- fig3c_1.csv
- fig3c_2.csv
- fig4a.csv
- fig4b.csv
- fig4c.csv
- fig4d.csv
- fig4e.csv
