# Supplementary material for: Sub-optical-cycle light-matter energy transfer in molecular vibrational spectroscopy
Source: Nat Commun. 2022 Oct 6;13:5897. doi: 10.1038/s41467-022-33477-5 (PMC9537163; doi:10.1038/s41467-022-33477-5)
Supplement: Supplementary file 3 — Source Data [file 41467_2022_33477_MOESM3_ESM.zip › fig1a.csv]

	Frequency (cm^-1)	Sample	Reference	Absorbance
0	-101322.59710695357	1.7124351398641508e-27	1.7124351398641508e-27	-48.315275452370386
1	-101321.76320348994	1.7124480090136898e-27	1.7124480090136898e-27	-48.31525814824024
2	-101320.92930002631	1.7127600734308912e-27	1.7127600734308912e-27	-48.31483857964223
3	-101320.09539656268	1.7129035997792575e-27	1.7129035997792575e-27	-48.31464563505591
4	-101319.26149309905	1.7137123275495487e-27	1.7137123275495487e-27	-48.31355875249843
5	-101318.42758963542	1.7145265899215507e-27	1.7145265899215507e-27	-48.31246494983269
6	-101317.5936861718	1.7152547841907143e-27	1.7152547841907143e-27	-48.31148720279287
7	-101316.75978270815	1.7162667399335722e-27	1.7162667399335722e-27	-48.31012913800578
8	-101315.92587924453	1.717492667285465e-27	1.717492667285465e-27	-48.308484991268315
9	-101315.09197578089	1.7185468128744495e-27	1.7185468128744495e-27	-48.30707216699354
10	-101314.25807231727	1.720271339996987e-27	1.720271339996987e-27	-48.30476272776292
11	-101313.42416885363	1.721552824264329e-27	1.721552824264329e-27	-48.30304809821526
12	-101312.59026539001	1.723728594815644e-27	1.723728594815644e-27	-48.30013983216092
13	-101311.75636192638	1.7259196666855116e-27	1.7259196666855116e-27	-48.29721482084538
14	-101310.92245846275	1.7279337604966253e-27	1.7279337604966253e-27	-48.294529343302564
15	-101310.08855499912	1.7299132322551678e-27	1.7299132322551678e-27	-48.29189307705532
16	-101309.25465153549	1.732553027151098e-27	1.732553027151098e-27	-48.28838208050344
17	-101308.42074807186	1.7350660299054858e-27	1.7350660299054858e-27	-48.28504468755792
18	-101307.5868446082	1.737755579071149e-27	1.737755579071149e-27	-48.28147818299977
19	-101306.7529411446	1.7404324408177796e-27	1.7404324408177796e-27	-48.27793397944858
20	-101305.91903768097	1.7437829367240672e-27	1.7437829367240672e-27	-48.27350554810094
21	-101305.08513421733	1.747203693555873e-27	1.747203693555873e-27	-48.26899302082048
22	-101304.25123075371	1.750414111549387e-27	1.750414111549387e-27	-48.26476599368586
23	-101303.41732729008	1.753952198995238e-27	1.753952198995238e-27	-48.26011650818677
24	-101302.58342382642	1.7575320597545534e-27	1.7575320597545534e-27	-48.255421663351264
25	-101301.74952036282	1.7609072668732098e-27	1.7609072668732098e-27	-48.25100396376716
26	-101300.91561689916	1.765312051598861e-27	1.765312051598861e-27	-48.24525140217164
27	-101300.08171343556	1.76912582196781e-27	1.76912582196781e-27	-48.240282275812696
28	-101299.24780997189	1.7736744713661384e-27	1.7736744713661384e-27	-48.2343696320409
29	-101298.4139065083	1.778498396401632e-27	1.778498396401632e-27	-48.22811571078803
30	-101297.58000304463	1.782909710302167e-27	1.782909710302167e-27	-48.22241154518272
31	-101296.74609958101	1.7874034132714988e-27	1.7874034132714988e-27	-48.2166153370817
32	-101295.9121961174	1.7925299813027155e-27	1.7925299813027155e-27	-48.210020595847475
33	-101295.07829265375	1.797550261380101e-27	1.797550261380101e-27	-48.203580834720775
34	-101294.24438919012	1.802652984377286e-27	1.802652984377286e-27	-48.19705372446444
35	-101293.41048572649	1.807553644993356e-27	1.807553644993356e-27	-48.19080245069501
36	-101292.57658226287	1.813624437737016e-27	1.813624437737016e-27	-48.18308201848249
37	-101291.74267879923	1.8195605147887236e-27	1.8195605147887236e-27	-48.17555785725209
38	-101290.90877533561	1.8254544508671278e-27	1.8254544508671278e-27	-48.16811135769147
39	-101290.07487187197	1.831339209045521e-27	1.831339209045521e-27	-48.16070040186316
40	-101289.24096840834	1.8380449142877294e-27	1.8380449142877294e-27	-48.152284562264114
41	-101288.40706494471	1.844278602124649e-27	1.844278602124649e-27	-48.14448860934289
42	-101287.57316148108	1.8509451158147185e-27	1.8509451158147185e-27	-48.13618046193014
43	-101286.73925801743	1.8567190803384398e-27	1.8567190803384398e-27	-48.12900880092037
44	-101285.90535455382	1.8639264555215682e-27	1.8639264555215682e-27	-48.12008797509019
45	-101285.07145109022	1.8714464540839453e-27	1.8714464540839453e-27	-48.1108169007497
46	-101284.23754762656	1.878271983151258e-27	1.878271983151258e-27	-48.10243420264034
47	-101283.40364416296	1.885421924234921e-27	1.885421924234921e-27	-48.093685686979306
48	-101282.5697406993	1.8928185125290816e-27	1.8928185125290816e-27	-48.084670222784645
49	-101281.7358372357	1.9002458346885345e-27	1.9002458346885345e-27	-48.07565267835979
50	-101280.90193377204	1.9084377563720487e-27	1.9084377563720487e-27	-48.0657476151685
51	-101280.0680303084	1.916013215909252e-27	1.916013215909252e-27	-48.05662569773385
52	-101279.23412684478	1.923915445206131e-27	1.923915445206131e-27	-48.04714865654032
53	-101278.40022338115	1.9327011800860848e-27	1.9327011800860848e-27	-48.03665762820672
54	-101277.56631991752	1.9408278912417165e-27	1.9408278912417165e-27	-48.026995910916646
55	-101276.73241645387	1.9495727886576738e-27	1.9495727886576738e-27	-48.016644327117305
56	-101275.89851299026	1.958609009904618e-27	1.958609009904618e-27	-48.005996559704464
57	-101275.06460952661	1.966725949761419e-27	1.966725949761419e-27	-47.996473820101556
58	-101274.230706063	1.9757997182635695e-27	1.9757997182635695e-27	-47.98587494885953
59	-101273.39680259937	1.984639005180745e-27	1.984639005180745e-27	-47.975596671382235
60	-101272.56289913574	1.99433288367425e-27	1.99433288367425e-27	-47.964377178067004
61	-101271.7289956721	2.004422067867341e-27	2.004422067867341e-27	-47.95275793423715
62	-101270.89509220845	2.013716851393221e-27	2.013716851393221e-27	-47.94210520740334
63	-101270.06118874485	2.024041575731476e-27	2.024041575731476e-27	-47.93032956080513
64	-101269.22728528117	2.0338543075892593e-27	2.0338543075892593e-27	-47.91919339823813
65	-101268.39338181759	2.0437288283848653e-27	2.0437288283848653e-27	-47.90804121909086
66	-101267.55947835391	2.0538408013104058e-27	2.0538408013104058e-27	-47.89667656761789
67	-101266.72557489031	2.0643361666760542e-27	2.0643361666760542e-27	-47.88494005200758
68	-101265.89167142667	2.0752228605346216e-27	2.0752228605346216e-27	-47.87282881185099
69	-101265.05776796305	2.0860927863357664e-27	2.0860927863357664e-27	-47.86079944991899
70	-101264.22386449942	2.0963975038751504e-27	2.0963975038751504e-27	-47.84945332101718
71	-101263.38996103579	2.10758796680936e-27	2.10758796680936e-27	-47.83719492757155
72	-101262.55605757216	2.118452690749439e-27	2.118452690749439e-27	-47.82535547381132
73	-101261.72215410852	2.1302284991898127e-27	2.1302284991898127e-27	-47.812591574066076
74	-101260.8882506449	2.1420819023160133e-27	2.1420819023160133e-27	-47.799814628207315
75	-101260.05434718126	2.1526869290992366e-27	2.1526869290992366e-27	-47.788443107574835
76	-101259.22044371764	2.165299192278506e-27	2.165299192278506e-27	-47.77499197969798
77	-101258.386540254	2.177625001880372e-27	2.177625001880372e-27	-47.761921845219064
78	-101257.55263679038	2.189301030242063e-27	2.189301030242063e-27	-47.74960878441008
79	-101256.71873332672	2.201998336874933e-27	2.201998336874933e-27	-47.73629303980702
80	-101255.88482986312	2.2152422280214002e-27	2.2152422280214002e-27	-47.72248565158504
81	-101255.05092639949	2.227069175360776e-27	2.227069175360776e-27	-47.710225089692166
82	-101254.21702293585	2.2399029608858562e-27	2.2399029608858562e-27	-47.696994219378276
83	-101253.38311947223	2.2530805607500087e-27	2.2530805607500087e-27	-47.68348754532297
84	-101252.54921600859	2.266298129818592e-27	2.266298129818592e-27	-47.6700190283738
85	-101251.71531254494	2.2804177015354755e-27	2.2804177015354755e-27	-47.65571788397009
86	-101250.88140908132	2.2932411557323225e-27	2.2932411557323225e-27	-47.64280604566407
87	-101250.04750561768	2.307584146842156e-27	2.307584146842156e-27	-47.628449462963076
88	-101249.21360215406	2.3201153546777317e-27	2.3201153546777317e-27	-47.61597923111456
89	-101248.37969869042	2.3340182693991514e-27	2.3340182693991514e-27	-47.6022225399833
90	-101247.54579522682	2.3483982270367673e-27	2.3483982270367673e-27	-47.5880797655507
91	-101246.71189176317	2.3625499836547835e-27	2.3625499836547835e-27	-47.57424572605139
92	-101245.87798829954	2.377055242842138e-27	2.377055242842138e-27	-47.56015185273486
93	-101245.04408483593	2.3928042748953366e-27	2.3928042748953366e-27	-47.544946533567526
94	-101244.21018137228	2.405521792216216e-27	2.405521792216216e-27	-47.5327409293922
95	-101243.37627790865	2.4209959965842266e-27	2.4209959965842266e-27	-47.517976332675936
96	-101242.54237444502	2.4360032657604776e-27	2.4360032657604776e-27	-47.50374712556455
97	-101241.7084709814	2.4505765420140416e-27	2.4505765420140416e-27	-47.490013058210366
98	-101240.87456751776	2.466336674196387e-27	2.466336674196387e-27	-47.475252102273984
99	-101240.04066405413	2.4822062300732986e-27	2.4822062300732986e-27	-47.460483662865535
100	-101239.2067605905	2.4977974782083195e-27	2.4977974782083195e-27	-47.4460658853317
101	-101238.37285712686	2.5140477662966694e-27	2.5140477662966694e-27	-47.43113413849345
102	-101237.53895366323	2.5297081952978525e-27	2.5297081952978525e-27	-47.416835434718195
103	-101236.7050501996	2.5461998774134195e-27	2.5461998774134195e-27	-47.40187313263226
104	-101235.87114673595	2.5621032608872005e-27	2.5621032608872005e-27	-47.387536077454115
105	-101235.03724327234	2.578746418229377e-27	2.578746418229377e-27	-47.3726270946089
106	-101234.20333980868	2.5952512850995147e-27	2.5952512850995147e-27	-47.35793671727976
107	-101233.36943634508	2.6118968728867283e-27	2.6118968728867283e-27	-47.34321541047209
108	-101232.53553288145	2.6297473852374416e-27	2.6297473852374416e-27	-47.32753236123602
109	-101231.70162941782	2.648380468454594e-27	2.648380468454594e-27	-47.31127491578367
110	-101230.86772595419	2.6646924760234845e-27	2.6646924760234845e-27	-47.297136241677414
111	-101230.03382249056	2.681959053352075e-27	2.681959053352075e-27	-47.28226416650603
112	-101229.19991902693	2.6988709351219023e-27	2.6988709351219023e-27	-47.267790126211366
113	-101228.3660155633	2.7168576216250987e-27	2.7168576216250987e-27	-47.25249540528579
114	-101227.53211209967	2.734813501810283e-27	2.734813501810283e-27	-47.23732754553603
115	-101226.69820863604	2.7542085611591546e-27	2.7542085611591546e-27	-47.22105544466822
116	-101225.86430517239	2.7726278508298298e-27	2.7726278508298298e-27	-47.205707735553005
117	-101225.03040170878	2.7906988730216085e-27	2.7906988730216085e-27	-47.19074898347114
118	-101224.19649824513	2.8083200890117993e-27	2.8083200890117993e-27	-47.1762555575888
119	-101223.36259478152	2.8287637182141124e-27	2.8287637182141124e-27	-47.159554226270785
120	-101222.52869131789	2.84616131466436e-27	2.84616131466436e-27	-47.14543612904231
121	-101221.69478785426	2.8663257323475307e-27	2.8663257323475307e-27	-47.12918034413898
122	-101220.86088439063	2.884349545036309e-27	2.884349545036309e-27	-47.114746735474185
123	-101220.02698092697	2.9039641375940683e-27	2.9039641375940683e-27	-47.09914134719679
124	-101219.19307746337	2.923855579556015e-27	2.923855579556015e-27	-47.083422976428665
125	-101218.3591739997	2.9441441359297034e-27	2.9441441359297034e-27	-47.067500578398295
126	-101217.5252705361	2.9644248479902062e-27	2.9644248479902062e-27	-47.051693621172724
127	-101216.69136707245	2.9846628195062645e-27	2.9846628195062645e-27	-47.0360274102075
128	-101215.85746360883	3.003880021893804e-27	3.003880021893804e-27	-47.021249392667194
129	-101215.02356014522	3.0240052052420826e-27	3.0240052052420826e-27	-47.00587414329062
130	-101214.18965668157	3.0444512036425207e-27	3.0444512036425207e-27	-46.99035822753426
131	-101213.35575321795	3.0643441405655235e-27	3.0643441405655235e-27	-46.975361705541225
132	-101212.52184975431	3.0861670404646922e-27	3.0861670404646922e-27	-46.95902182961414
133	-101211.6879462907	3.1068706526710562e-27	3.1068706526710562e-27	-46.9436264747892
134	-101210.85404282705	3.1283808470333766e-27	3.1283808470333766e-27	-46.92773962586232
135	-101210.02013936343	3.1505076582593835e-27	3.1505076582593835e-27	-46.91151093300518
136	-101209.18623589978	3.1713610057737057e-27	3.1713610057737057e-27	-46.89632024058083
137	-101208.35233243617	3.1939568803122474e-27	3.1939568803122474e-27	-46.8799725441172
138	-101207.51842897251	3.214966093881743e-27	3.214966093881743e-27	-46.864876193173735
139	-101206.68452550888	3.236520612261477e-27	3.236520612261477e-27	-46.84949019005079
140	-101205.85062204524	3.260063775641866e-27	3.260063775641866e-27	-46.83280130523415
141	-101205.01671858162	3.281772161956857e-27	3.281772161956857e-27	-46.81751948202684
142	-101204.18281511802	3.304420712907215e-27	3.304420712907215e-27	-46.80168319472854
143	-101203.34891165436	3.327481751481287e-27	3.327481751481287e-27	-46.78566962460225
144	-101202.51500819076	3.352072074317874e-27	3.352072074317874e-27	-46.76871592739908
145	-101201.6811047271	3.373248144672407e-27	3.373248144672407e-27	-46.7542155427612
146	-101200.84720126347	3.3960350868384394e-27	3.3960350868384394e-27	-46.738713437248194
147	-101200.01329779984	3.41977936734446e-27	3.41977936734446e-27	-46.72267032228454
148	-101199.17939433621	3.4433220788417945e-27	3.4433220788417945e-27	-46.70687300105464
149	-101198.34549087258	3.467923921795916e-27	3.467923921795916e-27	-46.69047998711105
150	-101197.51158740895	3.491683643484969e-27	3.491683643484969e-27	-46.67475812551999
151	-101196.67768394534	3.514655958404662e-27	3.514655958404662e-27	-46.659658686337714
152	-101195.8437804817	3.537990948623497e-27	3.537990948623497e-27	-46.64442157116148
153	-101195.00987701806	3.562773393279791e-27	3.562773393279791e-27	-46.628348957991584
154	-101194.17597355442	3.587584337574371e-27	3.587584337574371e-27	-46.61236946666619
155	-101193.3420700908	3.611506918221066e-27	3.611506918221066e-27	-46.5970664295775
156	-101192.50816662717	3.63823925421504e-27	3.63823925421504e-27	-46.580085488239774
157	-101191.67426316354	3.662829939434649e-27	3.662829939434649e-27	-46.564574784881685
158	-101190.84035969991	3.6863713021565086e-27	3.6863713021565086e-27	-46.5498232018453
159	-101190.00645623628	3.712254869027341e-27	3.712254869027341e-27	-46.533712276141415
160	-101189.17255277265	3.73785325827356e-27	3.73785325827356e-27	-46.51788896181216
161	-101188.338649309	3.763520391174767e-27	3.763520391174767e-27	-46.50213158432175
162	-101187.50474584539	3.788215005798876e-27	3.788215005798876e-27	-46.48707235591802
163	-101186.67084238173	3.813559378955015e-27	3.813559378955015e-27	-46.47171862690817
164	-101185.83693891813	3.840470297554866e-27	3.840470297554866e-27	-46.45552717277237
165	-101185.0030354545	3.868063071096453e-27	3.868063071096453e-27	-46.43904284890971
166	-101184.16913199087	3.892986102938821e-27	3.892986102938821e-27	-46.42425423013554
167	-101183.33522852723	3.9222240713976504e-27	3.9222240713976504e-27	-46.40702546141518
168	-101182.50132506361	3.949149515468212e-27	3.949149515468212e-27	-46.39127259003612
169	-101181.66742159998	3.975921277181803e-27	3.975921277181803e-27	-46.37571575895499
170	-101180.83351813635	4.003278040059889e-27	4.003278040059889e-27	-46.35992682610751
171	-101179.99961467272	4.028578875229494e-27	4.028578875229494e-27	-46.34542021347594
172	-101179.16571120906	4.056414765170001e-27	4.056414765170001e-27	-46.32956497320893
173	-101178.33180774545	4.086019738804197e-27	4.086019738804197e-27	-46.31282101998491
174	-101177.4979042818	4.1121531876044e-27	4.1121531876044e-27	-46.298140994596835
175	-101176.66400081819	4.140893885510841e-27	4.140893885510841e-27	-46.28210372511922
176	-101175.83009735453	4.168534202839297e-27	4.168534202839297e-27	-46.26678512157906
177	-101174.99619389091	4.1963884431394816e-27	4.1963884431394816e-27	-46.251450372379445
178	-101174.1622904273	4.226212058982505e-27	4.226212058982505e-27	-46.23514384089558
179	-101173.32838696365	4.254722002378684e-27	4.254722002378684e-27	-46.21966280605873
180	-101172.49448350005	4.282514988758237e-27	4.282514988758237e-27	-46.20467061545798
181	-101171.6605800364	4.31281777063519e-27	4.31281777063519e-27	-46.18843505489844
182	-101170.82667657279	4.3408482210774254e-27	4.3408482210774254e-27	-46.17351820393536
183	-101169.99277310913	4.372090663455377e-27	4.372090663455377e-27	-46.157005132692326
184	-101169.15886964549	4.399183684709055e-27	4.399183684709055e-27	-46.142780475552584
185	-101168.32496618187	4.4307313376843374e-27	4.4307313376843374e-27	-46.126326984387184
186	-101167.49106271824	4.458508477017743e-27	4.458508477017743e-27	-46.111936679628585
187	-101166.65715925461	4.489581991919943e-27	4.489581991919943e-27	-46.095944507909365
188	-101165.82325579098	4.5207657045867036e-27	4.5207657045867036e-27	-46.08000651286546
189	-101164.98935232735	4.551768469634409e-27	4.551768469634409e-27	-46.06426961267999
190	-101164.15544886373	4.5825384669026786e-27	4.5825384669026786e-27	-46.04875649157205
191	-101163.32154540009	4.612071449873921e-27	4.612071449873921e-27	-46.03396468622651
192	-101162.48764193647	4.642071411052598e-27	4.642071411052598e-27	-46.01903565254317
193	-101161.65373847283	4.6753915037926065e-27	4.6753915037926065e-27	-46.002567075971264
194	-101160.8198350092	4.705102883849929e-27	4.705102883849929e-27	-45.987980806502186
195	-101159.98593154557	4.736982726905755e-27	4.736982726905755e-27	-45.97243205314473
196	-101159.15202808194	4.7671560926876885e-27	4.7671560926876885e-27	-45.95781169103775
197	-101158.31812461831	4.7995307204057844e-27	4.7995307204057844e-27	-45.94222727376969
198	-101157.48422115468	4.8309184341718765e-27	4.8309184341718765e-27	-45.92721797640219
199	-101156.65031769105	4.865032013080122e-27	4.865032013080122e-27	-45.91101538901618
200	-101155.81641422742	4.895653264373031e-27	4.895653264373031e-27	-45.89656798785275
201	-101154.98251076377	4.927678646752966e-27	4.927678646752966e-27	-45.881554460910316
202	-101154.14860730016	4.9603856976599474e-27	4.9603856976599474e-27	-45.866321744025484
203	-101153.31470383656	4.993579519350221e-27	4.993579519350221e-27	-45.850964671645656
204	-101152.4808003729	5.025584270880032e-27	5.025584270880032e-27	-45.836254079861774
205	-101151.64689690927	5.05955651509554e-27	5.05955651509554e-27	-45.82074130111884
206	-101150.81299344564	5.092684716910928e-27	5.092684716910928e-27	-45.80571392489929
207	-101149.97908998201	5.1259539756541254e-27	5.1259539756541254e-27	-45.79072062255527
208	-101149.14518651836	5.157921236500912e-27	5.157921236500912e-27	-45.7764054789575
209	-101148.31128305473	5.193121102297036e-27	5.193121102297036e-27	-45.76074502741156
210	-101147.4773795911	5.2271014151670256e-27	5.2271014151670256e-27	-45.74572752871551
211	-101146.64347612747	5.2615445325042175e-27	5.2615445325042175e-27	-45.73060479622466
212	-101145.80957266386	5.2953370349053074e-27	5.2953370349053074e-27	-45.71586362907976
213	-101144.97566920021	5.330472117019969e-27	5.330472117019969e-27	-45.70063621254805
214	-101144.14176573658	5.366020371617189e-27	5.366020371617189e-27	-45.68533153536419
215	-101143.30786227294	5.399110716022939e-27	5.399110716022939e-27	-45.671175911448685
216	-101142.47395880932	5.4312051014549526e-27	5.4312051014549526e-27	-45.65752898353776
217	-101141.64005534569	5.4680082210568126e-27	5.4680082210568126e-27	-45.6419787536389
218	-101140.80615188203	5.505670432978157e-27	5.505670432978157e-27	-45.6261735180832
219	-101139.97224841843	5.5404903323708245e-27	5.5404903323708245e-27	-45.61165697277098
220	-101139.13834495477	5.575694649833563e-27	5.575694649833563e-27	-45.597072615362734
221	-101138.30444149117	5.6111215220119186e-27	5.6111215220119186e-27	-45.58248872321522
222	-101137.47053802751	5.647924484936192e-27	5.647924484936192e-27	-45.56743553747348
223	-101136.63663456391	5.6838992824390524e-27	5.6838992824390524e-27	-45.55281559416525
224	-101135.80273110027	5.7160687006511206e-27	5.7160687006511206e-27	-45.53982029113263
225	-101134.96882763665	5.751911773043469e-27	5.751911773043469e-27	-45.525426825273854
226	-101134.13492417302	5.789503972315297e-27	5.789503972315297e-27	-45.51042701148198
227	-101133.30102070938	5.8271119395313286e-27	5.8271119395313286e-27	-45.49551804872444
228	-101132.46711724575	5.86105485377879e-27	5.86105485377879e-27	-45.482144408658186
229	-101131.63321378212	5.90185258364627e-27	5.90185258364627e-27	-45.46617206142093
230	-101130.7993103185	5.937516362590155e-27	5.937516362590155e-27	-45.45229984672891
231	-101129.96540685486	5.9764570077881675e-27	5.9764570077881675e-27	-45.4372478627413
232	-101129.13150339124	6.016929136663935e-27	6.016929136663935e-27	-45.42170748523738
233	-101128.2975999276	6.053186293656284e-27	6.053186293656284e-27	-45.40787407319341
234	-101127.46369646398	6.090029449368356e-27	6.090029449368356e-27	-45.39390170162394
235	-101126.62979300033	6.127280967235928e-27	6.127280967235928e-27	-45.379860140529686
236	-101125.79588953672	6.167559537157812e-27	6.167559537157812e-27	-45.36477329720265
237	-101124.96198607306	6.205319412638484e-27	6.205319412638484e-27	-45.35071907482918
238	-101124.12808260944	6.2443423084206056e-27	6.2443423084206056e-27	-45.33628433208019
239	-101123.29417914584	6.2811469294869954e-27	6.2811469294869954e-27	-45.322752562761885
240	-101122.46027568218	6.3204898595690084e-27	6.3204898595690084e-27	-45.30837494818422
241	-101121.62637221858	6.359091138185454e-27	6.359091138185454e-27	-45.294355083794485
242	-101120.79246875492	6.399024475271588e-27	6.399024475271588e-27	-45.2799406969849
243	-101119.95856529132	6.439254349211128e-27	6.439254349211128e-27	-45.26550994466599
244	-101119.12466182765	6.477407142867982e-27	6.477407142867982e-27	-45.251907310700645
245	-101118.29075836402	6.520354007266783e-27	6.520354007266783e-27	-45.236690971794076
246	-101117.45685490039	6.558337932411781e-27	6.558337932411781e-27	-45.22331632150593
247	-101116.62295143676	6.600947831435831e-27	6.600947831435831e-27	-45.20840468227657
248	-101115.78904797313	6.64172127558388e-27	6.64172127558388e-27	-45.19422557377214
249	-101114.95514450948	6.681382030229278e-27	6.681382030229278e-27	-45.180516675806274
250	-101114.12124104587	6.71891977508533e-27	6.71891977508533e-27	-45.167616357767145
251	-101113.28733758222	6.760119188025562e-27	6.760119188025562e-27	-45.15354036177422
252	-101112.45343411861	6.802504368747361e-27	6.802504368747361e-27	-45.13914848511223
253	-101111.61953065498	6.84480373426547e-27	6.84480373426547e-27	-45.124874871687105
254	-101110.78562719135	6.882279720997031e-27	6.882279720997031e-27	-45.112302373997395
255	-101109.95172372772	6.925453632272398e-27	6.925453632272398e-27	-45.0979029174559
256	-101109.1178202641	6.968911710259303e-27	6.968911710259303e-27	-45.08349905717536
257	-101108.28391680046	7.010970113546855e-27	7.010970113546855e-27	-45.06964438436208
258	-101107.45001333684	7.05386321301429e-27	7.05386321301429e-27	-45.05560009176232
259	-101106.6161098732	7.094785924556572e-27	7.094785924556572e-27	-45.04228033422136
260	-101105.78220640954	7.138260157405215e-27	7.138260157405215e-27	-45.02821399439472
261	-101104.94830294594	7.179434912822524e-27	7.179434912822524e-27	-45.014970432686845
262	-101104.1143994823	7.221550103545818e-27	7.221550103545818e-27	-45.0015027308066
263	-101103.28049601868	7.26606658541452e-27	7.26606658541452e-27	-44.98735225843967
264	-101102.44659255505	7.307418660759885e-27	7.307418660759885e-27	-44.97428511274661
265	-101101.61268909142	7.349612944505654e-27	7.349612944505654e-27	-44.961027831265895
266	-101100.77878562779	7.395090019093152e-27	7.395090019093152e-27	-44.94682406385489
267	-101099.94488216416	7.437151716286349e-27	7.437151716286349e-27	-44.93376455498622
268	-101099.11097870053	7.482345049054542e-27	7.482345049054542e-27	-44.91981477988274
269	-101098.2770752369	7.526435183768986e-27	7.526435183768986e-27	-44.90628648816877
270	-101097.44317177327	7.570882135998573e-27	7.570882135998573e-27	-44.89272869074052
271	-101096.60926830962	7.61363180674809e-27	7.61363180674809e-27	-44.879763505986574
272	-101095.775364846	7.658126896526815e-27	7.658126896526815e-27	-44.866346057220035
273	-101094.94146138235	7.702228029333403e-27	7.702228029333403e-27	-44.853124111483936
274	-101094.10755791875	7.747524436609284e-27	7.747524436609284e-27	-44.83962238957986
275	-101093.27365445513	7.792080132455602e-27	7.792080132455602e-27	-44.82641824897369
276	-101092.43975099147	7.839850623527001e-27	7.839850623527001e-27	-44.812345008198854
277	-101091.60584752787	7.882797712525991e-27	7.882797712525991e-27	-44.79976575686633
278	-101090.77194406422	7.928505759738404e-27	7.928505759738404e-27	-44.786452880905856
279	-101089.93804060055	7.976485142802618e-27	7.976485142802618e-27	-44.77256077023305
280	-101089.10413713695	8.018472418840254e-27	8.018472418840254e-27	-44.76047202323319
281	-101088.2702336733	8.06545692716912e-27	8.06545692716912e-27	-44.747019323523425
282	-101087.43633020968	8.11163786569305e-27	8.11163786569305e-27	-44.73387285557508
283	-101086.60242674605	8.155746498443245e-27	8.155746498443245e-27	-44.72138601362172
284	-101085.76852328243	8.201492576312773e-27	8.201492576312773e-27	-44.70850676050085
285	-101084.93461981878	8.249773650541135e-27	8.249773650541135e-27	-44.69499149680965
286	-101084.10071635515	8.295970590952445e-27	8.295970590952445e-27	-44.682133488031035
287	-101083.26681289154	8.342913350373664e-27	8.342913350373664e-27	-44.66914103194722
288	-101082.4329094279	8.388768564748176e-27	8.388768564748176e-27	-44.656519969994804
289	-101081.59900596426	8.434398978748039e-27	8.434398978748039e-27	-44.644029079911014
290	-101080.76510250063	8.484089025536368e-27	8.484089025536368e-27	-44.630503534421436
291	-101079.93119903702	8.531095081826131e-27	8.531095081826131e-27	-44.61778128366644
292	-101079.09729557337	8.578433343002115e-27	8.578433343002115e-27	-44.60503976916976
293	-101078.26339210974	8.627659088707524e-27	8.627659088707524e-27	-44.59186457817122
294	-101077.42948864613	8.677261525976793e-27	8.677261525976793e-27	-44.578664385286174
295	-101076.59558518248	8.725205975783735e-27	8.725205975783735e-27	-44.56597693687858
296	-101075.76168171887	8.771442658304844e-27	8.771442658304844e-27	-44.55380727564168
297	-101074.92777825522	8.823483805444012e-27	8.823483805444012e-27	-44.5401863584041
298	-101074.0938747916	8.872371914918989e-27	8.872371914918989e-27	-44.527463682561184
299	-101073.25997132796	8.918147131834516e-27	8.918147131834516e-27	-44.51561449884718
300	-101072.42606786436	8.967782016305688e-27	8.967782016305688e-27	-44.50283475035869
301	-101071.5921644007	9.016737777465517e-27	9.016737777465517e-27	-44.49029896012073
302	-101070.7582609371	9.068216772882986e-27	9.068216772882986e-27	-44.47719026396264
303	-101069.92435747344	9.117869546508618e-27	9.117869546508618e-27	-44.46461691332687
304	-101069.09045400981	9.166311777695206e-27	9.166311777695206e-27	-44.452415916415845
305	-101068.25655054618	9.216250104580029e-27	9.216250104580029e-27	-44.43990541541125
306	-101067.42264708255	9.264974345229654e-27	9.264974345229654e-27	-44.4277642318048
307	-101066.58874361892	9.316504143956582e-27	9.316504143956582e-27	-44.41499322974137
308	-101065.75484015529	9.365479200509068e-27	9.365479200509068e-27	-44.40292069001978
309	-101064.92093669166	9.414348553855451e-27	9.414348553855451e-27	-44.39093697009336
310	-101064.08703322802	9.467128933142257e-27	9.467128933142257e-27	-44.37806386409144
311	-101063.2531297644	9.519625816730068e-27	9.519625816730068e-27	-44.365330898328175
312	-101062.41922630076	9.569904868751495e-27	9.569904868751495e-27	-44.35320152073417
313	-101061.58532283716	9.621428285385802e-27	9.621428285385802e-27	-44.34083788401827
314	-101060.75141937351	9.673157787974169e-27	9.673157787974169e-27	-44.32849122201178
315	-101059.9175159099	9.722480936980391e-27	9.722480936980391e-27	-44.31678023960258
316	-101059.08361244624	9.776934114550855e-27	9.776934114550855e-27	-44.303920017899834
317	-101058.24970898258	9.827881633370742e-27	9.827881633370742e-27	-44.29195242152628
318	-101057.41580551898	9.87969347175492e-27	9.87969347175492e-27	-44.279845255586125
319	-101056.58190205533	9.932403580424883e-27	9.932403580424883e-27	-44.267593165766904
320	-101055.74799859172	9.98191906982276e-27	9.98191906982276e-27	-44.25614272738565
321	-101054.91409512807	1.0033250602094461e-26	1.0033250602094461e-26	-44.24433213756288
322	-101054.08019166446	1.0086793049237693e-26	1.0086793049237693e-26	-44.232077061655566
323	-101053.24628820083	1.0139830535425725e-26	1.0139830535425725e-26	-44.2200015312146
324	-101052.4123847372	1.0191721577521144e-26	1.0191721577521144e-26	-44.20824799678544
325	-101051.57848127357	1.0245864382687987e-26	1.0245864382687987e-26	-44.19604805229226
326	-101050.74457780992	1.0301349660394391e-26	1.0301349660394391e-26	-44.183612314482474
327	-101049.9106743463	1.0350705002856552e-26	1.0350705002856552e-26	-44.172606621005954
328	-101049.07677088266	1.0405360624415847e-26	1.0405360624415847e-26	-44.160480092597304
329	-101048.24286741905	1.045836033401038e-26	1.045836033401038e-26	-44.14878164212268
330	-101047.4089639554	1.0513988398804399e-26	1.0513988398804399e-26	-44.136566639009516
331	-101046.57506049178	1.056450598102732e-26	1.056450598102732e-26	-44.125529678605716
332	-101045.74115702814	1.0621421157384857e-26	1.0621421157384857e-26	-44.113158036766606
333	-101044.90725356452	1.0676318652483454e-26	1.0676318652483454e-26	-44.10128762851362
334	-101044.07335010087	1.0729505617792986e-26	1.0729505617792986e-26	-44.08984515721664
335	-101043.23944663726	1.0784982288758336e-26	1.0784982288758336e-26	-44.07797036487891
336	-101042.40554317365	1.0840111278434395e-26	1.0840111278434395e-26	-44.06623034962307
337	-101041.57163970999	1.0893805463164609e-26	1.0893805463164609e-26	-44.054853138442766
338	-101040.73773624639	1.0949558930088106e-26	1.0949558930088106e-26	-44.04309877884273
339	-101039.90383278273	1.100490672035547e-26	1.100490672035547e-26	-44.031488998109175
340	-101039.0699293191	1.1061344159358146e-26	1.1061344159358146e-26	-44.01971062314566
341	-101038.23602585547	1.1118491038900772e-26	1.1118491038900772e-26	-44.007845265058954
342	-101037.40212239184	1.1170116848922272e-26	1.1170116848922272e-26	-43.99717855737089
343	-101036.56821892821	1.1229013723881662e-26	1.1229013723881662e-26	-43.98506957146857
344	-101035.73431546458	1.128315233540036e-26	1.128315233540036e-26	-43.97399475981392
345	-101034.90041200096	1.133881281931539e-26	1.133881281931539e-26	-43.96266389110905
346	-101034.06650853732	1.1398499844745309e-26	1.1398499844745309e-26	-43.95057497171785
347	-101033.23260507369	1.1452099828621476e-26	1.1452099828621476e-26	-43.93977273883604
348	-101032.39870161004	1.150980358271109e-26	1.150980358271109e-26	-43.928199823419625
349	-101031.56479814643	1.1565478020986065e-26	1.1565478020986065e-26	-43.91708876684212
350	-101030.73089468278	1.1621468653436024e-26	1.1621468653436024e-26	-43.90596841992032
351	-101029.89699121918	1.1683363372510948e-26	1.1683363372510948e-26	-43.893737635191805
352	-101029.06308775552	1.173450257538646e-26	1.173450257538646e-26	-43.88368099270941
353	-101028.22918429191	1.1794289949650279e-26	1.1794289949650279e-26	-43.871979090697316
354	-101027.39528082826	1.1851047282714083e-26	1.1851047282714083e-26	-43.860925001000986
355	-101026.56137736465	1.1909070851218702e-26	1.1909070851218702e-26	-43.84967888951254
356	-101025.727473901	1.1966265340741104e-26	1.1966265340741104e-26	-43.83864696693545
357	-101024.89357043739	1.2028583913454055e-26	1.2028583913454055e-26	-43.826686555191586
358	-101024.05966697374	1.2083939365904204e-26	1.2083939365904204e-26	-43.81611438392786
359	-101023.22576351011	1.2144332630464943e-26	1.2144332630464943e-26	-43.8046351568519
360	-101022.39186004648	1.2200983868440769e-26	1.2200983868440769e-26	-43.7939189658506
361	-101021.55795658284	1.22576154215591e-26	1.22576154215591e-26	-43.78325611465728
362	-101020.72405311922	1.2318275238242648e-26	1.2318275238242648e-26	-43.771889310137475
363	-101019.89014965559	1.2374768502709683e-26	1.2374768502709683e-26	-43.761353486671474
364	-101019.05624619196	1.2434739164520462e-26	1.2434739164520462e-26	-43.75022163980566
365	-101018.22234272833	1.2496360640117848e-26	1.2496360640117848e-26	-43.738839151237144
366	-101017.3884392647	1.2554642931195675e-26	1.2554642931195675e-26	-43.7281249955654
367	-101016.55453580107	1.2616105840504687e-26	1.2616105840504687e-26	-43.71687989034338
368	-101015.72063233746	1.267585456324157e-26	1.267585456324157e-26	-43.706000799023684
369	-101014.88672887381	1.2735311297199496e-26	1.2735311297199496e-26	-43.69522565874942
370	-101014.05282541015	1.2794230351445921e-26	1.2794230351445921e-26	-43.68459747137691
371	-101013.21892194654	1.2854551599377326e-26	1.2854551599377326e-26	-43.673766932771194
372	-101012.38501848294	1.2917719227984336e-26	1.2917719227984336e-26	-43.6624796751309
373	-101011.55111501928	1.2975500652148616e-26	1.2975500652148616e-26	-43.65220309565426
374	-101010.71721155568	1.303638596195637e-26	1.303638596195637e-26	-43.64142388044133
375	-101009.88330809203	1.3097762445974846e-26	1.3097762445974846e-26	-43.63060854152528
376	-101009.04940462841	1.3158163448364067e-26	1.3158163448364067e-26	-43.62001446133296
377	-101008.21550116477	1.3219032790905447e-26	1.3219032790905447e-26	-43.60938732056765
378	-101007.38159770113	1.3281159829897035e-26	1.3281159829897035e-26	-43.59859094205593
379	-101006.54769423751	1.3339054644204568e-26	1.3339054644204568e-26	-43.588575399476674
380	-101005.71379077387	1.3403617586072182e-26	1.3403617586072182e-26	-43.577457441319396
381	-101004.87988731024	1.3462500051201901e-26	1.3462500051201901e-26	-43.56736427456202
382	-101004.0459838466	1.3523341338688965e-26	1.3523341338688965e-26	-43.55698160936384
383	-101003.21208038297	1.3589998027591468e-26	1.3589998027591468e-26	-43.54566002300959
384	-101002.37817691936	1.3646707968938655e-26	1.3646707968938655e-26	-43.536071517447795
385	-101001.54427345571	1.370829374418773e-26	1.370829374418773e-26	-43.525703634584566
386	-101000.7103699921	1.3772288442707405e-26	1.3772288442707405e-26	-43.51497944371464
387	-100999.87646652844	1.383475182289754e-26	1.383475182289754e-26	-43.50455981950003
388	-100999.04256306482	1.3895503968048993e-26	1.3895503968048993e-26	-43.49447068020174
389	-100998.2086596012	1.396015278100452e-26	1.396015278100452e-26	-43.48378274987083
390	-100997.37475613756	1.4022991232257416e-26	1.4022991232257416e-26	-43.473441444165495
391	-100996.54085267393	1.408466130668924e-26	1.408466130668924e-26	-43.46333737582781
392	-100995.70694921029	1.4147618269575115e-26	1.4147618269575115e-26	-43.453067995828384
393	-100994.87304574667	1.4211315855776098e-26	1.4211315855776098e-26	-43.44272421086712
394	-100994.03914228303	1.4275648714319978e-26	1.4275648714319978e-26	-43.432324216751574
395	-100993.2052388194	1.4336897795902697e-26	1.4336897795902697e-26	-43.42246620312314
396	-100992.37133535577	1.440191143898496e-26	1.440191143898496e-26	-43.412048255839295
397	-100991.53743189217	1.4465423850381282e-26	1.4465423850381282e-26	-43.40191618335977
398	-100990.70352842851	1.4528897529458877e-26	1.4528897529458877e-26	-43.39183463822869
399	-100989.86962496491	1.4591315802619906e-26	1.4591315802619906e-26	-43.38196358386239
400	-100989.03572150125	1.4657845884153617e-26	1.4657845884153617e-26	-43.371488655466095
401	-100988.20181803762	1.472099685806696e-26	1.472099685806696e-26	-43.36158964648111
402	-100987.36791457399	1.4782588726282045e-26	1.4782588726282045e-26	-43.35197585074247
403	-100986.53401111036	1.4848950967360652e-26	1.4848950967360652e-26	-43.341662180708326
404	-100985.70010764673	1.4912595055351412e-26	1.4912595055351412e-26	-43.33181416067884
405	-100984.8662041831	1.498014361391252e-26	1.498014361391252e-26	-43.3214078496743
406	-100984.0323007195	1.5042516322127563e-26	1.5042516322127563e-26	-43.31184049794033
407	-100983.19839725584	1.5109394422160987e-26	1.5109394422160987e-26	-43.30162603631114
408	-100982.36449379222	1.5172230941847477e-26	1.5172230941847477e-26	-43.29206996800439
409	-100981.53059032856	1.5239773564307188e-26	1.5239773564307188e-26	-43.28184223768651
410	-100980.69668686496	1.530410609263839e-26	1.530410609263839e-26	-43.27214266183545
411	-100979.86278340132	1.5369279967767295e-26	1.5369279967767295e-26	-43.26235772202944
412	-100979.0288799377	1.5436576733474583e-26	1.5436576733474583e-26	-43.25229750676264
413	-100978.19497647406	1.5499379657661875e-26	1.5499379657661875e-26	-43.24294856193913
414	-100977.36107301041	1.5564260752310783e-26	1.5564260752310783e-26	-43.2333299560332
415	-100976.5271695468	1.5630988485371447e-26	1.5630988485371447e-26	-43.22347932041108
416	-100975.69326608315	1.5695194184038704e-26	1.5695194184038704e-26	-43.214040615914676
417	-100974.85936261954	1.5763479895686046e-26	1.5763479895686046e-26	-43.204044396294066
418	-100974.02545915589	1.58285133288041e-26	1.58285133288041e-26	-43.19456444844559
419	-100973.19155569228	1.5896274256066404e-26	1.5896274256066404e-26	-43.1847282573136
420	-100972.35765222865	1.5962952356603082e-26	1.5962952356603082e-26	-43.175090093446116
421	-100971.52374876502	1.6027909626490084e-26	1.6027909626490084e-26	-43.16573930784494
422	-100970.68984530136	1.6094825886454035e-26	1.6094825886454035e-26	-43.15614606480545
423	-100969.85594183774	1.6163741473678285e-26	1.6163741473678285e-26	-43.14630779503328
424	-100969.02203837411	1.6228379013338424e-26	1.6228379013338424e-26	-43.13711829897725
425	-100968.18813491047	1.6297839215423064e-26	1.6297839215423064e-26	-43.12728387760622
426	-100967.35423144685	1.6363387925262876e-26	1.6363387925262876e-26	-43.11804162329526
427	-100966.5203279832	1.6429860412410416e-26	1.6429860412410416e-26	-43.10870685017834
428	-100965.68642451959	1.6499369099527142e-26	1.6499369099527142e-26	-43.098986009108856
429	-100964.85252105596	1.6566976152791928e-26	1.6566976152791928e-26	-43.08957032028074
430	-100964.01861759233	1.6633900175043228e-26	1.6633900175043228e-26	-43.0802875253307
431	-100963.18471412869	1.6702156316082576e-26	1.6702156316082576e-26	-43.070858348166034
432	-100962.35081066506	1.6769990092820133e-26	1.6769990092820133e-26	-43.06152561796935
433	-100961.51690720145	1.683644366601324e-26	1.683644366601324e-26	-43.05241931371894
434	-100960.6830037378	1.690371570053909e-26	1.690371570053909e-26	-43.04323738981187
435	-100959.8491002742	1.6973379680123083e-26	1.6973379680123083e-26	-43.0337674241028
436	-100959.01519681053	1.7041331564570464e-26	1.7041331564570464e-26	-43.02456756925232
437	-100958.18129334693	1.7110077826614173e-26	1.7110077826614173e-26	-43.01529742002016
438	-100957.34738988327	1.7175135630204103e-26	1.7175135630204103e-26	-43.006558882775394
439	-100956.51348641964	1.724749181068617e-26	1.724749181068617e-26	-42.996878825264616
440	-100955.67958295601	1.7315536641383524e-26	1.7315536641383524e-26	-42.98781253558814
441	-100954.84567949238	1.7384608698042965e-26	1.7384608698042965e-26	-42.97864574419482
442	-100954.01177602875	1.745097447177707e-26	1.745097447177707e-26	-42.96987235726928
443	-100953.17787256512	1.752117151109808e-26	1.752117151109808e-26	-42.96062872250961
444	-100952.3439691015	1.7591502234908378e-26	1.7591502234908378e-26	-42.95140454934135
445	-100951.51006563788	1.7659080460298844e-26	1.7659080460298844e-26	-42.94257605392998
446	-100950.67616217425	1.7728044076906217e-26	1.7728044076906217e-26	-42.933601332338306
447	-100949.8422587106	1.7799146309727948e-26	1.7799146309727948e-26	-42.92438477696936
448	-100949.00835524699	1.7864663037269748e-26	1.7864663037269748e-26	-42.91592477163421
449	-100948.17445178334	1.7934948316329573e-26	1.7934948316329573e-26	-42.906883442059204
450	-100947.34054831973	1.8001977207204773e-26	1.8001977207204773e-26	-42.898293953648064
451	-100946.50664485608	1.8073838401362358e-26	1.8073838401362358e-26	-42.88912067625176
452	-100945.67274139247	1.814370839485685e-26	1.814370839485685e-26	-42.880236485135946
453	-100944.83883792882	1.8214069446535932e-26	1.8214069446535932e-26	-42.871324361278525
454	-100944.0049344652	1.8282088063546813e-26	1.8282088063546813e-26	-42.86274160384269
455	-100943.17103100156	1.8354605143366757e-26	1.8354605143366757e-26	-42.85362631809766
456	-100942.33712753793	1.842200362843013e-26	1.842200362843013e-26	-42.84518666448978
457	-100941.50322407429	1.849054543162119e-26	1.849054543162119e-26	-42.83663545259183
458	-100940.66932061066	1.8564820462502485e-26	1.8564820462502485e-26	-42.82740468115667
459	-100939.83541714703	1.8633462682369742e-26	1.8633462682369742e-26	-42.818906722813956
460	-100939.0015136834	1.8703478251839235e-26	1.8703478251839235e-26	-42.81027093262212
461	-100938.16761021977	1.8774527191279263e-26	1.8774527191279263e-26	-42.801540669552125
462	-100937.33370675614	1.884765998673242e-26	1.884765998673242e-26	-42.792588787275974
463	-100936.49980329252	1.8916094318560115e-26	1.8916094318560115e-26	-42.784243428274166
464	-100935.66589982888	1.8986254886648734e-26	1.8986254886648734e-26	-42.775718845248306
465	-100934.83199636526	1.905736161182312e-26	1.905736161182312e-26	-42.76711138414303
466	-100933.99809290162	1.9128598407124482e-26	1.9128598407124482e-26	-42.758520322311654
467	-100933.16418943802	1.919725485232996e-26	1.919725485232996e-26	-42.75027067036323
468	-100932.33028597436	1.926816626800344e-26	1.926816626800344e-26	-42.741780980275166
469	-100931.49638251074	1.9341090511064848e-26	1.9341090511064848e-26	-42.73308283443055
470	-100930.66247904708	1.9410514099235938e-26	1.9410514099235938e-26	-42.72483265276949
471	-100929.82857558348	1.9483217341867532e-26	1.9483217341867532e-26	-42.7162242940438
472	-100928.99467211984	1.95526301990256e-26	1.95526301990256e-26	-42.70803545290036
473	-100928.16076865619	1.9625729449684407e-26	1.9625729449684407e-26	-42.69944308506169
474	-100927.32686519258	1.9699396680228444e-26	1.9699396680228444e-26	-42.690816271596574
475	-100926.49296172893	1.9764874323754145e-26	1.9764874323754145e-26	-42.68317553839273
476	-100925.65905826532	1.9838856515750148e-26	1.9838856515750148e-26	-42.67457278883042
477	-100924.82515480167	1.9910367042959741e-26	1.9910367042959741e-26	-42.66628788485634
478	-100923.99125133806	1.9982991517182544e-26	1.9982991517182544e-26	-42.657904323231165
479	-100923.15734787441	2.005176087241894e-26	2.005176087241894e-26	-42.64999382362343
480	-100922.32344441078	2.0124278732889438e-26	2.0124278732889438e-26	-42.641681469993465
481	-100921.48954094716	2.019564007320288e-26	2.019564007320288e-26	-42.63353087180939
482	-100920.65563748352	2.02667322444112e-26	2.02667322444112e-26	-42.625439604232625
483	-100919.82173401989	2.033869614825868e-26	2.033869614825868e-26	-42.61727797704308
484	-100918.98783055627	2.041170689699717e-26	2.041170689699717e-26	-42.60902708245301
485	-100918.15392709264	2.0482281999543685e-26	2.0482281999543685e-26	-42.60107944304269
486	-100917.32002362901	2.055635299776e-26	2.055635299776e-26	-42.59276752136418
487	-100916.48612016538	2.062957965750935e-26	2.062957965750935e-26	-42.5845797358568
488	-100915.65221670175	2.0700508195448907e-26	2.0700508195448907e-26	-42.576676575644676
489	-100914.81831323812	2.0774359951183843e-26	2.0774359951183843e-26	-42.56847642275296
490	-100913.9844097745	2.0844421560714902e-26	2.0844421560714902e-26	-42.560724010850684
491	-100913.15050631085	2.0914295684709266e-26	2.0914295684709266e-26	-42.55301825379902
492	-100912.31660284722	2.0989051504048447e-26	2.0989051504048447e-26	-42.54480259429865
493	-100911.48269938357	2.1062349942212937e-26	2.1062349942212937e-26	-42.53677546299817
494	-100910.64879591999	2.1132801476063573e-26	2.1132801476063573e-26	-42.52908638994719
495	-100909.81489245631	2.1205511423032727e-26	2.1205511423032727e-26	-42.521177666545825
496	-100908.98098899271	2.127795967020094e-26	2.127795967020094e-26	-42.513324333954806
497	-100908.14708552905	2.1349247160379686e-26	2.1349247160379686e-26	-42.50562288336228
498	-100907.31318206545	2.1424342129289996e-26	2.1424342129289996e-26	-42.49753786011161
499	-100906.4792786018	2.1498271892273766e-26	2.1498271892273766e-26	-42.48960592303146
500	-100905.64537513816	2.156709948220649e-26	2.156709948220649e-26	-42.4822458789447
501	-100904.81147167453	2.164338155251453e-26	2.164338155251453e-26	-42.474116085685935
502	-100903.9775682109	2.1715410307348093e-26	2.1715410307348093e-26	-42.4664658500138
503	-100903.14366474729	2.1787359921923655e-26	2.1787359921923655e-26	-42.4588493116402
504	-100902.30976128363	2.1859698045996657e-26	2.1859698045996657e-26	-42.45121696046835
505	-100901.47585782003	2.1933181306339443e-26	2.1933181306339443e-26	-42.443489602985366
506	-100900.64195435637	2.2004194644085744e-26	2.2004194644085744e-26	-42.436046537025106
507	-100899.80805089277	2.207807650806136e-26	2.207807650806136e-26	-42.42832826699114
508	-100898.97414742912	2.2148869397608736e-26	2.2148869397608736e-26	-42.42095688800863
509	-100898.1402439655	2.2227744111449354e-26	2.2227744111449354e-26	-42.41277167893669
510	-100897.30634050186	2.2296676923494253e-26	2.2296676923494253e-26	-42.40564193813519
511	-100896.47243703825	2.2370248004524482e-26	2.2370248004524482e-26	-42.39805673605469
512	-100895.6385335746	2.2440564193439362e-26	2.2440564193439362e-26	-42.39083039349551
513	-100894.80463011096	2.2514097190684336e-26	2.2514097190684336e-26	-42.38329764261372
514	-100893.97072664734	2.2586544612193614e-26	2.2586544612193614e-26	-42.3759001206312
515	-100893.1368231837	2.265889526720121e-26	2.265889526720121e-26	-42.3685361219418
516	-100892.30291972008	2.2731518100440648e-26	2.2731518100440648e-26	-42.3611680289107
517	-100891.46901625645	2.2806835581899663e-26	2.2806835581899663e-26	-42.353551369440936
518	-100890.63511279282	2.2878157164181124e-26	2.2878157164181124e-26	-42.346361956286806
519	-100889.80120932919	2.295214250291494e-26	2.295214250291494e-26	-42.33892767435822
520	-100888.96730586558	2.302139502268374e-26	2.302139502268374e-26	-42.331990642873826
521	-100888.13340240193	2.3097266847256672e-26	2.3097266847256672e-26	-42.3244144695439
522	-100887.29949893832	2.3172014801884835e-26	2.3172014801884835e-26	-42.3169748176686
523	-100886.46559547467	2.3241254071584638e-26	2.3241254071584638e-26	-42.31010482420629
524	-100885.63169201104	2.3316847093836034e-26	2.3316847093836034e-26	-42.30262773588273
525	-100884.79778854741	2.338716666047823e-26	2.338716666047823e-26	-42.29569398892906
526	-100883.96388508378	2.3460584490265262e-26	2.3460584490265262e-26	-42.28847695362268
527	-100883.12998162015	2.3534443214739892e-26	2.3534443214739892e-26	-42.28123933107024
528	-100882.29607815649	2.3605393278334648e-26	2.3605393278334648e-26	-42.27430809445336
529	-100881.46217469288	2.3680980127737762e-26	2.3680980127737762e-26	-42.26694676447558
530	-100880.62827122927	2.3751209648347157e-26	2.3751209648347157e-26	-42.26012820667972
531	-100879.7943677656	2.382418705344332e-26	2.382418705344332e-26	-42.25306418507431
532	-100878.960464302	2.3896662493384993e-26	2.3896662493384993e-26	-42.24607013548312
533	-100878.12656083834	2.3973046236677634e-26	2.3973046236677634e-26	-42.238721846943506
534	-100877.29265737471	2.4042942136891238e-26	2.4042942136891238e-26	-42.23201818946261
535	-100876.45875391108	2.412121779987083e-26	2.412121779987083e-26	-42.224533930142606
536	-100875.62485044745	2.4187193631169593e-26	2.4187193631169593e-26	-42.21824454682637
537	-100874.79094698382	2.426237480275574e-26	2.426237480275574e-26	-42.211098510747206
538	-100873.95704352019	2.4336040977238617e-26	2.4336040977238617e-26	-42.20411792257134
539	-100873.12314005659	2.4407991507062558e-26	2.4407991507062558e-26	-42.19732027668659
540	-100872.28923659293	2.448283195272847e-26	2.448283195272847e-26	-42.19027082997848
541	-100871.45533312931	2.455228262221888e-26	2.455228262221888e-26	-42.183748313091556
542	-100870.62142966568	2.4625316118563566e-26	2.4625316118563566e-26	-42.17690918446197
543	-100869.78752620205	2.4696768374598746e-26	2.4696768374598746e-26	-42.17023773030237
544	-100868.95362273841	2.477150023008804e-26	2.477150023008804e-26	-42.163280681258044
545	-100868.1197192748	2.4840779730825402e-26	2.4840779730825402e-26	-42.156849932754646
546	-100867.28581581115	2.4914329353035798e-26	2.4914329353035798e-26	-42.15004241536501
547	-100866.45191234753	2.4987380263162078e-26	2.4987380263162078e-26	-42.14330092068498
548	-100865.61800888389	2.5055301291274285e-26	2.5055301291274285e-26	-42.13705049459884
549	-100864.78410542027	2.5134066299243237e-26	2.5134066299243237e-26	-42.129823335192455
550	-100863.95020195663	2.5204613062954542e-26	2.5204613062954542e-26	-42.12336944990806
551	-100863.11629849301	2.5277706660509078e-26	2.5277706660509078e-26	-42.11670159689561
552	-100862.28239502937	2.5350963382075205e-26	2.5350963382075205e-26	-42.1100381806655
553	-100861.44849156574	2.5420011157395104e-26	2.5420011157395104e-26	-42.10377521345638
554	-100860.61458810211	2.5491323536667717e-26	2.5491323536667717e-26	-42.09732466848629
555	-100859.78068463846	2.556124578959282e-26	2.556124578959282e-26	-42.09101736453668
556	-100858.94678117485	2.5637542419651705e-26	2.5637542419651705e-26	-42.084154717306824
557	-100858.11287771122	2.5708718922636356e-26	2.5708718922636356e-26	-42.077770998082094
558	-100857.2789742476	2.578064960501483e-26	2.578064960501483e-26	-42.071337568131966
559	-100856.44507078396	2.585110413462252e-26	2.585110413462252e-26	-42.065053541862746
560	-100855.61116732034	2.592526399990662e-26	2.592526399990662e-26	-42.058457501188784
561	-100854.7772638567	2.5995701558632766e-26	2.5995701558632766e-26	-42.052209983694894
562	-100853.94336039308	2.6067238993860923e-26	2.6067238993860923e-26	-42.04588221457796
563	-100853.10945692944	2.61393551633555e-26	2.61393551633555e-26	-42.03952080666811
564	-100852.27555346582	2.6209343738779535e-26	2.6209343738779535e-26	-42.0333638343669
565	-100851.44165000215	2.6281748836983965e-26	2.6281748836983965e-26	-42.02701155647103
566	-100850.60774653855	2.635081184422256e-26	2.635081184422256e-26	-42.02096877465419
567	-100849.77384307489	2.6425628570325153e-26	2.6425628570325153e-26	-42.01444040744218
568	-100848.93993961129	2.649652511577517e-26	2.649652511577517e-26	-42.00827114133952
569	-100848.10603614764	2.656808561423146e-26	2.656808561423146e-26	-42.00206081650558
570	-100847.27213268403	2.6638275876294233e-26	2.6638275876294233e-26	-41.99598563532833
571	-100846.43822922038	2.670852274989414e-26	2.670852274989414e-26	-41.98992156026885
572	-100845.60432575674	2.6780436751324083e-26	2.6780436751324083e-26	-41.983730069277385
573	-100844.77042229312	2.685149304285529e-26	2.685149304285529e-26	-41.9776287318082
574	-100843.93651882948	2.692397671972139e-26	2.692397671972139e-26	-41.97142144310839
575	-100843.10261536587	2.6994889413275885e-26	2.6994889413275885e-26	-41.96536483936455
576	-100842.26871190222	2.7058295956837115e-26	2.7058295956837115e-26	-41.959962788543976
577	-100841.43480843859	2.712975173357078e-26	2.712975173357078e-26	-41.95389011729312
578	-100840.60090497497	2.720027338815474e-26	2.720027338815474e-26	-41.94791249444368
579	-100839.76700151134	2.726868864358675e-26	2.726868864358675e-26	-41.942128208408995
580	-100838.93309804771	2.734306007152535e-26	2.734306007152535e-26	-41.93585678699872
581	-100838.09919458408	2.7410438385595214e-26	2.7410438385595214e-26	-41.930189774576135
582	-100837.26529112045	2.748287979653614e-26	2.748287979653614e-26	-41.924112437179105
583	-100836.43138765682	2.755197977084028e-26	2.755197977084028e-26	-41.918330332758494
584	-100835.59748419319	2.761974414882838e-26	2.761974414882838e-26	-41.91267405406967
585	-100834.76358072956	2.768988001525637e-26	2.768988001525637e-26	-41.906834423534846
586	-100833.92967726593	2.776440738457223e-26	2.776440738457223e-26	-41.90064533631265
587	-100833.0957738023	2.782491526629901e-26	2.782491526629901e-26	-41.89563269744215
588	-100832.26187033865	2.7898311431222364e-26	2.7898311431222364e-26	-41.88956696791197
589	-100831.42796687502	2.7967778868726253e-26	2.7967778868726253e-26	-41.88384060454505
590	-100830.5940634114	2.8034637760763887e-26	2.8034637760763887e-26	-41.87834268611207
591	-100829.7601599478	2.8105384693279815e-26	2.8105384693279815e-26	-41.87253930701677
592	-100828.92625648413	2.8174301917937906e-26	2.8174301917937906e-26	-41.86690004848458
593	-100828.09235302053	2.8244882549741156e-26	2.8244882549741156e-26	-41.8611389587101
594	-100827.25844955687	2.8310225238026176e-26	2.8310225238026176e-26	-41.85581823098455
595	-100826.42454609324	2.837964961754091e-26	2.837964961754091e-26	-41.850178577708164
596	-100825.59064262963	2.8447859667281116e-26	2.8447859667281116e-26	-41.84465099013245
597	-100824.75673916598	2.8516418721617745e-26	2.8516418721617745e-26	-41.839108459438904
598	-100823.92283570237	2.858446851265302e-26	2.858446851265302e-26	-41.8336202607725
599	-100823.08893223872	2.8654899725831e-26	2.8654899725831e-26	-41.82795374325869
600	-100822.25502877512	2.8712473568846054e-26	2.8712473568846054e-26	-41.823331997208456
601	-100821.42112531145	2.8785686486295195e-26	2.8785686486295195e-26	-41.81746819005026
602	-100820.58722184783	2.885455211367409e-26	2.885455211367409e-26	-41.81196616423412
603	-100819.75331838417	2.8917849104533015e-26	2.8917849104533015e-26	-41.80692061442377
604	-100818.91941492057	2.8989329563586584e-26	2.8989329563586584e-26	-41.80123600243977
605	-100818.08551145693	2.9054505813327064e-26	2.9054505813327064e-26	-41.79606494779779
606	-100817.25160799331	2.9122808439643545e-26	2.9122808439643545e-26	-41.7906582809075
607	-100816.41770452967	2.9189526332421423e-26	2.9189526332421423e-26	-41.78538928624404
608	-100815.58380106605	2.925521663556414e-26	2.925521663556414e-26	-41.78021319796666
609	-100814.7498976024	2.932116233381784e-26	2.932116233381784e-26	-41.77502866295215
610	-100813.91599413876	2.939010775146357e-26	2.939010775146357e-26	-41.76962074854165
611	-100813.08209067515	2.945243806621587e-26	2.945243806621587e-26	-41.764742614756855
612	-100812.2481872115	2.951968024845021e-26	2.951968024845021e-26	-41.759491627819216
613	-100811.41428374789	2.958502103535736e-26	2.958502103535736e-26	-41.75440056812621
614	-100810.58038028426	2.9652266439134715e-26	2.9652266439134715e-26	-41.74917283622433
615	-100809.74647682064	2.9717655014498075e-26	2.9717655014498075e-26	-41.74410081274633
616	-100808.91257335698	2.978341529389504e-26	2.978341529389504e-26	-41.73901120014315
617	-100808.07866989338	2.984498622351807e-26	2.984498622351807e-26	-41.734256004646134
618	-100807.24476642974	2.9906213778113223e-26	2.9906213778113223e-26	-41.72953704663574
619	-100806.41086296612	2.997348157057757e-26	2.997348157057757e-26	-41.72436367765539
620	-100805.57695950248	3.004226502119715e-26	3.004226502119715e-26	-41.71908573564049
621	-100804.74305603885	3.0105531054456096e-26	3.0105531054456096e-26	-41.71424181827924
622	-100803.90915257522	3.0169769556448147e-26	3.0169769556448147e-26	-41.70933384869375
623	-100803.07524911159	3.023314712360838e-26	3.023314712360838e-26	-41.70450188689579
624	-100802.24134564796	3.029579483080384e-26	3.029579483080384e-26	-41.69973551492286
625	-100801.40744218431	3.0359050853364365e-26	3.0359050853364365e-26	-41.69493285080716
626	-100800.57353872068	3.042058656905708e-26	3.042058656905708e-26	-41.69027039232195
627	-100799.73963525708	3.0486094814531696e-26	3.0486094814531696e-26	-41.68531729482372
628	-100798.90573179342	3.054868621745373e-26	3.054868621745373e-26	-41.68059467347823
629	-100798.07182832982	3.0613053253373694e-26	3.0613053253373694e-26	-41.675748158930155
630	-100797.23792486617	3.067365889510953e-26	3.067365889510953e-26	-41.671194163916134
631	-100796.40402140256	3.074127855721179e-26	3.074127855721179e-26	-41.666123733393135
632	-100795.5701179389	3.0798455376294045e-26	3.0798455376294045e-26	-41.661845049722366
633	-100794.73621447527	3.086055578712268e-26	3.086055578712268e-26	-41.65720691090346
634	-100793.90231101164	3.092197876997747e-26	3.092197876997747e-26	-41.65262853967503
635	-100793.068407548	3.098131892540393e-26	3.098131892540393e-26	-41.64821404796506
636	-100792.2345040844	3.104666175939272e-26	3.104666175939272e-26	-41.64336276996536
637	-100791.40060062073	3.1107601861055536e-26	3.1107601861055536e-26	-41.63884755879622
638	-100790.56669715712	3.117196336376426e-26	3.117196336376426e-26	-41.63408844119983
639	-100789.73279369349	3.123242970318224e-26	3.123242970318224e-26	-41.62962628952926
640	-100788.89889022986	3.1290133676258284e-26	3.1290133676258284e-26	-41.62537603692013
641	-100788.06498676623	3.1345827129723246e-26	3.1345827129723246e-26	-41.621281298176996
642	-100787.2310833026	3.140791908667837e-26	3.140791908667837e-26	-41.61672469183118
643	-100786.39717983895	3.1468439540141485e-26	3.1468439540141485e-26	-41.61229207079296
644	-100785.56327637534	3.1527770118698874e-26	3.1527770118698874e-26	-41.60795486558842
645	-100784.7293729117	3.158568686299489e-26	3.158568686299489e-26	-41.60372888038758
646	-100783.89546944808	3.1644272741970626e-26	3.1644272741970626e-26	-41.59946194714532
647	-100783.06156598443	3.17057106130185e-26	3.17057106130185e-26	-41.59499577491096
648	-100782.22766252082	3.1763942249480206e-26	3.1763942249480206e-26	-41.590770658569035
649	-100781.39375905717	3.18228977864644e-26	3.18228977864644e-26	-41.58650090157254
650	-100780.55985559354	3.1880083348014005e-26	3.1880083348014005e-26	-41.58236688295379
651	-100779.72595212991	3.193560287000379e-26	3.193560287000379e-26	-41.57836039296061
652	-100778.89204866631	3.1995218424855615e-26	3.1995218424855615e-26	-41.57406606596953
653	-100778.05814520267	3.2054734025062695e-26	3.2054734025062695e-26	-41.5697869130253
654	-100777.22424173902	3.211122787043292e-26	3.211122787043292e-26	-41.56573236715441
655	-100776.3903382754	3.2167574462953995e-26	3.2167574462953995e-26	-41.56169548872405
656	-100775.55643481176	3.222262626919794e-26	3.222262626919794e-26	-41.5577581971484
657	-100774.72253134815	3.228163082241072e-26	3.228163082241072e-26	-41.55354566772187
658	-100773.8886278845	3.233379925722224e-26	3.233379925722224e-26	-41.54982759962185
659	-100773.05472442089	3.2389771360011715e-26	3.2389771360011715e-26	-41.545845107354275
660	-100772.22082095724	3.244654299500764e-26	3.244654299500764e-26	-41.54181275131287
661	-100771.38691749364	3.2501952848895364e-26	3.2501952848895364e-26	-41.53788391721141
662	-100770.55301402998	3.2558701486421017e-26	3.2558701486421017e-26	-41.53386709323776
663	-100769.71911056637	3.261276883740127e-26	3.261276883740127e-26	-41.530046565558976
664	-100768.8852071027	3.2663718838649075e-26	3.2663718838649075e-26	-41.526452109434345
665	-100768.0513036391	3.2723221724755043e-26	3.2723221724755043e-26	-41.52226134922565
666	-100767.21740017546	3.2773788819194474e-26	3.2773788819194474e-26	-41.51870591796849
667	-100766.38349671182	3.282660691886764e-26	3.282660691886764e-26	-41.51499806858548
668	-100765.5495932482	3.28841408399514e-26	3.28841408399514e-26	-41.510965949474375
669	-100764.71568978456	3.2933466969231024e-26	3.2933466969231024e-26	-41.50751466543853
670	-100763.88178632096	3.2984603531501696e-26	3.2984603531501696e-26	-41.503942160752956
671	-100763.04788285728	3.3038886134799217e-26	3.3038886134799217e-26	-41.50015592224607
672	-100762.2139793937	3.30877716811219e-26	3.30877716811219e-26	-41.49675145110619
673	-100761.38007593002	3.313807271648767e-26	3.313807271648767e-26	-41.493253649430905
674	-100760.54617246642	3.319285963795796e-26	3.319285963795796e-26	-41.48944994666377
675	-100759.71226900278	3.324261447190811e-26	3.324261447190811e-26	-41.48600104349274
676	-100758.87836553915	3.329165564308083e-26	3.329165564308083e-26	-41.48260665776496
677	-100758.0444620755	3.334419531169229e-26	3.334419531169229e-26	-41.47897566696178
678	-100757.21055861189	3.339682280765576e-26	3.339682280765576e-26	-41.47534433755158
679	-100756.37665514825	3.3449548489779214e-26	3.3449548489779214e-26	-41.471711967067776
680	-100755.54275168462	3.3496424635962805e-26	3.3496424635962805e-26	-41.46848738681619
681	-100754.708848221	3.354363350806538e-26	3.354363350806538e-26	-41.46524447609992
682	-100753.87494475736	3.35924634497369e-26	3.35924634497369e-26	-41.461895007810696
683	-100753.04104129373	3.3638225261158836e-26	3.3638225261158836e-26	-41.45876041313357
684	-100752.2071378301	3.369368734807871e-26	3.369368734807871e-26	-41.454967079584414
685	-100751.37323436647	3.373835425308969e-26	3.373835425308969e-26	-41.45191661987217
686	-100750.53933090283	3.37858979911288e-26	3.37858979911288e-26	-41.448674125056996
687	-100749.7054274392	3.38328856606918e-26	3.38328856606918e-26	-41.44547403427115
688	-100748.8715239756	3.3881170968156303e-26	3.3881170968156303e-26	-41.442190194788985
689	-100748.03762051194	3.3925736746015486e-26	3.3925736746015486e-26	-41.439163467500435
690	-100747.20371704834	3.397429536685581e-26	3.397429536685581e-26	-41.4358700854399
691	-100746.3698135847	3.401878769231202e-26	3.401878769231202e-26	-41.43285662072283
692	-100745.53591012108	3.406484079694246e-26	3.406484079694246e-26	-41.42974159265784
693	-100744.70200665743	3.4108741908650315e-26	3.4108741908650315e-26	-41.42677604342913
694	-100743.86810319379	3.41529903366686e-26	3.41529903366686e-26	-41.42379089259582
695	-100743.03419973017	3.420253448992473e-26	3.420253448992473e-26	-41.42045306007262
696	-100742.20029626653	3.4244353053924084e-26	3.4244353053924084e-26	-41.41763946792759
697	-100741.36639280291	3.428994919237067e-26	3.428994919237067e-26	-41.414575629846105
698	-100740.53248933925	3.4332001821064876e-26	3.4332001821064876e-26	-41.41175350761998
699	-100739.69858587565	3.437427796467368e-26	3.437427796467368e-26	-41.408919867692276
700	-100738.864682412	3.442016661914446e-26	3.442016661914446e-26	-41.40584803401747
701	-100738.03077894839	3.446189983090897e-26	3.446189983090897e-26	-41.40305792371702
702	-100737.19687548475	3.450568708348105e-26	3.450568708348105e-26	-41.400134118737675
703	-100736.36297202113	3.4546347607068166e-26	3.4546347607068166e-26	-41.39742241515733
704	-100735.52906855749	3.458477735881001e-26	3.458477735881001e-26	-41.39486241685645
705	-100734.69516509387	3.4628574476391297e-26	3.4628574476391297e-26	-41.39194833744045
706	-100733.86126163023	3.4667250384787705e-26	3.4667250384787705e-26	-41.389378064897556
707	-100733.02735816661	3.470723130478149e-26	3.470723130478149e-26	-41.38672407810318
708	-100732.19345470295	3.4747966985012e-26	3.4747966985012e-26	-41.38402313183423
709	-100731.35955123931	3.4788897705127544e-26	3.4788897705127544e-26	-41.38131244087017
710	-100730.5256477757	3.482846419423365e-26	3.482846419423365e-26	-41.37869512777777
711	-100729.69174431206	3.486273261010635e-26	3.486273261010635e-26	-41.376430682559764
712	-100728.85784084845	3.490412379737095e-26	3.490412379737095e-26	-41.37369853307305
713	-100728.0239373848	3.4939652235466553e-26	3.4939652235466553e-26	-41.37135595475463
714	-100727.19003392119	3.497856914214168e-26	3.497856914214168e-26	-41.36879268883472
715	-100726.35613045754	3.5013926205830636e-26	3.5013926205830636e-26	-41.366466363618876
716	-100725.52222699393	3.5050744071589444e-26	3.5050744071589444e-26	-41.36404642001586
717	-100724.68832353028	3.508999359915838e-26	3.508999359915838e-26	-41.36146944725811
718	-100723.85442006667	3.5123109643336376e-26	3.5123109643336376e-26	-41.35929741638095
719	-100723.02051660302	3.5163065976211495e-26	3.5163065976211495e-26	-41.35667946586386
720	-100722.18661313939	3.519418149896386e-26	3.519418149896386e-26	-41.354642827281275
721	-100721.35270967576	3.523363781621727e-26	3.523363781621727e-26	-41.35206283724666
722	-100720.51880621212	3.526558475139926e-26	3.526558475139926e-26	-41.34997599038778
723	-100719.6849027485	3.529861064113479e-26	3.529861064113479e-26	-41.34782065012466
724	-100718.85099928488	3.5332566712187035e-26	3.5332566712187035e-26	-41.34560670578078
725	-100718.01709582123	3.5366042101824604e-26	3.5366042101824604e-26	-41.34342618373126
726	-100717.18319235762	3.540240775589831e-26	3.540240775589831e-26	-41.34105973316829
727	-100716.349288894	3.5435842694011705e-26	3.5435842694011705e-26	-41.33888613926711
728	-100715.51538543034	3.546280836877596e-26	3.546280836877596e-26	-41.337134603467575
729	-100714.68148196673	3.5498319997214745e-26	3.5498319997214745e-26	-41.334830002239464
730	-100713.84757850308	3.552791486595122e-26	3.552791486595122e-26	-41.33291114207274
731	-100713.01367503946	3.5555693539934204e-26	3.5555693539934204e-26	-41.331111493341254
732	-100712.17977157581	3.5591299622982733e-26	3.5591299622982733e-26	-41.32880679885077
733	-100711.34586811221	3.562171683264011e-26	3.562171683264011e-26	-41.32683979281312
734	-100710.51196464855	3.5651223480468274e-26	3.5651223480468274e-26	-41.32493327485761
735	-100709.67806118494	3.5678503774493747e-26	3.5678503774493747e-26	-41.323172011978116
736	-100708.84415772131	3.5706291137743125e-26	3.5706291137743125e-26	-41.321379395758555
737	-100708.01025425768	3.5732448298528476e-26	3.5732448298528476e-26	-41.31969322126283
738	-100707.17635079403	3.576175629327744e-26	3.576175629327744e-26	-41.31780539958851
739	-100706.34244733042	3.578980246766939e-26	3.578980246766939e-26	-41.31600030389372
740	-100705.50854386679	3.5816477227351565e-26	3.5816477227351565e-26	-41.31428478659229
741	-100704.67464040316	3.584375487778414e-26	3.584375487778414e-26	-41.31253181673906
742	-100703.8407369395	3.587335281636999e-26	3.587335281636999e-26	-41.31063124441731
743	-100703.0068334759	3.58981152930122e-26	3.58981152930122e-26	-41.30904237595955
744	-100702.17293001224	3.591909038171676e-26	3.591909038171676e-26	-41.30769737995995
745	-100701.33902654862	3.594548074757047e-26	3.594548074757047e-26	-41.306006252779845
746	-100700.50512308498	3.5968045142178154e-26	3.5968045142178154e-26	-41.30456128289756
747	-100699.67121962135	3.5991108407732525e-26	3.5991108407732525e-26	-41.30308530298953
748	-100698.83731615773	3.6018281783077156e-26	3.6018281783077156e-26	-41.30134750155046
749	-100698.00341269412	3.603809312610679e-26	3.603809312610679e-26	-41.30008134561078
750	-100697.16950923047	3.6062669909032954e-26	3.6062669909032954e-26	-41.298511594254755
751	-100696.33560576686	3.6086469353404263e-26	3.6086469353404263e-26	-41.29699251176843
752	-100695.50170230321	3.610638013298847e-26	3.610638013298847e-26	-41.2957224063493
753	-100694.66779883957	3.612672032289791e-26	3.612672032289791e-26	-41.2944256319272
754	-100693.83389537595	3.614926923979997e-26	3.614926923979997e-26	-41.29298889474586
755	-100692.99999191231	3.6169534851086644e-26	3.6169534851086644e-26	-41.29169840617937
756	-100692.16608844869	3.6189664521078425e-26	3.6189664521078425e-26	-41.290417289779725
757	-100691.33218498505	3.621038658246375e-26	3.621038658246375e-26	-41.2890992158436
758	-100690.49828152143	3.6225760337303563e-26	3.6225760337303563e-26	-41.28812182043601
759	-100689.66437805777	3.624440435310331e-26	3.624440435310331e-26	-41.28693707266334
760	-100688.83047459417	3.6264244987567427e-26	3.6264244987567427e-26	-41.28567695404406
761	-100687.99657113051	3.6281951429262606e-26	3.6281951429262606e-26	-41.28455296434219
762	-100687.16266766691	3.629971773887578e-26	3.629971773887578e-26	-41.2834257254597
763	-100686.32876420327	3.631480921796416e-26	3.631480921796416e-26	-41.28246863281809
764	-100685.49486073965	3.633478146186115e-26	3.633478146186115e-26	-41.28120261628457
765	-100684.66095727602	3.635129997201541e-26	3.635129997201541e-26	-41.28015605346204
766	-100683.82705381236	3.6366043257455404e-26	3.6366043257455404e-26	-41.279222365082425
767	-100682.99315034876	3.638018243822113e-26	3.638018243822113e-26	-41.27832729000674
768	-100682.1592468851	3.6388833823696867e-26	3.6388833823696867e-26	-41.277779789105374
769	-100681.3253434215	3.6405673933194564e-26	3.6405673933194564e-26	-41.27671443990954
770	-100680.49143995784	3.6417930741431595e-26	3.6417930741431595e-26	-41.275939352110356
771	-100679.65753649424	3.642951936833807e-26	3.642951936833807e-26	-41.27520675819498
772	-100678.8236330306	3.644300453160397e-26	3.644300453160397e-26	-41.27435456496506
773	-100677.98972956698	3.6455777714653215e-26	3.6455777714653215e-26	-41.2735476559937
774	-100677.15582610334	3.646400843956695e-26	3.646400843956695e-26	-41.27302785347481
775	-100676.3219226397	3.6478602071927326e-26	3.6478602071927326e-26	-41.27210649680862
776	-100675.48801917607	3.6487874609596964e-26	3.6487874609596964e-26	-41.27152127445042
777	-100674.65411571244	3.649246048160613e-26	3.649246048160613e-26	-41.271231898953474
778	-100673.82021224881	3.6507606852051404e-26	3.6507606852051404e-26	-41.270276398280636
779	-100672.98630878517	3.650876317996309e-26	3.650876317996309e-26	-41.27020346824132
780	-100672.15240532154	3.652368164396942e-26	3.652368164396942e-26	-41.26926276215304
781	-100671.31850185791	3.653024777240099e-26	3.653024777240099e-26	-41.26884884686174
782	-100670.48459839428	3.6538039035606146e-26	3.6538039035606146e-26	-41.26835779808892
783	-100669.65069493063	3.654706781444601e-26	3.654706781444601e-26	-41.267788885153735
784	-100668.81679146703	3.655001367493532e-26	3.655001367493532e-26	-41.26760329376753
785	-100667.9828880034	3.655824161137902e-26	3.655824161137902e-26	-41.26708500692029
786	-100667.14898453976	3.6560528829805166e-26	3.6560528829805166e-26	-41.266940953213265
787	-100666.31508107614	3.6567263831310225e-26	3.6567263831310225e-26	-41.266516821339714
788	-100665.4811776125	3.657186906266205e-26	3.657186906266205e-26	-41.266226855175766
789	-100664.64727414885	3.6575589257750924e-26	3.6575589257750924e-26	-41.26599264155255
790	-100663.81337068524	3.658099089611407e-26	3.658099089611407e-26	-41.265652611120174
791	-100662.9794672216	3.658320815020557e-26	3.658320815020557e-26	-41.265513050619205
792	-100662.14556375798	3.658373323043215e-26	3.658373323043215e-26	-41.265480001762455
793	-100661.31166029433	3.658793707878522e-26	3.658793707878522e-26	-41.26521542618665
794	-100660.47775683073	3.6586749630691804e-26	3.6586749630691804e-26	-41.26529015695372
795	-100659.64385336707	3.658745360938559e-26	3.658745360938559e-26	-41.26524585251998
796	-100658.80994990346	3.65900101591176e-26	3.65900101591176e-26	-41.2650849649214
797	-100657.9760464398	3.658781146788678e-26	3.658781146788678e-26	-41.26522333125857
798	-100657.1421429762	3.658877893305643e-26	3.658877893305643e-26	-41.26516244646389
799	-100656.30823951255	3.6587554420489846e-26	3.6587554420489846e-26	-41.265239508109545
800	-100655.47433604894	3.658484523995344e-26	3.658484523995344e-26	-41.26541001279838
801	-100654.6404325853	3.6582923711317703e-26	3.6582923711317703e-26	-41.26553095356735
802	-100653.80652912168	3.657969191707538e-26	3.657969191707538e-26	-41.26573437661516
803	-100652.97262565803	3.657645323419793e-26	3.657645323419793e-26	-41.265938251293925
804	-100652.13872219442	3.657341991678928e-26	3.657341991678928e-26	-41.26612921461445
805	-100651.30481873079	3.6570853837003526e-26	3.6570853837003526e-26	-41.266290775230594
806	-100650.47091526716	3.656617450375424e-26	3.656617450375424e-26	-41.26658541566285
807	-100649.63701180353	3.656442118741219e-26	3.656442118741219e-26	-41.26669582526552
808	-100648.80310833988	3.65519231648998e-26	3.65519231648998e-26	-41.26748300247988
809	-100647.96920487627	3.654617028644076e-26	3.654617028644076e-26	-41.26784543305407
810	-100647.1353014126	3.6537541379366044e-26	3.6537541379366044e-26	-41.268389160024455
811	-100646.301397949	3.6529757631079417e-26	3.6529757631079417e-26	-41.26887974179737
812	-100645.46749448536	3.6528641288924515e-26	3.6528641288924515e-26	-41.26895010941561
813	-100644.63359102175	3.651816060601189e-26	3.651816060601189e-26	-41.26961085467432
814	-100643.79968755809	3.6508756949125156e-26	3.6508756949125156e-26	-41.27020386121644
815	-100642.96578409449	3.649860125993063e-26	3.649860125993063e-26	-41.270844463448555
816	-100642.13188063083	3.6488621862216497e-26	3.6488621862216497e-26	-41.27147411919366
817	-100641.29797716721	3.6476773285137954e-26	3.6476773285137954e-26	-41.27222193551647
818	-100640.46407370357	3.6466374494928573e-26	3.6466374494928573e-26	-41.272878449522764
819	-100639.63017023992	3.64562789697475e-26	3.64562789697475e-26	-41.27351599641526
820	-100638.79626677629	3.6443221880226826e-26	3.6443221880226826e-26	-41.274340832228006
821	-100637.96236331269	3.6429267989724885e-26	3.6429267989724885e-26	-41.27522264703033
822	-100637.12845984903	3.641689005181324e-26	3.641689005181324e-26	-41.27600515240578
823	-100636.29455638543	3.6406275315112116e-26	3.6406275315112116e-26	-41.276676404036856
824	-100635.4606529218	3.638980148078079e-26	3.638980148078079e-26	-41.27771855924772
825	-100634.62674945817	3.6377047927991917e-26	3.6377047927991917e-26	-41.27852568888415
826	-100633.79284599454	3.63619755144316e-26	3.63619755144316e-26	-41.27947993635862
827	-100632.95894253088	3.6343333047697596e-26	3.6343333047697596e-26	-41.28066075429572
828	-100632.12503906728	3.63284077987527e-26	3.63284077987527e-26	-41.28160655950832
829	-100631.29113560362	3.6314948173065216e-26	3.6314948173065216e-26	-41.28245982221619
830	-100630.45723214	3.629643760553804e-26	3.629643760553804e-26	-41.28363380220901
831	-100629.62332867636	3.6280042191748494e-26	3.6280042191748494e-26	-41.28467413471111
832	-100628.78942521274	3.6259058475454354e-26	3.6259058475454354e-26	-41.28600629329726
833	-100627.95552174911	3.623721652109289e-26	3.623721652109289e-26	-41.287393756562594
834	-100627.12161828548	3.62195893676627e-26	3.62195893676627e-26	-41.28851409357886
835	-100626.28771482185	3.619933710768617e-26	3.619933710768617e-26	-41.28980194896822
836	-100625.45381135822	3.6178568533037235e-26	3.6178568533037235e-26	-41.291123385682894
837	-100624.6199078946	3.6157581977781825e-26	3.6157581977781825e-26	-41.292459462582535
838	-100623.78600443096	3.613695635772124e-26	3.613695635772124e-26	-41.293773316903874
839	-100622.95210096735	3.61152623752773e-26	3.61152623752773e-26	-41.29515603544588
840	-100622.1181975037	3.608949060869545e-26	3.608949060869545e-26	-41.29679974128668
841	-100621.28429404006	3.6064455682726654e-26	3.6064455682726654e-26	-41.2983975762404
842	-100620.45039057644	3.60437653631338e-26	3.60437653631338e-26	-41.29971895738963
843	-100619.61648711281	3.601688494128743e-26	3.601688494128743e-26	-41.30143680090733
844	-100618.78258364917	3.5994568833646886e-26	3.5994568833646886e-26	-41.302863927701885
845	-100617.94868018555	3.5969917955209083e-26	3.5969917955209083e-26	-41.30444139317279
846	-100617.11477672194	3.5944879670562373e-26	3.5944879670562373e-26	-41.30604475671635
847	-100616.28087325829	3.5920583483378117e-26	3.5920583483378117e-26	-41.3076016670095
848	-100615.44696979468	3.5891677557402836e-26	3.5891677557402836e-26	-41.3094553436882
849	-100614.61306633103	3.586571663561228e-26	3.586571663561228e-26	-41.31112143632798
850	-100613.77916286737	3.5832276315286413e-26	3.5832276315286413e-26	-41.313269312000884
851	-100612.94525940376	3.58078377421992e-26	3.58078377421992e-26	-41.3148402725193
852	-100612.11135594011	3.577766724943655e-26	3.577766724943655e-26	-41.316781171864356
853	-100611.2774524765	3.574918041968502e-26	3.574918041968502e-26	-41.31861526225369
854	-100610.44354901285	3.571963638749975e-26	3.571963638749975e-26	-41.32051896386554
855	-100609.60964554925	3.569239835272484e-26	3.569239835272484e-26	-41.32227547157734
856	-100608.77574208559	3.565800472467662e-26	3.565800472467662e-26	-41.32449534018868
857	-100607.94183862198	3.5630167811741226e-26	3.5630167811741226e-26	-41.326293586958336
858	-100607.10793515832	3.559598006702333e-26	3.559598006702333e-26	-41.328504016652424
859	-100606.27403169472	3.55630126994387e-26	3.55630126994387e-26	-41.33063755369164
860	-100605.44012823109	3.553292631545646e-26	3.553292631545646e-26	-41.332586369988206
861	-100604.60622476746	3.549583048167085e-26	3.549583048167085e-26	-41.334991489383185
862	-100603.77232130383	3.5460654804830766e-26	3.5460654804830766e-26	-41.337274437704025
863	-100602.93841784017	3.5432105895422474e-26	3.5432105895422474e-26	-41.33912896544648
864	-100602.10451437657	3.5391171149990517e-26	3.5391171149990517e-26	-41.34179068197646
865	-100601.2706109129	3.5356402308049386e-26	3.5356402308049386e-26	-41.344053889558324
866	-100600.4367074493	3.5318802765046843e-26	3.5318802765046843e-26	-41.346503862046454
867	-100599.60280398565	3.528314398835141e-26	3.528314398835141e-26	-41.3488297858235
868	-100598.76890052205	3.52473234019097e-26	3.52473234019097e-26	-41.35116863191928
869	-100597.9349970584	3.520793192798106e-26	3.520793192798106e-26	-41.353743378919944
870	-100597.10109359479	3.5175297897628644e-26	3.5175297897628644e-26	-41.35587862153936
871	-100596.26719013113	3.513459026876311e-26	3.513459026876311e-26	-41.358544897672935
872	-100595.43328666752	3.50927703304596e-26	3.50927703304596e-26	-41.36128724696716
873	-100594.59938320388	3.505055858122473e-26	3.505055858122473e-26	-41.36405860544824
874	-100593.76547974025	3.500915117347814e-26	3.500915117347814e-26	-41.36678040060692
875	-100592.93157627662	3.4968127405401546e-26	3.4968127405401546e-26	-41.36948015481523
876	-100592.09767281299	3.4933171544352975e-26	3.4933171544352975e-26	-41.371783083407834
877	-100591.26376934936	3.48886743479505e-26	3.48886743479505e-26	-41.374717941175255
878	-100590.42986588573	3.484730310137402e-26	3.484730310137402e-26	-41.377449983624786
879	-100589.59596242211	3.4805149261046476e-26	3.4805149261046476e-26	-41.38023704456483
880	-100588.76205895845	3.476452328981791e-26	3.476452328981791e-26	-41.382926284329145
881	-100587.92815549484	3.471734301022822e-26	3.471734301022822e-26	-41.38605333399688
882	-100587.09425203122	3.467280331552298e-26	3.467280331552298e-26	-41.38900927097028
883	-100586.26034856758	3.463086651751925e-26	3.463086651751925e-26	-41.3917959359894
884	-100585.42644510396	3.4584108646468163e-26	3.4584108646468163e-26	-41.39490693881234
885	-100584.59254164032	3.4539907769271734e-26	3.4539907769271734e-26	-41.3978516835912
886	-100583.7586381767	3.449039647887904e-26	3.449039647887904e-26	-41.40115469603514
887	-100582.92473471304	3.4449729914269895e-26	3.4449729914269895e-26	-41.40387120497582
888	-100582.0908312494	3.4397003980189695e-26	3.4397003980189695e-26	-41.40739805265074
889	-100581.25692778578	3.4350182909724267e-26	3.4350182909724267e-26	-41.41053445775382
890	-100580.42302432214	3.4303204035905844e-26	3.4303204035905844e-26	-41.41368573330086
891	-100579.58912085852	3.4253932038577863e-26	3.4253932038577863e-26	-41.41699546853276
892	-100578.75521739488	3.420477010057025e-26	3.420477010057025e-26	-41.42030255907862
893	-100577.92131393126	3.4154897776508675e-26	3.4154897776508675e-26	-41.42366229712621
894	-100577.08741046763	3.4107769057700486e-26	3.4107769057700486e-26	-41.42684171879213
895	-100576.253507004	3.405731937293286e-26	3.405731937293286e-26	-41.430250053298664
896	-100575.41960354036	3.400092024202712e-26	3.400092024202712e-26	-41.43406630909819
897	-100574.58570007674	3.3952799815010803e-26	3.3952799815010803e-26	-41.43732739310209
898	-100573.75179661311	3.3897456724833614e-26	3.3897456724833614e-26	-41.441083670742124
899	-100572.91789314948	3.384433563410725e-26	3.384433563410725e-26	-41.44469490837185
900	-100572.08398968585	3.379482258838923e-26	3.379482258838923e-26	-41.44806597396765
901	-100571.25008622222	3.3739196519965983e-26	3.3739196519965983e-26	-41.45185913731383
902	-100570.41618275859	3.368664971020603e-26	3.368664971020603e-26	-41.4554480733157
903	-100569.58227929496	3.363394226537423e-26	3.363394226537423e-26	-41.459053609041284
904	-100568.74837583133	3.3577833238841804e-26	3.3577833238841804e-26	-41.46289804954784
905	-100567.91447236769	3.3518922626830807e-26	3.3518922626830807e-26	-41.46694136663796
906	-100567.08056890407	3.3465243785019337e-26	3.3465243785019337e-26	-41.47063179475491
907	-100566.24666544043	3.3406900332926163e-26	3.3406900332926163e-26	-41.474649634975194
908	-100565.41276197681	3.335353209025702e-26	3.335353209025702e-26	-41.47833100550794
909	-100564.57885851317	3.3296604372035847e-26	3.3296604372035847e-26	-41.482264409165325
910	-100563.74495504955	3.3238438080923583e-26	3.3238438080923583e-26	-41.48629034383089
911	-100562.9110515859	3.318169004624385e-26	3.318169004624385e-26	-41.49022491042191
912	-100562.07714812229	3.312277998529419e-26	3.312277998529419e-26	-41.49431650369677
913	-100561.24324465865	3.3062914174683214e-26	3.3062914174683214e-26	-41.49848194036343
914	-100560.40934119503	3.300329516651708e-26	3.300329516651708e-26	-41.50263770701187
915	-100559.57543773139	3.2943390293294006e-26	3.2943390293294006e-26	-41.506820968172335
916	-100558.74153426779	3.2881403809304957e-26	3.2881403809304957e-26	-41.5111576074591
917	-100557.90763080414	3.2821125887683765e-26	3.2821125887683765e-26	-41.51538256139281
918	-100557.07372734051	3.276172447192029e-26	3.276172447192029e-26	-41.51955367774632
919	-100556.23982387687	3.270131422349481e-26	3.270131422349481e-26	-41.52380339721232
920	-100555.40592041325	3.263618911518261e-26	3.263618911518261e-26	-41.528393598654716
921	-100554.57201694962	3.257896778422257e-26	3.257896778422257e-26	-41.532434285568954
922	-100553.73811348595	3.2513188493649156e-26	3.2513188493649156e-26	-41.53708807096806
923	-100552.90421002235	3.244698527407714e-26	3.244698527407714e-26	-41.54178136497267
924	-100552.07030655869	3.238892547121735e-26	3.238892547121735e-26	-41.54590524227502
925	-100551.23640309508	3.2321057009346936e-26	3.2321057009346936e-26	-41.55073519146122
926	-100550.40249963143	3.225779529399935e-26	3.225779529399935e-26	-41.555246436923085
927	-100549.56859616782	3.2194459610791737e-26	3.2194459610791737e-26	-41.559771828472215
928	-100548.73469270417	3.2128482494000367e-26	3.2128482494000367e-26	-41.564495430089565
929	-100547.90078924055	3.2061526532171974e-26	3.2061526532171974e-26	-41.56929903911279
930	-100547.06688577692	3.1994132695133184e-26	3.1994132695133184e-26	-41.574144203503174
931	-100546.23298231329	3.192836294531988e-26	3.192836294531988e-26	-41.578882457078315
932	-100545.39907884964	3.186262585113418e-26	3.186262585113418e-26	-41.58362812123531
933	-100544.56517538603	3.179254101179417e-26	3.179254101179417e-26	-41.58869845180411
934	-100543.73127192241	3.172618293488607e-26	3.172618293488607e-26	-41.593509479564
935	-100542.89736845877	3.165838767349752e-26	3.165838767349752e-26	-41.59843510780605
936	-100542.06346499515	3.1591476843438755e-26	3.1591476843438755e-26	-41.60330683160525
937	-100541.22956153151	3.1517686890491465e-26	3.1517686890491465e-26	-41.6086913973523
938	-100540.3956580679	3.1447132353804136e-26	3.1447132353804136e-26	-41.613851672314105
939	-100539.56175460425	3.137651540946048e-26	3.137651540946048e-26	-41.619028117660065
940	-100538.72785114062	3.131352399416061e-26	3.131352399416061e-26	-41.62365542821855
941	-100537.89394767697	3.1240889815336244e-26	3.1240889815336244e-26	-41.62900265921392
942	-100537.06004421336	3.1168637177864115e-26	3.1168637177864115e-26	-41.634334150285184
943	-100536.22614074974	3.1098169690991044e-26	3.1098169690991044e-26	-41.63954583400463
944	-100535.3922372861	3.102510372993216e-26	3.102510372993216e-26	-41.644962183102095
945	-100534.55833382248	3.0953258951632715e-26	3.0953258951632715e-26	-41.65030045859543
946	-100533.72443035884	3.0880890460040704e-26	3.0880890460040704e-26	-41.65569018855179
947	-100532.89052689522	3.0809235539116235e-26	3.0809235539116235e-26	-41.66103923337852
948	-100532.05662343158	3.073736797578583e-26	3.073736797578583e-26	-41.66641666262602
949	-100531.22271996793	3.066345095207654e-26	3.066345095207654e-26	-41.67196057294352
950	-100530.38881650432	3.0587623023911976e-26	3.0587623023911976e-26	-41.677661708694465
951	-100529.55491304067	3.0511858074955485e-26	3.0511858074955485e-26	-41.68337224259488
952	-100528.72100957706	3.043796583220434e-26	3.043796583220434e-26	-41.68895530245502
953	-100527.8871061134	3.036566998052654e-26	3.036566998052654e-26	-41.69443087720647
954	-100527.0532026498	3.029110852699259e-26	3.029110852699259e-26	-41.7000917177513
955	-100526.21929918612	3.021349660213285e-26	3.021349660213285e-26	-41.70599897576651
956	-100525.38539572254	3.013922247525981e-26	3.013922247525981e-26	-41.71166641159918
957	-100524.5514922589	3.006160409345602e-26	3.006160409345602e-26	-41.71760397211725
958	-100523.71758879526	2.99863992058556e-26	2.99863992058556e-26	-41.723371549115384
959	-100522.88368533163	2.991149475864597e-26	2.991149475864597e-26	-41.729130481181585
960	-100522.049781868	2.982953351302587e-26	2.982953351302587e-26	-41.73544851298303
961	-100521.21587840437	2.9747334331996726e-26	2.9747334331996726e-26	-41.74180234571377
962	-100520.38197494071	2.967027377462967e-26	2.967027377462967e-26	-41.74777493846589
963	-100519.54807147711	2.959302744359644e-26	2.959302744359644e-26	-41.753777518309576
964	-100518.71416801345	2.95163680226913e-26	2.95163680226913e-26	-41.75975000153449
965	-100517.88026454985	2.943506241375561e-26	2.943506241375561e-26	-41.76610144026789
966	-100517.0463610862	2.93571490875162e-26	2.93571490875162e-26	-41.77220436314195
967	-100516.21245762259	2.927836487082065e-26	2.927836487082065e-26	-41.778391994406746
968	-100515.37855415895	2.919636197202265e-26	2.919636197202265e-26	-41.78485012713662
969	-100514.54465069533	2.911279428117786e-26	2.911279428117786e-26	-41.791450183140824
970	-100513.71074723169	2.903667845841882e-26	2.903667845841882e-26	-41.7974782087917
971	-100512.87684376807	2.89568879587307e-26	2.89568879587307e-26	-41.8038142401836
972	-100512.04294030444	2.887556431067141e-26	2.887556431067141e-26	-41.810290007105706
973	-100511.2090368408	2.8795397365840925e-26	2.8795397365840925e-26	-41.81669154171689
974	-100510.37513337718	2.8713251840395685e-26	2.8713251840395685e-26	-41.823269584886006
975	-100509.54122991354	2.8630462803942066e-26	2.8630462803942066e-26	-41.829918227457185
976	-100508.70732644992	2.8546424597373756e-26	2.8546424597373756e-26	-41.83668688057324
977	-100507.87342298626	2.8465281425848586e-26	2.8465281425848586e-26	-41.84324129523459
978	-100507.03951952266	2.837905326711066e-26	2.837905326711066e-26	-41.85022696315475
979	-100506.20561605903	2.829554060405149e-26	2.829554060405149e-26	-41.85701290149596
980	-100505.37171259538	2.821677795867288e-26	2.821677795867288e-26	-41.8634312475439
981	-100504.53780913177	2.813284968388924e-26	2.813284968388924e-26	-41.87029028611902
982	-100503.70390566814	2.8045603154432143e-26	2.8045603154432143e-26	-41.87744223520137
983	-100502.87000220448	2.796447440217862e-26	2.796447440217862e-26	-41.88411267709285
984	-100502.03609874086	2.787824939261387e-26	2.787824939261387e-26	-41.89122338242605
985	-100501.20219527722	2.7797111019057484e-26	2.7797111019057484e-26	-41.89793472252202
986	-100500.3682918136	2.770915090123168e-26	2.770915090123168e-26	-41.905232487353736
987	-100499.53438834996	2.762217633124001e-26	2.762217633124001e-26	-41.91247129837799
988	-100498.70048488636	2.7541086712402966e-26	2.7541086712402966e-26	-41.919240871800575
989	-100497.8665814227	2.745271836272464e-26	2.745271836272464e-26	-41.926640825922426
990	-100497.03267795908	2.7369357528666366e-26	2.7369357528666366e-26	-41.93364331739275
991	-100496.19877449547	2.728361242179512e-26	2.728361242179512e-26	-41.94086837998754
992	-100495.36487103182	2.7196138365387843e-26	2.7196138365387843e-26	-41.9482625631845
993	-100494.53096756818	2.7107380016185357e-26	2.7107380016185357e-26	-41.95578965672623
994	-100493.69706410455	2.702041069299352e-26	2.702041069299352e-26	-41.96318897727456
995	-100492.86316064092	2.693375870073551e-26	2.693375870073551e-26	-41.970585023104405
996	-100492.02925717729	2.6847252892376076e-26	2.6847252892376076e-26	-41.977992364403995
997	-100491.19535371366	2.6760150679699303e-26	2.6760150679699303e-26	-41.98547492901957
998	-100490.36145025003	2.66765907692783e-26	2.66765907692783e-26	-41.99267611507238
999	-100489.5275467864	2.658778896569671e-26	2.658778896569671e-26	-42.00035381251932
1000	-100488.69364332277	2.6496170581593504e-26	2.6496170581593504e-26	-42.00830195106154
1001	-100487.85973985914	2.640596200678187e-26	2.640596200678187e-26	-42.016154682447095
1002	-100487.02583639549	2.631910998229873e-26	2.631910998229873e-26	-42.023740612549666
1003	-100486.19193293188	2.622756195341302e-26	2.622756195341302e-26	-42.03176385473139
1004	-100485.35802946828	2.6141252233818673e-26	2.6141252233818673e-26	-42.03935370202503
1005	-100484.52412600462	2.605501054168223e-26	2.605501054168223e-26	-42.04696263808746
1006	-100483.69022254097	2.596522510755803e-26	2.596522510755803e-26	-42.054911037492836
1007	-100482.85631907736	2.587630427999256e-26	2.587630427999256e-26	-42.06281003170968
1008	-100482.02241561371	2.57858727256407e-26	2.57858727256407e-26	-42.07087111512912
1009	-100481.1885121501	2.569716552485224e-26	2.569716552485224e-26	-42.07880600339081
1010	-100480.35460868645	2.5605857764835036e-26	2.5605857764835036e-26	-42.08700217169316
1011	-100479.52070522284	2.5515953577688288e-26	2.5515953577688288e-26	-42.09510095562574
1012	-100478.6868017592	2.5425360704258594e-26	2.5425360704258594e-26	-42.10329069396855
1013	-100477.85289829558	2.5335265025881065e-26	2.5335265025881065e-26	-42.11146447742641
1014	-100477.01899483193	2.5246381961971396e-26	2.5246381961971396e-26	-42.11955678119613
1015	-100476.18509136832	2.5154104767157688e-26	2.5154104767157688e-26	-42.127988300095836
1016	-100475.35118790467	2.5065378927932878e-26	2.5065378927932878e-26	-42.13612454483551
1017	-100474.51728444106	2.4975495099417867e-26	2.4975495099417867e-26	-42.144396398111965
1018	-100473.68338097743	2.4883699256582154e-26	2.4883699256582154e-26	-42.15287499382499
1019	-100472.8494775138	2.4790337363117247e-26	2.4790337363117247e-26	-42.161530378790715
1020	-100472.01557405017	2.470173252466181e-26	2.470173252466181e-26	-42.16977494792485
1021	-100471.1816705865	2.4612357454391427e-26	2.4612357454391427e-26	-42.178121200592734
1022	-100470.3477671229	2.451835442175714e-26	2.451835442175714e-26	-42.186932399743256
1023	-100469.51386365925	2.4429031387378307e-26	2.4429031387378307e-26	-42.19533628526506
1024	-100468.67996019564	2.4333148059435354e-26	2.4333148059435354e-26	-42.20439165589116
1025	-100467.84605673199	2.4241054843418566e-26	2.4241054843418566e-26	-42.213122739694995
1026	-100467.01215326838	2.4149029319687392e-26	2.4149029319687392e-26	-42.22188060221684
1027	-100466.17824980474	2.4057364100713e-26	2.4057364100713e-26	-42.23063741656777
1028	-100465.3443463411	2.3965961190134524e-26	2.3965961190134524e-26	-42.23940245855278
1029	-100464.5104428775	2.3872587193371208e-26	2.3872587193371208e-26	-42.24839110269036
1030	-100463.67653941383	2.3781227446937164e-26	2.3781227446937164e-26	-42.25721993821167
1031	-100462.84263595022	2.3688906280183442e-26	2.3688906280183442e-26	-42.26617620571659
1032	-100462.00873248657	2.3594229760501816e-26	2.3594229760501816e-26	-42.27539729594687
1033	-100461.17482902296	2.350045376304519e-26	2.350045376304519e-26	-42.28456722685036
1034	-100460.34092555931	2.340894340814372e-26	2.340894340814372e-26	-42.293550955349296
1035	-100459.5070220957	2.331491112337898e-26	2.331491112337898e-26	-42.30281892475662
1036	-100458.67311863205	2.3223391229782128e-26	2.3223391229782128e-26	-42.31187523328107
1037	-100457.83921516844	2.3131257569197218e-26	2.3131257569197218e-26	-42.32102839811211
1038	-100457.00531170478	2.3037097440138554e-26	2.3037097440138554e-26	-42.33042063259134
1039	-100456.17140824116	2.294591907639714e-26	2.294591907639714e-26	-42.3395521002522
1040	-100455.33750477755	2.285088890695271e-26	2.285088890695271e-26	-42.34910802229063
1041	-100454.5036013139	2.2758404260541345e-26	2.2758404260541345e-26	-42.35844620944753
1042	-100453.66969785029	2.2663399997148265e-26	2.2663399997148265e-26	-42.3680783991415
1043	-100452.83579438664	2.2569802957888736e-26	2.2569802957888736e-26	-42.3776074812608
1044	-100452.001890923	2.2476273312485685e-26	2.2476273312485685e-26	-42.387169258551175
1045	-100451.16798745938	2.238561755235372e-26	2.238561755235372e-26	-42.396475281096244
1046	-100450.33408399574	2.2292303000775691e-26	2.2292303000775691e-26	-42.40609367886565
1047	-100449.50018053212	2.2199279032280402e-26	2.2199279032280402e-26	-42.4157222828998
1048	-100448.66627706848	2.2102385314113647e-26	2.2102385314113647e-26	-42.42579442749615
1049	-100447.83237360488	2.2010700401876542e-26	2.2010700401876542e-26	-42.4353658555943
1050	-100446.99847014123	2.1917398025339704e-26	2.1917398025339704e-26	-42.44514715685639
1051	-100446.1645666776	2.1821461635267382e-26	2.1821461635267382e-26	-42.45524810852479
1052	-100445.33066321394	2.173161475200712e-26	2.173161475200712e-26	-42.46474825880812
1053	-100444.49675975034	2.1636579283194498e-26	2.1636579283194498e-26	-42.47483987580075
1054	-100443.66285628671	2.154435468019818e-26	2.154435468019818e-26	-42.48467548135156
1055	-100442.82895282308	2.1451480257099196e-26	2.1451480257099196e-26	-42.49462303059658
1056	-100441.99504935945	2.1357872507487557e-26	2.1357872507487557e-26	-42.5046927997647
1057	-100441.16114589582	2.126190413034244e-26	2.126190413034244e-26	-42.51506243299117
1058	-100440.32724243219	2.1167436232033047e-26	2.1167436232033047e-26	-42.525315749677645
1059	-100439.49333896856	2.107495735695809e-26	2.107495735695809e-26	-42.53539760343833
1060	-100438.65943550493	2.098175057687792e-26	2.098175057687792e-26	-42.54560367529997
1061	-100437.82553204127	2.0886665648055742e-26	2.0886665648055742e-26	-42.55606222777261
1062	-100436.99162857767	2.0796003306576217e-26	2.0796003306576217e-26	-42.566078768865914
1063	-100436.15772511403	2.0701923993669328e-26	2.0701923993669328e-26	-42.57651909717419
1064	-100435.32382165041	2.0608726898826535e-26	2.0608726898826535e-26	-42.586908408343476
1065	-100434.48991818674	2.0514296751706115e-26	2.0514296751706115e-26	-42.59748320610611
1066	-100433.65601472314	2.0418742919587287e-26	2.0418742919587287e-26	-42.60823350605039
1067	-100432.8221112595	2.03241658066764e-26	2.03241658066764e-26	-42.618923574398146
1068	-100431.98820779588	2.023439702573749e-26	2.023439702573749e-26	-42.62911627246282
1069	-100431.15430433225	2.0140424949117744e-26	2.0140424949117744e-26	-42.63983478865465
1070	-100430.32040086862	2.0048930394737288e-26	2.0048930394737288e-26	-42.65031887615804
1071	-100429.48649740499	1.995526847088837e-26	1.995526847088837e-26	-42.661100991429876
1072	-100428.65259394134	1.9860778812608926e-26	1.9860778812608926e-26	-42.67202979526319
1073	-100427.81869047772	1.9767926783019707e-26	1.9767926783019707e-26	-42.68281995786434
1074	-100426.98478701407	1.9675645818596127e-26	1.9675645818596127e-26	-42.6935940913838
1075	-100426.15088355045	1.958255716168718e-26	1.958255716168718e-26	-42.704513845080115
1076	-100425.31698008683	1.9490031760511688e-26	1.9490031760511688e-26	-42.715419086411835
1077	-100424.48307662319	1.9397770168788063e-26	1.9397770168788063e-26	-42.72634490643529
1078	-100423.64917315957	1.9303954535260246e-26	1.9303954535260246e-26	-42.73750817640001
1079	-100422.81526969594	1.9212960024341253e-26	1.9212960024341253e-26	-42.748387707886984
1080	-100421.98136623231	1.9119416979971058e-26	1.9119416979971058e-26	-42.759625792350086
1081	-100421.14746276868	1.902857072366375e-26	1.902857072366375e-26	-42.77059264233385
1082	-100420.31355930502	1.8933827822885158e-26	1.8933827822885158e-26	-42.782085806644595
1083	-100419.47965584141	1.8842454208874554e-26	1.8842454208874554e-26	-42.79322485573707
1084	-100418.64575237776	1.875109272076679e-26	1.875109272076679e-26	-42.804416564428706
1085	-100417.81184891415	1.8660794547288393e-26	1.8660794547288393e-26	-42.81553172837035
1086	-100416.9779454505	1.8569603996345133e-26	1.8569603996345133e-26	-42.82681145835345
1087	-100416.14404198689	1.8477110878344367e-26	1.8477110878344367e-26	-42.83830903465238
1088	-100415.31013852327	1.8380326995613222e-26	1.8380326995613222e-26	-42.850401770818664
1089	-100414.47623505963	1.8289318658564925e-26	1.8289318658564925e-26	-42.86183110780909
1090	-100413.64233159601	1.8197872922113815e-26	1.8197872922113815e-26	-42.87337280337859
1091	-100412.80842813237	1.8105934206286602e-26	1.8105934206286602e-26	-42.88503533599533
1092	-100411.97452466874	1.8017370264348615e-26	1.8017370264348615e-26	-42.89632590990083
1093	-100411.14062120511	1.7923913571271192e-26	1.7923913571271192e-26	-42.90830057794896
1094	-100410.30671774148	1.7833852280701148e-26	1.7833852280701148e-26	-42.91989941344731
1095	-100409.47281427785	1.7742180563132697e-26	1.7742180563132697e-26	-42.9317659639838
1096	-100408.63891081422	1.765248747386197e-26	1.765248747386197e-26	-42.94343588050986
1097	-100407.80500735059	1.755921256310346e-26	1.755921256310346e-26	-42.95563488933344
1098	-100406.97110388696	1.7470798171087422e-26	1.7470798171087422e-26	-42.96725818532957
1099	-100406.1372004233	1.7376432903489658e-26	1.7376432903489658e-26	-42.97972887991195
1100	-100405.30329695968	1.7290462283730384e-26	1.7290462283730384e-26	-42.99114928953807
1101	-100404.4693934961	1.7201060898757787e-26	1.7201060898757787e-26	-43.00308583143252
1102	-100403.63549003242	1.711261654324141e-26	1.711261654324141e-26	-43.0149557981149
1103	-100402.80158656878	1.702373014649744e-26	1.702373014649744e-26	-43.02694706097378
1104	-100401.96768310516	1.6933409281995256e-26	1.6933409281995256e-26	-43.03919614723683
1105	-100401.13377964152	1.6843503068216078e-26	1.6843503068216078e-26	-43.05145405836859
1106	-100400.2998761779	1.6751785567990874e-26	1.6751785567990874e-26	-43.064026527928625
1107	-100399.46597271427	1.6661258640605754e-26	1.6661258640605754e-26	-43.07650347918598
1108	-100398.63206925064	1.6575451953266733e-26	1.6575451953266733e-26	-43.08839260016671
1109	-100397.79816578701	1.6486738217098972e-26	1.6486738217098972e-26	-43.10074939892123
1110	-100396.9642623234	1.6399530540497958e-26	1.6399530540497958e-26	-43.11296139942607
1111	-100396.13035885975	1.6309967666930175e-26	1.6309967666930175e-26	-43.125570987633274
1112	-100395.29645539612	1.6218767787742695e-26	1.6218767787742695e-26	-43.13848240445027
1113	-100394.46255193248	1.6133840524093887e-26	1.6133840524093887e-26	-43.150571241129875
1114	-100393.62864846886	1.604566715760473e-26	1.604566715760473e-26	-43.16318965580016
1115	-100392.79474500523	1.595630515724756e-26	1.595630515724756e-26	-43.17604912216105
1116	-100391.96084154157	1.587161113485778e-26	1.587161113485778e-26	-43.18830349976653
1117	-100391.12693807797	1.5784350759519894e-26	1.5784350759519894e-26	-43.20099778766119
1118	-100390.29303461431	1.5699927951759284e-26	1.5699927951759284e-26	-43.213346246710095
1119	-100389.45913115071	1.5610781812945437e-26	1.5610781812945437e-26	-43.226457870501136
1120	-100388.62522768705	1.552512584663776e-26	1.552512584663776e-26	-43.23912688593376
1121	-100387.79132422345	1.5437321703580985e-26	1.5437321703580985e-26	-43.25218638655191
1122	-100386.95742075979	1.5351948345509274e-26	1.5351948345509274e-26	-43.26495576521962
1123	-100386.12351729619	1.5266110928468846e-26	1.5266110928468846e-26	-43.27786634662374
1124	-100385.28961383256	1.5182079668081984e-26	1.5182079668081984e-26	-43.290575779508735
1125	-100384.45571036891	1.5094842236267813e-26	1.5094842236267813e-26	-43.30384477463265
1126	-100383.62180690527	1.5011221058304853e-26	1.5011221058304853e-26	-43.31663591041134
1127	-100382.78790344165	1.4926857817455397e-26	1.4926857817455397e-26	-43.329612965782545
1128	-100381.95399997804	1.4842483602181148e-26	1.4842483602181148e-26	-43.34266527530481
1129	-100381.1200965144	1.4757556974329956e-26	1.4757556974329956e-26	-43.355878184393276
1130	-100380.28619305078	1.466809335131435e-26	1.466809335131435e-26	-43.369879454428045
1131	-100379.45228958713	1.458591186874451e-26	1.458591186874451e-26	-43.38281651052051
1132	-100378.61838612352	1.45063722798187e-26	1.45063722798187e-26	-43.39540728035974
1133	-100377.78448265987	1.4421111019819404e-26	1.4421111019819404e-26	-43.40898066118048
1134	-100376.95057919626	1.4339063496023677e-26	1.4339063496023677e-26	-43.42211840597409
1135	-100376.11667573258	1.4258140475252093e-26	1.4258140475252093e-26	-43.43514993434659
1136	-100375.28277226897	1.4170376350192566e-26	1.4170376350192566e-26	-43.44936699730599
1137	-100374.44886880535	1.4088233052927426e-26	1.4088233052927426e-26	-43.462753534527664
1138	-100373.61496534171	1.4004797099736197e-26	1.4004797099736197e-26	-43.4764308733311
1139	-100372.78106187811	1.3924715063015407e-26	1.3924715063015407e-26	-43.4896352721094
1140	-100371.94715841445	1.384205064117347e-26	1.384205064117347e-26	-43.503345361979854
1141	-100371.11325495085	1.3762274494348567e-26	1.3762274494348567e-26	-43.51665428192721
1142	-100370.27935148719	1.3680702781157055e-26	1.3680702781157055e-26	-43.53034276484372
1143	-100369.44544802354	1.3601516825196212e-26	1.3601516825196212e-26	-43.54370919289059
1144	-100368.61154455993	1.351900687918668e-26	1.351900687918668e-26	-43.557719745104144
1145	-100367.7776410963	1.343804563752697e-26	1.343804563752697e-26	-43.571550686555845
1146	-100366.94373763267	1.3359975367547075e-26	1.3359975367547075e-26	-43.5849668972014
1147	-100366.10983416902	1.3278018360544168e-26	1.3278018360544168e-26	-43.599135650212226
1148	-100365.27593070541	1.319832597437012e-26	1.319832597437012e-26	-43.61299700895339
1149	-100364.44202724176	1.3121788315065364e-26	1.3121788315065364e-26	-43.626388665778684
1150	-100363.60812377815	1.3043455958895425e-26	1.3043455958895425e-26	-43.64017546260874
1151	-100362.77422031452	1.2962056711546194e-26	1.2962056711546194e-26	-43.654590045156056
1152	-100361.94031685089	1.2885051083375735e-26	1.2885051083375735e-26	-43.668310151598234
1153	-100361.10641338726	1.2805813042514114e-26	1.2805813042514114e-26	-43.68251387073249
1154	-100360.27250992363	1.2728077268156974e-26	1.2728077268156974e-26	-43.69653396598791
1155	-100359.43860646	1.2651368338035462e-26	1.2651368338035462e-26	-43.71045305457558
1156	-100358.60470299637	1.257300185680084e-26	1.257300185680084e-26	-43.72476033516359
1157	-100357.77079953274	1.2496267298588097e-26	1.2496267298588097e-26	-43.73885635045399
1158	-100356.93689606908	1.2419909722207569e-26	1.2419909722207569e-26	-43.75296929935406
1159	-100356.10299260548	1.2343866136615288e-26	1.2343866136615288e-26	-43.7671107111476
1160	-100355.26908914183	1.2266842224718519e-26	1.2266842224718519e-26	-43.78152351770428
1161	-100354.43518567822	1.2190306557918257e-26	1.2190306557918257e-26	-43.79593488358582
1162	-100353.60128221459	1.2115043264167322e-26	1.2115043264167322e-26	-43.810195175453686
1163	-100352.76737875096	1.2040841296592473e-26	1.2040841296592473e-26	-43.82434136666014
1164	-100351.93347528733	1.1966410970774445e-26	1.1966410970774445e-26	-43.83861894453313
1165	-100351.0995718237	1.189269469823805e-26	1.189269469823805e-26	-43.852847351230494
1166	-100350.26566836007	1.1817344100482913e-26	1.1817344100482913e-26	-43.86748264961976
1167	-100349.43176489644	1.1746330767967848e-26	1.1746330767967848e-26	-43.881361192413024
1168	-100348.5978614328	1.1668997481805332e-26	1.1668997481805332e-26	-43.896570641241304
1169	-100347.76395796916	1.1596770846197071e-26	1.1596770846197071e-26	-43.910867053508014
1170	-100346.93005450554	1.1522641705015039e-26	1.1522641705015039e-26	-43.92563293383601
1171	-100346.09615104187	1.1449966233978527e-26	1.1449966233978527e-26	-43.94020176416457
1172	-100345.26224757827	1.1378158104598936e-26	1.1378158104598936e-26	-43.954687831466074
1173	-100344.42834411464	1.130721206994688e-26	1.130721206994688e-26	-43.96909004860348
1174	-100343.594440651	1.1234273981176055e-26	1.1234273981176055e-26	-43.983991172763055
1175	-100342.76053718738	1.1164522161833912e-26	1.1164522161833912e-26	-43.99833212365759
1176	-100341.92663372375	1.1093147706519724e-26	1.1093147706519724e-26	-44.01309973592875
1177	-100341.09273026009	1.1022686999892032e-26	1.1022686999892032e-26	-44.0277717863412
1178	-100340.25882679649	1.0952209061190537e-26	1.0952209061190537e-26	-44.042541549638855
1179	-100339.42492333283	1.0880990664027355e-26	1.0880990664027355e-26	-44.05756335153066
1180	-100338.59101986921	1.0813317089416609e-26	1.0813317089416609e-26	-44.07192884044416
1181	-100337.75711640557	1.0744585842552193e-26	1.0744585842552193e-26	-44.086611166494954
1182	-100336.92321294197	1.06736228024033e-26	1.06736228024033e-26	-44.1018691218375
1183	-100336.08930947832	1.0607488927705931e-26	1.0607488927705931e-26	-44.11618034443052
1184	-100335.2554060147	1.0538304507218404e-26	1.0538304507218404e-26	-44.1312475097691
1185	-100334.42150255108	1.0469043577079147e-26	1.0469043577079147e-26	-44.14643074581845
1186	-100333.58759908743	1.0401105839937498e-26	1.0401105839937498e-26	-44.16142181938414
1187	-100332.7536956238	1.0334226808948599e-26	1.0334226808948599e-26	-44.17627522884539
1188	-100331.91979216017	1.0268340682865868e-26	1.0268340682865868e-26	-44.19100241547232
1189	-100331.08588869656	1.020126622187684e-26	1.020126622187684e-26	-44.20609261302987
1190	-100330.25198523291	1.0136740420277259e-26	1.0136740420277259e-26	-44.22070335137095
1191	-100329.41808176928	1.0070328907265479e-26	1.0070328907265479e-26	-44.235838520877216
1192	-100328.58417830565	1.0005912535295552e-26	1.0005912535295552e-26	-44.25061466177993
1193	-100327.75027484202	9.939242530481389e-27	9.939242530481389e-27	-44.26600826787619
1194	-100326.9163713784	9.873586245434818e-27	9.873586245434818e-27	-44.28126906053103
1195	-100326.08246791476	9.808880092179827e-27	9.808880092179827e-27	-44.29640862256025
1196	-100325.24856445112	9.746805673723121e-27	9.746805673723121e-27	-44.3110265819332
1197	-100324.4146609875	9.682990692441443e-27	9.682990692441443e-27	-44.32615179987736
1198	-100323.5807575239	9.620945558622168e-27	9.620945558622168e-27	-44.34095341232619
1199	-100322.74685406024	9.55784620805148e-27	9.55784620805148e-27	-44.35610474713195
1200	-100321.91295059664	9.495321108121399e-27	9.495321108121399e-27	-44.371217182438315
1201	-100321.07904713298	9.431864798324029e-27	9.431864798324029e-27	-44.386656783502296
1202	-100320.24514366935	9.368573255869624e-27	9.368573255869624e-27	-44.402160115039926
1203	-100319.41124020572	9.309216597168922e-27	9.309216597168922e-27	-44.41679506040519
1204	-100318.57733674209	9.248160238487131e-27	9.248160238487131e-27	-44.43194676738203
1205	-100317.74343327846	9.185311673733638e-27	9.185311673733638e-27	-44.44764806653564
1206	-100316.90952981483	9.125164834305071e-27	9.125164834305071e-27	-44.46277533133947
1207	-100316.0756263512	9.066814578892555e-27	9.066814578892555e-27	-44.477546334036134
1208	-100315.24172288754	9.008912216406523e-27	9.008912216406523e-27	-44.49229822464698
1209	-100314.40781942393	8.949044036180917e-27	8.949044036180917e-27	-44.50765098389671
1210	-100313.57391596028	8.889258620615163e-27	8.889258620615163e-27	-44.52308535836532
1211	-100312.74001249667	8.830674265459657e-27	8.830674265459657e-27	-44.53831069298556
1212	-100311.90610903304	8.773611631250734e-27	8.773611631250734e-27	-44.55323797050354
1213	-100311.0722055694	8.716995675920594e-27	8.716995675920594e-27	-44.56814465810705
1214	-100310.23830210578	8.658997916567758e-27	8.658997916567758e-27	-44.583515896686585
1215	-100309.40439864212	8.601402784345528e-27	8.601402784345528e-27	-44.59888265286789
1216	-100308.57049517852	8.543266507849027e-27	8.543266507849027e-27	-44.614498496358344
1217	-100307.73659171486	8.487307208966544e-27	8.487307208966544e-27	-44.62963028378832
1218	-100306.90268825126	8.429440596534566e-27	8.429440596534566e-27	-44.64538311286476
1219	-100306.0687847876	8.375565529391246e-27	8.375565529391246e-27	-44.660146850537174
1220	-100305.234881324	8.32123902453932e-27	8.32123902453932e-27	-44.6751307764478
1221	-100304.40097786036	8.26744117462364e-27	8.26744117462364e-27	-44.69006560665485
1222	-100303.56707439673	8.212427085537967e-27	8.212427085537967e-27	-44.70543892026631
1223	-100302.7331709331	8.158309139447895e-27	8.158309139447895e-27	-44.72066262525847
1224	-100301.89926746946	8.104542602248397e-27	8.104542602248397e-27	-44.73588781203831
1225	-100301.06536400584	8.050039766331267e-27	8.050039766331267e-27	-44.7514249383298
1226	-100300.2314605422	7.998644493501652e-27	7.998644493501652e-27	-44.76617286299312
1227	-100299.39755707858	7.94545455017571e-27	7.94545455017571e-27	-44.781535891555535
1228	-100298.56365361494	7.893358934295977e-27	7.893358934295977e-27	-44.79668286210278
1229	-100297.72975015132	7.843710672403938e-27	7.843710672403938e-27	-44.811211580531165
1230	-100296.89584668768	7.789620581080576e-27	7.789620581080576e-27	-44.82714516915562
1231	-100296.06194322406	7.740048790722713e-27	7.740048790722713e-27	-44.84184524422636
1232	-100295.2280397604	7.688624405099046e-27	7.688624405099046e-27	-44.85719451766249
1233	-100294.3941362968	7.638559847697362e-27	7.638559847697362e-27	-44.872236851758856
1234	-100293.56023283319	7.589318022407576e-27	7.589318022407576e-27	-44.88712847206813
1235	-100292.72632936953	7.540787495343015e-27	7.540787495343015e-27	-44.90189982325151
1236	-100291.89242590593	7.490274392097732e-27	7.490274392097732e-27	-44.91737592957928
1237	-100291.05852244227	7.442496278744171e-27	7.442496278744171e-27	-44.93211044188677
1238	-100290.22461897862	7.39355358381024e-27	7.39355358381024e-27	-44.94730250840663
1239	-100289.39071551501	7.346569817501954e-27	7.346569817501954e-27	-44.9619814202441
1240	-100288.55681205138	7.300452786616514e-27	7.300452786616514e-27	-44.97648112318974
1241	-100287.72290858775	7.253820958590657e-27	7.253820958590657e-27	-44.99123611832309
1242	-100286.88900512412	7.205127674734355e-27	7.205127674734355e-27	-45.00674497112882
1243	-100286.0551016605	7.158925441236764e-27	7.158925441236764e-27	-45.02155763435114
1244	-100285.22119819684	7.114548372286362e-27	7.114548372286362e-27	-45.03587542519633
1245	-100284.38729473321	7.068531523879506e-27	7.068531523879506e-27	-45.050816902139736
1246	-100283.55339126957	7.024223216695047e-27	7.024223216695047e-27	-45.0652958291266
1247	-100282.71948780595	6.979851055387656e-27	6.979851055387656e-27	-45.079887442507044
1248	-100281.88558434232	6.935380982707153e-27	6.935380982707153e-27	-45.09460462069439
1249	-100281.05168087869	6.891082011611789e-27	6.891082011611789e-27	-45.10935929789968
1250	-100280.21777741506	6.84641712018511e-27	6.84641712018511e-27	-45.12433219424248
1251	-100279.38387395143	6.805401258292572e-27	6.805401258292572e-27	-45.138168123409855
1252	-100278.5499704878	6.762948587389448e-27	6.762948587389448e-27	-45.15257683293878
1253	-100277.71606702417	6.71905872103804e-27	6.71905872103804e-27	-45.16756874124825
1254	-100276.88216356054	6.679273722712702e-27	6.679273722712702e-27	-45.1812433703001
1255	-100276.04826009693	6.637385063169577e-27	6.637385063169577e-27	-45.195729364484485
1256	-100275.21435663328	6.595095330940426e-27	6.595095330940426e-27	-45.21044709469902
1257	-100274.38045316965	6.556007280462225e-27	6.556007280462225e-27	-45.22413474200494
1258	-100273.54654970602	6.5131833786467e-27	6.5131833786467e-27	-45.23922458698948
1259	-100272.71264624236	6.473263449220319e-27	6.473263449220319e-27	-45.25338077996278
1260	-100271.87874277876	6.4354633127402825e-27	6.4354633127402825e-27	-45.266865964195276
1261	-100271.04483931513	6.397084001925913e-27	6.397084001925913e-27	-45.28063905071149
1262	-100270.2109358515	6.356903954659223e-27	6.356903954659223e-27	-45.29514718479509
1263	-100269.37703238787	6.32025663564866e-27	6.32025663564866e-27	-45.308459914356284
1264	-100268.54312892424	6.279921931155194e-27	6.279921931155194e-27	-45.3232016746854
1265	-100267.70922546061	6.2442743969923054e-27	6.2442743969923054e-27	-45.33630937438002
1266	-100266.87532199698	6.206227100115416e-27	6.206227100115416e-27	-45.35038228720175
1267	-100266.04141853335	6.170207730618058e-27	6.170207730618058e-27	-45.36378483782759
1268	-100265.20751506969	6.134776695872224e-27	6.134776695872224e-27	-45.37704502489486
1269	-100264.37361160608	6.097485252217164e-27	6.097485252217164e-27	-45.3910844541357
1270	-100263.53970814246	6.062109332062472e-27	6.062109332062472e-27	-45.40448231792602
1271	-100262.70580467882	6.0272729699042236e-27	6.0272729699042236e-27	-45.41775245993908
1272	-100261.87190121521	5.992594659490968e-27	5.992594659490968e-27	-45.431038792934295
1273	-100261.03799775157	5.958624629449882e-27	5.958624629449882e-27	-45.44412851931766
1274	-100260.20409428795	5.923768180380102e-27	5.923768180380102e-27	-45.45763761151988
1275	-100259.37019082431	5.890703715377459e-27	5.890703715377459e-27	-45.470525863057965
1276	-100258.53628736064	5.858305318491218e-27	5.858305318491218e-27	-45.48322484973556
1277	-100257.70238389705	5.826118172908636e-27	5.826118172908636e-27	-45.49591076940167
1278	-100256.86848043339	5.794087759118192e-27	5.794087759118192e-27	-45.50860468211646
1279	-100256.03457696976	5.760779432886537e-27	5.760779432886537e-27	-45.52187968846905
1280	-100255.20067350613	5.72742894246298e-27	5.72742894246298e-27	-45.53524862383473
1281	-100254.3667700425	5.696152280377253e-27	5.696152280377253e-27	-45.54785716650407
1282	-100253.53286657888	5.666075570978389e-27	5.666075570978389e-27	-45.56004744207201
1283	-100252.69896311524	5.636390050488941e-27	5.636390050488941e-27	-45.572142784141114
1284	-100251.86505965162	5.605763625895438e-27	5.605763625895438e-27	-45.584688444879845
1285	-100251.03115618798	5.576591172380372e-27	5.576591172380372e-27	-45.5967024097414
1286	-100250.19725272436	5.5452490747515065e-27	5.5452490747515065e-27	-45.60968012494687
1287	-100249.36334926072	5.518871976140789e-27	5.518871976140789e-27	-45.620658968849924
1288	-100248.5294457971	5.489831232789441e-27	5.489831232789441e-27	-45.632807345712855
1289	-100247.69554233346	5.459972570687101e-27	5.459972570687101e-27	-45.645365064869814
1290	-100246.86163886983	5.433412560491917e-27	5.433412560491917e-27	-45.656593310974294
1291	-100246.0277354062	5.405866090884743e-27	5.405866090884743e-27	-45.66829671462647
1292	-100245.19383194257	5.379024885929048e-27	5.379024885929048e-27	-45.67975798688182
1293	-100244.35992847892	5.354005681680627e-27	5.354005681680627e-27	-45.690492876824386
1294	-100243.52602501531	5.327393488248895e-27	5.327393488248895e-27	-45.7019664610533
1295	-100242.6921215517	5.302138743826881e-27	5.302138743826881e-27	-45.712907922266204
1296	-100241.85821808805	5.274950147093874e-27	5.274950147093874e-27	-45.72474562088454
1297	-100241.02431462445	5.250129771915833e-27	5.250129771915833e-27	-45.73560561095288
1298	-100240.19041116079	5.226745500906e-27	5.226745500906e-27	-45.745884317479835
1299	-100239.35650769716	5.202845760230412e-27	5.202845760230412e-27	-45.756437230134665
1300	-100238.52260423353	5.179731368103508e-27	5.179731368103508e-27	-45.766689586922745
1301	-100237.6887007699	5.1539275051981e-27	5.1539275051981e-27	-45.77818904014658
1302	-100236.85479730627	5.132579384065143e-27	5.132579384065143e-27	-45.78774640232453
1303	-100236.02089384264	5.109598300398028e-27	5.109598300398028e-27	-45.798079359041914
1304	-100235.18699037902	5.088224717416511e-27	5.088224717416511e-27	-45.807731333864616
1305	-100234.35308691538	5.06667966029855e-27	5.06667966029855e-27	-45.81750186440346
1306	-100233.51918345175	5.043190927927596e-27	5.043190927927596e-27	-45.82820128962981
1307	-100232.6852799881	5.0243248683191535e-27	5.0243248683191535e-27	-45.8368311759392
1308	-100231.85137652449	5.003892006022562e-27	5.003892006022562e-27	-45.84621439325946
1309	-100231.01747306086	4.9827928856542814e-27	4.9827928856542814e-27	-45.85594386660074
1310	-100230.18356959724	4.964502047266838e-27	4.964502047266838e-27	-45.86441174846517
1311	-100229.3496661336	4.944858328976323e-27	4.944858328976323e-27	-45.87354077200184
1312	-100228.51576266992	4.9248738446415166e-27	4.9248738446415166e-27	-45.8828654502598
1313	-100227.68185920634	4.9060648017217474e-27	4.9060648017217474e-27	-45.891676302640796
1314	-100226.84795574266	4.8865557878504946e-27	4.8865557878504946e-27	-45.90085080775692
1315	-100226.01405227906	4.8704508010209625e-27	4.8704508010209625e-27	-45.90845214241936
1316	-100225.18014881542	4.853048181152755e-27	4.853048181152755e-27	-45.916694248652625
1317	-100224.3462453518	4.835850091675309e-27	4.835850091675309e-27	-45.92486857453511
1318	-100223.51234188817	4.819993173880161e-27	4.819993173880161e-27	-45.93243123566679
1319	-100222.67843842454	4.803117883056949e-27	4.803117883056949e-27	-45.940506967642875
1320	-100221.8445349609	4.7866276554845624e-27	4.7866276554845624e-27	-45.948425882566866
1321	-100221.01063149728	4.772086183669269e-27	4.772086183669269e-27	-45.955431637222404
1322	-100220.17672803365	4.756469393637855e-27	4.756469393637855e-27	-45.96297927017788
1323	-100219.34282457	4.741324806001036e-27	4.741324806001036e-27	-45.97032239227105
1324	-100218.50892110639	4.728119901995192e-27	4.728119901995192e-27	-45.976744191162
1325	-100217.67501764274	4.7145614322374244e-27	4.7145614322374244e-27	-45.983356624777414
1326	-100216.84111417913	4.700311201523078e-27	4.700311201523078e-27	-45.99032695673592
1327	-100216.00721071548	4.68828608653041e-27	4.68828608653041e-27	-45.99622535982145
1328	-100215.17330725187	4.673699221700863e-27	4.673699221700863e-27	-46.00340065940014
1329	-100214.33940378821	4.66109998063049e-27	4.66109998063049e-27	-46.00961629223773
1330	-100213.5055003246	4.6498720198769515e-27	4.6498720198769515e-27	-46.01516960021284
1331	-100212.671596861	4.6391655614594495e-27	4.6391655614594495e-27	-46.02047747892475
1332	-100211.83769339733	4.627873457148317e-27	4.627873457148317e-27	-46.02608898953081
1333	-100211.00378993373	4.616999320821601e-27	4.616999320821601e-27	-46.03150575108103
1334	-100210.16988647007	4.606610469983884e-27	4.606610469983884e-27	-46.03669270579416
1335	-100209.33598300647	4.596901894048535e-27	4.596901894048535e-27	-46.041550596908834
1336	-100208.50207954281	4.5867868399028096e-27	4.5867868399028096e-27	-46.046622803281565
1337	-100207.66817607918	4.5778838259496575e-27	4.5778838259496575e-27	-46.051096494560845
1338	-100206.83427261555	4.568978523130584e-27	4.568978523130584e-27	-46.05558004819352
1339	-100206.00036915192	4.562061795730604e-27	4.562061795730604e-27	-46.0590684472939
1340	-100205.1664656883	4.552718883423389e-27	4.552718883423389e-27	-46.06378888080761
1341	-100204.33256222466	4.546381553792803e-27	4.546381553792803e-27	-46.06699628425744
1342	-100203.49865876103	4.539478116539628e-27	4.539478116539628e-27	-46.07049529377612
1343	-100202.66475529742	4.531911585990435e-27	4.531911585990435e-27	-46.074336509956765
1344	-100201.83085183377	4.524659739560703e-27	4.524659739560703e-27	-46.07802399751033
1345	-100200.99694837014	4.518534985050559e-27	4.518534985050559e-27	-46.08114297724933
1346	-100200.16304490651	4.513452075921473e-27	4.513452075921473e-27	-46.083734617809135
1347	-100199.32914144288	4.508215916194249e-27	4.508215916194249e-27	-46.086407450520845
1348	-100198.49523797927	4.5045030010536766e-27	4.5045030010536766e-27	-46.08830461465056
1349	-100197.66133451562	4.499088367799193e-27	4.499088367799193e-27	-46.09107409957781
1350	-100196.827431052	4.494676485963382e-27	4.494676485963382e-27	-46.09333316111804
1351	-100195.99352758835	4.491287638701825e-27	4.491287638701825e-27	-46.0950698939678
1352	-100195.15962412473	4.48738095220437e-27	4.48738095220437e-27	-46.09707363840951
1353	-100194.32572066109	4.485270056486091e-27	4.485270056486091e-27	-46.098157045551716
1354	-100193.49181719746	4.4819384317966885e-27	4.4819384317966885e-27	-46.09986802387741
1355	-100192.65791373383	4.482120268917495e-27	4.482120268917495e-27	-46.09977460738899
1356	-100191.8240102702	4.4794605198675015e-27	4.4794605198675015e-27	-46.101141397205524
1357	-100190.99010680657	4.4793805250442875e-27	4.4793805250442875e-27	-46.10118251745448
1358	-100190.15620334294	4.477832248900975e-27	4.477832248900975e-27	-46.101978532394774
1359	-100189.3222998793	4.47829476327411e-27	4.47829476327411e-27	-46.10174071113606
1360	-100188.48839641568	4.477367734743496e-27	4.477367734743496e-27	-46.10221740665226
1361	-100187.65449295205	4.477706287480448e-27	4.477706287480448e-27	-46.102043305024026
1362	-100186.82058948842	4.477244341119284e-27	4.477244341119284e-27	-46.10228086541891
1363	-100185.98668602479	4.481192519164211e-27	4.481192519164211e-27	-46.10025126658984
1364	-100185.15278256116	4.4815592818133405e-27	4.4815592818133405e-27	-46.10006281950883
1365	-100184.31887909755	4.4826257862029354e-27	4.4826257862029354e-27	-46.09951492427974
1366	-100183.4849756339	4.4861234812109535e-27	4.4861234812109535e-27	-46.09771896800151
1367	-100182.65107217028	4.4898032377499606e-27	4.4898032377499606e-27	-46.09583103970722
1368	-100181.81716870662	4.493059855305571e-27	4.493059855305571e-27	-46.09416149642847
1369	-100180.98326524302	4.49663352190466e-27	4.49663352190466e-27	-46.09233080621248
1370	-100180.14936177937	4.500086685991019e-27	4.500086685991019e-27	-46.090563227730655
1371	-100179.31545831572	4.5050520072629445e-27	4.5050520072629445e-27	-46.08802399401808
1372	-100178.48155485211	4.510930567689724e-27	4.510930567689724e-27	-46.08502135123675
1373	-100177.64765138847	4.516762804540929e-27	4.516762804540929e-27	-46.08204623391283
1374	-100176.81374792485	4.522655027885243e-27	4.522655027885243e-27	-46.0790444150385
1375	-100175.97984446121	4.52892101502596e-27	4.52892101502596e-27	-46.07585646836712
1376	-100175.1459409976	4.535406472496479e-27	4.535406472496479e-27	-46.07256150352142
1377	-100174.31203753395	4.541912761071696e-27	4.541912761071696e-27	-46.06926068634545
1378	-100173.47813407032	4.548844580524425e-27	4.548844580524425e-27	-46.06574918414599
1379	-100172.6442306067	4.557082552986864e-27	4.557082552986864e-27	-46.06158296637454
1380	-100171.81032714306	4.5660466458456835e-27	4.5660466458456835e-27	-46.0570580730536
1381	-100170.97642367943	4.57362752892058e-27	4.57362752892058e-27	-46.05323832368544
1382	-100170.1425202158	4.5851873610695546e-27	4.5851873610695546e-27	-46.04742588799747
1383	-100169.30861675218	4.594842032959241e-27	4.594842032959241e-27	-46.042582611191456
1384	-100168.47471328854	4.60577220546232e-27	4.60577220546232e-27	-46.03711174513733
1385	-100167.64080982492	4.61630195686535e-27	4.61630195686535e-27	-46.03185356597442
1386	-100166.80690636126	4.6254438054858045e-27	4.6254438054858045e-27	-46.02729817314732
1387	-100165.97300289765	4.638190781164836e-27	4.638190781164836e-27	-46.02096134835824
1388	-100165.13909943402	4.6508489853211116e-27	4.6508489853211116e-27	-46.0146858643669
1389	-100164.30519597037	4.662451706258761e-27	4.662451706258761e-27	-46.008948636090956
1390	-100163.47129250674	4.674509950807584e-27	4.674509950807584e-27	-46.00300127322427
1391	-100162.63738904311	4.689603071236096e-27	4.689603071236096e-27	-45.99557863233011
1392	-100161.80348557951	4.702554902740129e-27	4.702554902740129e-27	-45.98922807624451
1393	-100160.96958211585	4.7168670020317315e-27	4.7168670020317315e-27	-45.98223086301805
1394	-100160.13567865225	4.731239949178654e-27	4.731239949178654e-27	-45.97522523544146
1395	-100159.3017751886	4.746735758367305e-27	4.746735758367305e-27	-45.96769610642537
1396	-100158.46787172499	4.761799961075785e-27	4.761799961075785e-27	-45.9604002117547
1397	-100157.63396826133	4.7774843270441386e-27	4.7774843270441386e-27	-45.95282844459755
1398	-100156.8000647977	4.793795430801505e-27	4.793795430801505e-27	-45.9449804364754
1399	-100155.96616133407	4.8117872696720234e-27	4.8117872696720234e-27	-45.93635466339554
1400	-100155.13225787044	4.828369359771734e-27	4.828369359771734e-27	-45.9284332752862
1401	-100154.29835440681	4.845511728918936e-27	4.845511728918936e-27	-45.92027278529797
1402	-100153.46445094317	4.866229137774307e-27	4.866229137774307e-27	-45.91044886810168
1403	-100152.63054747955	4.884397692083621e-27	4.884397692083621e-27	-45.9018679447686
1404	-100151.7966440159	4.9022955006235135e-27	4.9022955006235135e-27	-45.8934460453216
1405	-100150.9627405523	4.923192953426527e-27	4.923192953426527e-27	-45.883651471549655
1406	-100150.12883708866	4.944598341916284e-27	4.944598341916284e-27	-45.87366183877984
1407	-100149.29493362505	4.964170694753683e-27	4.964170694753683e-27	-45.86456543816282
1408	-100148.4610301614	4.9854004699635716e-27	4.9854004699635716e-27	-45.85473919797753
1409	-100147.62712669779	5.006700118574637e-27	5.006700118574637e-27	-45.84492257791499
1410	-100146.79322323414	5.028127688282369e-27	5.028127688282369e-27	-45.83508905044153
1411	-100145.9593197705	5.051685837849119e-27	5.051685837849119e-27	-45.82432600556679
1412	-100145.12541630688	5.075081086985306e-27	5.075081086985306e-27	-45.813686944152074
1413	-100144.29151284324	5.097895779501853e-27	5.097895779501853e-27	-45.80335902155241
1414	-100143.45760937962	5.122207503048436e-27	5.122207503048436e-27	-45.79240415815441
1415	-100142.62370591599	5.146991839440761e-27	5.146991839440761e-27	-45.781289727070686
1416	-100141.78980245236	5.173786846323912e-27	5.173786846323912e-27	-45.769333667596264
1417	-100140.95589898873	5.1982199745436446e-27	5.1982199745436446e-27	-45.75848534061
1418	-100140.1219955251	5.2239791982728216e-27	5.2239791982728216e-27	-45.74710330420525
1419	-100139.28809206147	5.252168943384058e-27	5.252168943384058e-27	-45.7347114513027
1420	-100138.45418859784	5.280138673616821e-27	5.280138673616821e-27	-45.722481873991796
1421	-100137.62028513421	5.305799175834862e-27	5.305799175834862e-27	-45.71131883745939
1422	-100136.78638167055	5.3343620691637334e-27	5.3343620691637334e-27	-45.69895649656972
1423	-100135.95247820693	5.3650328031729684e-27	5.3650328031729684e-27	-45.685755344722295
1424	-100135.11857474329	5.393416534826682e-27	5.393416534826682e-27	-45.6736056181558
1425	-100134.28467127967	5.421626192191264e-27	5.421626192191264e-27	-45.66159359280965
1426	-100133.45076781602	5.452535856794141e-27	5.452535856794141e-27	-45.64850342105499
1427	-100132.61686435241	5.4853474502981604e-27	5.4853474502981604e-27	-45.63468873490416
1428	-100131.7829608888	5.514848674962229e-27	5.514848674962229e-27	-45.62233818368576
1429	-100130.94905742514	5.547659181733644e-27	5.547659181733644e-27	-45.60867958003029
1430	-100130.11515396154	5.5799479469362596e-27	5.5799479469362596e-27	-45.59531680813429
1431	-100129.2812504979	5.6123417809767156e-27	5.6123417809767156e-27	-45.58198803104383
1432	-100128.44734703425	5.647431388684445e-27	5.647431388684445e-27	-45.56763657515467
1433	-100127.61344357062	5.6827918573067445e-27	5.6827918573067445e-27	-45.55326426310003
1434	-100126.77954010699	5.716663440811427e-27	5.716663440811427e-27	-45.53958072637976
1435	-100125.94563664336	5.752413189266707e-27	5.752413189266707e-27	-45.525226108843725
1436	-100125.11173317973	5.7878510603064234e-27	5.7878510603064234e-27	-45.51108449681553
1437	-100124.27782971611	5.8255274242135596e-27	5.8255274242135596e-27	-45.49614425558613
1438	-100123.44392625247	5.8629805561558795e-27	5.8629805561558795e-27	-45.48138799783885
1439	-100122.61002278884	5.900861831422452e-27	5.900861831422452e-27	-45.46655863203858
1440	-100121.77611932522	5.938966214283628e-27	5.938966214283628e-27	-45.451737658912364
1441	-100120.94221586158	5.9779535011887776e-27	5.9779535011887776e-27	-45.43667137201394
1442	-100120.10831239795	6.017726461158629e-27	6.017726461158629e-27	-45.42140238178368
1443	-100119.27440893433	6.0568333154864774e-27	6.0568333154864774e-27	-45.40648719214746
1444	-100118.44050547069	6.098493438224624e-27	6.098493438224624e-27	-45.390703765692464
1445	-100117.60660200707	6.138223194754199e-27	6.138223194754199e-27	-45.37575180282918
1446	-100116.77269854343	6.182889685528728e-27	6.182889685528728e-27	-45.35905706963774
1447	-100115.93879507981	6.222900933631894e-27	6.222900933631894e-27	-45.344204389071194
1448	-100115.10489161617	6.2679531503133935e-27	6.2679531503133935e-27	-45.32759431398868
1449	-100114.27098815255	6.3119654846459764e-27	6.3119654846459764e-27	-45.311482515321956
1450	-100113.4370846889	6.355226883207276e-27	6.355226883207276e-27	-45.29575473041993
1451	-100112.60318122528	6.4012745039740565e-27	6.4012745039740565e-27	-45.27913120298855
1452	-100111.76927776165	6.4483706900189254e-27	6.4483706900189254e-27	-45.26225237722079
1453	-100110.93537429805	6.493641318884293e-27	6.493641318884293e-27	-45.24614361454127
1454	-100110.10147083439	6.539679672172307e-27	6.539679672172307e-27	-45.22987643802418
1455	-100109.26756737076	6.589046111539799e-27	6.589046111539799e-27	-45.212560064043736
1456	-100108.43366390713	6.637354581811872e-27	6.637354581811872e-27	-45.195739938841726
1457	-100107.59976044348	6.68628115662757e-27	6.68628115662757e-27	-45.178828922946735
1458	-100106.76585697985	6.735592284710086e-27	6.735592284710086e-27	-45.16190973808629
1459	-100105.93195351622	6.786307686603948e-27	6.786307686603948e-27	-45.14463745004222
1460	-100105.09805005259	6.837713395982692e-27	6.837713395982692e-27	-45.127261290573315
1461	-100104.26414658896	6.888990212609786e-27	6.888990212609786e-27	-45.110058357402885
1462	-100103.43024312535	6.939541988127091e-27	6.939541988127091e-27	-45.093223557991664
1463	-100102.59633966169	6.994735113400237e-27	6.994735113400237e-27	-45.0749825641027
1464	-100101.76243619809	7.048016730552434e-27	7.048016730552434e-27	-45.05750934416634
1465	-100100.92853273443	7.103115342707804e-27	7.103115342707804e-27	-45.039578639675625
1466	-100100.09462927082	7.159178233852415e-27	7.159178233852415e-27	-45.02147632798267
1467	-100099.26072580718	7.216097578141268e-27	7.216097578141268e-27	-45.00324192053453
1468	-100098.42682234356	7.272333977565596e-27	7.272333977565596e-27	-44.98536700503807
1469	-100097.59291887992	7.328505471740947e-27	7.328505471740947e-27	-44.967650176732974
1470	-100096.75901541628	7.389440037294693e-27	7.389440037294693e-27	-44.94858395265828
1471	-100095.92511195266	7.447539975683794e-27	7.447539975683794e-27	-44.93055053409426
1472	-100095.09120848902	7.506914478153585e-27	7.506914478153585e-27	-44.91226627469347
1473	-100094.2573050254	7.565985405021108e-27	7.565985405021108e-27	-44.89421844944752
1474	-100093.42340156175	7.627133232244691e-27	7.627133232244691e-27	-44.875683895936966
1475	-100092.58949809814	7.689189119021433e-27	7.689189119021433e-27	-44.85702540365243
1476	-100091.75559463451	7.753500604948177e-27	7.753500604948177e-27	-44.83784694095923
1477	-100090.92169117086	7.816690998640726e-27	7.816690998640726e-27	-44.81915711869129
1478	-100090.08778770725	7.881642014937132e-27	7.881642014937132e-27	-44.80010336379451
1479	-100089.2538842436	7.945967500477532e-27	7.945967500477532e-27	-44.78138724384977
1480	-100088.41998077999	8.012220171431821e-27	8.012220171431821e-27	-44.76226811935036
1481	-100087.58607731634	8.078845341146712e-27	8.078845341146712e-27	-44.74320027097023
1482	-100086.75217385273	8.147664547887117e-27	8.147664547887117e-27	-44.72366889544025
1483	-100085.9182703891	8.216939602581376e-27	8.216939602581376e-27	-44.704174056574836
1484	-100085.08436692547	8.284369431123812e-27	8.284369431123812e-27	-44.68535569721454
1485	-100084.25046346184	8.354454828158746e-27	8.354454828158746e-27	-44.66595786696609
1486	-100083.41655999821	8.426217040808936e-27	8.426217040808936e-27	-44.64626382740967
1487	-100082.58265653456	8.495627104593092e-27	8.495627104593092e-27	-44.627374222644754
1488	-100081.74875307093	8.570174059570293e-27	8.570174059570293e-27	-44.60725775735498
1489	-100080.91484960733	8.642823865723564e-27	8.642823865723564e-27	-44.58782089295104
1490	-100080.08094614367	8.71852174312969e-27	8.71852174312969e-27	-44.56774158436771
1491	-100079.24704268007	8.794755044751619e-27	8.794755044751619e-27	-44.54769567588364
1492	-100078.4131392164	8.869041910163323e-27	8.869041910163323e-27	-44.52832805779588
1493	-100077.57923575277	8.946732242316671e-27	8.946732242316671e-27	-44.50824588428161
1494	-100076.74533228914	9.02391135178934e-27	9.02391135178934e-27	-44.488467788084
1495	-100075.91142882551	9.102809675630308e-27	9.102809675630308e-27	-44.46842320852786
1496	-100075.07752536188	9.183302556574031e-27	9.183302556574031e-27	-44.44815176955463
1497	-100074.24362189825	9.264014056625645e-27	9.264014056625645e-27	-44.42800290065918
1498	-100073.40971843465	9.348017473022173e-27	9.348017473022173e-27	-44.40721781584405
1499	-100072.57581497099	9.429187465587406e-27	9.429187465587406e-27	-44.38731048896659
1500	-100071.74191150737	9.512992700028166e-27	9.512992700028166e-27	-44.36693586048062
1501	-100070.90800804371	9.596563669469914e-27	9.596563669469914e-27	-44.34679614706513
1502	-100070.07410458011	9.684682511345621e-27	9.684682511345621e-27	-44.32574952574347
1503	-100069.24020111647	9.770446272433113e-27	9.770446272433113e-27	-44.30544848961655
1504	-100068.40629765285	9.857988993098062e-27	9.857988993098062e-27	-44.28490931809879
1505	-100067.5723941892	9.943455681372504e-27	9.943455681372504e-27	-44.26503243064979
1506	-100066.73849072559	1.0036160556866611e-26	1.0036160556866611e-26	-44.24366441308972
1507	-100065.90458726195	1.0125240668395507e-26	1.0125240668395507e-26	-44.223317030641745
1508	-100065.07068379833	1.0216608438633284e-26	1.0216608438633284e-26	-44.20263223660278
1509	-100064.23678033469	1.0309107242863331e-26	1.0309107242863331e-26	-44.18187897158812
1510	-100063.40287687104	1.040251212223383e-26	1.040251212223383e-26	-44.16111051923935
1511	-100062.56897340743	1.0496156692982466e-26	1.0496156692982466e-26	-44.140475134595164
1512	-100061.7350699438	1.0591688447569773e-26	1.0591688447569773e-26	-44.11961273767323
1513	-100060.90116648017	1.0687101606399388e-26	1.0687101606399388e-26	-44.098963218785826
1514	-100060.06726301652	1.0788206567653275e-26	1.0788206567653275e-26	-44.07728208679561
1515	-100059.2333595529	1.0886259363396973e-26	1.0886259363396973e-26	-44.05644868350507
1516	-100058.39945608928	1.0987673261509879e-26	1.0987673261509879e-26	-44.03509762550958
1517	-100057.56555262566	1.1085505468928788e-26	1.1085505468928788e-26	-44.01468656835029
1518	-100056.73164916201	1.1189286043716081e-26	1.1189286043716081e-26	-43.99323044543064
1519	-100055.8977456984	1.1292543973053458e-26	1.1292543973053458e-26	-43.97207897872784
1520	-100055.06384223475	1.1395215378848473e-26	1.1395215378848473e-26	-43.95123855482853
1521	-100054.22993877112	1.1501578127853379e-26	1.1501578127853379e-26	-43.92984594886183
1522	-100053.3960353075	1.1607073889525223e-26	1.1607073889525223e-26	-43.90882225139136
1523	-100052.56213184385	1.1715528339415991e-26	1.1715528339415991e-26	-43.88740719693994
1524	-100051.72822838022	1.1823381814322368e-26	1.1823381814322368e-26	-43.86630651398325
1525	-100050.89432491662	1.1934565894514754e-26	1.1934565894514754e-26	-43.84475476410984
1526	-100050.06042145296	1.2045134164277953e-26	1.2045134164277953e-26	-43.823520582531565
1527	-100049.22651798936	1.2159482897738486e-26	1.2159482897738486e-26	-43.80176443197612
1528	-100048.39261452571	1.227073332981348e-26	1.227073332981348e-26	-43.78079324175728
1529	-100047.5587110621	1.2388514224674256e-26	1.2388514224674256e-26	-43.75879722642838
1530	-100046.72480759844	1.2502827305723256e-26	1.2502827305723256e-26	-43.73764790869719
1531	-100045.8909041348	1.2620834481050961e-26	1.2620834481050961e-26	-43.716017020505845
1532	-100045.05700067116	1.2739588584972139e-26	1.2739588584972139e-26	-43.69445244125728
1533	-100044.22309720753	1.2857232938325147e-26	1.2857232938325147e-26	-43.67328668519692
1534	-100043.3891937439	1.297861821678525e-26	1.297861821678525e-26	-43.651649930440854
1535	-100042.55529028027	1.31001655733944e-26	1.31001655733944e-26	-43.63018611076268
1536	-100041.72138681664	1.322352414475567e-26	1.322352414475567e-26	-43.6086051175087
1537	-100040.88748335303	1.3345981660334875e-26	1.3345981660334875e-26	-43.587379969636444
1538	-100040.0535798894	1.3474147222733688e-26	1.3474147222733688e-26	-43.565373038995055
1539	-100039.21967642577	1.3601248047443016e-26	1.3601248047443016e-26	-43.54375469441567
1540	-100038.38577296214	1.3729923841679457e-26	1.3729923841679457e-26	-43.522073285791095
1541	-100037.55186949851	1.386020354447525e-26	1.386020354447525e-26	-43.50032765735703
1542	-100036.71796603488	1.3991109727891335e-26	1.3991109727891335e-26	-43.478682369657236
1543	-100035.88406257123	1.412394597495507e-26	1.412394597495507e-26	-43.45692398940759
1544	-100035.05015910762	1.42567148004742e-26	1.42567148004742e-26	-43.435380181874834
1545	-100034.21625564397	1.4392461359083368e-26	1.4392461359083368e-26	-43.41355963543431
1546	-100033.38235218036	1.4531766589055947e-26	1.4531766589055947e-26	-43.39137998558824
1547	-100032.54844871671	1.4669140568715087e-26	1.4669140568715087e-26	-43.369715068980675
1548	-100031.71454525308	1.4807831424109543e-26	1.4807831424109543e-26	-43.34804731757929
1549	-100030.88064178945	1.4948508018407553e-26	1.4948508018407553e-26	-43.32627567186366
1550	-100030.04673832585	1.5090742304144223e-26	1.5090742304144223e-26	-43.30447026807448
1551	-100029.21283486219	1.5232630197976252e-26	1.5232630197976252e-26	-43.28292178553867
1552	-100028.37893139859	1.5379345602959271e-26	1.5379345602959271e-26	-43.260850208650766
1553	-100027.54502793493	1.5524252008261043e-26	1.5524252008261043e-26	-43.239256491571325
1554	-100026.7111244713	1.5675232643845585e-26	1.5675232643845585e-26	-43.21697096499873
1555	-100025.87722100767	1.5824966410544737e-26	1.5824966410544737e-26	-43.195080478983364
1556	-100025.04331754404	1.5974784515934338e-26	1.5974784515934338e-26	-43.1733839891687
1557	-100024.20941408043	1.6128195931726655e-26	1.6128195931726655e-26	-43.15137696548623
1558	-100023.37551061678	1.6280267211829732e-26	1.6280267211829732e-26	-43.12976781799393
1559	-100022.54160715318	1.6436386205513757e-26	1.6436386205513757e-26	-43.107792465631746
1560	-100021.70770368952	1.6596525647286866e-26	1.6596525647286866e-26	-43.0854669995013
1561	-100020.8738002259	1.6753905841734476e-26	1.6753905841734476e-26	-43.06373510814414
1562	-100020.03989676225	1.6915996273359904e-26	1.6915996273359904e-26	-43.04156516593487
1563	-100019.20599329864	1.707686926662508e-26	1.707686926662508e-26	-43.01977079744365
1564	-100018.37208983499	1.7240810054408638e-26	1.7240810054408638e-26	-42.99777102996248
1565	-100017.53818637134	1.740450337675305e-26	1.740450337675305e-26	-42.97601220786518
1566	-100016.70428290773	1.757492054399114e-26	1.757492054399114e-26	-42.95357598185184
1567	-100015.87037944408	1.7739420723726607e-26	1.7739420723726607e-26	-42.932124164561394
1568	-100015.03647598047	1.7909832464401139e-26	1.7909832464401139e-26	-42.91011021002855
1569	-100014.20257251682	1.8080614707095118e-26	1.8080614707095118e-26	-42.88825754492048
1570	-100013.3686690532	1.8254623502343917e-26	1.8254623502343917e-26	-42.86620330019642
1571	-100012.53476558956	1.8430274788515522e-26	1.8430274788515522e-26	-42.84415307574606
1572	-100011.70086212594	1.8605757509522007e-26	1.8605757509522007e-26	-42.822332870241546
1573	-100010.86695866231	1.878280848495551e-26	1.878280848495551e-26	-42.80052524163776
1574	-100010.0330551987	1.8965237140921507e-26	1.8965237140921507e-26	-42.77826921415073
1575	-100009.19915173504	1.9142437718594263e-26	1.9142437718594263e-26	-42.75685503197055
1576	-100008.36524827142	1.9330912293672085e-26	1.9330912293672085e-26	-42.73429488502421
1577	-100007.5313448078	1.951531138465154e-26	1.951531138465154e-26	-42.71243444437841
1578	-100006.69744134416	1.970208906299968e-26	1.970208906299968e-26	-42.690501591057426
1579	-100005.86353788053	1.988913695131922e-26	1.988913695131922e-26	-42.66874440274359
1580	-100005.0296344169	2.0081850446481703e-26	2.0081850446481703e-26	-42.64654116562582
1581	-100004.19573095327	2.0274946867459194e-26	2.0274946867459194e-26	-42.62450649691811
1582	-100003.36182748964	2.046658056152102e-26	2.046658056152102e-26	-42.602845250262085
1583	-100002.52792402601	2.0664524592945248e-26	2.0664524592945248e-26	-42.580682632029024
1584	-100001.69402056237	2.0860605099591334e-26	2.0860605099591334e-26	-42.558936985167044
1585	-100000.86011709874	2.1059780043105282e-26	2.1059780043105282e-26	-42.537056427485446
1586	-100000.02621363514	2.1263581611532486e-26	2.1263581611532486e-26	-42.51488077518858
1587	-99999.19231017148	2.146387191363725e-26	2.146387191363725e-26	-42.493293303927864
1588	-99998.35840670788	2.1671658879459215e-26	2.1671658879459215e-26	-42.47110969532093
1589	-99997.52450324422	2.1879940393509754e-26	2.1879940393509754e-26	-42.449085725178705
1590	-99996.69059978062	2.20880870197738e-26	2.20880870197738e-26	-42.42728447901562
1591	-99995.85669631696	2.2300243012859703e-26	2.2300243012859703e-26	-42.405273696375
1592	-99995.02279285333	2.251242534259783e-26	2.251242534259783e-26	-42.38346863394185
1593	-99994.1888893897	2.2726955315930827e-26	2.2726955315930827e-26	-42.361630261745766
1594	-99993.35498592607	2.2944999287191888e-26	2.2944999287191888e-26	-42.33964440142928
1595	-99992.52108246245	2.3161585497219734e-26	2.3161585497219734e-26	-42.318011402844455
1596	-99991.6871789988	2.3384203551930442e-26	2.3384203551930442e-26	-42.29598574046327
1597	-99990.85327553519	2.3606301099908269e-26	2.3606301099908269e-26	-42.27421954281682
1598	-99990.01937207152	2.3833289443398323e-26	2.3833289443398323e-26	-42.25218461573948
1599	-99989.18546860793	2.4057119211770116e-26	2.4057119211770116e-26	-42.230660855565105
1600	-99988.35156514427	2.4286746031205016e-26	2.4286746031205016e-26	-42.20878675595282
1601	-99987.51766168066	2.4519022438930558e-26	2.4519022438930558e-26	-42.1868696652959
1602	-99986.68375821701	2.4753511543571963e-26	2.4753511543571963e-26	-42.16495339091688
1603	-99985.8498547534	2.498973680829897e-26	2.498973680829897e-26	-42.14308377548076
1604	-99985.01595128975	2.5224574901049822e-26	2.5224574901049822e-26	-42.12154654398547
1605	-99984.18204782614	2.5464249254196832e-26	2.5464249254196832e-26	-42.0997715390034
1606	-99983.34814436249	2.5704684689351567e-26	2.5704684689351567e-26	-42.07813234997409
1607	-99982.51424089888	2.59509393855316e-26	2.59509393855316e-26	-42.056178237847384
1608	-99981.68033743523	2.61979001889886e-26	2.61979001889886e-26	-42.034369410897646
1609	-99980.8464339716	2.644345398624956e-26	2.644345398624956e-26	-42.0128877215976
1610	-99980.01253050797	2.669238493609674e-26	2.669238493609674e-26	-41.991313247855366
1611	-99979.17862704434	2.69508704840703e-26	2.69508704840703e-26	-41.96912258980334
1612	-99978.34472358073	2.7201257379200095e-26	2.7201257379200095e-26	-41.947829198144724
1613	-99977.51082011708	2.7459211375138506e-26	2.7459211375138506e-26	-41.9260962916637
1614	-99976.67691665347	2.771815508978172e-26	2.771815508978172e-26	-41.90448437557443
1615	-99975.84301318982	2.797986284494356e-26	2.797986284494356e-26	-41.88284594658514
1616	-99975.0091097262	2.82414154021202e-26	2.82414154021202e-26	-41.86142162557358
1617	-99974.17520626256	2.8508915548063667e-26	2.8508915548063667e-26	-41.83971438996697
1618	-99973.34130279894	2.8778813053912666e-26	2.8778813053912666e-26	-41.818018065857
1619	-99972.5073993353	2.9045929538889877e-26	2.9045929538889877e-26	-41.79674472244793
1620	-99971.67349587166	2.931993976415508e-26	2.931993976415508e-26	-41.77512467310691
1621	-99970.83959240804	2.9598270641150666e-26	2.9598270641150666e-26	-41.75336958982046
1622	-99970.00568894442	2.9878111102533745e-26	2.9878111102533745e-26	-41.73170178817582
1623	-99969.17178548076	3.01578314191457e-26	3.01578314191457e-26	-41.710245158824826
1624	-99968.33788201716	3.04434636373632e-26	3.04434636373632e-26	-41.68853943954989
1625	-99967.50397855352	3.0726354194275367e-26	3.0726354194275367e-26	-41.66724187034688
1626	-99966.67007508987	3.1013610253403993e-26	3.1013610253403993e-26	-41.64581535061491
1627	-99965.83617162626	3.130510409034668e-26	3.130510409034668e-26	-41.62427465433203
1628	-99965.00226816261	3.1597884043261846e-26	3.1597884043261846e-26	-41.602839882029116
1629	-99964.16836469901	3.189019499095921e-26	3.189019499095921e-26	-41.581636670736486
1630	-99963.33446123535	3.2192432299423375e-26	3.2192432299423375e-26	-41.559916828696046
1631	-99962.50055777175	3.2485960214985414e-26	3.2485960214985414e-26	-41.539017186427394
1632	-99961.6666543081	3.2793971743153624e-26	3.2793971743153624e-26	-41.517288364578704
1633	-99960.83275084448	3.309612981531772e-26	3.309612981531772e-26	-41.4961698802231
1634	-99959.99884738085	3.3401485942957325e-26	3.3401485942957325e-26	-41.47502285439164
1635	-99959.16494391722	3.371023934635384e-26	3.371023934635384e-26	-41.453836214172135
1636	-99958.33104045356	3.402716400292083e-26	3.402716400292083e-26	-41.43228973416269
1637	-99957.49713698994	3.434068961960998e-26	3.434068961960998e-26	-41.41117090644916
1638	-99956.66323352631	3.4661216510301307e-26	3.4661216510301307e-26	-41.38977886733517
1639	-99955.82933006268	3.4979097387975095e-26	3.4979097387975095e-26	-41.36875791549185
1640	-99954.99542659905	3.530656915123997e-26	3.530656915123997e-26	-41.34730156224554
1641	-99954.16152313542	3.5632557219100064e-26	3.5632557219100064e-26	-41.326139177660146
1642	-99953.32761967178	3.596341209739365e-26	3.596341209739365e-26	-41.30485789803946
1643	-99952.49371620816	3.629110483174076e-26	3.629110483174076e-26	-41.283972129278894
1644	-99951.65981274452	3.6623900894476635e-26	3.6623900894476635e-26	-41.262953230523046
1645	-99950.82590928089	3.6963163619064017e-26	3.6963163619064017e-26	-41.241721596422465
1646	-99949.99200581726	3.729603202756956e-26	3.729603202756956e-26	-41.22107868615653
1647	-99949.15810235366	3.7644543336946724e-26	3.7644543336946724e-26	-41.19966217811817
1648	-99948.32419889	3.79830105523646e-26	3.79830105523646e-26	-41.179051839299525
1649	-99947.4902954264	3.8333344592713403e-26	3.8333344592713403e-26	-41.15791142739338
1650	-99946.65639196275	3.86864674438585e-26	3.86864674438585e-26	-41.13679735103342
1651	-99945.82248849914	3.903383686425628e-26	3.903383686425628e-26	-41.11621449386774
1652	-99944.98858503549	3.939145204989376e-26	3.939145204989376e-26	-41.09521501526335
1653	-99944.15468157185	3.975406240914332e-26	3.975406240914332e-26	-41.0741159791225
1654	-99943.32077810823	4.0114023477603436e-26	4.0114023477603436e-26	-41.05336059032827
1655	-99942.48687464459	4.0476467593325236e-26	4.0476467593325236e-26	-41.0326493620335
1656	-99941.65297118097	4.0850786689122016e-26	4.0850786689122016e-26	-41.01145332761356
1657	-99940.81906771731	4.122070132455743e-26	4.122070132455743e-26	-40.99069665076919
1658	-99939.98516425371	4.1596482940489516e-26	4.1596482940489516e-26	-40.96980062352666
1659	-99939.15126079005	4.197449201106196e-26	4.197449201106196e-26	-40.94897032996928
1660	-99938.31735732645	4.2347169412452164e-26	4.2347169412452164e-26	-40.92861667503191
1661	-99937.4834538628	4.273228852761549e-26	4.273228852761549e-26	-40.907770854083424
1662	-99936.64955039919	4.3119648188702064e-26	4.3119648188702064e-26	-40.88699241504692
1663	-99935.81564693555	4.350218123056843e-26	4.350218123056843e-26	-40.86665526459633
1664	-99934.9817434719	4.390157667817147e-26	4.390157667817147e-26	-40.84561158389469
1665	-99934.14784000829	4.429275237287217e-26	4.429275237287217e-26	-40.82518575330643
1666	-99933.31393654464	4.46909261427634e-26	4.46909261427634e-26	-40.80457893859327
1667	-99932.48003308102	4.509247423879084e-26	4.509247423879084e-26	-40.78398259668088
1668	-99931.64612961738	4.549524965473037e-26	4.549524965473037e-26	-40.763506737009955
1669	-99930.81222615378	4.590015227085793e-26	4.590015227085793e-26	-40.74310464262016
1670	-99929.97832269013	4.631259394012799e-26	4.631259394012799e-26	-40.72250687513934
1671	-99929.14441922652	4.6724829115521114e-26	4.6724829115521114e-26	-40.702101908397275
1672	-99928.31051576286	4.714303340483971e-26	4.714303340483971e-26	-40.68158461339241
1673	-99927.47661229923	4.7558678367624815e-26	4.7558678367624815e-26	-40.661372433435325
1674	-99926.6427088356	4.7984085443782214e-26	4.7984085443782214e-26	-40.6408676373618
1675	-99925.80880537197	4.8412496172611476e-26	4.8412496172611476e-26	-40.620400964900995
1676	-99924.97490190834	4.8837997505101116e-26	4.8837997505101116e-26	-40.60025177657862
1677	-99924.14099844471	4.927204370386988e-26	4.927204370386988e-26	-40.57987802496146
1678	-99923.30709498108	4.970566111083936e-26	4.970566111083936e-26	-40.55970282803867
1679	-99922.47319151745	5.014398165660208e-26	5.014398165660208e-26	-40.539486895621714
1680	-99921.63928805382	5.0582788493131354e-26	5.0582788493131354e-26	-40.51942477215695
1681	-99920.80538459017	5.103109250751609e-26	5.103109250751609e-26	-40.49910737448756
1682	-99919.97148112656	5.148600230098533e-26	5.148600230098533e-26	-40.478672239019936
1683	-99919.13757766294	5.193091908267927e-26	5.193091908267927e-26	-40.458859909816915
1684	-99918.30367419928	5.238569975338612e-26	5.238569975338612e-26	-40.438782997539896
1685	-99917.46977073568	5.284729856557537e-26	5.284729856557537e-26	-40.41858254040904
1686	-99916.63586727202	5.330163317654339e-26	5.330163317654339e-26	-40.39887154664358
1687	-99915.8019638084	5.377159405128376e-26	5.377159405128376e-26	-40.37865861656944
1688	-99914.96806034476	5.42457926266142e-26	5.42457926266142e-26	-40.35844169423619
1689	-99914.13415688113	5.470931068668416e-26	5.470931068668416e-26	-40.3388502082829
1690	-99913.30025341752	5.519146940181893e-26	5.519146940181893e-26	-40.31864619217601
1691	-99912.46634995387	5.566869890700079e-26	5.566869890700079e-26	-40.298821789566546
1692	-99911.63244649027	5.614660273822467e-26	5.614660273822467e-26	-40.27913895735247
1693	-99910.79854302661	5.663613112549061e-26	5.663613112549061e-26	-40.25915029812282
1694	-99909.964639563	5.713007117776246e-26	5.713007117776246e-26	-40.23915585169554
1695	-99909.13073609934	5.761627678124982e-26	5.761627678124982e-26	-40.2196426128726
1696	-99908.29683263574	5.811725416739779e-26	5.811725416739779e-26	-40.199708023013024
1697	-99907.46292917209	5.86121196680988e-26	5.86121196680988e-26	-40.18018462998702
1698	-99906.62902570848	5.911925453238397e-26	5.911925453238397e-26	-40.1603474646082
1699	-99905.79512224483	5.962477103727811e-26	5.962477103727811e-26	-40.140742237923845
1700	-99904.96121878122	6.013639755986475e-26	6.013639755986475e-26	-40.121068569857066
1701	-99904.12731531757	6.064845548148303e-26	6.064845548148303e-26	-40.101545195212026
1702	-99903.29341185396	6.116542732019398e-26	6.116542732019398e-26	-40.08200097355199
1703	-99902.45950839031	6.168411350023689e-26	6.168411350023689e-26	-40.06255725203785
1704	-99901.6256049267	6.221359281262501e-26	6.221359281262501e-26	-40.042876846387095
1705	-99900.79170146305	6.27438795606403e-26	6.27438795606403e-26	-40.02333359485527
1706	-99899.95779799942	6.327413489031945e-26	6.327413489031945e-26	-40.003955965487215
1707	-99899.1238945358	6.380743904676618e-26	6.380743904676618e-26	-39.98463002646692
1708	-99898.28999107213	6.43546935330014e-26	6.43546935330014e-26	-39.96496575248958
1709	-99897.45608760853	6.489042191273081e-26	6.489042191273081e-26	-39.945876950475196
1710	-99896.62218414489	6.544522603728706e-26	6.544522603728706e-26	-39.92627385024396
1711	-99895.78828068127	6.599272511238849e-26	6.599272511238849e-26	-39.90709110352947
1712	-99894.95437721763	6.654297665412674e-26	6.654297665412674e-26	-39.887971602557855
1713	-99894.12047375401	6.710281460458112e-26	6.710281460458112e-26	-39.868680579498395
1714	-99893.28657029037	6.766934555234268e-26	6.766934555234268e-26	-39.849322080567845
1715	-99892.45266682675	6.822308713008628e-26	6.822308713008628e-26	-39.83055658943265
1716	-99891.6187633631	6.879921120969647e-26	6.879921120969647e-26	-39.811193573193556
1717	-99890.78485989946	6.936565969238086e-26	6.936565969238086e-26	-39.792313186437475
1718	-99889.95095643583	6.995122448333527e-26	6.995122448333527e-26	-39.77295701630435
1719	-99889.11705297223	7.052677073717726e-26	7.052677073717726e-26	-39.754089269855896
1720	-99888.28314950857	7.111397066249337e-26	7.111397066249337e-26	-39.73499751017985
1721	-99887.44924604497	7.170335643503893e-26	7.170335643503893e-26	-39.715992553538065
1722	-99886.61534258132	7.229786239066978e-26	7.229786239066978e-26	-39.69698009940303
1723	-99885.78143911771	7.289591600147488e-26	7.289591600147488e-26	-39.67801128287069
1724	-99884.94753565408	7.349107098504246e-26	7.349107098504246e-26	-39.65928827303401
1725	-99884.11363219042	7.409631643854853e-26	7.409631643854853e-26	-39.64040269006588
1726	-99883.27972872682	7.470441540265135e-26	7.470441540265135e-26	-39.62158279125917
1727	-99882.44582526316	7.531324413911356e-26	7.531324413911356e-26	-39.60289315663485
1728	-99881.61192179954	7.593646062241763e-26	7.593646062241763e-26	-39.58391768744142
1729	-99880.7780183359	7.65503083400083e-26	7.65503083400083e-26	-39.56537910602738
1730	-99879.94411487228	7.717636997490237e-26	7.717636997490237e-26	-39.54662415570154
1731	-99879.11021140865	7.780206615154596e-26	7.780206615154596e-26	-39.52803155013989
1732	-99878.27630794502	7.843660299947927e-26	7.843660299947927e-26	-39.50932833054887
1733	-99877.4424044814	7.907404372607008e-26	7.907404372607008e-26	-39.490691247834434
1734	-99876.60850101776	7.971245326123296e-26	7.971245326123296e-26	-39.47217581768097
1735	-99875.77459755413	8.035471129608176e-26	8.035471129608176e-26	-39.45369780360393
1736	-99874.9406940905	8.100485869984489e-26	8.100485869984489e-26	-39.435142625663005
1737	-99874.10679062687	8.165437501170307e-26	8.165437501170307e-26	-39.41675357467075
1738	-99873.27288716324	8.231680341133317e-26	8.231680341133317e-26	-39.39814901239768
1739	-99872.4389836996	8.297758391243911e-26	8.297758391243911e-26	-39.37973929619849
1740	-99871.60508023598	8.364273032215417e-26	8.364273032215417e-26	-39.36135541194126
1741	-99870.77117677234	8.431095109792865e-26	8.431095109792865e-26	-39.34303317875774
1742	-99869.9372733087	8.497610264102701e-26	8.497610264102701e-26	-39.3249387549128
1743	-99869.10336984506	8.564140924149717e-26	8.564140924149717e-26	-39.30698124575314
1744	-99868.26946638148	8.633443642984386e-26	8.633443642984386e-26	-39.28842325997405
1745	-99867.43556291782	8.701438609169666e-26	8.701438609169666e-26	-39.27035968272038
1746	-99866.6016594542	8.7711070162526e-26	8.7711070162526e-26	-39.25199735786219
1747	-99865.76775599056	8.840670640498594e-26	8.840670640498594e-26	-39.233807599399306
1748	-99864.93385252691	8.910133452231086e-26	8.910133452231086e-26	-39.21578646142551
1749	-99864.0999490633	8.980545830296513e-26	8.980545830296513e-26	-39.19766179213468
1750	-99863.26604559965	9.05122783154267e-26	9.05122783154267e-26	-39.179610084916334
1751	-99862.43214213604	9.120955570288169e-26	9.120955570288169e-26	-39.161939689495235
1752	-99861.59823867239	9.193687217378967e-26	9.193687217378967e-26	-39.14365140707568
1753	-99860.76433520879	9.265057358255322e-26	9.265057358255322e-26	-39.125845577011034
1754	-99859.93043174513	9.33805937426698e-26	9.33805937426698e-26	-39.10777395900799
1755	-99859.09652828152	9.410441678968844e-26	9.410441678968844e-26	-39.08999469907092
1756	-99858.26262481786	9.483924988605914e-26	9.483924988605914e-26	-39.07208434280104
1757	-99857.42872135426	9.557055812675199e-26	9.557055812675199e-26	-39.05439714823265
1758	-99856.59481789061	9.630816901502009e-26	9.630816901502009e-26	-39.03669409012047
1759	-99855.760914427	9.705391605126957e-26	9.705391605126957e-26	-39.018933064763395
1760	-99854.92701096335	9.780343370965377e-26	9.780343370965377e-26	-39.001219217940516
1761	-99854.0931074997	9.855523692868624e-26	9.855523692868624e-26	-38.983587205443435
1762	-99853.25920403609	9.931800782195064e-26	9.931800782195064e-26	-38.96583489626287
1763	-99852.42530057245	1.000759675825693e-25	1.000759675825693e-25	-38.94832909980702
1764	-99851.59139710884	1.0084243692700104e-25	1.0084243692700104e-25	-38.93076107887281
1765	-99850.75749364519	1.0160290989479154e-25	1.0160290989479154e-25	-38.91346197169888
1766	-99849.92359018158	1.023829522156758e-25	1.023829522156758e-25	-38.8958517072049
1767	-99849.08968671794	1.0315471909055951e-25	1.0315471909055951e-25	-38.878559819450125
1768	-99848.25578325432	1.0394965763003362e-25	1.0394965763003362e-25	-38.860883490599456
1769	-99847.42187979067	1.0474184568219222e-25	1.0474184568219222e-25	-38.84340228943431
1770	-99846.58797632706	1.05530461802287e-25	1.05530461802287e-25	-38.8261307412032
1771	-99845.75407286342	1.0632830214412717e-25	1.0632830214412717e-25	-38.80878801871661
1772	-99844.92016939979	1.0712440758522871e-25	1.0712440758522871e-25	-38.79161223364361
1773	-99844.08626593616	1.079338784465336e-25	1.079338784465336e-25	-38.77427847464509
1774	-99843.25236247253	1.0874900139207077e-25	1.0874900139207077e-25	-38.7569545521761
1775	-99842.4184590089	1.0955703437958762e-25	1.0955703437958762e-25	-38.7399090031565
1776	-99841.58455554527	1.103710097867276e-25	1.103710097867276e-25	-38.72286473660289
1777	-99840.75065208164	1.1118459258755342e-25	1.1118459258755342e-25	-38.70595383987034
1778	-99839.91674861798	1.1202149384684357e-25	1.1202149384684357e-25	-38.688686879741134
1779	-99839.08284515435	1.1285335419976501e-25	1.1285335419976501e-25	-38.67165128945756
1780	-99838.24894169075	1.1369373678998805e-25	1.1369373678998805e-25	-38.65456820802503
1781	-99837.41503822709	1.1453259648162182e-25	1.1453259648162182e-25	-38.63764155111901
1782	-99836.58113476349	1.153705910544773e-25	1.153705910544773e-25	-38.62085568331407
1783	-99835.74723129983	1.162301561858074e-25	1.162301561858074e-25	-38.60376393498481
1784	-99834.91332783623	1.170689767441597e-25	1.170689767441597e-25	-38.58720610289507
1785	-99834.07942437258	1.1793584096194104e-25	1.1793584096194104e-25	-38.57021889733496
1786	-99833.24552090894	1.1880454198543361e-25	1.1880454198543361e-25	-38.553320496875266
1787	-99832.41161744532	1.1966822690860045e-25	1.1966822690860045e-25	-38.53664172363929
1788	-99831.57771398168	1.2054979691067088e-25	1.2054979691067088e-25	-38.5197412520091
1789	-99830.74381051806	1.2141317149688847e-25	1.2141317149688847e-25	-38.50330897070713
1790	-99829.90990705442	1.2230245645900783e-25	1.2230245645900783e-25	-38.48650526148504
1791	-99829.0760035908	1.2318469161130963e-25	1.2318469161130963e-25	-38.46995506601001
1792	-99828.24210012717	1.2407918956967295e-25	1.2407918956967295e-25	-38.45329540245502
1793	-99827.40819666354	1.2496871553734513e-25	1.2496871553734513e-25	-38.436847018140824
1794	-99826.5742931999	1.2587325350580066e-25	1.2587325350580066e-25	-38.420240669847296
1795	-99825.74038973628	1.2677370898811004e-25	1.2677370898811004e-25	-38.40382737905389
1796	-99824.90648627264	1.2767624585911629e-25	1.2767624585911629e-25	-38.38749272069138
1797	-99824.07258280902	1.285939985634035e-25	1.285939985634035e-25	-38.37100065691138
1798	-99823.23867934538	1.294994631395937e-25	1.294994631395937e-25	-38.354844357141346
1799	-99822.40477588176	1.3043652241299734e-25	1.3043652241299734e-25	-38.33824282403557
1800	-99821.57087241812	1.3135949667197531e-25	1.3135949667197531e-25	-38.32200701222065
1801	-99820.7369689545	1.3228799285887557e-25	1.3228799285887557e-25	-38.305788764176754
1802	-99819.90306549087	1.3322723216251011e-25	1.3322723216251011e-25	-38.28949826851363
1803	-99819.06916202723	1.341712269832635e-25	1.341712269832635e-25	-38.27324060339309
1804	-99818.23525856361	1.351130767789745e-25	1.351130767789745e-25	-38.25713347809046
1805	-99817.40135509997	1.360524991340667e-25	1.360524991340667e-25	-38.24117932590591
1806	-99816.56745163635	1.370084094229478e-25	1.370084094229478e-25	-38.22505784114879
1807	-99815.7335481727	1.379649960100484e-25	1.379649960100484e-25	-38.20903715899292
1808	-99814.89964470909	1.3892375483744638e-25	1.3892375483744638e-25	-38.19309117012687
1809	-99814.06574124545	1.3988791564988418e-25	1.3988791564988418e-25	-38.17716593270539
1810	-99813.23183778183	1.4087352302112685e-25	1.4087352302112685e-25	-38.16099951020536
1811	-99812.39793431819	1.4184569803061035e-25	1.4184569803061035e-25	-38.14516383863793
1812	-99811.56403085457	1.428226051276244e-25	1.428226051276244e-25	-38.12936003905749
1813	-99810.73012739093	1.438150801978956e-25	1.438150801978956e-25	-38.11341470176257
1814	-99809.89622392732	1.4479312187310317e-25	1.4479312187310317e-25	-38.097808543378754
1815	-99809.06232046365	1.457823851993383e-25	1.457823851993383e-25	-38.08213019758424
1816	-99808.22841700003	1.4679757619339038e-25	1.4679757619339038e-25	-38.06615116152608
1817	-99807.39451353638	1.4779313366947198e-25	1.4779313366947198e-25	-38.0505881155664
1818	-99806.56061007277	1.4881523993354156e-25	1.4881523993354156e-25	-38.034718733477845
1819	-99805.72670660914	1.4982732259049978e-25	1.4982732259049978e-25	-38.01911201497154
1820	-99804.89280314549	1.5084638253327378e-25	1.5084638253327378e-25	-38.00350385889412
1821	-99804.05889968188	1.5185797176531058e-25	1.5185797176531058e-25	-37.98811406508943
1822	-99803.22499621822	1.5288904741684355e-25	1.5288904741684355e-25	-37.97253295569826
1823	-99802.39109275462	1.5391317247864076e-25	1.5391317247864076e-25	-37.957160552609146
1824	-99801.55718929096	1.549515276583997e-25	1.549515276583997e-25	-37.94167862801122
1825	-99800.72328582736	1.5599513093897248e-25	1.5599513093897248e-25	-37.92622263808654
1826	-99799.8893823637	1.5703214674763687e-25	1.5703214674763687e-25	-37.91096629539915
1827	-99799.05547890009	1.5808625113248187e-25	1.5808625113248187e-25	-37.89556145746982
1828	-99798.22157543646	1.5912831911518473e-25	1.5912831911518473e-25	-37.880433157020384
1829	-99797.38767197283	1.6019836693235725e-25	1.6019836693235725e-25	-37.865001404490194
1830	-99796.55376850918	1.6124330710223301e-25	1.6124330710223301e-25	-37.850030900327454
1831	-99795.71986504557	1.6232005104709951e-25	1.6232005104709951e-25	-37.83470590467925
1832	-99794.88596158194	1.6340046356421203e-25	1.6340046356421203e-25	-37.819430534624686
1833	-99794.05205811831	1.6447706662560384e-25	1.6447706662560384e-25	-37.80430916363587
1834	-99793.21815465468	1.6555699097804817e-25	1.6555699097804817e-25	-37.7892402557566
1835	-99792.38425119105	1.666409186416931e-25	1.666409186416931e-25	-37.774214006171164
1836	-99791.55034772742	1.6772871687621618e-25	1.6772871687621618e-25	-37.75923204380969
1837	-99790.71644426379	1.6882528183711845e-25	1.6882528183711845e-25	-37.74422736173372
1838	-99789.88254080014	1.699152728140263e-25	1.699152728140263e-25	-37.72940890901947
1839	-99789.04863733651	1.7101656378411897e-25	1.7101656378411897e-25	-37.714533062742376
1840	-99788.2147338729	1.7211910677191586e-25	1.7211910677191586e-25	-37.69973595590352
1841	-99787.38083040928	1.7322646343966048e-25	1.7322646343966048e-25	-37.68496934694003
1842	-99786.54692694564	1.7435620942085757e-25	1.7435620942085757e-25	-37.67000113698439
1843	-99785.71302348202	1.7547258038521918e-25	1.7547258038521918e-25	-37.65530510430137
1844	-99784.87912001838	1.7659858107995669e-25	1.7659858107995669e-25	-37.64057671224527
1845	-99784.04521655476	1.7772929510872736e-25	1.7772929510872736e-25	-37.62588086654906
1846	-99783.21131309112	1.788617108668717e-25	1.788617108668717e-25	-37.611256312613875
1847	-99782.37740962747	1.7998383126436804e-25	1.7998383126436804e-25	-37.59685576636547
1848	-99781.54350616386	1.8113896327035968e-25	1.8113896327035968e-25	-37.58212505075867
1849	-99780.7096027002	1.8227704756278558e-25	1.8227704756278558e-25	-37.567703318086366
1850	-99779.87569923658	1.8343945074354206e-25	1.8343945074354206e-25	-37.55306607289113
1851	-99779.04179577292	1.845944225769419e-25	1.845944225769419e-25	-37.538613982313414
1852	-99778.20789230932	1.8574930771500715e-25	1.8574930771500715e-25	-37.52425310897505
1853	-99777.37398884566	1.869172252319161e-25	1.869172252319161e-25	-37.50982069927301
1854	-99776.54008538206	1.8807822035335141e-25	1.8807822035335141e-25	-37.49556293477517
1855	-99775.70618191842	1.8925459419909998e-25	1.8925459419909998e-25	-37.48120579793399
1856	-99774.8722784548	1.9043429639328798e-25	1.9043429639328798e-25	-37.46689738247853
1857	-99774.03837499116	1.91604037582766e-25	1.91604037582766e-25	-37.45279703405163
1858	-99773.20447152754	1.927989320566976e-25	1.927989320566976e-25	-37.438482083106265
1859	-99772.37056806391	1.939984429199845e-25	1.939984429199845e-25	-37.424200784292644
1860	-99771.53666460025	1.9518245080267383e-25	1.9518245080267383e-25	-37.41019039931787
1861	-99770.70276113665	1.9638344146239796e-25	1.9638344146239796e-25	-37.396065616376156
1862	-99769.86885767299	1.975731587517079e-25	1.975731587517079e-25	-37.38215833126629
1863	-99769.03495420939	1.987783138476009e-25	1.987783138476009e-25	-37.368155706552294
1864	-99768.20105074575	1.9999781279648677e-25	1.9999781279648677e-25	-37.35407257361437
1865	-99767.36714728213	2.0120452283732613e-25	2.0120452283732613e-25	-37.34022140460295
1866	-99766.53324381849	2.024230089982297e-25	2.024230089982297e-25	-37.32631910053839
1867	-99765.69934035487	2.0365700348289103e-25	2.0365700348289103e-25	-37.312324884107426
1868	-99764.86543689122	2.048800338903882e-25	2.048800338903882e-25	-37.298538424223544
1869	-99764.03153342761	2.0611668671356685e-25	2.0611668671356685e-25	-37.28468183343852
1870	-99763.19762996396	2.073467050305674e-25	2.073467050305674e-25	-37.27098180587184
1871	-99762.36372650033	2.0857814226780935e-25	2.0857814226780935e-25	-37.25734714536286
1872	-99761.5298230367	2.0982471193563074e-25	2.0982471193563074e-25	-37.243626679892046
1873	-99760.69591957307	2.110764359152595e-25	2.110764359152595e-25	-37.22993125893861
1874	-99759.86201610944	2.1232373504303794e-25	2.1232373504303794e-25	-37.21636480049342
1875	-99759.0281126458	2.13577852671216e-25	2.13577852671216e-25	-37.20280429399079
1876	-99758.1942091822	2.148415673413265e-25	2.148415673413265e-25	-37.189220321911854
1877	-99757.36030571857	2.1609842523581566e-25	2.1609842523581566e-25	-37.175789077531235
1878	-99756.52640225492	2.173702553800524e-25	2.173702553800524e-25	-37.162277119783354
1879	-99755.69249879131	2.1862668595871217e-25	2.1862668595871217e-25	-37.1490061732658
1880	-99754.85859532768	2.1990962902756113e-25	2.1990962902756113e-25	-37.135533657442146
1881	-99754.02469186402	2.2119703084657467e-25	2.2119703084657467e-25	-37.12209309700967
1882	-99753.1907884004	2.224883888394038e-25	2.224883888394038e-25	-37.108689592493775
1883	-99752.35688493676	2.2377306689919118e-25	2.2377306689919118e-25	-37.095432393665824
1884	-99751.52298147314	2.250628210977314e-25	2.250628210977314e-25	-37.082199152988785
1885	-99750.68907800948	2.2635779663298948e-25	2.2635779663298948e-25	-37.06898841726958
1886	-99749.8551745459	2.2765954834974873e-25	2.2765954834974873e-25	-37.05578450760348
1887	-99749.02127108222	2.289515899128428e-25	2.289515899128428e-25	-37.042753536487155
1888	-99748.18736761861	2.3026911471193842e-25	2.3026911471193842e-25	-37.02954106178056
1889	-99747.35346415498	2.315617834506264e-25	2.315617834506264e-25	-37.01665111767656
1890	-99746.51956069135	2.3288183373622434e-25	2.3288183373622434e-25	-37.003562183459614
1891	-99745.6856572277	2.3420982675792846e-25	2.3420982675792846e-25	-36.99046914364974
1892	-99744.85175376409	2.3551535844657037e-25	2.3551535844657037e-25	-36.97766972253306
1893	-99744.01785030044	2.3683410418043527e-25	2.3683410418043527e-25	-36.96481258147507
1894	-99743.18394683683	2.3816618577147827e-25	2.3816618577147827e-25	-36.95189789913977
1895	-99742.35004337318	2.3949738232232503e-25	2.3949738232232503e-25	-36.939063757520195
1896	-99741.51613990957	2.408508844701919e-25	2.408508844701919e-25	-36.92608749843653
1897	-99740.68223644594	2.4217753308920277e-25	2.4217753308920277e-25	-36.91343926255024
1898	-99739.8483329823	2.4352926595220854e-25	2.4352926595220854e-25	-36.90062293944569
1899	-99739.01442951868	2.4487117303756277e-25	2.4487117303756277e-25	-36.8879699504652
1900	-99738.18052605503	2.4622037612607826e-25	2.4622037612607826e-25	-36.875317880206104
1901	-99737.34662259142	2.4757096379631614e-25	2.4757096379631614e-25	-36.86272207224439
1902	-99736.5127191278	2.4892068897442437e-25	2.4892068897442437e-25	-36.850202770596255
1903	-99735.67881566416	2.502767844514105e-25	2.502767844514105e-25	-36.83769256080438
1904	-99734.84491220051	2.516469998298557e-25	2.516469998298557e-25	-36.8251207517589
1905	-99734.0110087369	2.530089601890584e-25	2.530089601890584e-25	-36.812692336655616
1906	-99733.17710527325	2.5438420991952092e-25	2.5438420991952092e-25	-36.80021035184494
1907	-99732.34320180964	2.5575109716747527e-25	2.5575109716747527e-25	-36.78787095354059
1908	-99731.50929834599	2.571487773801401e-25	2.571487773801401e-25	-36.775321583276614
1909	-99730.67539488238	2.5851180449590995e-25	2.5851180449590995e-25	-36.763148875207
1910	-99729.84149141873	2.5988888772982633e-25	2.5988888772982633e-25	-36.75091564148631
1911	-99729.00758795512	2.6126049814584106e-25	2.6126049814584106e-25	-36.73879529095123
1912	-99728.17368449146	2.6266513128623776e-25	2.6266513128623776e-25	-36.726448902395525
1913	-99727.33978102785	2.640498976258164e-25	2.640498976258164e-25	-36.714341599113915
1914	-99726.5058775642	2.6546585360291806e-25	2.6546585360291806e-25	-36.70202707777971
1915	-99725.6719741006	2.6686247728252216e-25	2.6686247728252216e-25	-36.68994486583743
1916	-99724.83807063696	2.6826279482189407e-25	2.6826279482189407e-25	-36.677894015575085
1917	-99724.00416717333	2.6966784853699897e-25	2.6966784853699897e-25	-36.66586546600397
1918	-99723.1702637097	2.7107358137336323e-25	2.7107358137336323e-25	-36.65389365769702
1919	-99722.33636024603	2.7247385161519486e-25	2.7247385161519486e-25	-36.642029934579455
1920	-99721.50245678244	2.7387956827404784e-25	2.7387956827404784e-25	-36.63018123426947
1921	-99720.66855331877	2.7530084530613725e-25	2.7530084530613725e-25	-36.61826304444386
1922	-99719.83464985517	2.7673062912719225e-25	2.7673062912719225e-25	-36.60633544242287
1923	-99719.00074639151	2.7815289927086323e-25	2.7815289927086323e-25	-36.594531506547305
1924	-99718.16684292791	2.7957563863758442e-25	2.7957563863758442e-25	-36.582783909180655
1925	-99717.33293946426	2.809979466055935e-25	2.809979466055935e-25	-36.57109947800062
1926	-99716.49903600063	2.824339860189632e-25	2.824339860189632e-25	-36.55936208970159
1927	-99715.665132537	2.838562755111977e-25	2.838562755111977e-25	-36.54779576312371
1928	-99714.83122907337	2.853098846334301e-25	2.853098846334301e-25	-36.53603446816826
1929	-99713.99732560974	2.86719132677487e-25	2.86719132677487e-25	-36.52468917068434
1930	-99713.16342214611	2.881801204741648e-25	2.881801204741648e-25	-36.51298605745316
1931	-99712.32951868248	2.8962966019474383e-25	2.8962966019474383e-25	-36.50143313733441
1932	-99711.49561521885	2.9106976764575065e-25	2.9106976764575065e-25	-36.490012508505224
1933	-99710.66171175524	2.9250591955418334e-25	2.9250591955418334e-25	-36.47867938312182
1934	-99709.8278082916	2.939587559282592e-25	2.939587559282592e-25	-36.46727107186683
1935	-99708.99390482798	2.954067407153308e-25	2.954067407153308e-25	-36.45595682130247
1936	-99708.16000136432	2.968703110250389e-25	2.968703110250389e-25	-36.444577006475136
1937	-99707.3260979007	2.9831899372937575e-25	2.9831899372937575e-25	-36.43336806399905
1938	-99706.49219443709	2.9978551417594976e-25	2.9978551417594976e-25	-36.42207641049506
1939	-99705.65829097344	3.0124919932010595e-25	3.0124919932010595e-25	-36.41086153147227
1940	-99704.82438750983	3.0271802165865397e-25	3.0271802165865397e-25	-36.399661934834356
1941	-99703.99048404618	3.041902296877055e-25	3.041902296877055e-25	-36.388490920303894
1942	-99703.15658058254	3.056538354119014e-25	3.056538354119014e-25	-36.37743864342521
1943	-99702.32267711892	3.071142624010087e-25	3.071142624010087e-25	-36.36646299593427
1944	-99701.48877365528	3.086040596585056e-25	3.086040596585056e-25	-36.355320267018776
1945	-99700.65487019166	3.100701332138649e-25	3.100701332138649e-25	-36.34440736649286
1946	-99699.82096672802	3.1156112387441622e-25	3.1156112387441622e-25	-36.33336178623113
1947	-99698.98706326442	3.1301635593076094e-25	3.1301635593076094e-25	-36.32263196858538
1948	-99698.15315980076	3.1450669135667416e-25	3.1450669135667416e-25	-36.3116949038286
1949	-99697.31925633714	3.159979936723152e-25	3.159979936723152e-25	-36.300802498177596
1950	-99696.48535287348	3.1748042425946634e-25	3.1748042425946634e-25	-36.290025719620346
1951	-99695.65144940988	3.1895808933959843e-25	3.1895808933959843e-25	-36.27933354703987
1952	-99694.81754594625	3.204671491760336e-25	3.204671491760336e-25	-36.268465209585145
1953	-99693.98364248262	3.2195505205675555e-25	3.2195505205675555e-25	-36.25779923752874
1954	-99693.14973901899	3.2345326992703894e-25	3.2345326992703894e-25	-36.24710901333461
1955	-99692.31583555536	3.249356444469111e-25	3.249356444469111e-25	-36.23658045911453
1956	-99691.48193209173	3.2642576072499e-25	3.2642576072499e-25	-36.2260452171309
1957	-99690.6480286281	3.279379458317511e-25	3.279379458317511e-25	-36.215402999248035
1958	-99689.81412516446	3.2942095022666567e-25	3.2942095022666567e-25	-36.20501370012763
1959	-99688.9802217008	3.309155264817646e-25	3.309155264817646e-25	-36.19459054620077
1960	-99688.1463182372	3.324282247456421e-25	3.324282247456421e-25	-36.18408883578703
1961	-99687.31241477355	3.3394173029947763e-25	3.3394173029947763e-25	-36.17362923817242
1962	-99686.47851130994	3.354401597780404e-25	3.354401597780404e-25	-36.16332042440129
1963	-99685.64460784628	3.3695489848750587e-25	3.3695489848750587e-25	-36.15294610620446
1964	-99684.81070438267	3.384573616985578e-25	3.384573616985578e-25	-36.14270183088757
1965	-99683.97680091903	3.399530444932057e-25	3.399530444932057e-25	-36.1325488558471
1966	-99683.14289745541	3.414813678799034e-25	3.414813678799034e-25	-36.122220348967616
1967	-99682.30899399177	3.4297974317015895e-25	3.4297974317015895e-25	-36.11213901189537
1968	-99681.47509052815	3.4448578620283928e-25	3.4448578620283928e-25	-36.10205036861342
1969	-99680.64118706451	3.460097491320814e-25	3.460097491320814e-25	-36.0918864810989
1970	-99679.80728360088	3.4753165809038026e-25	3.4753165809038026e-25	-36.08178086974988
1971	-99678.97338013726	3.490345952529179e-25	3.490345952529179e-25	-36.07184457003114
1972	-99678.1394766736	3.505523169577005e-25	3.505523169577005e-25	-36.06185385052552
1973	-99677.30557320999	3.5206402414063966e-25	3.5206402414063966e-25	-36.05194562880859
1974	-99676.47166974637	3.5357324435584564e-25	3.5357324435584564e-25	-36.042096056311486
1975	-99675.63776628273	3.5509207722813473e-25	3.5509207722813473e-25	-36.03222610325837
1976	-99674.80386281911	3.5661566405555328e-25	3.5661566405555328e-25	-36.02236758153634
1977	-99673.96995935548	3.5812068979236664e-25	3.5812068979236664e-25	-36.012670427133294
1978	-99673.13605589185	3.596735328149031e-25	3.596735328149031e-25	-36.002707799731425
1979	-99672.30215242822	3.611844737750956e-25	3.611844737750956e-25	-35.99305520621167
1980	-99671.46824896456	3.626956912986044e-25	3.626956912986044e-25	-35.98344115240043
1981	-99670.63434550095	3.6420209150186105e-25	3.6420209150186105e-25	-35.97389752981139
1982	-99669.8004420373	3.657441243282669e-25	3.657441243282669e-25	-35.964168959622725
1983	-99668.96653857369	3.6726130404249248e-25	3.6726130404249248e-25	-35.95463713442665
1984	-99668.13263511004	3.6878928409234654e-25	3.6878928409234654e-25	-35.945077170443895
1985	-99667.29873164643	3.7030247352151867e-25	3.7030247352151867e-25	-35.935648701853815
1986	-99666.4648281828	3.7184318723904134e-25	3.7184318723904134e-25	-35.92608823649
1987	-99665.63092471917	3.7334862075102556e-25	3.7334862075102556e-25	-35.91678487899188
1988	-99664.79702125555	3.7488005708772968e-25	3.7488005708772968e-25	-35.90735923970769
1989	-99663.96311779191	3.764114970580777e-25	3.764114970580777e-25	-35.89797200484646
1990	-99663.12921432829	3.7793824617362016e-25	3.7793824617362016e-25	-35.88865146357576
1991	-99662.29531086465	3.7945122511881764e-25	3.7945122511881764e-25	-35.8794520570957
1992	-99661.46140740102	3.8097219077259766e-25	3.8097219077259766e-25	-35.87024098642439
1993	-99660.62750393737	3.8250981467938976e-25	3.8250981467938976e-25	-35.860966336755446
1994	-99659.79360047374	3.840306377503795e-25	3.840306377503795e-25	-35.85182962776236
1995	-99658.95969701011	3.855581961061273e-25	3.855581961061273e-25	-35.842688806187006
1996	-99658.12579354648	3.87093261386487e-25	3.87093261386487e-25	-35.833539473890596
1997	-99657.29189008284	3.8859562619215344e-25	3.8859562619215344e-25	-35.82462010793725
1998	-99656.45798661922	3.901217798929541e-25	3.901217798929541e-25	-35.81559474747511
[truncated: 243,761 more rows]
