# Supplementary material for: Sub-optical-cycle light-matter energy transfer in molecular vibrational spectroscopy
Source: Nat Commun. 2022 Oct 6;13:5897. doi: 10.1038/s41467-022-33477-5 (PMC9537163; doi:10.1038/s41467-022-33477-5)
Supplement: Supplementary file 3 — Source Data [file 41467_2022_33477_MOESM3_ESM.zip › fig1b.csv]

	Time (fs)	Sample	Reference
0	-20000.16276174122	-7.457721211578697e-15	-3.130937333850377e-15
1	-20000.0	-4.51812027313041e-15	-9.04907606033901e-16
2	-19999.83723825877	-1.5175552843179771e-15	1.3602311775382637e-15
3	-19999.674476517543	1.477002510372124e-15	3.618059613926715e-15
4	-19999.51171477632	4.44972333629051e-15	5.854762659332071e-15
5	-19999.3489530351	7.480992884277625e-15	8.0942413866269e-15
6	-19999.186191293873	1.0503617955403203e-14	1.0328981446485157e-14
7	-19999.023429552642	1.3503747258819127e-14	1.2540508355253439e-14
8	-19998.86066781142	1.649565159907091e-14	1.4762475740342073e-14
9	-19998.697906070203	1.957616142361011e-14	1.698860191525981e-14
10	-19998.53514432897	2.2547606120914515e-14	1.920909356865603e-14
11	-19998.372382587746	2.5596553351642194e-14	2.1420266777024784e-14
12	-19998.209620846523	2.867160911198974e-14	2.3566427381953065e-14
13	-19998.046859105292	3.161897011910182e-14	2.5770006536305804e-14
14	-19997.884097364073	3.464250589683324e-14	2.7906663538429446e-14
15	-19997.721335622842	3.767424195079958e-14	3.0093976365281725e-14
16	-19997.558573881623	4.0601224592743754e-14	3.2153669869938706e-14
17	-19997.3958121404	4.359415499901586e-14	3.4274199446389966e-14
18	-19997.23305039917	4.6586764426779305e-14	3.640428356995556e-14
19	-19997.070288657946	4.947148637383672e-14	3.848253941950173e-14
20	-19996.90752691672	5.237982933803758e-14	4.055335725228262e-14
21	-19996.744765175496	5.523104776084281e-14	4.253336998031931e-14
22	-19996.58200343427	5.810242916598417e-14	4.4574082912741315e-14
23	-19996.41924169305	6.091445129641484e-14	4.655770152500449e-14
24	-19996.25647995182	6.368166763011138e-14	4.8510789631298785e-14
25	-19996.093718210595	6.643870440723638e-14	5.043543111822909e-14
26	-19995.930956469372	6.914748159482567e-14	5.2354344131546424e-14
27	-19995.768194728145	7.183288773270775e-14	5.419867620042123e-14
28	-19995.60543298692	7.443847994619367e-14	5.604350507442265e-14
29	-19995.44267124569	7.704083985185778e-14	5.78619287483342e-14
30	-19995.279909504472	7.959233780966484e-14	5.965144000864307e-14
31	-19995.117147763245	8.208023221283796e-14	6.13733234227211e-14
32	-19994.954386022015	8.451776989560976e-14	6.307079614319075e-14
33	-19994.791624280795	8.688728802312079e-14	6.470796983004904e-14
34	-19994.628862539565	8.92311058825375e-14	6.63453287561213e-14
35	-19994.46610079834	9.151685328648706e-14	6.792736514026694e-14
36	-19994.30333905712	9.36974703626197e-14	6.942731750305323e-14
37	-19994.140577315888	9.587777117054848e-14	7.094674709763676e-14
38	-19993.977815574664	9.795818648219753e-14	7.238641692321768e-14
39	-19993.815053833445	9.999060906858197e-14	7.379904050870657e-14
40	-19993.65229209222	1.0193861791618144e-13	7.515166459352428e-14
41	-19993.489530351	1.0381710382959587e-13	7.644963402968701e-14
42	-19993.326768609764	1.0562634982180518e-13	7.77133680228875e-14
43	-19993.164006868545	1.0736156918891031e-13	7.890685249461162e-14
44	-19993.00124512732	1.0901910022523268e-13	8.005981639802208e-14
45	-19992.838483386095	1.1060614599311037e-13	8.116174228010231e-14
46	-19992.675721644868	1.1210771436912592e-13	8.219368522047239e-14
47	-19992.51295990364	1.1353027604621102e-13	8.318788327780362e-14
48	-19992.350198162414	1.1487018401408753e-13	8.411364854123557e-14
49	-19992.18743642119	1.161252899427524e-13	8.498445308339596e-14
50	-19992.024674679968	1.1728465471645232e-13	8.579109552075025e-14
51	-19991.861912938744	1.183690275537038e-13	8.6541517936504e-14
52	-19991.699151197514	1.193686913663075e-13	8.723800218337561e-14
53	-19991.53638945629	1.2025371385192017e-13	8.78440340050074e-14
54	-19991.373627715067	1.2109889965111167e-13	8.843744470808336e-14
55	-19991.210865973844	1.2181027532337612e-13	8.893775581747019e-14
56	-19991.048104232614	1.224385217464264e-13	8.936801223052744e-14
57	-19990.885342491394	1.229389878331245e-13	8.971877438780738e-14
58	-19990.722580750167	1.233887198156899e-13	9.003741324058477e-14
59	-19990.559819008944	1.2372606631972286e-13	9.027074207067446e-14
60	-19990.397057267717	1.2398883049262271e-13	9.044734250046307e-14
61	-19990.234295526487	1.2414575300589554e-13	9.055316854671437e-14
62	-19990.071533785263	1.241768191118405e-13	9.057549633880486e-14
63	-19989.908772044037	1.241460438432323e-13	9.055812877803127e-14
64	-19989.746010302813	1.2399741297276876e-13	9.046153820630701e-14
65	-19989.583248561594	1.2374571816339837e-13	9.027962611735928e-14
66	-19989.420486820363	1.2340469311568658e-13	9.00499228619713e-14
67	-19989.25772507914	1.2299583263352778e-13	8.975149331193238e-14
68	-19989.094963337917	1.2241719029551738e-13	8.934499538290943e-14
69	-19988.932201596686	1.2181462563842486e-13	8.892494021123722e-14
70	-19988.76943985546	1.2107817247742723e-13	8.838902647134812e-14
71	-19988.606678114236	1.2025980613672167e-13	8.78345289544708e-14
72	-19988.44391637302	1.1930726460078338e-13	8.714362447012489e-14
73	-19988.28115463179	1.18355347908282e-13	8.648629305742966e-14
74	-19988.118392890563	1.1718744246752209e-13	8.566190564912957e-14
75	-19987.95563114934	1.1599195588790203e-13	8.480052983260009e-14
76	-19987.792869408113	1.147151794446242e-13	8.391312397668427e-14
77	-19987.630107666886	1.1331961558676681e-13	8.292993710173883e-14
78	-19987.467345925663	1.1186687720959813e-13	8.190911579882816e-14
79	-19987.30458418444	1.1033159597450333e-13	8.08149648360573e-14
80	-19987.141822443213	1.0865480800803588e-13	7.962940315186424e-14
81	-19986.97906070199	1.0690209255621346e-13	7.837074371070554e-14
82	-19986.816298960766	1.0514355387691775e-13	7.71308699911384e-14
83	-19986.653537219536	1.0320459594136643e-13	7.573340917246669e-14
84	-19986.49077547831	1.0124672036295827e-13	7.434379371732169e-14
85	-19986.32801373709	9.919392014346804e-14	7.286871665907967e-14
86	-19986.16525199587	9.71212048784297e-14	7.137388275482068e-14
87	-19986.00249025464	9.489586258119276e-14	6.980915709687579e-14
88	-19985.839728513405	9.264131459495628e-14	6.818421995638395e-14
89	-19985.676966772186	9.02031328879996e-14	6.642552658518197e-14
90	-19985.514205030966	8.784342973551082e-14	6.472662568912974e-14
91	-19985.351443289735	8.533632157762944e-14	6.29325239571149e-14
92	-19985.188681548516	8.283826518240693e-14	6.114151306333358e-14
93	-19985.02591980729	8.022288529624736e-14	5.922064241547608e-14
94	-19984.863158066062	7.759381969747358e-14	5.7336567174622e-14
95	-19984.70039632484	7.487658368868141e-14	5.539414228811303e-14
96	-19984.53763458361	7.211824498348694e-14	5.338406902357644e-14
97	-19984.37487284239	6.933010854644651e-14	5.1373107897227336e-14
98	-19984.212111101162	6.648215778369522e-14	4.9306541884708097e-14
99	-19984.04934935994	6.358948870170716e-14	4.71726952076018e-14
100	-19983.886587618716	6.067681501095285e-14	4.5064579710036335e-14
101	-19983.723825877485	5.774277428548892e-14	4.292831994938294e-14
102	-19983.561064136262	5.47327907910545e-14	4.0731409889352936e-14
103	-19983.398302395035	5.1718319120306267e-14	3.852473379803278e-14
104	-19983.235540653808	4.8704630362944057e-14	3.631075767945761e-14
105	-19983.07277891258	4.562587118123946e-14	3.405070697718088e-14
106	-19982.910017171358	4.2543827780964925e-14	3.1782128872236624e-14
107	-19982.747255430135	3.9435448105931896e-14	2.950548224349735e-14
108	-19982.58449368891	3.6323401985889787e-14	2.7214245151425474e-14
109	-19982.42173194769	3.317595574869827e-14	2.486584975661626e-14
110	-19982.25897020646	3.003889018210535e-14	2.255647467012601e-14
111	-19982.096208465242	2.6917847776393337e-14	2.0237350811429674e-14
112	-19981.933446724008	2.373750744377879e-14	1.786859517768451e-14
113	-19981.770684982785	2.0605570047788947e-14	1.550935453962196e-14
114	-19981.60792324156	1.7481008537261037e-14	1.3172673245606998e-14
115	-19981.44516150033	1.432275790837355e-14	1.08244248855049e-14
116	-19981.282399759108	1.1210311027760499e-14	8.479403719502826e-15
117	-19981.119638017888	8.122769782371317e-15	6.148461961772143e-15
118	-19980.956876276658	5.0245665690061096e-15	3.8117036257608e-15
119	-19980.794114535438	1.948419218373729e-15	1.4718112723877346e-15
120	-19980.631352794207	-1.0782066276625476e-15	-8.29883567405317e-16
121	-19980.468591052984	-4.120056985853963e-15	-3.14290687612457e-15
122	-19980.30582931176	-7.130660684383488e-15	-5.441153179181607e-15
123	-19980.14306757053	-1.0113680680000464e-14	-7.737406070353213e-15
124	-19979.98030582931	-1.3020085245293129e-14	-9.972852637668122e-15
125	-19979.817544088084	-1.593577180787735e-14	-1.2241132595475821e-14
126	-19979.65478234686	-1.8792432341739885e-14	-1.444727492515243e-14
127	-19979.492020605638	-2.1619965407665614e-14	-1.6659230689066692e-14
128	-19979.32925886441	-2.4396176252616094e-14	-1.8843358143049815e-14
129	-19979.166497123184	-2.7145105190136235e-14	-2.100221208947359e-14
130	-19979.003735381953	-2.983345806342822e-14	-2.313337107715417e-14
131	-19978.840973640734	-3.247766011820763e-14	-2.523531477366872e-14
132	-19978.678211899507	-3.506550505553509e-14	-2.730546041344641e-14
133	-19978.51545015828	-3.760819056882188e-14	-2.935679474282867e-14
134	-19978.352688417057	-4.010289846685367e-14	-3.136824063681986e-14
135	-19978.189926675834	-4.2539528368465453e-14	-3.3356837398073934e-14
136	-19978.02716493461	-4.4905760014051835e-14	-3.529971655211206e-14
137	-19977.864403193384	-4.722965969002196e-14	-3.722418468580956e-14
138	-19977.701641452164	-4.9489357931620856e-14	-3.910579843581191e-14
139	-19977.53887971093	-5.168563994144364e-14	-4.0956450468191236e-14
140	-19977.376117969703	-5.3819868813311216e-14	-4.2765890607574755e-14
141	-19977.213356228483	-5.587709781093971e-14	-4.452771488648117e-14
142	-19977.050594487257	-5.790877915211763e-14	-4.627345855909087e-14
143	-19976.887832746033	-5.98270182233374e-14	-4.796334854049423e-14
144	-19976.725071004803	-6.173346821524145e-14	-4.964429684070587e-14
145	-19976.562309263583	-6.351275865504385e-14	-5.123771233877505e-14
146	-19976.399547522364	-6.525456666561499e-14	-5.2808998792731626e-14
147	-19976.236785781126	-6.69343921707056e-14	-5.435062443877564e-14
148	-19976.074024039906	-6.852960622940837e-14	-5.5846691513112694e-14
149	-19975.911262298683	-7.006892316233306e-14	-5.730869733235653e-14
150	-19975.748500557453	-7.153983877111465e-14	-5.872288196229938e-14
151	-19975.585738816233	-7.290550164405455e-14	-6.00798527723929e-14
152	-19975.422977075006	-7.424844633366698e-14	-6.142246361197458e-14
153	-19975.260215333787	-7.547919407299858e-14	-6.269295103641318e-14
154	-19975.09745359256	-7.666892008344059e-14	-6.394139810108267e-14
155	-19974.934691851326	-7.777678647647109e-14	-6.514146111665494e-14
156	-19974.771930110106	-7.880783308260019e-14	-6.62879804093954e-14
157	-19974.609168368876	-7.976103946755568e-14	-6.738393858896222e-14
158	-19974.446406627656	-8.067123707627176e-14	-6.847544125282137e-14
159	-19974.283644886433	-8.148340171339793e-14	-6.949516065313445e-14
160	-19974.12088314521	-8.221607528182569e-14	-7.044447912187661e-14
161	-19973.95812140398	-8.28958218453358e-14	-7.138274368815244e-14
162	-19973.795359662756	-8.350299730592775e-14	-7.226847361201419e-14
163	-19973.632597921533	-8.407284960164211e-14	-7.314285007948969e-14
164	-19973.469836180306	-8.452723798320924e-14	-7.394338816445094e-14
165	-19973.30707443908	-8.49472725642629e-14	-7.472258003281501e-14
166	-19973.144312697852	-8.527577599700217e-14	-7.541380397149794e-14
167	-19972.98155095663	-8.549345493005255e-14	-7.606504820008425e-14
168	-19972.818789215406	-8.57412718359815e-14	-7.671861250126159e-14
169	-19972.656027474175	-8.585855618649422e-14	-7.730426794945272e-14
170	-19972.493265732955	-8.589711056431392e-14	-7.783583786518782e-14
171	-19972.330503991725	-8.591761474805153e-14	-7.834597116715855e-14
172	-19972.167742250505	-8.58573359138697e-14	-7.879575055833726e-14
173	-19972.00498050928	-8.571078531487514e-14	-7.918861270129232e-14
174	-19971.84221876805	-8.55268252377511e-14	-7.957340288122125e-14
175	-19971.67945702683	-8.524459616693664e-14	-7.987940314713005e-14
176	-19971.5166952856	-8.494742465146643e-14	-8.017985392543721e-14
177	-19971.35393354438	-8.454999274728689e-14	-8.039303931064954e-14
178	-19971.19117180316	-8.410264670756695e-14	-8.056504208802284e-14
179	-19971.02841006193	-8.358092994741206e-14	-8.070954759592054e-14
180	-19970.865648320705	-8.301155408078529e-14	-8.080085188866528e-14
181	-19970.702886579482	-8.23754679526645e-14	-8.083959154417341e-14
182	-19970.540124838255	-8.16944417434412e-14	-8.08555432760366e-14
183	-19970.377363097028	-8.093801089388208e-14	-8.082228687469269e-14
184	-19970.214601355798	-8.016157968733045e-14	-8.074020739308757e-14
185	-19970.051839614574	-7.928317908702318e-14	-8.05933638930373e-14
186	-19969.889077873348	-7.836936224051771e-14	-8.041985508249146e-14
187	-19969.726316132128	-7.738054221912823e-14	-8.017946560322047e-14
188	-19969.563554390905	-7.635936343504454e-14	-7.991148451752377e-14
189	-19969.400792649678	-7.527207555276081e-14	-7.959561140313706e-14
190	-19969.23803090845	-7.41207608921783e-14	-7.921554033835364e-14
191	-19969.075269167228	-7.295433298695445e-14	-7.881430493465432e-14
192	-19968.91250742601	-7.169517318306534e-14	-7.834088440284564e-14
193	-19968.749745684774	-7.039402884017018e-14	-7.782324221554395e-14
194	-19968.58698394355	-6.903306323314145e-14	-7.725723583317826e-14
195	-19968.424222202328	-6.763795864482949e-14	-7.663776907887212e-14
196	-19968.2614604611	-6.620874616587747e-14	-7.600473573034722e-14
197	-19968.098698719878	-6.469112634269684e-14	-7.527645138719632e-14
198	-19967.935936978647	-6.31408888990312e-14	-7.451082433077918e-14
199	-19967.773175237427	-6.152822898013894e-14	-7.368423586421587e-14
200	-19967.610413496197	-5.988935550748561e-14	-7.282634194100278e-14
201	-19967.44765175497	-5.819942760165952e-14	-7.191228183371269e-14
202	-19967.28489001375	-5.645208586277365e-14	-7.092835148216666e-14
203	-19967.122128272524	-5.4665692224639605e-14	-6.989559625591047e-14
204	-19966.9593665313	-5.282906613638474e-14	-6.882150039684977e-14
205	-19966.79660479008	-5.093719174001965e-14	-6.768301186507952e-14
206	-19966.63384304885	-4.902864379872482e-14	-6.651957968635983e-14
207	-19966.47108130762	-4.7039343351613366e-14	-6.526260640689153e-14
208	-19966.3083195664	-4.5018326572754945e-14	-6.396449816107804e-14
209	-19966.145557825177	-4.2961820878923963e-14	-6.260988580118987e-14
210	-19965.982796083954	-4.0860870801202e-14	-6.11997302935695e-14
211	-19965.82003434272	-3.873154048580527e-14	-5.975475624340939e-14
212	-19965.6572726015	-3.653540706465626e-14	-5.822350302529541e-14
213	-19965.494510860273	-3.4314523290206365e-14	-5.6655838994572637e-14
214	-19965.331749119046	-3.2043839913525274e-14	-5.502010957063219e-14
215	-19965.168987377823	-2.9745447104032406e-14	-5.333867256909887e-14
216	-19965.0062256366	-2.7419447140649835e-14	-5.161116096836439e-14
217	-19964.843463895373	-2.502934773454564e-14	-4.9807376839679846e-14
218	-19964.68070215415	-2.262714561250748e-14	-4.7963923708760517e-14
219	-19964.517940412927	-2.0159020052452834e-14	-4.604701505039061e-14
220	-19964.355178671696	-1.7691427425745946e-14	-4.410086775987569e-14
221	-19964.19241693047	-1.518626522321771e-14	-4.209858901280117e-14
222	-19964.029655189246	-1.2630253753888152e-14	-4.002412893570435e-14
223	-19963.86689344803	-1.0051897267848157e-14	-3.790187179886048e-14
224	-19963.7041317068	-7.448316616842909e-15	-3.5738789972919956e-14
225	-19963.54136996557	-4.8168919541323845e-15	-3.3518868237944355e-14
226	-19963.378608224342	-2.151779654355545e-15	-3.124690597627136e-14
227	-19963.215846483123	5.522105261301894e-16	-2.890942598388994e-14
228	-19963.053084741892	3.2558510247014714e-15	-2.6547476418078554e-14
229	-19962.890323000673	5.981970241364177e-15	-2.4126384296673328e-14
230	-19962.72756125945	8.749689575833804e-15	-2.1656736200907903e-14
231	-19962.564799518223	1.1514911144215309e-14	-1.915115983046923e-14
232	-19962.402037777	1.431983989605093e-14	-1.658905135040557e-14
233	-19962.239276035772	1.7114936765964836e-14	-1.399630648005588e-14
234	-19962.076514294546	1.9950545344799956e-14	-1.1343025465568604e-14
235	-19961.913752553322	2.2782132183727494e-14	-8.66839704745506e-15
236	-19961.750990812096	2.563758989772433e-14	-5.9515476889840015e-15
237	-19961.588229070876	2.8488706517882665e-14	-3.206272377756753e-15
238	-19961.425467329642	3.136109885852475e-14	-4.1554518397762556e-16
239	-19961.262705588422	3.422261445963711e-14	2.400219886853182e-15
240	-19961.0999438472	3.7103018830848324e-14	5.260634218642804e-15
241	-19960.93718210597	3.9959570067146164e-14	8.132774583450806e-15
242	-19960.77442036474	4.284141236880267e-14	1.1043191180665864e-14
243	-19960.61165862352	4.5710979884852595e-14	1.3983754757879638e-14
244	-19960.448896882295	4.8577967808667164e-14	1.692402695884469e-14
245	-19960.286135141072	5.141954800698695e-14	1.987928896494258e-14
246	-19960.12337339985	5.4254980468445575e-14	2.2861962003537025e-14
247	-19959.960611658622	5.708707699297217e-14	2.5857923853460843e-14
248	-19959.797849917395	5.989368084449354e-14	2.886567077290834e-14
249	-19959.63508817617	6.269902347773337e-14	3.1892967600714556e-14
250	-19959.472326434945	6.545471030936749e-14	3.4897702833596916e-14
251	-19959.309564693725	6.821293076002785e-14	3.7928136565527766e-14
252	-19959.14680295249	7.092142967787173e-14	4.093745042379798e-14
253	-19958.984041211264	7.361772924486426e-14	4.3953565204768854e-14
254	-19958.82127947004	7.626345764002446e-14	4.695524276982522e-14
255	-19958.658517728814	7.889679282472115e-14	4.995147039883032e-14
256	-19958.495755987595	8.148413933506325e-14	5.293501785156407e-14
257	-19958.332994246368	8.401577100826854e-14	5.5895693761454167e-14
258	-19958.170232505145	8.652362692365042e-14	5.884236282507368e-14
259	-19958.00747076392	8.897507170859316e-14	6.175474696842924e-14
260	-19957.844709022695	9.137209548534203e-14	6.46370735953263e-14
261	-19957.681947281475	9.372773663751375e-14	6.750544428887041e-14
262	-19957.519185540245	9.602703959410613e-14	7.032805688091994e-14
263	-19957.356423799018	9.826267507785357e-14	7.311154746691004e-14
264	-19957.193662057798	1.0045306097519248e-13	7.58661260132522e-14
265	-19957.030900316568	1.0255186601744702e-13	7.855619266403566e-14
266	-19956.868138575344	1.0461865470812758e-13	8.121173527127234e-14
267	-19956.705376834117	1.0659019683608701e-13	8.38042376218066e-14
268	-19956.542615092894	1.0849753616161119e-13	8.635229261250224e-14
269	-19956.379853351667	1.1032899498167964e-13	8.882279749393383e-14
270	-19956.217091610437	1.1209784870866285e-13	9.125747570969076e-14
271	-19956.054329869217	1.1377051309819383e-13	9.360981386749204e-14
272	-19955.891568127994	1.153658410946552e-13	9.590081073251039e-14
273	-19955.72880638677	1.168803322496208e-13	9.810944223485158e-14
274	-19955.566044645544	1.1830116405513825e-13	1.0023624433584051e-13
275	-19955.40328290432	1.1963332617744772e-13	1.0229054227683639e-13
276	-19955.24052116309	1.2089489584555957e-13	1.0427811386889164e-13
277	-19955.077759421863	1.2203502526672428e-13	1.0615269242785994e-13
278	-19954.914997680648	1.2309576394329787e-13	1.0796403455131813e-13
279	-19954.752235939417	1.2405062379768724e-13	1.096702315865266e-13
280	-19954.589474198197	1.2490909899806812e-13	1.1128482677179889e-13
281	-19954.426712456963	1.256734022011644e-13	1.1280727694555986e-13
282	-19954.26395071574	1.2631132413128587e-13	1.142063978958492e-13
283	-19954.101188974524	1.2685688650629113e-13	1.1552043852235888e-13
284	-19953.938427233286	1.2729731170889793e-13	1.1672942552671348e-13
285	-19953.775665492067	1.2764255775477276e-13	1.1784242940420684e-13
286	-19953.61290375084	1.2787168896605867e-13	1.18840291289985e-13
287	-19953.450142009617	1.2797135858788106e-13	1.1970820038960918e-13
288	-19953.28738026839	1.2798384424341773e-13	1.204779039467549e-13
289	-19953.124618527167	1.278719953142623e-13	1.2112507717882972e-13
290	-19952.961856785947	1.2764367501102419e-13	1.2166327114263966e-13
291	-19952.79909504472	1.2731975351702955e-13	1.2207866928173512e-13
292	-19952.63633330349	1.2686049530313549e-13	1.2236892241231393e-13
293	-19952.473571562266	1.262918305763531e-13	1.2253257236021542e-13
294	-19952.31080982104	1.2561098980638884e-13	1.2258667466021225e-13
295	-19952.14804807981	1.2481985118978537e-13	1.2251437119132003e-13
296	-19951.985286338593	1.2391292842260306e-13	1.2231631830323962e-13
297	-19951.822524597363	1.2287929399829108e-13	1.2198618599274686e-13
298	-19951.65976285614	1.2173481509909449e-13	1.2152893904728994e-13
299	-19951.497001114916	1.204687134464878e-13	1.2093628118083284e-13
300	-19951.334239373693	1.1910390844946138e-13	1.2022994397002878e-13
301	-19951.171477632466	1.1761534890790356e-13	1.193924286768486e-13
302	-19951.00871589124	1.1600692764229921e-13	1.1841596033885899e-13
303	-19950.845954150012	1.1428465988008215e-13	1.1731845527515524e-13
304	-19950.68319240879	1.1247328808667317e-13	1.1611091822854274e-13
305	-19950.52043066757	1.1053790428714457e-13	1.1475658301085715e-13
306	-19950.357668926335	1.0850801264283815e-13	1.1327919898144964e-13
307	-19950.194907185123	1.063460197326326e-13	1.1166521506844069e-13
308	-19950.032145443885	1.0409274051407767e-13	1.099501706118292e-13
309	-19949.869383702662	1.0173214397453181e-13	1.0809139635789282e-13
310	-19949.70662196144	9.927104069141716e-14	1.0611833031063162e-13
311	-19949.543860220212	9.670943426637974e-14	1.0402919223189787e-13
312	-19949.38109847899	9.406111808491807e-14	1.0181551474168619e-13
313	-19949.218336737762	9.128590190694684e-14	9.947140059092836e-14
314	-19949.055574996542	8.844434798415716e-14	9.702266913472331e-14
315	-19948.89281325532	8.550053815643756e-14	9.44548612128093e-14
316	-19948.73005151409	8.248568204788756e-14	9.1795424861323e-14
317	-19948.567289772862	7.936463559114266e-14	8.899871549705286e-14
318	-19948.404528031642	7.617340011561418e-14	8.611209761986315e-14
319	-19948.241766290408	7.289279523091971e-14	8.310879410136875e-14
320	-19948.07900454919	6.955250858351285e-14	8.00196760743577e-14
321	-19947.91624280796	6.61237312117802e-14	7.68135675086133e-14
322	-19947.75348106673	6.2615310648227e-14	7.351872254002882e-14
323	-19947.59071932551	5.906009831756436e-14	7.013644455292138e-14
324	-19947.42795758429	5.543068192548307e-14	6.665575205374887e-14
325	-19947.265195843065	5.1746841192129574e-14	6.30946115908015e-14
326	-19947.10243410184	4.8010157948261174e-14	5.945055624593041e-14
327	-19946.93967236061	4.420805461707275e-14	5.5718667958993806e-14
328	-19946.77691061939	4.036483149547563e-14	5.191107341379735e-14
329	-19946.614148878165	3.648228907999646e-14	4.804573369487314e-14
330	-19946.451387136934	3.2539725675311495e-14	4.4101074373139676e-14
331	-19946.28862539571	2.8586780409341224e-14	4.0093993211440594e-14
332	-19946.12586365449	2.4572938179329646e-14	3.6023157047041265e-14
333	-19945.96310191326	2.0543113682178062e-14	3.1901071215904854e-14
334	-19945.80034017204	1.6487384183371293e-14	2.77255357454529e-14
335	-19945.637578430807	1.2414802133125253e-14	2.3502966309987358e-14
336	-19945.474816689584	8.327393007336214e-15	1.9238745932640976e-14
337	-19945.312054948357	4.217567966297127e-15	1.4937296670992188e-14
338	-19945.14929320713	1.0460644347475276e-16	1.0603294729844811e-14
339	-19944.98653146591	-4.0180420890362215e-15	6.229956659101181e-15
340	-19944.823769724684	-8.129695802591352e-15	1.845859274414634e-15
341	-19944.661007983457	-1.2251583420375225e-14	-2.5744686749586e-15
342	-19944.498246242238	-1.6350138772777273e-14	-6.9970959168973114e-15
343	-19944.335484501007	-2.0456162220633148e-14	-1.1444726346859566e-14
344	-19944.17272275978	-2.451225140359796e-14	-1.5881484144878567e-14
345	-19944.00996101856	-2.8574431215034555e-14	-2.0341436134726492e-14
346	-19943.847199277334	-3.261185466071063e-14	-2.478492215675829e-14
347	-19943.684437536114	-3.6602389598469025e-14	-2.922547557898309e-14
348	-19943.521675794884	-4.0566372534107914e-14	-3.365112073034003e-14
349	-19943.35891405366	-4.449360328382654e-14	-3.805344064717759e-14
350	-19943.196152312434	-4.838404882642822e-14	-4.244219643746106e-14
351	-19943.033390571203	-5.221787085201392e-14	-4.6795035774834994e-14
352	-19942.870628829984	-5.600721217698228e-14	-5.112383243320187e-14
353	-19942.70786708876	-5.973860960063162e-14	-5.541287975099087e-14
354	-19942.545105347534	-6.341931295558837e-14	-5.967180958033619e-14
355	-19942.38234360631	-6.70430709258108e-14	-6.387367053299153e-14
356	-19942.219581865087	-7.059079141472264e-14	-6.804055683853745e-14
357	-19942.056820123857	-7.405995969551246e-14	-7.213831124398956e-14
358	-19941.894058382626	-7.746814866182864e-14	-7.618289103418542e-14
359	-19941.731296641407	-8.078754339867789e-14	-8.015437285908833e-14
360	-19941.568534900187	-8.404878659723301e-14	-8.407623049092253e-14
361	-19941.405773158964	-8.720890908440028e-14	-8.791396330851926e-14
362	-19941.24301141773	-9.027122602745695e-14	-9.167215640998738e-14
363	-19941.080249676506	-9.32617635756648e-14	-9.535936904901727e-14
364	-19940.917487935283	-9.614462158287611e-14	-9.895060965485839e-14
365	-19940.754726194053	-9.89438016184157e-14	-1.0247149117258395e-13
366	-19940.591964452833	-1.0163720671659778e-13	-1.0588293473987335e-13
367	-19940.429202711606	-1.0421445396513726e-13	-1.091987609640279e-13
368	-19940.26644097038	-1.0670448229714053e-13	-1.1243148877098629e-13
369	-19940.10367922916	-1.0908626244276557e-13	-1.155487386428043e-13
370	-19939.94091748793	-1.1134745378471292e-13	-1.1855043778739882e-13
371	-19939.778155746706	-1.1350079763738363e-13	-1.2145286946933729e-13
372	-19939.615394005476	-1.1552745631148226e-13	-1.2423804931842016e-13
373	-19939.452632264256	-1.1745084837764588e-13	-1.2690270588200113e-13
374	-19939.289870523036	-1.192343520779699e-13	-1.2944900398664853e-13
375	-19939.12710878181	-1.2090433522369702e-13	-1.3187486613512308e-13
376	-19938.964347040583	-1.2246086579192727e-13	-1.3417563620084087e-13
377	-19938.80158529936	-1.2387419621319788e-13	-1.363403634913838e-13
378	-19938.638823558133	-1.251634909497152e-13	-1.3837182990860793e-13
379	-19938.476061816902	-1.2632564492215937e-13	-1.4027077275651307e-13
380	-19938.31330007568	-1.2736750361907072e-13	-1.4204880396290044e-13
381	-19938.150538334456	-1.282632378236118e-13	-1.4367776275248335e-13
382	-19937.987776593232	-1.2901540250517786e-13	-1.451553306028279e-13
383	-19937.82501485201	-1.2965767009976574e-13	-1.4649966842353552e-13
384	-19937.662253110782	-1.3015559969927048e-13	-1.477043932503378e-13
385	-19937.499491369555	-1.3052656073160436e-13	-1.4876763241100802e-13
386	-19937.33672962833	-1.3075658757812746e-13	-1.4968050792294615e-13
387	-19937.173967887105	-1.30836741705384e-13	-1.504280832365462e-13
388	-19937.011206145882	-1.30776501612425e-13	-1.5103547202479617e-13
389	-19936.84844440465	-1.3058781954630299e-13	-1.514946575377718e-13
390	-19936.685682663425	-1.3027013298383527e-13	-1.5180188435671163e-13
391	-19936.522920922205	-1.2980214279511168e-13	-1.5196351110116205e-13
392	-19936.360159180975	-1.292143288744313e-13	-1.5196747242863524e-13
393	-19936.19739743976	-1.284777116077104e-13	-1.518250339167028e-13
394	-19936.03463569853	-1.2759684764110122e-13	-1.5150929499593693e-13
395	-19935.871873957305	-1.2660519828612734e-13	-1.510560920036167e-13
396	-19935.70911221608	-1.2546415493946165e-13	-1.504578758257387e-13
397	-19935.54635047485	-1.2419192258466947e-13	-1.4969410333407645e-13
398	-19935.38358873363	-1.2278833939103542e-13	-1.4878156215600797e-13
399	-19935.2208269924	-1.2124309995471945e-13	-1.4771696622717094e-13
400	-19935.05806525118	-1.195853200064564e-13	-1.4651132587507422e-13
401	-19934.89530350996	-1.1781112314441545e-13	-1.4516014417774774e-13
402	-19934.73254176873	-1.158831170995593e-13	-1.436407409301822e-13
403	-19934.5697800275	-1.1383658919076982e-13	-1.419797114668871e-13
404	-19934.407018286278	-1.1168155763317503e-13	-1.4018501639930273e-13
405	-19934.244256545055	-1.0939930426663986e-13	-1.3824396456974086e-13
406	-19934.081494803828	-1.0699660111745721e-13	-1.361611270750248e-13
407	-19933.9187330626	-1.0448297259495332e-13	-1.3393364139808919e-13
408	-19933.755971321378	-1.0185469856105925e-13	-1.3157241288774517e-13
409	-19933.593209580155	-9.912247455856448e-14	-1.2907125044307792e-13
410	-19933.43044783893	-9.62751201030352e-14	-1.264503761720263e-13
411	-19933.267686097704	-9.333448012398664e-14	-1.2369197833588923e-13
412	-19933.10492435648	-9.028985251351032e-14	-1.208279186601179e-13
413	-19932.94216261525	-8.712701196736842e-14	-1.178000209068452e-13
414	-19932.779400874027	-8.390555683746375e-14	-1.1468983756755022e-13
415	-19932.616639132804	-8.057124983552618e-14	-1.114324056099749e-13
416	-19932.453877391577	-7.714753177532906e-14	-1.0808435966425582e-13
417	-19932.29111565035	-7.365885232482022e-14	-1.0461897913014913e-13
418	-19932.128353909124	-7.006543591493106e-14	-1.0103833541010938e-13
419	-19931.9655921679	-6.641470234056192e-14	-9.736375234842344e-14
420	-19931.80283042668	-6.268995744927419e-14	-9.35963547825416e-14
421	-19931.640068685447	-5.889284076715886e-14	-8.972409094239238e-14
422	-19931.477306944227	-5.503179644200373e-14	-8.577044400987787e-14
423	-19931.314545203	-5.112017853905676e-14	-8.172947256105114e-14
424	-19931.151783461773	-4.714360553585198e-14	-7.760465407134923e-14
425	-19930.98902172055	-4.313364786173632e-14	-7.341765227510692e-14
426	-19930.82625997933	-3.9070411372213415e-14	-6.915049943615881e-14
427	-19930.663498238104	-3.4960789357598966e-14	-6.480324240407759e-14
428	-19930.50073649688	-3.081043642647139e-14	-6.040750637360628e-14
429	-19930.33797475565	-2.6625474526169315e-14	-5.594761115737572e-14
430	-19930.17521301443	-2.2443139131847798e-14	-5.146268738710231e-14
431	-19930.0124512732	-1.8207829267791376e-14	-4.690312179656806e-14
432	-19929.84968953197	-1.3967018271026297e-14	-4.231912716476627e-14
433	-19929.686927790754	-9.698814158035029e-15	-3.768254431437509e-14
434	-19929.524166049523	-5.437820432088185e-15	-3.302230617175202e-14
435	-19929.3614043083	-1.175892946651348e-15	-2.834209001422138e-14
436	-19929.198642567077	3.0818096301209473e-15	-2.3641555752324536e-14
437	-19929.03588082585	7.348628694229138e-15	-1.8922069583828884e-14
438	-19928.873119084627	1.1567503642659108e-14	-1.4211319016666093e-14
439	-19928.7103573434	1.58079132742304e-14	-9.471717625405163e-15
440	-19928.547595602173	2.0016328551198806e-14	-4.743907673216203e-15
441	-19928.384833860946	2.4203032078581143e-14	-3.444152331322785e-17
442	-19928.222072119726	2.8338819649454728e-14	4.658323752502377e-15
443	-19928.059310378496	3.244372769161339e-14	9.337520111970549e-15
444	-19927.896548637276	3.652269913048729e-14	1.39996179262451e-14
445	-19927.733786896046	4.055094223288084e-14	1.8640549412291354e-14
446	-19927.571025154823	4.4510070604669884e-14	2.321270305292756e-14
447	-19927.408263413603	4.841420159503941e-14	2.7760356790588752e-14
448	-19927.245501672372	5.227817687223622e-14	3.2265655708185985e-14
449	-19927.082739931153	5.606688697938325e-14	3.671076479834097e-14
450	-19926.919978189922	5.978451044370911e-14	4.110288348451557e-14
451	-19926.757216448703	6.342950980375699e-14	4.542495293431792e-14
452	-19926.594454707476	6.69993948787718e-14	4.969634323771877e-14
453	-19926.431692966245	7.048525660488254e-14	5.3883235053055084e-14
454	-19926.268931225026	7.388136814791734e-14	5.798421695999472e-14
455	-19926.106169483803	7.71911911226481e-14	6.200571829957901e-14
456	-19925.943407742565	8.040167033050811e-14	6.595837059472925e-14
457	-19925.780646001345	8.352612061088615e-14	6.98046637725941e-14
458	-19925.617884260122	8.654332556143673e-14	7.355057572806905e-14
459	-19925.45512251889	8.945248008575946e-14	7.719676596267725e-14
460	-19925.292360777676	9.225534482084061e-14	8.073365308207627e-14
461	-19925.129599036445	9.495345764028444e-14	8.418336046752966e-14
462	-19924.966837295226	9.753555117574415e-14	8.749800053960998e-14
463	-19924.804075554	9.998402779772135e-14	9.070424644259307e-14
464	-19924.64131381277	1.0232241318118182e-13	9.378065283839966e-14
465	-19924.47855207155	1.0455593115597226e-13	9.675330265950008e-14
466	-19924.31579033032	1.0665104459200498e-13	9.957959861473882e-14
467	-19924.153028589095	1.0860871693013392e-13	1.0227829796153476e-13
468	-19923.99026684787	1.1044794830283934e-13	1.0485295737126784e-13
469	-19923.82750510665	1.1218013534936512e-13	1.0729479471710436e-13
470	-19923.66474336542	1.1376850903216603e-13	1.0960220284245907e-13
471	-19923.5019816242	1.1520675186046866e-13	1.1174788187759158e-13
472	-19923.339219882968	1.165211923967721e-13	1.1377807659096578e-13
473	-19923.17645814174	1.1769724568294892e-13	1.1564620666959448e-13
474	-19923.013696400518	1.1874200135228654e-13	1.173684292311386e-13
475	-19922.85093465929	1.19663666724244e-13	1.18950721961133e-13
476	-19922.688172918075	1.2043222464830884e-13	1.2039377926781902e-13
477	-19922.525411176848	1.2108055050833034e-13	1.2169197577833936e-13
478	-19922.362649435618	1.2157005419788714e-13	1.2282221146467958e-13
479	-19922.199887694398	1.219401022368437e-13	1.2380605769574488e-13
480	-19922.037125953168	1.2216685848701773e-13	1.2463855272805222e-13
481	-19921.874364211948	1.2227714102736738e-13	1.2533027992773977e-13
482	-19921.711602470717	1.2222593811479972e-13	1.2586808547578742e-13
483	-19921.548840729494	1.220625366012952e-13	1.2625142354663938e-13
484	-19921.386078988275	1.217609089502584e-13	1.2649928718772146e-13
485	-19921.223317247044	1.2132802220091867e-13	1.265779242323717e-13
486	-19921.060555505817	1.207825687243232e-13	1.2654323325337836e-13
487	-19920.897793764594	1.2009430404616864e-13	1.2633944799059927e-13
488	-19920.735032023367	1.1929520052521012e-13	1.2598625547312242e-13
489	-19920.572270282144	1.1837035600718178e-13	1.2552037746706524e-13
490	-19920.40950854092	1.173238391636144e-13	1.2489242382216887e-13
491	-19920.24674679969	1.1616088517598231e-13	1.2412084494894782e-13
492	-19920.08398505847	1.1490457685734047e-13	1.2324196780728225e-13
493	-19919.921223317247	1.1351144285695143e-13	1.2220243244480955e-13
494	-19919.758461576017	1.1203272535935094e-13	1.210550905948324e-13
495	-19919.595699834797	1.10428483803142e-13	1.1976972168959155e-13
496	-19919.432938093567	1.0875247070923629e-13	1.1836340301732688e-13
497	-19919.270176352344	1.069733868856179e-13	1.1683268335300573e-13
498	-19919.10741461112	1.0508899072302381e-13	1.1518905670725374e-13
499	-19918.94465286989	1.0312735482003506e-13	1.1342585658029423e-13
500	-19918.781891128667	1.0108511603816289e-13	1.1157676625638154e-13
501	-19918.61912938744	9.895567709001678e-14	1.0960443160421775e-13
502	-19918.456367646213	9.676749118380004e-14	1.0753910505574849e-13
503	-19918.293605904997	9.447918469277815e-14	1.0536273236471775e-13
504	-19918.130844163767	9.214806585822468e-14	1.0310743026873735e-13
505	-19917.96808242254	8.974174956507905e-14	1.0076741263555877e-13
506	-19917.80532068132	8.728482786471203e-14	9.832713979799383e-14
507	-19917.64255894009	8.478235444854997e-14	9.583267759042863e-14
508	-19917.47979719887	8.222275964455081e-14	9.326401941321541e-14
509	-19917.317035457636	7.963441160525812e-14	9.06074644146453e-14
510	-19917.154273716413	7.699147041852374e-14	8.789975079021839e-14
511	-19916.991511975193	7.43381459552339e-14	8.513058396445416e-14
512	-19916.82875023397	7.165080898034546e-14	8.23217353173677e-14
513	-19916.66598849274	6.893420309761806e-14	7.94480518235111e-14
514	-19916.50322675152	6.618873383355907e-14	7.653748618693154e-14
515	-19916.34046501029	6.345210940685024e-14	7.357969172103143e-14
516	-19916.17770326907	6.070453001451094e-14	7.060640994960474e-14
517	-19916.01494152784	5.795070916531813e-14	6.759664132340028e-14
518	-19915.852179786616	5.5192499569281164e-14	6.456872812584588e-14
519	-19915.689418045393	5.244702806488164e-14	6.151401187035439e-14
520	-19915.52665630417	4.972709202708935e-14	5.846179013622448e-14
521	-19915.363894562943	4.698913398419166e-14	5.5387349757833405e-14
522	-19915.201132821716	4.429382336405472e-14	5.232415414393606e-14
523	-19915.03837108049	4.162229189315482e-14	4.924453430492795e-14
524	-19914.875609339266	3.8969633655793405e-14	4.61976407754614e-14
525	-19914.712847598043	3.636623133934147e-14	4.314572523667742e-14
526	-19914.550085856816	3.3797419982211763e-14	4.012552628118809e-14
527	-19914.38732411558	3.127513672014435e-14	3.712281369110808e-14
528	-19914.22456237437	2.8797041359062136e-14	3.4140729899350236e-14
529	-19914.06180063314	2.6353373043081847e-14	3.119256817586766e-14
530	-19913.899038891923	2.3957690923135626e-14	2.8273414972537584e-14
531	-19913.73627715069	2.1646306741294966e-14	2.5404795833827333e-14
532	-19913.573515409465	1.9394978991102273e-14	2.25790400786025e-14
533	-19913.410753668242	1.717579946489561e-14	1.978438900463786e-14
534	-19913.24799192701	1.504237750978893e-14	1.704894078719052e-14
535	-19913.085230185796	1.2966220706400178e-14	1.4365225580820202e-14
536	-19912.92246844456	1.0978407379941117e-14	1.173418972298223e-14
537	-19912.759706703335	9.050256530433742e-15	9.178187108397293e-15
538	-19912.59694496211	7.192606064450348e-15	6.667947894171766e-15
539	-19912.434183220892	5.415993178182002e-15	4.2311041365788496e-15
540	-19912.27142147966	3.72538492215525e-15	1.8785941641780666e-15
541	-19912.108659738435	2.1169735046863473e-15	-4.342349537006206e-16
542	-19911.94589799721	5.802112335926147e-16	-2.6469708637777235e-15
543	-19911.78313625599	-8.638665859459237e-16	-4.80652150961331e-15
544	-19911.62037451476	-2.2333923822822552e-15	-6.874647726022869e-15
545	-19911.457612773534	-3.5181072854440332e-15	-8.869041317930769e-15
546	-19911.294851032315	-4.715772693005039e-15	-1.0790107574819508e-14
547	-19911.13208929109	-5.831236539348783e-15	-1.2627719993293219e-14
548	-19910.969327549865	-6.853317002034168e-15	-1.4372867360577927e-14
549	-19910.80656580864	-7.79719376346317e-15	-1.605606513461418e-14
550	-19910.64380406741	-8.659170486593653e-15	-1.7642935118420243e-14
551	-19910.481042326188	-9.434995746783518e-15	-1.9154373015637382e-14
552	-19910.318280584965	-1.0117927134072406e-14	-2.056501228518972e-14
553	-19910.155518843738	-1.0731526210748342e-14	-2.1910407968008043e-14
554	-19909.99275710251	-1.1268717396521308e-14	-2.3172040030521447e-14
555	-19909.829995361284	-1.1723414418081498e-14	-2.435657722523105e-14
556	-19909.66723362006	-1.2090790916293108e-14	-2.542285110611692e-14
557	-19909.50447187884	-1.2385517035293237e-14	-2.6457556145435147e-14
558	-19909.341710137607	-1.2614697781374157e-14	-2.7386874935516552e-14
559	-19909.178948396384	-1.2773386511103424e-14	-2.8252773296617347e-14
560	-19909.016186655164	-1.2858411989794123e-14	-2.903493629478817e-14
561	-19908.853424913937	-1.2870030231181812e-14	-2.9732437129622285e-14
562	-19908.690663172718	-1.2825729858536399e-14	-3.036392244638774e-14
563	-19908.527901431487	-1.2700471248332953e-14	-3.091126059996522e-14
564	-19908.365139690257	-1.2529775724855086e-14	-3.140644485023802e-14
565	-19908.202377949037	-1.231992761525264e-14	-3.183504790478254e-14
566	-19908.039616207807	-1.2024583904580452e-14	-3.218602504374077e-14
567	-19907.876854466587	-1.1694187238332757e-14	-3.247635753939373e-14
568	-19907.714092725357	-1.1314151469146732e-14	-3.2696645594138814e-14
569	-19907.551330984134	-1.089435914232778e-14	-3.2884326684942736e-14
570	-19907.388569242907	-1.0438209679392495e-14	-3.299636221159233e-14
571	-19907.225807501683	-9.937103788804089e-15	-3.305485344742321e-14
572	-19907.06304576046	-9.414251592010694e-15	-3.307616208273853e-14
573	-19906.900284019237	-8.84963328965379e-15	-3.304816654892201e-14
574	-19906.737522278007	-8.275913298844948e-15	-3.2981086059374615e-14
575	-19906.574760536787	-7.658480600723936e-15	-3.285509327855937e-14
576	-19906.41199879556	-7.02785677941726e-15	-3.2693405221629805e-14
577	-19906.249237054337	-6.392752592315944e-15	-3.250403006828005e-14
578	-19906.086475313106	-5.73656586437633e-15	-3.2282854642688936e-14
579	-19905.923713571887	-5.0744868828030404e-15	-3.2033078008372103e-14
580	-19905.76095183066	-4.402420293055216e-15	-3.1759075650587956e-14
581	-19905.598190089437	-3.744567460996268e-15	-3.145631484609161e-14
582	-19905.435428348206	-3.09435647141502e-15	-3.114670610306698e-14
583	-19905.27266660698	-2.4157717961429694e-15	-3.080304302307387e-14
584	-19905.10990486576	-1.7874552157188216e-15	-3.0459048176200443e-14
585	-19904.947143124533	-1.1548163922647411e-15	-3.010936246138333e-14
586	-19904.78438138331	-5.367789308881893e-16	-2.9746935589937955e-14
587	-19904.621619642083	5.3223845729258837e-17	-2.936326575177697e-14
588	-19904.45885790086	6.361121889618853e-16	-2.899734447178828e-14
589	-19904.29609615964	1.179646754464005e-15	-2.862903038950648e-14
590	-19904.133334418406	1.6913821259671743e-15	-2.826388808771402e-14
591	-19903.970572677186	2.189961388109174e-15	-2.7893434469432033e-14
592	-19903.80781093596	2.6427796333855622e-15	-2.754488156869145e-14
593	-19903.645049194725	3.069499015646717e-15	-2.7200464448118258e-14
594	-19903.48228745351	3.453724102150603e-15	-2.6871458880650286e-14
595	-19903.319525712286	3.802899069216928e-15	-2.6545421858762367e-14
596	-19903.156763971056	4.105989575984502e-15	-2.624202996773729e-14
597	-19902.994002229836	4.345000566972051e-15	-2.5966871461971462e-14
598	-19902.83124048861	4.573223374891922e-15	-2.569721097785746e-14
599	-19902.668478747386	4.750025983435533e-15	-2.5453791916374645e-14
600	-19902.50571700616	4.861518783957139e-15	-2.5232088067121543e-14
601	-19902.34295526493	4.932112596993353e-15	-2.503166297959362e-14
602	-19902.18019352371	4.947067160090352e-15	-2.4863842631731337e-14
603	-19902.017431782482	4.936493028466223e-15	-2.4702639467590675e-14
604	-19901.854670041255	4.850806657346625e-15	-2.4594908100517564e-14
605	-19901.691908300032	4.729041647335232e-15	-2.449352971926422e-14
606	-19901.52914655881	4.557137151365406e-15	-2.4421680532247333e-14
607	-19901.36638481759	4.324630277095441e-15	-2.4378394936357392e-14
608	-19901.203623076355	4.042168531615024e-15	-2.436790709672988e-14
609	-19901.04086133513	3.7161246368282144e-15	-2.4366831618185065e-14
610	-19900.8780995939	3.354067146378199e-15	-2.4401208789885136e-14
611	-19900.71533785268	2.9223380752224316e-15	-2.4454626492703897e-14
612	-19900.552576111455	2.4585325491435945e-15	-2.4551380133621956e-14
613	-19900.38981437024	1.9561568164856527e-15	-2.4645191275316983e-14
614	-19900.22705262901	1.3882569647248827e-15	-2.4784799124995553e-14
615	-19900.064290887778	7.838827020704603e-16	-2.4952528577360168e-14
616	-19899.901529146562	1.3965696164342706e-16	-2.5126599037771556e-14
617	-19899.738767405328	-5.306131437199576e-16	-2.5329655690182604e-14
618	-19899.576005664112	-1.2479783526269493e-15	-2.553624306500034e-14
619	-19899.413243922878	-2.002874563438601e-15	-2.5772657387630057e-14
620	-19899.25048218165	-2.786004394379708e-15	-2.603176446967783e-14
621	-19899.08772044043	-3.601461907045079e-15	-2.6272317211770443e-14
622	-19898.9249586992	-4.438297447831533e-15	-2.654183281462769e-14
623	-19898.76219695798	-5.304312048654048e-15	-2.683456292666493e-14
624	-19898.59943521675	-6.1920646134357415e-15	-2.7127578417326946e-14
625	-19898.436673475528	-7.095699720156903e-15	-2.7413631128371234e-14
626	-19898.273911734304	-8.008838015616177e-15	-2.7712740716622355e-14
627	-19898.11114999308	-8.95077478197992e-15	-2.8014029045772965e-14
628	-19897.948388251854	-9.887419780059488e-15	-2.8305499003695555e-14
629	-19897.78562651063	-1.0838548975613271e-14	-2.860568973904236e-14
630	-19897.622864769408	-1.1792711759958134e-14	-2.8898377531915104e-14
631	-19897.46010302818	-1.2751865700779662e-14	-2.917839656684312e-14
632	-19897.297341286958	-1.3704351843890435e-14	-2.944824934921277e-14
633	-19897.134579545724	-1.464366021036177e-14	-2.969698522143012e-14
634	-19896.971817804504	-1.5569025779072753e-14	-2.993677160538452e-14
635	-19896.80905606328	-1.6487836073028693e-14	-3.01690829653982e-14
636	-19896.64629432205	-1.7412040067838416e-14	-3.037972942415981e-14
637	-19896.483532580827	-1.828767925842821e-14	-3.054843891324e-14
638	-19896.3207708396	-1.9152124017990363e-14	-3.070236568241562e-14
639	-19896.158009098373	-1.9992092844693117e-14	-3.083233428876809e-14
640	-19895.995247357154	-2.0804500762783626e-14	-3.0936280663433807e-14
641	-19895.83248561593	-2.1586147829873208e-14	-3.100070465724948e-14
642	-19895.669723874704	-2.232741322998938e-14	-3.104196847073382e-14
643	-19895.506962133477	-2.3040356688974767e-14	-3.104417897503436e-14
644	-19895.34420039225	-2.370934426628689e-14	-3.100867747623262e-14
645	-19895.181438651027	-2.434146504649951e-14	-3.093563867851671e-14
646	-19895.018676909804	-2.4920078961276558e-14	-3.0822707817140174e-14
647	-19894.855915168573	-2.546304155243468e-14	-3.0671860254364706e-14
648	-19894.693153427354	-2.5955773093836997e-14	-3.0473113509254985e-14
649	-19894.53039168613	-2.6398123872586708e-14	-3.023812647774258e-14
650	-19894.367629944903	-2.6782587667342965e-14	-2.994960095055433e-14
651	-19894.20486820368	-2.7125265963133463e-14	-2.9631177178051257e-14
652	-19894.04210646245	-2.7395672849985498e-14	-2.9254425010951396e-14
653	-19893.87934472123	-2.7617195559917135e-14	-2.882727822790273e-14
654	-19893.71658298	-2.778012551489831e-14	-2.8362365035149492e-14
655	-19893.553821238776	-2.7900813433346597e-14	-2.78588015750458e-14
656	-19893.391059497553	-2.7944670929509106e-14	-2.7300445673764755e-14
657	-19893.228297756326	-2.7932300630986794e-14	-2.668839843697925e-14
658	-19893.065536015107	-2.7873076884114077e-14	-2.6049659822971186e-14
659	-19892.902774273876	-2.7741447910226302e-14	-2.5357783750473037e-14
660	-19892.740012532642	-2.7563753223186264e-14	-2.4615332865013578e-14
661	-19892.577250791426	-2.7306429509988546e-14	-2.384455009157017e-14
662	-19892.414489050203	-2.700134803541871e-14	-2.3010373732770955e-14
663	-19892.251727308976	-2.6653900535355134e-14	-2.2161924279142137e-14
664	-19892.08896556775	-2.6229973046815854e-14	-2.1254477712528755e-14
665	-19891.926203826526	-2.5750475468405667e-14	-2.0318426500227108e-14
666	-19891.763442085303	-2.523079184431082e-14	-1.936036049100179e-14
667	-19891.600680344076	-2.4658868802532497e-14	-1.8358413534915077e-14
668	-19891.43791860285	-2.40256418305514e-14	-1.7317645833797196e-14
669	-19891.275156861626	-2.3353296305958935e-14	-1.626003441191134e-14
670	-19891.1123951204	-2.2635142421954263e-14	-1.5182904691546995e-14
671	-19890.949633379172	-2.1874421426882507e-14	-1.4079837254203429e-14
672	-19890.786871637956	-2.1068511286766674e-14	-1.295095636522117e-14
673	-19890.624109896722	-2.0229967133713488e-14	-1.1828031536499303e-14
674	-19890.461348155495	-1.9351540488313898e-14	-1.0667194828627603e-14
675	-19890.298586414276	-1.844736065670784e-14	-9.515986391395834e-15
676	-19890.13582467305	-1.75100393822216e-14	-8.34301100195952e-15
677	-19889.973062931826	-1.6555269857062696e-14	-7.182620983014068e-15
678	-19889.810301190595	-1.5569316628933295e-14	-6.024319566903093e-15
679	-19889.64753944937	-1.4572357646059824e-14	-4.863629091834398e-15
680	-19889.484777708145	-1.355515052629602e-14	-3.720988480762652e-15
681	-19889.322015966925	-1.254348003679771e-14	-2.5914915758888667e-15
682	-19889.1592542257	-1.1507182453946312e-14	-1.4895044061412143e-15
683	-19888.996492484475	-1.047888344076336e-14	-3.869170337974023e-16
684	-19888.83373074325	-9.447597374966314e-15	6.814838930276097e-16
685	-19888.670969002025	-8.4257419929176e-15	1.6979229974093258e-15
686	-19888.508207260802	-7.416955126954848e-15	2.696224286124506e-15
687	-19888.345445519568	-6.429914423564148e-15	3.652230007502736e-15
688	-19888.18268377835	-5.4469166210548636e-15	4.559514321648055e-15
689	-19888.019922037125	-4.4980043438390935e-15	5.426912112632531e-15
690	-19887.8571602959	-3.582361238870438e-15	6.233770807045929e-15
691	-19887.69439855467	-2.6930277512820843e-15	6.9826979185687066e-15
692	-19887.531636813444	-1.828727282058995e-15	7.690034595053126e-15
693	-19887.36887507222	-1.011918129527258e-15	8.316019520791376e-15
694	-19887.206113330998	-2.37964759138962e-16	8.880134454664948e-15
695	-19887.043351589768	4.7603659004180545e-16	9.366375597272396e-15
696	-19886.880589848544	1.1485846870679308e-15	9.782357201329236e-15
697	-19886.717828107325	1.765983651021945e-15	1.0122840161843472e-14
698	-19886.555066366098	2.3203478705551872e-15	1.0374696555291528e-14
699	-19886.39230462488	2.8058717806247274e-15	1.0543793400112596e-14
700	-19886.229542883648	3.2253918256508893e-15	1.0619741225886459e-14
701	-19886.066781142417	3.58461748264725e-15	1.060855611057497e-14
702	-19885.9040194012	3.868690624960877e-15	1.0513455293776252e-14
703	-19885.741257659967	4.066422353454261e-15	1.0309274919844598e-14
704	-19885.57849591875	4.2027889815432265e-15	1.0021294398788187e-14
705	-19885.415734177517	4.250070007813776e-15	9.617582130062154e-15
706	-19885.25297243629	4.215452696548199e-15	9.124976363858803e-15
707	-19885.090210695067	4.09977212465845e-15	8.51941689292696e-15
708	-19884.927448953844	3.890321476394552e-15	7.81883579807998e-15
709	-19884.764687212624	3.609430065120108e-15	7.020115868923165e-15
710	-19884.601925471397	3.223127009644908e-15	6.1096362568070755e-15
711	-19884.43916373017	2.7553705667013394e-15	5.1022900981665195e-15
712	-19884.276401988947	2.1957968406290374e-15	3.970989558104227e-15
713	-19884.11364024772	1.5487198370816188e-15	2.7561272172637624e-15
714	-19883.950878506497	8.166977796090705e-16	1.4224658138810499e-15
715	-19883.788116765274	-1.1236812177719335e-17	3.3684746090939912e-18
716	-19883.625355024047	-9.35778861659208e-16	-1.5305435382897355e-15
717	-19883.46259328282	-1.9283177098601982e-15	-3.156606350250353e-15
718	-19883.299831541597	-3.021945361488682e-15	-4.884143701824859e-15
719	-19883.137069800367	-4.188175560498021e-15	-6.693204690696923e-15
720	-19882.97430805914	-5.435066314188225e-15	-8.589004958873772e-15
721	-19882.81154631792	-6.779978735378008e-15	-1.0599155230037314e-14
722	-19882.648784576693	-8.189121514025631e-15	-1.2674567726250528e-14
723	-19882.48602283547	-9.672379246442033e-15	-1.4834245499005336e-14
724	-19882.323261094243	-1.122906925724066e-14	-1.7076013469535208e-14
725	-19882.16049935302	-1.285482005633919e-14	-1.9378816103359103e-14
726	-19881.9977376118	-1.4544880074612884e-14	-2.176419741396479e-14
727	-19881.83497587057	-1.628882795616529e-14	-2.4200287269944787e-14
728	-19881.672214129343	-1.809474094173589e-14	-2.669973078385491e-14
729	-19881.509452388123	-1.994868500254305e-14	-2.9245767580169684e-14
730	-19881.346690646893	-2.1849919597911174e-14	-3.1842400445838154e-14
731	-19881.18392890567	-2.3791033260572977e-14	-3.4479327010103216e-14
732	-19881.021167164443	-2.575795329132393e-14	-3.714036851162131e-14
733	-19880.85840542322	-2.776853956019827e-14	-3.984406233046463e-14
734	-19880.695643681993	-2.9786034878229265e-14	-4.255041100686858e-14
735	-19880.53288194077	-3.1821224625484124e-14	-4.5274720119611225e-14
736	-19880.370120199543	-3.3868116742192005e-14	-4.8005945379222615e-14
737	-19880.20735845832	-3.592647389222224e-14	-5.073624379669967e-14
738	-19880.044596717093	-3.797241511959307e-14	-5.344354756420228e-14
739	-19879.881834975866	-4.0005895325618834e-14	-5.614759354512293e-14
740	-19879.719073234643	-4.2020173303063523e-14	-5.881171702073952e-14
741	-19879.556311493412	-4.401352925150411e-14	-6.145247474188708e-14
742	-19879.393549752192	-4.597669014066161e-14	-6.404790309720737e-14
743	-19879.23078801097	-4.7882983804056934e-14	-6.658251294551123e-14
744	-19879.068026269742	-4.975670504950118e-14	-6.906434010139579e-14
745	-19878.90526452852	-5.15573967614983e-14	-7.146958563685923e-14
746	-19878.74250278729	-5.3307229536124704e-14	-7.380794480973875e-14
747	-19878.579741046062	-5.497120191685331e-14	-7.605373959215289e-14
748	-19878.416979304842	-5.6566353684933264e-14	-7.82080560735968e-14
749	-19878.254217563615	-5.807029914092273e-14	-8.026029339304006e-14
750	-19878.091455822392	-5.94790468345909e-14	-8.219674229064311e-14
751	-19877.92869408117	-6.076966541833113e-14	-8.400849273625484e-14
752	-19877.76593233994	-6.197088978873038e-14	-8.57031177602264e-14
753	-19877.60317059872	-6.304125554093837e-14	-8.725341979078832e-14
754	-19877.44040885749	-6.39794833694325e-14	-8.86546019192098e-14
755	-19877.27764711626	-6.478117349677166e-14	-8.990402094853097e-14
756	-19877.114885375042	-6.543836080814226e-14	-9.099987927395825e-14
757	-19876.95212363381	-6.59781403970056e-14	-9.193236150882681e-14
758	-19876.789361892595	-6.633502335247603e-14	-9.267700785145479e-14
759	-19876.62660015136	-6.653876362365217e-14	-9.324887835690236e-14
760	-19876.463838410145	-6.656514215187129e-14	-9.36211895431992e-14
761	-19876.30107666891	-6.643299922297369e-14	-9.380141092229592e-14
762	-19876.138314927688	-6.610759490200834e-14	-9.377438192402262e-14
763	-19875.975553186465	-6.559785153979993e-14	-9.3544253095274e-14
764	-19875.81279144524	-6.491573145129253e-14	-9.311671232473036e-14
765	-19875.65002970402	-6.401671024812176e-14	-9.245457202878446e-14
766	-19875.487267962788	-6.291788608251869e-14	-9.15627607149158e-14
767	-19875.32450622157	-6.162814590345701e-14	-9.046661692653458e-14
768	-19875.161744480338	-6.012002581468785e-14	-8.911944544379385e-14
769	-19874.99898273912	-5.840786215256423e-14	-8.754041882837827e-14
770	-19874.836220997888	-5.648082863916305e-14	-8.57213251758914e-14
771	-19874.673459256665	-5.431602855038995e-14	-8.364565384116983e-14
772	-19874.51069751544	-5.195519997868718e-14	-8.136047866745391e-14
773	-19874.34793577421	-4.939118030345353e-14	-7.882450759474585e-14
774	-19874.185174032988	-4.657913721634054e-14	-7.602867904976095e-14
775	-19874.02241229176	-4.3537913680072935e-14	-7.298736512484774e-14
776	-19873.859650550534	-4.0299487978178706e-14	-6.969964260587882e-14
777	-19873.696888809314	-3.68362359957551e-14	-6.619004713358672e-14
778	-19873.53412706809	-3.313784876507364e-14	-6.240813567286817e-14
779	-19873.371365326864	-2.923354581427748e-14	-5.840110998183002e-14
780	-19873.208603585637	-2.5115222538506948e-14	-5.415048621230173e-14
781	-19873.045841844418	-2.0766244239542455e-14	-4.9641834768018425e-14
782	-19872.883080103198	-1.6218766328178412e-14	-4.491929985105621e-14
783	-19872.720318361968	-1.1471687369062888e-14	-3.997105571288572e-14
784	-19872.557556620734	-6.521580346075824e-15	-3.4787569708615353e-14
785	-19872.394794879518	-1.3630081030682792e-15	-2.937466390292246e-14
786	-19872.232033138287	4.000932321380668e-15	-2.3749399919995523e-14
787	-19872.069271397064	9.529206657316982e-15	-1.7918748005643412e-14
788	-19871.906509655837	1.523284139326097e-14	-1.1902731471055612e-14
789	-19871.743747914607	2.1132124748541783e-14	-5.666304580835144e-15
790	-19871.580986173387	2.719035962944926e-14	7.541565719561616e-16
791	-19871.41822443216	3.34177370300248e-14	7.357256630578621e-15
792	-19871.25546269094	3.9776208438956334e-14	1.4128094177132536e-14
793	-19871.09270094971	4.628650307627319e-14	2.1054274134044668e-14
794	-19870.929939208487	5.292278102725061e-14	2.8147496129641437e-14
795	-19870.767177467267	5.969661246551354e-14	3.5367363403152036e-14
796	-19870.604415726044	6.657450405282849e-14	4.272291308580235e-14
797	-19870.441653984806	7.354896828155627e-14	5.019975807935526e-14
798	-19870.278892243587	8.062709835868479e-14	5.778625562350126e-14
799	-19870.116130502363	8.777504281116241e-14	6.547260675736335e-14
800	-19869.953368761137	9.50017246079415e-14	7.324113119092268e-14
801	-19869.79060701991	1.0227243882714591e-13	8.108370106356256e-14
802	-19869.627845278686	1.0960478610981782e-13	8.898739308420708e-14
803	-19869.46508353746	1.1696176838152552e-13	9.694197512322508e-14
804	-19869.302321796236	1.2433248990825927e-13	1.0490248985006576e-13
805	-19869.13956005501	1.3171220859696132e-13	1.1290049355869277e-13
806	-19868.976798313786	1.3909301024357005e-13	1.209069492057331e-13
807	-19868.81403657256	1.4644532888558485e-13	1.288914197857196e-13
808	-19868.651274831333	1.5375788908019985e-13	1.3686067084684963e-13
809	-19868.488513090113	1.6102455316762268e-13	1.4477759615585452e-13
810	-19868.325751348882	1.6822980496586513e-13	1.5265492436665498e-13
811	-19868.162989607656	1.753640203175695e-13	1.6046402167424533e-13
812	-19868.000227866432	1.8238409203260666e-13	1.6815949313875652e-13
813	-19867.83746612521	1.8930899474005076e-13	1.757761523135116e-13
814	-19867.674704383982	1.961165673607916e-13	1.832731146125282e-13
815	-19867.51194264276	2.0281369035540925e-13	1.906536220150102e-13
816	-19867.34918090153	2.0932669593582862e-13	1.9786922453186798e-13
817	-19867.186419160313	2.157019947983415e-13	2.0494016758247249e-13
818	-19867.023657419086	2.2188996978142767e-13	2.1183432928421014e-13
819	-19866.86089567786	2.278867580816563e-13	2.1853570748824817e-13
820	-19866.698133936636	2.336849120278606e-13	2.2503021181906375e-13
821	-19866.53537219541	2.392753617193667e-13	2.3131866246083403e-13
822	-19866.372610454182	2.446145587615765e-13	2.3735159430822827e-13
823	-19866.209848712962	2.49727303772728e-13	2.431626629959422e-13
824	-19866.047086971732	2.545786921606976e-13	2.4871047999168374e-13
825	-19865.88432523051	2.5915750522675865e-13	2.539684678157382e-13
826	-19865.721563489282	2.63470989483901e-13	2.589585941214392e-13
827	-19865.55880174806	2.6747484434869685e-13	2.636463381197388e-13
828	-19865.39604000683	2.711901145997882e-13	2.680129748202475e-13
829	-19865.2332782656	2.745742481692643e-13	2.7206668474172e-13
830	-19865.07051652438	2.7764707317876575e-13	2.7578445272852957e-13
831	-19864.90775478316	2.8038266097766767e-13	2.791619521762169e-13
832	-19864.74499304193	2.827711650505927e-13	2.8218222902027886e-13
833	-19864.582231300705	2.8481559391146483e-13	2.8484518017400916e-13
834	-19864.419469559485	2.864853213190491e-13	2.8711725699299184e-13
835	-19864.256707818262	2.877951421199904e-13	2.8902675893737887e-13
836	-19864.093946077035	2.8873963284655706e-13	2.905498379395812e-13
837	-19863.931184335812	2.893000449021025e-13	2.916646529777221e-13
838	-19863.768422594578	2.8946266946645194e-13	2.9237132688681185e-13
839	-19863.60566085336	2.8924021253276543e-13	2.9268232104704855e-13
840	-19863.442899112128	2.886153433155086e-13	2.9257443673440584e-13
841	-19863.28013737091	2.875877356141132e-13	2.92030995588931e-13
842	-19863.11737562968	2.861517528326179e-13	2.9109319665225784e-13
843	-19862.95461388845	2.8431529056346734e-13	2.897097759754543e-13
844	-19862.79185214723	2.820734595976528e-13	2.879103875333444e-13
845	-19862.629090406004	2.7941142507942225e-13	2.856751390157335e-13
846	-19862.466328664785	2.7634193229225435e-13	2.830040424694456e-13
847	-19862.303566923558	2.728753505307087e-13	2.7991464746295494e-13
848	-19862.14080518233	2.68984285312722e-13	2.763854336518292e-13
849	-19861.978043441104	2.6469139273965407e-13	2.7242437483577644e-13
850	-19861.81528169988	2.599812122252189e-13	2.6803539354645657e-13
851	-19861.652519958658	2.548861938144222e-13	2.6322999969778507e-13
852	-19861.489758217434	2.493825951482187e-13	2.5799878461748475e-13
853	-19861.326996476208	2.435060860233524e-13	2.5236098703591983e-13
854	-19861.16423473498	2.3722630947573714e-13	2.4630413279231413e-13
855	-19861.001472993757	2.305551984052796e-13	2.3983534787335425e-13
856	-19860.838711252523	2.2351431478121167e-13	2.32962080150894e-13
857	-19860.6759495113	2.1612426871388787e-13	2.2571846731838504e-13
858	-19860.513187770077	2.0836846095152405e-13	2.1807882007435376e-13
859	-19860.350426028854	2.0024662501973124e-13	2.100699658378494e-13
860	-19860.18766428763	1.9179863560725114e-13	2.0169059166965885e-13
861	-19860.024902546404	1.8302245696266228e-13	1.9296293378719038e-13
862	-19859.862140805177	1.7392684357335955e-13	1.8388633305747356e-13
863	-19859.69937906396	1.645239334697199e-13	1.7448520671600016e-13
864	-19859.536617322727	1.5481072119810798e-13	1.647434043654248e-13
865	-19859.373855581503	1.4484149723398088e-13	1.5471884637774905e-13
866	-19859.211093840284	1.3458168763987913e-13	1.4437163295603394e-13
867	-19859.048332099053	1.2406962119028648e-13	1.3375729721637284e-13
868	-19858.885570357834	1.1331304289738901e-13	1.2289163827707505e-13
869	-19858.722808616603	1.0235127488650358e-13	1.1177165222215357e-13
870	-19858.560046875373	9.115962441604586e-14	1.0039219177324844e-13
871	-19858.397285134157	7.977027768310959e-14	8.880937610197986e-14
872	-19858.234523392926	6.82126803181567e-14	7.701567871643507e-14
873	-19858.071761651707	5.6497336326640024e-14	6.505083710623507e-14
874	-19857.90899991048	4.463098935151126e-14	5.291034764242724e-14
875	-19857.746238169246	3.261680127080087e-14	4.059670023622238e-14
876	-19857.583476428026	2.0509631090039554e-14	2.8172274586380814e-14
877	-19857.4207146868	8.309789822326317e-15	1.5624260279040745e-14
878	-19857.257952945576	-3.952370094761507e-15	2.9872999623200382e-15
879	-19857.095191204353	-1.6307497612056304e-14	-9.74771990292905e-15
880	-19856.93242946313	-2.8679862987524294e-14	-2.2536183851045425e-14
881	-19856.769667721903	-4.108823972788154e-14	-3.537214026579029e-14
882	-19856.60690598068	-5.3483507334823664e-14	-4.821802912326177e-14
883	-19856.444144239453	-6.586798811829223e-14	-6.10720443363071e-14
884	-19856.281382498222	-7.821761429024627e-14	-7.390480681225669e-14
885	-19856.118620757003	-9.049947014752094e-14	-8.670922485589421e-14
886	-19855.955859015776	-1.0273051378489315e-13	-9.945601415868723e-14
887	-19855.793097274553	-1.148670849745468e-13	-1.1213610884830813e-13
888	-19855.63033553333	-1.2690041811800045e-13	-1.247250458363814e-13
889	-19855.4675737921	-1.387967181782104e-13	-1.3720775910129916e-13
890	-19855.30481205088	-1.5055403063175045e-13	-1.495426490890532e-13
891	-19855.14205030965	-1.6215564605053148e-13	-1.6175723447004282e-13
892	-19854.979288568422	-1.7356620461771372e-13	-1.7377543017717348e-13
893	-19854.8165268272	-1.8478554539067535e-13	-1.856231111699111e-13
894	-19854.653765085975	-1.9577667334435428e-13	-1.9725082897133008e-13
895	-19854.491003344756	-2.065567963572925e-13	-2.0868506411433316e-13
896	-19854.328241603525	-2.1707399105467545e-13	-2.1987147128745732e-13
897	-19854.165479862295	-2.2732412625519735e-13	-2.307994702630857e-13
898	-19854.00271812108	-2.373189686115824e-13	-2.4146461322236293e-13
899	-19853.83995637985	-2.469970909764618e-13	-2.518394386546076e-13
900	-19853.677194638625	-2.563705132601299e-13	-2.6190042162672623e-13
901	-19853.514432897402	-2.654267869414862e-13	-2.716670929315241e-13
902	-19853.35167115618	-2.741410906380527e-13	-2.8108077988552756e-13
903	-19853.18890941495	-2.8253110511163766e-13	-2.901704451923051e-13
904	-19853.02614767373	-2.9053289768353334e-13	-2.9888998837044396e-13
905	-19852.863385932502	-2.981520338724869e-13	-3.0722575705777834e-13
906	-19852.70062419128	-3.0540459161567325e-13	-3.1519303319469226e-13
907	-19852.537862450048	-3.1225879156230825e-13	-3.2277110844277854e-13
908	-19852.375100708825	-3.186946279317872e-13	-3.299212487233648e-13
909	-19852.2123389676	-3.2472129768397905e-13	-3.3666925636922154e-13
910	-19852.049577226368	-3.3033647934010224e-13	-3.4298069255895566e-13
911	-19851.886815485148	-3.3552005919702036e-13	-3.4886429665583394e-13
912	-19851.72405374392	-3.402434252623443e-13	-3.543070737008132e-13
913	-19851.561292002698	-3.4452549459990584e-13	-3.5928663429067817e-13
914	-19851.398530261475	-3.4836846864643196e-13	-3.6381384100124786e-13
915	-19851.23576852025	-3.517428165029805e-13	-3.6788134265647416e-13
916	-19851.073006779025	-3.546495793783462e-13	-3.714703462086514e-13
917	-19850.910245037798	-3.5711443002247045e-13	-3.745915131287693e-13
918	-19850.747483296575	-3.5908609132038233e-13	-3.7722996083498446e-13
919	-19850.584721555348	-3.606097480346353e-13	-3.793943596150492e-13
920	-19850.421959814124	-3.6163746206892835e-13	-3.8106629506042104e-13
921	-19850.259198072894	-3.62200298427268e-13	-3.822505073997797e-13
922	-19850.096436331674	-3.62297433054526e-13	-3.829532964627833e-13
923	-19849.93367459045	-3.619143441039755e-13	-3.8319613194472237e-13
924	-19849.77091284922	-3.610613476212213e-13	-3.829006256802296e-13
925	-19849.608151108	-3.5974366478748774e-13	-3.8215856452715936e-13
926	-19849.445389366767	-3.5795817099022005e-13	-3.8092135402844014e-13
927	-19849.282627625547	-3.5570895210400114e-13	-3.792098167512073e-13
928	-19849.11986588432	-3.5299236614086575e-13	-3.770171909715926e-13
929	-19848.9571041431	-3.498535916995256e-13	-3.7437361261890576e-13
930	-19848.794342401874	-3.462356785067013e-13	-3.7122812554696415e-13
931	-19848.631580660644	-3.4217626527440495e-13	-3.676449602748333e-13
932	-19848.468818919424	-3.376962137070113e-13	-3.636164788821863e-13
933	-19848.306057178204	-3.32796776208336e-13	-3.5913241978777915e-13
934	-19848.143295436974	-3.274778690778869e-13	-3.5420624235746907e-13
935	-19847.980533695743	-3.217358950721101e-13	-3.4884846154133063e-13
936	-19847.817771954524	-3.155967694178954e-13	-3.4306432033499546e-13
937	-19847.655010213293	-3.090880169665831e-13	-3.368781083586947e-13
938	-19847.49224847207	-3.02190793503653e-13	-3.302930113646005e-13
939	-19847.329486730847	-2.9490254427677167e-13	-3.2330434830139883e-13
940	-19847.16672498962	-2.8728068543449483e-13	-3.1593332501127644e-13
941	-19847.003963248397	-2.793208276002736e-13	-3.082212870865676e-13
942	-19846.84120150717	-2.710301837493653e-13	-3.0013971166015895e-13
943	-19846.678439765947	-2.624143603172417e-13	-2.917129180941808e-13
944	-19846.51567802472	-2.53490861352595e-13	-2.8294314687719387e-13
945	-19846.352916283493	-2.4427861352111867e-13	-2.7387506918559654e-13
946	-19846.19015454227	-2.347718478546642e-13	-2.6448350725228537e-13
947	-19846.027392801054	-2.2502463236568233e-13	-2.5483121244496455e-13
948	-19845.864631059812	-2.15033552125601e-13	-2.4489661751755886e-13
949	-19845.701869318596	-2.0480889496480023e-13	-2.3471161672292736e-13
950	-19845.539107577373	-1.9436753479528575e-13	-2.2427573085499997e-13
951	-19845.376345836143	-1.8369705184163067e-13	-2.135952524751928e-13
952	-19845.213584094916	-1.7287340285289938e-13	-2.0272286445372147e-13
953	-19845.05082235369	-1.6187629406050163e-13	-1.9164118187296008e-13
954	-19844.888060612473	-1.5071924049215568e-13	-1.8040174714562927e-13
955	-19844.725298871243	-1.39411670901838e-13	-1.6899134820458718e-13
956	-19844.56253713002	-1.2801138004142984e-13	-1.5743404980354878e-13
957	-19844.399775388796	-1.1651835083844966e-13	-1.4576481640751978e-13
958	-19844.237013647566	-1.0490528461220227e-13	-1.339617517602048e-13
959	-19844.074251906346	-9.321970186682837e-14	-1.22065279283829e-13
960	-19843.911490165123	-8.148909244960677e-14	-1.1009282472575838e-13
961	-19843.748728423892	-6.971850234816901e-14	-9.803548905850903e-14
962	-19843.585966682665	-5.793280982917902e-14	-8.596857619070254e-14
963	-19843.423204941442	-4.612740995151222e-14	-7.385121348923318e-14
964	-19843.260443200215	-3.4355278903567216e-14	-6.173863881713057e-14
965	-19843.097681458992	-2.2603004823867032e-14	-4.961815396898915e-14
966	-19842.934919717765	-1.089576746813595e-14	-3.753121409658961e-14
967	-19842.772157976542	7.649663890219419e-16	-2.5457918860881633e-14
968	-19842.609396235322	1.2356965582524995e-14	-1.3441081003347643e-14
969	-19842.446634494092	2.3857619612900155e-14	-1.4927359915107306e-15
970	-19842.28387275287	3.5244895293543624e-14	1.0367525035742407e-14
971	-19842.121111011646	4.651500635345153e-14	2.2116419935134043e-14
972	-19841.958349270415	5.766141800883055e-14	3.376445172602445e-14
973	-19841.795587529195	6.863560194510772e-14	4.528586102423419e-14
974	-19841.63282578797	7.946598714357027e-14	5.6654368851273825e-14
975	-19841.470064046738	9.012954485084544e-14	6.786178855012073e-14
976	-19841.30730230552	1.0060225444676754e-13	7.892864431334214e-14
977	-19841.144540564288	1.1085703364425294e-13	8.977205724801891e-14
978	-19840.98177882307	1.2093676111002536e-13	1.004368797826036e-13
979	-19840.819017081838	1.3075978376829262e-13	1.1089555847474652e-13
980	-19840.65625534061	1.4036376075205339e-13	1.211326915847122e-13
981	-19840.493493599388	1.497084689720742e-13	1.3111839454736885e-13
982	-19840.330731858165	1.588030892320961e-13	1.4087944113340703e-13
983	-19840.167970116945	1.6763807327482472e-13	1.5036740334930232e-13
984	-19840.00520837572	1.7618067252921166e-13	1.5960155131552306e-13
985	-19839.842446634488	1.8445021439319126e-13	1.685532221219599e-13
986	-19839.679684893268	1.9244042768057488e-13	1.7723679324064557e-13
987	-19839.516923152038	2.0011005348485282e-13	1.8561170394793616e-13
988	-19839.354161410818	2.074849912564912e-13	1.936843017558263e-13
989	-19839.191399669595	2.1453259388632749e-13	2.0143362677764663e-13
990	-19839.028637928364	2.2125313136645281e-13	2.0888693020478185e-13
991	-19838.865876187137	2.2765863054182937e-13	2.1601405515389865e-13
992	-19838.703114445918	2.337418048077438e-13	2.2280587653795603e-13
993	-19838.540352704687	2.3945498671415454e-13	2.2926089427213806e-13
994	-19838.37759096346	2.448490790667324e-13	2.353512288651742e-13
995	-19838.214829222237	2.498750726767811e-13	2.4112876784504194e-13
996	-19838.05206748101	2.5456981797858243e-13	2.4652890478714607e-13
997	-19837.88930573979	2.588994317409884e-13	2.5159360948784336e-13
998	-19837.726543998568	2.628790348986054e-13	2.562918926159442e-13
999	-19837.563782257337	2.6651209369647655e-13	2.606277693193537e-13
1000	-19837.40102051612	2.6976121925015685e-13	2.6459355239963275e-13
1001	-19837.238258774887	2.7268515938270035e-13	2.6822406053626087e-13
1002	-19837.075497033667	2.752400215329038e-13	2.714676330591184e-13
1003	-19836.91273529244	2.774221008226456e-13	2.74366522886069e-13
1004	-19836.74997355121	2.7925464933363766e-13	2.7685114473606036e-13
1005	-19836.58721180999	2.807231028842951e-13	2.79007909653376e-13
1006	-19836.424450068767	2.8184819376540126e-13	2.807964512595783e-13
1007	-19836.261688327533	2.8265329406208993e-13	2.822235601055845e-13
1008	-19836.098926586317	2.830736238273797e-13	2.832904964144324e-13
1009	-19835.936164845087	2.8314358555874886e-13	2.8399787730200885e-13
1010	-19835.773403103867	2.8288531988646957e-13	2.8434961212345887e-13
1011	-19835.61064136264	2.822799387776471e-13	2.8434321204240106e-13
1012	-19835.447879621406	2.81354862009904e-13	2.84015664763654e-13
1013	-19835.28511788019	2.8009945203201176e-13	2.8331002497957665e-13
1014	-19835.12235613896	2.78502002056661e-13	2.822664525266633e-13
1015	-19834.959594397737	2.7662391788853514e-13	2.8092597735946433e-13
1016	-19834.796832656517	2.744107500988714e-13	2.7922119763314645e-13
1017	-19834.63407091529	2.7190361695200707e-13	2.772082733303635e-13
1018	-19834.47130917406	2.691086982797967e-13	2.7488863587385675e-13
1019	-19834.30854743284	2.659962765959609e-13	2.722462201699218e-13
1020	-19834.145785691613	2.626280022151423e-13	2.693120719344683e-13
1021	-19833.983023950386	2.5897448932299376e-13	2.6607326052937635e-13
1022	-19833.820262209163	2.5507338708757385e-13	2.6255706435415833e-13
1023	-19833.657500467936	2.509017984521231e-13	2.587619077844762e-13
1024	-19833.494738726713	2.4648525101167913e-13	2.546921212069623e-13
1025	-19833.33197698549	2.4180938561489043e-13	2.5036100663053623e-13
1026	-19833.16921524426	2.3693744495601816e-13	2.457798417188009e-13
1027	-19833.00645350304	2.318162400113763e-13	2.4096163547698335e-13
1028	-19832.84369176181	2.2650459518794542e-13	2.3590011434654486e-13
1029	-19832.680930020582	2.2097640494970323e-13	2.3059770338921876e-13
1030	-19832.51816827936	2.1526433931552264e-13	2.2509098244554063e-13
1031	-19832.35540653814	2.0937664768314982e-13	2.1938086389393473e-13
1032	-19832.19264479691	2.033222055482788e-13	2.1347830124550506e-13
1033	-19832.02988305569	1.9710135120630692e-13	2.0739655065158664e-13
1034	-19831.867121314455	1.9072648804292328e-13	2.0112782638779692e-13
1035	-19831.704359573243	1.8421364176437315e-13	1.9470404139087878e-13
1036	-19831.54159783201	1.7757141154422527e-13	1.8811387821470478e-13
1037	-19831.37883609079	1.7083653611728335e-13	1.814135864485141e-13
1038	-19831.216074349562	1.639715342764357e-13	1.7453787521383683e-13
1039	-19831.053312608332	1.5702433933159775e-13	1.6757561683585423e-13
1040	-19830.890550867112	1.4997820601290045e-13	1.6048114685468171e-13
1041	-19830.727789125885	1.428669169532004e-13	1.5328923011891466e-13
1042	-19830.565027384662	1.356945420501066e-13	1.4602533556939165e-13
1043	-19830.402265643435	1.2846342025205868e-13	1.3866702858716907e-13
1044	-19830.239503902205	1.2119627880535078e-13	1.3124296333611824e-13
1045	-19830.076742160985	1.1389771176729268e-13	1.237769904569972e-13
1046	-19829.913980419762	1.0658049736213337e-13	1.1625783073261447e-13
1047	-19829.75121867853	9.923824004655938e-14	1.0870821293821877e-13
1048	-19829.58845693731	9.190458097990936e-14	1.0110644647517028e-13
1049	-19829.42569519609	8.459188773864927e-14	9.351849264006598e-14
1050	-19829.262933454855	7.72876133205658e-14	8.59051655657674e-14
1051	-19829.100171713635	7.002216611070358e-14	7.833328183006754e-14
1052	-19828.937409972412	6.279436440504684e-14	7.076176779335244e-14
1053	-19828.774648231185	5.5616146269302996e-14	6.321726069879958e-14
1054	-19828.611886489958	4.851062820579671e-14	5.572404639351756e-14
1055	-19828.449124748735	4.1445323906446466e-14	4.8246116185687225e-14
1056	-19828.286363007508	3.4477414515296464e-14	4.0847250502244067e-14
1057	-19828.123601266285	2.7593333438557175e-14	3.350562496363464e-14
1058	-19827.960839525054	2.079178253900486e-14	2.6254454932416716e-14
1059	-19827.798077783835	1.411975585825163e-14	1.9062002321540007e-14
1060	-19827.63531604261	7.536693466263205e-15	1.1988931756905645e-14
1061	-19827.472554301377	1.0719683563437846e-15	5.012516674775835e-15
1062	-19827.30979256016	-5.249812343692823e-15	-1.870818859217405e-15
1063	-19827.14703081893	-1.1440834154275147e-14	-8.614527622391348e-15
1064	-19826.984269077708	-1.7498199818532495e-14	-1.5253581020278837e-14
1065	-19826.821507336485	-2.3407166259474578e-14	-2.1748789380638986e-14
1066	-19826.658745595258	-2.9157061940288326e-14	-2.811690867161465e-14
1067	-19826.495983854038	-3.4746058754846485e-14	-3.43244483001113e-14
1068	-19826.333222112804	-4.018905471289439e-14	-4.038376781131181e-14
1069	-19826.170460371588	-4.542865857072846e-14	-4.627937325939067e-14
1070	-19826.007698630365	-5.0501363816118025e-14	-5.201012463584847e-14
1071	-19825.844936889134	-5.540938895680617e-14	-5.7584183010549e-14
1072	-19825.682175147907	-6.012054816479263e-14	-6.297407977532815e-14
1073	-19825.519413406677	-6.464563747259206e-14	-6.817564637167683e-14
1074	-19825.356651665457	-6.896418713059195e-14	-7.318511629128921e-14
1075	-19825.19388992423	-7.309677102730166e-14	-7.802012987109853e-14
1076	-19825.031128183007	-7.703010757734171e-14	-8.265300138031141e-14
1077	-19824.868366441777	-8.075460176666305e-14	-8.708554272786133e-14
1078	-19824.705604700557	-8.426559632607332e-14	-9.132417743486241e-14
1079	-19824.54284295933	-8.75898189036603e-14	-9.536255339437922e-14
1080	-19824.380081218107	-9.070017688233673e-14	-9.919004008047654e-14
1081	-19824.21731947688	-9.359667445958271e-14	-1.0281832104770737e-13
1082	-19824.054557735657	-9.629174576859054e-14	-1.0621949515250063e-13
1083	-19823.89179599443	-9.875902723610251e-14	-1.094278326159608e-13
1084	-19823.72903425321	-1.0101443850585844e-13	-1.1239445248584083e-13
1085	-19823.56627251198	-1.0306321978990947e-13	-1.1515813120719092e-13
1086	-19823.403510770757	-1.0489696050167102e-13	-1.1771090690140123e-13
1087	-19823.24074902953	-1.0652285227107353e-13	-1.2004971333336514e-13
1088	-19823.077987288303	-1.0794743337127593e-13	-1.2217092142489874e-13
1089	-19822.915225547076	-1.0914244864400291e-13	-1.2407936982134967e-13
1090	-19822.75246380585	-1.1015322248685127e-13	-1.2577801625337796e-13
1091	-19822.589702064633	-1.1093640350020298e-13	-1.2725223732299624e-13
1092	-19822.426940323407	-1.115295076027565e-13	-1.2853750848213333e-13
1093	-19822.26417858218	-1.1192645540012821e-13	-1.2958091227432697e-13
1094	-19822.10141684096	-1.1211257518424605e-13	-1.3044040000635678e-13
1095	-19821.938655099726	-1.1212820936566658e-13	-1.3108960801220828e-13
1096	-19821.775893358506	-1.1193522797729478e-13	-1.3153722810576505e-13
1097	-19821.61313161728	-1.1156946371612422e-13	-1.3179144880433202e-13
1098	-19821.45036987605	-1.1100578971758701e-13	-1.318406626761094e-13
1099	-19821.28760813483	-1.102717896269228e-13	-1.3171139760907352e-13
1100	-19821.1248463936	-1.0937069015094701e-13	-1.3138232855805237e-13
1101	-19820.96208465238	-1.0828096834653535e-13	-1.3086633337001618e-13
1102	-19820.799322911156	-1.0705272131750252e-13	-1.3018068113902867e-13
1103	-19820.636561169926	-1.0565875964558182e-13	-1.2932220623619348e-13
1104	-19820.4737994287	-1.0410735820505985e-13	-1.28282021298456e-13
1105	-19820.31103768748	-1.0240160445562718e-13	-1.270790094994787e-13
1106	-19820.148275946252	-1.0057627345385499e-13	-1.2571866972974425e-13
1107	-19819.98551420503	-9.860072240203659e-14	-1.2421095227529773e-13
1108	-19819.822752463806	-9.649277607132153e-14	-1.2254615867757357e-13
1109	-19819.659990722575	-9.426872556567574e-14	-1.2073834331643374e-13
1110	-19819.497228981352	-9.192792929432532e-14	-1.187949270021785e-13
1111	-19819.33446724013	-8.94847710250884e-14	-1.1672854031774016e-13
1112	-19819.17170549891	-8.693481836347978e-14	-1.1452828749306258e-13
1113	-19819.00894375768	-8.429165897734694e-14	-1.12222277723326e-13
1114	-19818.84618201645	-8.156072110100059e-14	-1.0977967686062254e-13
1115	-19818.683420275225	-7.874235017447985e-14	-1.0726213091939051e-13
1116	-19818.520658534	-7.585036868460748e-14	-1.0462692820666938e-13
1117	-19818.35789679277	-7.289905480493115e-14	-1.0190911770127135e-13
1118	-19818.195135051552	-6.990152120376889e-14	-9.91189720509489e-14
1119	-19818.03237331033	-6.682759349794458e-14	-9.623698427864568e-14
1120	-19817.869611569102	-6.372348569386396e-14	-9.328444256865484e-14
1121	-19817.70684982788	-6.05701848892929e-14	-9.028574374030074e-14
1122	-19817.544088086648	-5.738823597749176e-14	-8.720887206167532e-14
1123	-19817.38132634543	-5.4187249361652434e-14	-8.410100449511596e-14
1124	-19817.2185646042	-5.0967974538612184e-14	-8.094971763990269e-14
1125	-19817.05580286298	-4.773457789105219e-14	-7.775909356748805e-14
1126	-19816.89304112175	-4.451866382985134e-14	-7.454661535219963e-14
1127	-19816.73027938052	-4.129749592903188e-14	-7.131205241581138e-14
1128	-19816.5675176393	-3.808462273788885e-14	-6.806796780222089e-14
1129	-19816.40475589808	-3.489188046060697e-14	-6.480888905330849e-14
1130	-19816.241994156848	-3.172620720358403e-14	-6.155272141416782e-14
1131	-19816.07923241562	-2.8588645206396373e-14	-5.830843548472729e-14
1132	-19815.916470674398	-2.5523476632104585e-14	-5.50870355570946e-14
1133	-19815.753708933174	-2.2455261668032504e-14	-5.1879492340991846e-14
1134	-19815.59094719195	-1.9469865884875123e-14	-4.86815986778357e-14
1135	-19815.428185450728	-1.6542259052267868e-14	-4.555024411962187e-14
1136	-19815.2654237095	-1.3665131321711245e-14	-4.2432980768487135e-14
1137	-19815.102661968274	-1.085402510043737e-14	-3.9370732678994973e-14
1138	-19814.939900227047	-8.12203975187923e-15	-3.6341593923238813e-14
1139	-19814.777138485824	-5.4680450112426085e-15	-3.3401445101430454e-14
1140	-19814.6143767446	-2.899698479383253e-15	-3.05029159232368e-14
1141	-19814.45161500337	-4.2845604041214693e-16	-2.767886123875313e-14
1142	-19814.28885326215	1.940780438146864e-15	-2.4928599691594804e-14
1143	-19814.126091520924	4.242189564224398e-15	-2.223532151968281e-14
1144	-19813.963329779694	6.42778133315063e-15	-1.9631124844285815e-14
1145	-19813.800568038474	8.520657689080699e-15	-1.7118729129531676e-14
1146	-19813.637806297247	1.0477508958902395e-14	-1.4697809938278727e-14
1147	-19813.475044556024	1.2336149982706175e-14	-1.2369726953890093e-14
1148	-19813.3122828148	1.4075094696694183e-14	-1.0132845496575122e-14
1149	-19813.149521073567	1.5704096562473407e-14	-8.001870607844064e-15
1150	-19812.986759332347	1.7208398435782972e-14	-5.968722950628716e-15
1151	-19812.823997591124	1.85893733204229e-14	-4.043592305321879e-15
1152	-19812.661235849893	1.9860833546861362e-14	-2.2161441698615228e-15
1153	-19812.498474108677	2.0998267405840904e-14	-4.959917126613569e-16
1154	-19812.33571236745	2.2013207221340167e-14	1.106720441333212e-15
1155	-19812.172950626224	2.2895771651641078e-14	2.5744244891185743e-15
1156	-19812.010188885	2.3645044186816974e-14	3.952901708307921e-15
1157	-19811.847427143774	2.428311447173611e-14	5.204951565899353e-15
1158	-19811.684665402543	2.477710659039246e-14	6.3475698640082606e-15
1159	-19811.52190366132	2.5165561948038157e-14	7.38181973056048e-15
1160	-19811.359141920097	2.5416360438385734e-14	8.287713044672865e-15
1161	-19811.196380178873	2.5543736667929245e-14	9.07594321238251e-15
1162	-19811.03361843765	2.5544903119171713e-14	9.747638280285286e-15
1163	-19810.870856696423	2.5425170825260636e-14	1.031496346999163e-14
1164	-19810.7080949552	2.5187925502093447e-14	1.0766587376544717e-14
1165	-19810.545333213966	2.481759073340448e-14	1.1090092918951934e-14
1166	-19810.382571472743	2.4348146640702396e-14	1.131882641177879e-14
1167	-19810.21980973152	2.377199998030005e-14	1.1434700885758143e-14
1168	-19810.057047990296	2.3073990500194386e-14	1.1444739458257917e-14
1169	-19809.894286249073	2.2259669964308323e-14	1.1348602165292243e-14
1170	-19809.731524507846	2.1364334518922535e-14	1.1146212594962302e-14
1171	-19809.568762766623	2.036043156919696e-14	1.0844634448112951e-14
1172	-19809.406001025403	1.9257982795912847e-14	1.0457917814702524e-14
1173	-19809.24323928417	1.8070956186598942e-14	9.971365077130939e-15
1174	-19809.080477542946	1.678424508770657e-14	9.395576618843515e-15
1175	-19808.917715801723	1.543897338516756e-14	8.734944874570217e-15
1176	-19808.754954060492	1.399862441073469e-14	7.987224107280477e-15
1177	-19808.59219231927	1.2488898312876031e-14	7.173122035243854e-15
1178	-19808.429430578046	1.0927520732266972e-14	6.288270922689098e-15
1179	-19808.26666883682	9.282051990793394e-15	5.318524225345194e-15
1180	-19808.1039070956	7.585481991241394e-15	4.292168974193767e-15
1181	-19807.941145354365	5.8428871480699424e-15	3.203939151771209e-15
1182	-19807.778383613146	4.060706586662726e-15	2.075643622196687e-15
1183	-19807.615621871922	2.2386955327163067e-15	8.8350638495403e-16
1184	-19807.452860130696	3.6762479454487456e-16	-3.5433692208127945e-16
1185	-19807.290098389465	-1.5111498806119706e-15	-1.6065519018674188e-15
1186	-19807.127336648242	-3.4202680907005923e-15	-2.918469511359437e-15
1187	-19806.96457490702	-5.347236125999795e-15	-4.2549425350183994e-15
1188	-19806.801813165795	-7.276165920960564e-15	-5.6008072926958636e-15
1189	-19806.639051424572	-9.210782154460865e-15	-6.98385710413466e-15
1190	-19806.476289683345	-1.114412078809358e-14	-8.362241623677736e-15
1191	-19806.31352794212	-1.3062900304756287e-14	-9.752366880896376e-15
1192	-19806.150766200895	-1.495555371657578e-14	-1.113388987327725e-14
1193	-19805.98800445967	-1.6833963692061985e-14	-1.2513329866928868e-14
1194	-19805.825242718445	-1.8699357177357642e-14	-1.3893424547962388e-14
1195	-19805.662480977215	-2.0512511924935838e-14	-1.524188519262178e-14
1196	-19805.499719235995	-2.2281506226903512e-14	-1.6580619660097906e-14
1197	-19805.33695749477	-2.402443575899635e-14	-1.789240646962646e-14
1198	-19805.174195753545	-2.5699422360451992e-14	-1.9164471856818694e-14
1199	-19805.01143401232	-2.7310060636863673e-14	-2.0404635255811936e-14
1200	-19804.84867227109	-2.886365926592497e-14	-2.158940595511602e-14
1201	-19804.685910529868	-3.035554318612609e-14	-2.2741313455637312e-14
1202	-19804.523148788645	-3.17598287245694e-14	-2.383174728775501e-14
1203	-19804.360387047418	-3.308105834255589e-14	-2.4863706300624837e-14
1204	-19804.1976253062	-3.432745645393997e-14	-2.5830133063834505e-14
1205	-19804.034863564968	-3.5487321047883496e-14	-2.673976377369614e-14
1206	-19803.87210182374	-3.654651765841177e-14	-2.7571823237436934e-14
1207	-19803.70934008252	-3.749209616503145e-14	-2.8314765452856093e-14
1208	-19803.546578341284	-3.834796378857378e-14	-2.899908324074037e-14
1209	-19803.383816600068	-3.910800296921839e-14	-2.9590822588754315e-14
1210	-19803.221054858837	-3.973020122388232e-14	-3.0092235112405026e-14
1211	-19803.058293117618	-4.0262471803258475e-14	-3.050855050424683e-14
1212	-19802.895531376387	-4.065708452358807e-14	-3.082380695041232e-14
1213	-19802.732769635168	-4.094052827910328e-14	-3.104619333996196e-14
1214	-19802.570007893944	-4.110053447776532e-14	-3.116542330869248e-14
1215	-19802.407246152718	-4.112998888410892e-14	-3.118630298591862e-14
1216	-19802.24448441149	-4.1026874831596174e-14	-3.110669985951774e-14
1217	-19802.081722670267	-4.080050923717446e-14	-3.091398655972231e-14
1218	-19801.91896092904	-4.0440369840868244e-14	-3.061303082584255e-14
1219	-19801.75619918781	-3.993805894968084e-14	-3.020451129293629e-14
1220	-19801.593437446594	-3.930500001004075e-14	-2.9685943615314456e-14
1221	-19801.43067570537	-3.8548834578589424e-14	-2.905554447531592e-14
1222	-19801.26791396414	-3.762449028632467e-14	-2.8285823438040687e-14
1223	-19801.105152222917	-3.6587908830379415e-14	-2.743368982614398e-14
1224	-19800.94239048169	-3.541403185430351e-14	-2.6474132972717183e-14
1225	-19800.779628740464	-3.40919469508625e-14	-2.5372857331139492e-14
1226	-19800.616866999237	-3.2649660495435796e-14	-2.4184984379095293e-14
1227	-19800.45410525801	-3.1056025035901935e-14	-2.2861232287058247e-14
1228	-19800.29134351679	-2.933647252767299e-14	-2.1444746753817358e-14
1229	-19800.128581775567	-2.7488288309669027e-14	-1.9911868964958844e-14
1230	-19799.96582003434	-2.5507604950190327e-14	-1.8275386652078713e-14
1231	-19799.80305829312	-2.3397340539588962e-14	-1.650994019813037e-14
1232	-19799.64029655189	-2.116164714286451e-14	-1.4655753041192128e-14
1233	-19799.477534810663	-1.8804162848896304e-14	-1.269484707263514e-14
1234	-19799.314773069444	-1.6330151473684666e-14	-1.0642129942069065e-14
1235	-19799.15201132821	-1.3732792933363924e-14	-8.471960181642459e-15
1236	-19798.98924958699	-1.1028634627824335e-14	-6.226128361551547e-15
1237	-19798.82648784576	-8.215530552184943e-15	-3.876612430089257e-15
1238	-19798.66372610454	-5.284725888329643e-15	-1.4441938225929588e-15
1239	-19798.500964363313	-2.278047327252051e-15	1.063281474875038e-15
1240	-19798.338202622082	8.467411083801967e-16	3.661903206879249e-15
1241	-19798.175440880863	4.0586022309194494e-15	6.3460653778544485e-15
1242	-19798.01267913964	7.35183657725646e-15	9.081375903142299e-15
1243	-19797.849917398413	1.0718529479826322e-14	1.1898451179344341e-14
1244	-19797.68715565719	1.4179028747048845e-14	1.4771977247872384e-14
1245	-19797.524393915966	1.7695504381311378e-14	1.771439084266987e-14
1246	-19797.361632174732	2.1287582857806995e-14	2.069647500232388e-14
1247	-19797.198870433513	2.4940342465442538e-14	2.3745059571671304e-14
1248	-19797.03610869229	2.862947976983174e-14	2.6807802912520907e-14
1249	-19796.873346951066	3.2359467050141295e-14	2.9910010867337583e-14
1250	-19796.71058520984	3.616168420540582e-14	3.307281424762966e-14
1251	-19796.54782346861	3.9975777286267323e-14	3.624454744784697e-14
1252	-19796.385061727386	4.382491314924221e-14	3.943974852901064e-14
1253	-19796.222299986162	4.7674756205088957e-14	4.26412250898036e-14
1254	-19796.059538244932	5.1561881677553703e-14	4.5857299823064867e-14
1255	-19795.896776503712	5.544042712319683e-14	4.9069054537848425e-14
1256	-19795.734014762485	5.93282824621333e-14	5.228517522595959e-14
1257	-19795.571253021262	6.319746164176021e-14	5.548784230304105e-14
1258	-19795.40849128004	6.707326325412919e-14	5.86756015582515e-14
1259	-19795.245729538812	7.091016456231475e-14	6.184373537205298e-14
1260	-19795.082967797585	7.472184984878112e-14	6.497898538338769e-14
1261	-19794.920206056362	7.849844160791074e-14	6.808499804652613e-14
1262	-19794.757444315135	8.224766575954807e-14	7.115101152984775e-14
1263	-19794.594682573916	8.591761156246557e-14	7.416330196267275e-14
1264	-19794.43192083268	8.954341957853658e-14	7.711375800549951e-14
1265	-19794.269159091462	9.312146058678613e-14	8.003517733024772e-14
1266	-19794.106397350235	9.662800382000608e-14	8.287714420483584e-14
1267	-19793.943635609005	1.0004782931072034e-13	8.564552933915575e-14
1268	-19793.78087386778	1.0337253382222133e-13	8.832563591097942e-14
1269	-19793.618112126558	1.0662634995715059e-13	9.094334659562286e-14
1270	-19793.455350385335	1.0979994864332553e-13	9.347250432414192e-14
1271	-19793.29258864411	1.1284722655113339e-13	9.589896420151098e-14
1272	-19793.12982690289	1.1578924873073904e-13	9.823675205723605e-14
1273	-19792.96706516166	1.186238815330066e-13	1.0045706359586869e-13
1274	-19792.804303420435	1.213358094221769e-13	1.0258706025801187e-13
1275	-19792.641541679208	1.2393763918667756e-13	1.0460211021613066e-13
1276	-19792.478779937985	1.2639830103221536e-13	1.0649416534757711e-13
1277	-19792.31601819676	1.2872134302558875e-13	1.0827527643559297e-13
1278	-19792.15325645553	1.3090488309812934e-13	1.0991203303370157e-13
1279	-19791.990494714308	1.3294534167931365e-13	1.1142575100416464e-13
1280	-19791.827732973084	1.348441900259727e-13	1.1281247779469338e-13
1281	-19791.664971231854	1.3660038914619793e-13	1.1406456151408753e-13
1282	-19791.502209490634	1.3817623614191968e-13	1.151599937145124e-13
1283	-19791.339447749408	1.396005021421459e-13	1.1613406806329217e-13
1284	-19791.176686008184	1.408462713051446e-13	1.1693444760420548e-13
1285	-19791.01392426696	1.419560463292274e-13	1.1761560105756916e-13
1286	-19790.85116252573	1.4288291418431402e-13	1.1812368106454277e-13
1287	-19790.688400784507	1.4361817666588966e-13	1.1847038179440426e-13
1288	-19790.52563904328	1.4419105933089946e-13	1.1868636134167084e-13
1289	-19790.362877302065	1.4459975235561307e-13	1.1872957560073787e-13
1290	-19790.200115560838	1.4482123671870647e-13	1.1862484474000976e-13
1291	-19790.037353819607	1.448505808253749e-13	1.1834299645452615e-13
1292	-19789.874592078384	1.4470445089545414e-13	1.1791192088947973e-13
1293	-19789.711830337157	1.4436668796089836e-13	1.173039363187721e-13
1294	-19789.549068595934	1.438638321796062e-13	1.165503804271675e-13
1295	-19789.386306854707	1.4315731260624198e-13	1.156189449493903e-13
1296	-19789.223545113477	1.4228370241603684e-13	1.1454512989123992e-13
1297	-19789.060783372257	1.4122148730464434e-13	1.1329738698126184e-13
1298	-19788.898021631034	1.3996322123552288e-13	1.118867840406701e-13
1299	-19788.73525988981	1.3852691123273063e-13	1.1031174921412524e-13
1300	-19788.57249814858	1.3690547840535878e-13	1.0858282562256656e-13
1301	-19788.40973640736	1.3512320429984218e-13	1.0670441790230281e-13
1302	-19788.24697466613	1.3313866729248132e-13	1.0465276557316721e-13
1303	-19788.0842129249	1.309766787705043e-13	1.0244943698436113e-13
1304	-19787.921451183687	1.2865890706018848e-13	1.0012092163450583e-13
1305	-19787.758689442457	1.2616937540310742e-13	9.761919964573709e-14
1306	-19787.59592770123	1.2349169589454705e-13	9.497469708454633e-14
1307	-19787.433165960007	1.206463687955332e-13	9.218186842842212e-14
1308	-19787.27040421878	1.1763697163276372e-13	8.924218434731575e-14
1309	-19787.10764247756	1.144910881091532e-13	8.618406881676231e-14
1310	-19786.94488073633	1.1116793573394026e-13	8.298157056267349e-14
1311	-19786.782118995106	1.0769965901434345e-13	7.965060499632256e-14
1312	-19786.619357253883	1.0406298506405188e-13	7.618242567009404e-14
1313	-19786.456595512653	1.0031147030670688e-13	7.260747916173419e-14
1314	-19786.29383377143	9.641322066149087e-14	6.891134150576629e-14
1315	-19786.131072030203	9.236300118146224e-14	6.509618508870306e-14
1316	-19785.968310288983	8.819178072011554e-14	6.11776271855354e-14
1317	-19785.80554854776	8.391165660743096e-14	5.715717801817805e-14
1318	-19785.642786806526	7.949704091988091e-14	5.303139728160809e-14
1319	-19785.480025065306	7.49871014488709e-14	4.8823286605861447e-14
1320	-19785.31726332408	7.035036003578906e-14	4.452264490386517e-14
1321	-19785.154501582856	6.562596343627386e-14	4.013951299693832e-14
1322	-19784.991739841633	6.078335503400089e-14	3.567618958294149e-14
1323	-19784.828978100402	5.587307172764056e-14	3.114002324104443e-14
1324	-19784.66621635918	5.087669985880777e-14	2.656306946331483e-14
1325	-19784.503454617956	4.580134152742009e-14	2.190435754574382e-14
1326	-19784.340692876733	4.06579608328599e-14	1.7193319911819347e-14
1327	-19784.177931135502	3.544597056079086e-14	1.242382640346616e-14
1328	-19784.01516939428	3.018429813883557e-14	7.645156985605228e-15
1329	-19783.852407653056	2.4874949270497035e-14	2.818546268494375e-15
1330	-19783.68964591183	1.9515834737425133e-14	-2.0496588771882967e-15
1331	-19783.526884170606	1.4117202086334513e-14	-6.926594438175705e-15
1332	-19783.36412242937	8.702503832275894e-15	-1.1820417721418701e-14
1333	-19783.201360688156	3.2623560592671553e-15	-1.6725898229492797e-14
1334	-19783.03859894693	-2.184389768834988e-15	-2.1623456491635098e-14
1335	-19782.875837205702	-7.654376159953658e-15	-2.653212115149217e-14
1336	-19782.71307546448	-1.3122062194105653e-14	-3.1428067440787106e-14
1337	-19782.55031372325	-1.85772524206453e-14	-3.630168391936567e-14
1338	-19782.38755198203	-2.4013854665161258e-14	-4.114459000166193e-14
1339	-19782.224790240805	-2.94280754411448e-14	-4.595188262648921e-14
1340	-19782.062028499582	-3.4828130472915925e-14	-5.07547151282291e-14
1341	-19781.899266758355	-4.0185406885521973e-14	-5.550252592556177e-14
1342	-19781.736505017125	-4.5505446129665325e-14	-6.019769650893074e-14
1343	-19781.5737432759	-5.076022190631262e-14	-6.483659904612667e-14
1344	-19781.410981534682	-5.5953964048247544e-14	-6.940150843731319e-14
1345	-19781.248219793444	-6.11250837253414e-14	-7.392317711196162e-14
1346	-19781.085458052225	-6.618931148582521e-14	-7.835322768818554e-14
1347	-19780.922696311	-7.11978109571629e-14	-8.273138359552198e-14
1348	-19780.759934569774	-7.611177048896036e-14	-8.700595287529768e-14
1349	-19780.59717282855	-8.09378318060616e-14	-9.119835159137582e-14
1350	-19780.434411087324	-8.567042077902022e-14	-9.528586428981126e-14
1351	-19780.271649346105	-9.029821170557802e-14	-9.92814407517501e-14
1352	-19780.108887604878	-9.483350622448294e-14	-1.03183826029246e-13
1353	-19779.946125863655	-9.924633678806101e-14	-1.0695145316364513e-13
1354	-19779.783364122424	-1.0352712693436326e-13	-1.1060664235057431e-13
1355	-19779.6206023812	-1.0770646789913754e-13	-1.1415757125479688e-13
1356	-19779.457840639974	-1.117474316584872e-13	-1.1757507622500516e-13
1357	-19779.295078898755	-1.1565869842668878e-13	-1.208691668610949e-13
1358	-19779.13231715753	-1.1942011003468244e-13	-1.2401353869439364e-13
1359	-19778.9695554163	-1.2303396077371854e-13	-1.270332914844746e-13
1360	-19778.806793675078	-1.2650338798325422e-13	-1.2990801248848686e-13
1361	-19778.644031933844	-1.298437677809353e-13	-1.3265622924975147e-13
1362	-19778.481270192624	-1.3298718580919786e-13	-1.3522228614967777e-13
1363	-19778.318508451397	-1.3598170525159885e-13	-1.3765955560548775e-13
1364	-19778.15574671017	-1.3882362053395802e-13	-1.3993940196582094e-13
1365	-19777.99298496895	-1.414911615881171e-13	-1.4205590216765442e-13
1366	-19777.830223227727	-1.4397789641086636e-13	-1.4400983830945713e-13
1367	-19777.667461486497	-1.4630362622971598e-13	-1.4582046161409796e-13
1368	-19777.50469974528	-1.4843131743477425e-13	-1.4743713606169689e-13
1369	-19777.341938004047	-1.5039512675109153e-13	-1.4890166281107732e-13
1370	-19777.179176262824	-1.5217174788075582e-13	-1.50199485730611e-13
1371	-19777.016414521604	-1.5376488236475543e-13	-1.513312575699406e-13
1372	-19776.853652780374	-1.551561206710537e-13	-1.5227576749720017e-13
1373	-19776.690891039154	-1.563687600417116e-13	-1.5305283121923754e-13
1374	-19776.528129297923	-1.5738954378706804e-13	-1.5366318084776663e-13
1375	-19776.365367556697	-1.582139833673238e-13	-1.5408911742778163e-13
1376	-19776.202605815477	-1.5885937216256104e-13	-1.543522064955743e-13
1377	-19776.039844074243	-1.593206333709135e-13	-1.5443408477054017e-13
1378	-19775.877082333023	-1.5955261388643923e-13	-1.5431854749647248e-13
1379	-19775.714320591796	-1.5961222147766044e-13	-1.540651855231582e-13
1380	-19775.551558850577	-1.594832363952906e-13	-1.5362643076254354e-13
1381	-19775.38879710935	-1.5914512752424554e-13	-1.5299327594312253e-13
1382	-19775.226035368127	-1.586238978654903e-13	-1.5219975432443277e-13
1383	-19775.063273626896	-1.5789829126475565e-13	-1.5122797034132171e-13
1384	-19774.900511885673	-1.5698904642419358e-13	-1.5008605461617646e-13
1385	-19774.73775014445	-1.558934857115582e-13	-1.4878778369901587e-13
1386	-19774.574988403227	-1.5460423913998082e-13	-1.473047454627326e-13
1387	-19774.412226662	-1.5312016957124566e-13	-1.4565568509156133e-13
1388	-19774.24946492077	-1.5145153629916948e-13	-1.4384768540408126e-13
1389	-19774.086703179546	-1.4961327878820769e-13	-1.4188934465746784e-13
1390	-19773.923941438323	-1.4757759857116913e-13	-1.39742778210416e-13
1391	-19773.761179697092	-1.4537566120353172e-13	-1.3746921449918853e-13
1392	-19773.598417955873	-1.430066978333828e-13	-1.3503052370746517e-13
1393	-19773.435656214646	-1.404521911072344e-13	-1.3243804983546492e-13
1394	-19773.272894473423	-1.377416973575441e-13	-1.297158572791679e-13
1395	-19773.1101327322	-1.348352339682527e-13	-1.2682465344874806e-13
1396	-19772.94737099097	-1.3179013876074918e-13	-1.2380430878009692e-13
1397	-19772.784609249746	-1.2859564476841623e-13	-1.2065511329278405e-13
1398	-19772.62184750852	-1.2522075726104685e-13	-1.1735820897681464e-13
1399	-19772.459085767296	-1.2171879981744476e-13	-1.1394384605912776e-13
1400	-19772.296324026076	-1.180612437296502e-13	-1.104054835135989e-13
1401	-19772.133562284846	-1.1427929816042513e-13	-1.0674649943466342e-13
1402	-19771.97080054362	-1.1032678238945821e-13	-1.0296005155109228e-13
1403	-19771.8080388024	-1.0626769679163909e-13	-9.909002771049765e-14
1404	-19771.64527706117	-1.0208480959408728e-13	-9.50933641300537e-14
1405	-19771.48251531994	-9.777416529696806e-14	-9.100590190382019e-14
1406	-19771.31975357872	-9.335584178680411e-14	-8.681910996219333e-14
1407	-19771.156991837495	-8.882848939439902e-14	-8.254359677338805e-14
1408	-19770.994230096272	-8.420450525059073e-14	-7.820106001060447e-14
1409	-19770.83146835505	-7.947776704484762e-14	-7.377262377736959e-14
1410	-19770.668706613822	-7.465802397426694e-14	-6.926103326664918e-14
1411	-19770.505944872595	-6.974238814668602e-14	-6.468289646160117e-14
1412	-19770.34318313137	-6.475850680606874e-14	-6.004394488556454e-14
1413	-19770.180421390145	-5.97099253901753e-14	-5.535979138551158e-14
1414	-19770.017659648922	-5.4575811044259997e-14	-5.0613170116255936e-14
1415	-19769.85489790769	-4.939954629962797e-14	-4.582664632642146e-14
1416	-19769.692136166468	-4.415642535799005e-14	-4.100783073808579e-14
1417	-19769.529374425245	-3.887071809596345e-14	-3.614611817259299e-14
1418	-19769.366612684014	-3.355098839990228e-14	-3.127864627648002e-14
1419	-19769.2038509428	-2.8180944564788133e-14	-2.6367939318459277e-14
1420	-19769.041089201568	-2.2792858830609106e-14	-2.1464209311382686e-14
1421	-19768.878327460345	-1.739296927205883e-14	-1.6541352508131573e-14
1422	-19768.71556571912	-1.1982092045153805e-14	-1.1626549720659883e-14
1423	-19768.55280397789	-6.544828994140995e-15	-6.693470664278053e-15
1424	-19768.39004223667	-1.1464022884515538e-15	-1.8120776765338545e-15
1425	-19768.22728049544	4.293696625454906e-15	3.0799066124917562e-15
1426	-19768.064518754218	9.689234690930805e-15	7.943021582609191e-15
1427	-19767.901757012998	1.5083393588650073e-14	1.2784616744678723e-14
1428	-19767.73899527177	2.043910444612758e-14	1.7583514945373753e-14
1429	-19767.57623353054	2.5744540582375698e-14	2.2320262073564548e-14
1430	-19767.41347178932	3.1034899382833014e-14	2.7037851121073806e-14
1431	-19767.25071004809	3.6273417115544125e-14	3.1704846094298626e-14
1432	-19767.087948306867	4.14592479761439e-14	3.62952783633866e-14
1433	-19766.92518656564	4.656655589776408e-14	4.081023982163734e-14
1434	-19766.762424824414	5.162664264480296e-14	4.528469703816799e-14
1435	-19766.599663083194	5.661453598837293e-14	4.967175195217881e-14
1436	-19766.43690134197	6.152771963297144e-14	5.3979102910933733e-14
1437	-19766.274139600744	6.63464358044563e-14	5.820419109411574e-14
1438	-19766.11137785952	7.108413914635132e-14	6.23366795598479e-14
1439	-19765.948616118294	7.570918061795263e-14	6.636717967528489e-14
1440	-19765.78585437706	8.024059809326152e-14	7.029420823660615e-14
1441	-19765.623092635844	8.467266421479367e-14	7.411849856882467e-14
1442	-19765.460330894617	8.90010811917311e-14	7.784345255722175e-14
1443	-19765.29756915339	9.319667490170606e-14	8.144019746346112e-14
1444	-19765.134807412167	9.727160978741539e-14	8.492515235722994e-14
1445	-19764.97204567094	1.0121856197139044e-13	8.8279411464497e-14
1446	-19764.80928392972	1.050543300534787e-13	9.152842425534443e-14
1447	-19764.64652218849	1.0873128137116641e-13	9.463920574189271e-14
1448	-19764.483760447267	1.1227258169742706e-13	9.759058806711136e-14
1449	-19764.320998706044	1.1568486420121214e-13	1.0042873706433739e-13
1450	-19764.158236964813	1.189426637479362e-13	1.0313240553103958e-13
1451	-19763.99547522359	1.2204325157522996e-13	1.0567747671908357e-13
1452	-19763.832713482367	1.2499694160643993e-13	1.0809046511194958e-13
1453	-19763.669951741143	1.2778809429492455e-13	1.1034776304886286e-13
1454	-19763.507189999924	1.3043404536997408e-13	1.1246252660592476e-13
1455	-19763.344428258686	1.328988545991563e-13	1.1442739414662322e-13
1456	-19763.181666517463	1.3521331920276373e-13	1.1623183340443414e-13
1457	-19763.01890477624	1.373667783173995e-13	1.1789533961260077e-13
1458	-19762.856143035013	1.3932250284272915e-13	1.1938189960505756e-13
1459	-19762.693381293793	1.4112232616865968e-13	1.2071556383322226e-13
1460	-19762.530619552563	1.427578150339183e-13	1.2189487849842902e-13
1461	-19762.36785781134	1.4421613465984851e-13	1.229224212093433e-13
1462	-19762.205096070116	1.4549845545391437e-13	1.2377791804289446e-13
1463	-19762.042334328893	1.4660873499329605e-13	1.2448475792126048e-13
1464	-19761.879572587666	1.4753003571594441e-13	1.2501642673596856e-13
1465	-19761.716810846436	1.4831687119826738e-13	1.2541524373411195e-13
1466	-19761.554049105212	1.488863054870196e-13	1.2563827910405936e-13
1467	-19761.391287363986	1.4929318042083359e-13	1.257079685168961e-13
1468	-19761.228525622766	1.4953099223683043e-13	1.2562135124261993e-13
1469	-19761.065763881536	1.4959965283950477e-13	1.2538110144106234e-13
1470	-19760.903002140312	1.4949933770365974e-13	1.2498410948669224e-13
1471	-19760.74024039909	1.4921436448424498e-13	1.2444704704439545e-13
1472	-19760.577478657862	1.4876630637553702e-13	1.23741572596177e-13
1473	-19760.414716916643	1.4816551396553862e-13	1.2290302812064657e-13
1474	-19760.251955175412	1.47371829029929e-13	1.218921987152531e-13
1475	-19760.089193434193	1.4643894340485538e-13	1.2078077468311193e-13
1476	-19759.926431692966	1.4532678316029025e-13	1.1949789500453016e-13
1477	-19759.76366995174	1.4407828561208122e-13	1.1808976762532186e-13
1478	-19759.600908210516	1.4266506931543878e-13	1.1654306767216653e-13
1479	-19759.438146469285	1.4110226738771582e-13	1.1486493126917512e-13
1480	-19759.275384728066	1.3938961172086317e-13	1.1306975956192992e-13
1481	-19759.11262298684	1.3755030610335806e-13	1.1115630771244677e-13
1482	-19758.949861245605	1.3555507266166496e-13	1.091091169457746e-13
1483	-19758.787099504385	1.3342772565972889e-13	1.0695188893262255e-13
1484	-19758.624337763158	1.3116997859152792e-13	1.0468361483448888e-13
1485	-19758.461576021935	1.2878291972085892e-13	1.0230409160216669e-13
1486	-19758.298814280708	1.2627226690798787e-13	9.981977680234057e-14
1487	-19758.136052539485	1.236501012015407e-13	9.725249159042137e-14
1488	-19757.973290798265	1.2091877076761014e-13	9.458775763719467e-14
1489	-19757.81052905704	1.1808630825192382e-13	9.184571405693302e-14
1490	-19757.647767315815	1.151366168514922e-13	8.900075266508916e-14
1491	-19757.485005574592	1.1208320879500099e-13	8.609559644478226e-14
1492	-19757.322243833358	1.0892895241051061e-13	8.309978989568566e-14
1493	-19757.159482092135	1.0572586879865182e-13	8.004994066818369e-14
1494	-19756.996720350908	1.0241551017055172e-13	7.693434647481733e-14
1495	-19756.83395860969	9.902937771007233e-14	7.374816679519404e-14
1496	-19756.67119686846	9.558541082585214e-14	7.053892787529444e-14
1497	-19756.508435127234	9.209284862798394e-14	6.728996660251973e-14
1498	-19756.345673386008	8.851156701627215e-14	6.397284704216126e-14
1499	-19756.182911644784	8.489179855340304e-14	6.065604243147721e-14
1500	-19756.020149903557	8.121339019937366e-14	5.727129355543995e-14
1501	-19755.85738816233	7.751590340920335e-14	5.3880104647409505e-14
1502	-19755.694626421115	7.377001109104898e-14	5.0479761339145214e-14
1503	-19755.531864679888	7.000255193668586e-14	4.705253321110146e-14
1504	-19755.369102938657	6.622642044561049e-14	4.3639403163078335e-14
1505	-19755.20634119744	6.242532449795585e-14	4.022414613147904e-14
1506	-19755.043579456207	5.859482087236411e-14	3.6785702773852894e-14
1507	-19754.88081771498	5.477591927865315e-14	3.339107206510508e-14
1508	-19754.71805597376	5.096850997417618e-14	2.9996144458510165e-14
1509	-19754.55529423253	4.715947529074222e-14	2.6641047426253346e-14
1510	-19754.39253249131	4.335572357028537e-14	2.3283620513722284e-14
1511	-19754.22977075008	3.9605657412011133e-14	1.9976599859989827e-14
1512	-19754.067009008857	3.584412044748114e-14	1.6696058107330935e-14
1513	-19753.904247267637	3.213886060496046e-14	1.3481877415845888e-14
1514	-19753.741485526407	2.845035216982772e-14	1.0281918199891356e-14
1515	-19753.578723785184	2.4800045430809294e-14	7.150111663971006e-15
1516	-19753.41596204396	2.1198918847314166e-14	4.05416402903658e-15
1517	-19753.253200302737	1.7653661959078256e-14	1.0351828581285958e-15
1518	-19753.09043856151	1.4169795005545759e-14	-1.9108334101915935e-15
1519	-19752.92767682028	1.07387779044223e-14	-4.80780419464838e-15
1520	-19752.764915079057	7.372807949222619e-15	-7.632531872897658e-15
1521	-19752.602153337837	4.068739031367973e-15	-1.0389330265337843e-14
1522	-19752.43939159661	8.523807588569349e-16	-1.3051902243695291e-14
1523	-19752.276629855387	-2.3030304575893012e-15	-1.5635405455130204e-14
1524	-19752.11386811416	-5.3491088414227454e-15	-1.8130272520132272e-14
1525	-19751.95110637293	-8.32461330161678e-15	-2.053505934699141e-14
1526	-19751.788344631706	-1.1213020876887205e-14	-2.2846845444980626e-14
1527	-19751.625582890483	-1.401841617664561e-14	-2.5078434912207165e-14
1528	-19751.462821149253	-1.671230232260687e-14	-2.7204844857512847e-14
1529	-19751.300059408033	-1.931565503674706e-14	-2.923994372044389e-14
1530	-19751.13729766681	-2.1826037231298486e-14	-3.1175781324544566e-14
1531	-19750.974535925583	-2.4230133995348348e-14	-3.301098308218254e-14
1532	-19750.81177418436	-2.653456423467291e-14	-3.4746467646159605e-14
1533	-19750.64901244313	-2.871958052336466e-14	-3.634340662746455e-14
1534	-19750.48625070191	-3.081199760415939e-14	-3.7873372423154474e-14
1535	-19750.32348896068	-3.277329490423423e-14	-3.9284425798338554e-14
1536	-19750.160727219452	-3.4642223896890997e-14	-4.0589978299487046e-14
1537	-19749.997965478233	-3.638246899430726e-14	-4.178824981779373e-14
1538	-19749.83520373701	-3.8021990523004733e-14	-4.2870248111041434e-14
1539	-19749.67244199578	-3.953865348369224e-14	-4.385338611495782e-14
1540	-19749.50968025456	-4.0949821884399754e-14	-4.473826376762788e-14
1541	-19749.34691851333	-4.2249269581383856e-14	-4.550878996763088e-14
1542	-19749.18415677211	-4.343036713799496e-14	-4.6177120826072035e-14
1543	-19749.02139503088	-4.449299588593097e-14	-4.673420906783345e-14
1544	-19748.858633289656	-4.544661410503982e-14	-4.718753823740583e-14
1545	-19748.695871548432	-4.629076234084205e-14	-4.7544232098115143e-14
1546	-19748.533109807202	-4.7017646712867005e-14	-4.779986703714767e-14
1547	-19748.370348065982	-4.7647443254599534e-14	-4.796410796093916e-14
1548	-19748.207586324752	-4.815028149644094e-14	-4.80126022112389e-14
1549	-19748.04482458353	-4.855476476230193e-14	-4.797072078445581e-14
1550	-19747.882062842305	-4.8845899449947676e-14	-4.784243565676536e-14
1551	-19747.719301101082	-4.9043314966753105e-14	-4.76292463606564e-14
1552	-19747.55653935985	-4.913603468458776e-14	-4.730897396908547e-14
1553	-19747.39377761863	-4.913660481026648e-14	-4.6933137105395274e-14
1554	-19747.231015877405	-4.902065273342437e-14	-4.646610815420021e-14
1555	-19747.068254136175	-4.8835666888523e-14	-4.591226427781343e-14
1556	-19746.905492394962	-4.853858183628168e-14	-4.5278616385564786e-14
1557	-19746.74273065373	-4.8166162100898864e-14	-4.4576940952803026e-14
1558	-19746.579968912505	-4.769622408437594e-14	-4.380633673418105e-14
1559	-19746.417207171282	-4.715082815009927e-14	-4.297855375233658e-14
1560	-19746.25444543005	-4.652400233563808e-14	-4.206379097321735e-14
1561	-19746.091683688835	-4.5830151704783135e-14	-4.1113977640951396e-14
1562	-19745.9289219476	-4.505825632347527e-14	-4.0115995940689573e-14
1563	-19745.766160206374	-4.421600569353737e-14	-3.906141187511969e-14
1564	-19745.603398465155	-4.3304315920135e-14	-3.7951658063314617e-14
1565	-19745.44063672393	-4.23385613826231e-14	-3.6805582119874486e-14
1566	-19745.2778749827	-4.132299761623252e-14	-3.56343968747975e-14
1567	-19745.115113241474	-4.0240311782477394e-14	-3.4401658408052984e-14
1568	-19744.95235150025	-3.912404506988596e-14	-3.3162095890968835e-14
1569	-19744.789589759024	-3.795524745824203e-14	-3.187918085406436e-14
1570	-19744.626828017797	-3.6750846075772167e-14	-3.059396885564624e-14
1571	-19744.464066276574	-3.549541887508504e-14	-2.928388709370209e-14
1572	-19744.301304535355	-3.4213517063620033e-14	-2.7952204844959967e-14
1573	-19744.138542794128	-3.291388830959868e-14	-2.6626137276530294e-14
1574	-19743.975781052904	-3.157228703182891e-14	-2.5279880387913745e-14
1575	-19743.813019311678	-3.021821617285022e-14	-2.3944682271654353e-14
1576	-19743.650257570454	-2.8838185287609837e-14	-2.2591214103516373e-14
1577	-19743.48749582923	-2.7475432657384398e-14	-2.128445626420797e-14
1578	-19743.324734088004	-2.6079796236431332e-14	-1.9953288667957667e-14
1579	-19743.161972346777	-2.4674894703217038e-14	-1.865270684487784e-14
1580	-19742.99921060555	-2.3277237766383057e-14	-1.7366600140109948e-14
1581	-19742.836448864327	-2.187916625742257e-14	-1.6101901791133538e-14
1582	-19742.6736871231	-2.0494969723339404e-14	-1.48616234220492e-14
1583	-19742.510925381885	-1.9124195925851616e-14	-1.3655867361723989e-14
1584	-19742.348163640647	-1.7751891171382282e-14	-1.247521220018998e-14
1585	-19742.185401899427	-1.6409397846245138e-14	-1.1338327799652931e-14
1586	-19742.022640158204	-1.5078630712922716e-14	-1.022676353355179e-14
1587	-19741.859878416977	-1.3780033039885864e-14	-9.174255609553102e-15
1588	-19741.69711667575	-1.2501567601935518e-14	-8.151994951804556e-15
1589	-19741.534354934527	-1.1249677040283292e-14	-7.18032967102253e-15
1590	-19741.3715931933	-1.0043286332338008e-14	-6.259780953203031e-15
1591	-19741.208831452077	-8.86333719262834e-15	-5.3938312759903416e-15
1592	-19741.046069710846	-7.723691566946272e-15	-4.570682260920684e-15
1593	-19740.883307969627	-6.639391226832112e-15	-3.8186929662876095e-15
1594	-19740.720546228396	-5.560349947141875e-15	-3.10818198017846e-15
1595	-19740.557784487177	-4.549863657640156e-15	-2.476448426308674e-15
1596	-19740.395022745954	-3.5807126558364656e-15	-1.879256127369916e-15
1597	-19740.232261004723	-2.663637432487476e-15	-1.3727783699627534e-15
1598	-19740.0694992635	-1.789908428825417e-15	-9.126216224255289e-16
1599	-19739.906737522277	-9.880974931914518e-16	-5.239347099128555e-16
1600	-19739.74397578105	-2.1830749573200292e-16	-1.9247016217063624e-16
1601	-19739.581214039827	4.909017118042846e-16	5.664899659066844e-17
1602	-19739.4184522986	1.14769039210367e-15	2.585925220664881e-16
1603	-19739.25569055737	1.7508065044197159e-15	3.922060459228816e-16
1604	-19739.09292881615	2.29110480433308e-15	4.536366848615781e-16
1605	-19738.93016707493	2.7770246583559782e-15	4.4654704427021025e-16
1606	-19738.767405333696	3.2147124171349807e-15	3.9474487486656846e-16
1607	-19738.604643592476	3.587688992029543e-15	2.539237381859562e-16
1608	-19738.441881851246	3.896433809174184e-15	5.5300753547647644e-17
1609	-19738.279120110023	4.166621582477704e-15	-2.0834543302283525e-16
1610	-19738.1163583688	4.3738661365265036e-15	-5.181298659719881e-16
1611	-19737.953596627573	4.525919357854113e-15	-9.064755958494337e-16
1612	-19737.79083488635	4.629855117944295e-15	-1.3398455481348458e-15
1613	-19737.628073145126	4.665458224067926e-15	-1.8543668967500346e-15
1614	-19737.4653114039	4.658263904443958e-15	-2.4048461000615114e-15
1615	-19737.30254966268	4.600977563383688e-15	-3.0077921984592966e-15
1616	-19737.139787921446	4.484878998149977e-15	-3.678615480173763e-15
1617	-19736.977026180222	4.321937010664445e-15	-4.389041236339032e-15
1618	-19736.814264439	4.116823938983063e-15	-5.142407226214286e-15
1619	-19736.651502697765	3.8606244037434866e-15	-5.954282547011322e-15
1620	-19736.488740956545	3.5758161857354894e-15	-6.791268659070606e-15
1621	-19736.32597921532	3.2362419266242464e-15	-7.692337192445867e-15
1622	-19736.1632174741	2.8695457595490483e-15	-8.613516922102419e-15
1623	-19736.000455732876	2.448808824580913e-15	-9.57092082394999e-15
1624	-19735.83769399165	2.0136789011617553e-15	-1.0561393820850131e-14
1625	-19735.674932250426	1.5242089119993401e-15	-1.1591368021559265e-14
1626	-19735.5121705092	1.0315084933069256e-15	-1.2627112130661117e-14
1627	-19735.349408767972	4.932062414109714e-16	-1.368950847282327e-14
1628	-19735.186647026752	-6.105745959797954e-17	-1.4766305047545523e-14
1629	-19735.023885285522	-6.410882678223862e-16	-1.5865374046172385e-14
1630	-19734.86112354429	-1.226311214624476e-15	-1.6964191712738056e-14
1631	-19734.69836180307	-1.8401517501305575e-15	-1.8086711225363e-14
1632	-19734.53560006185	-2.4627819972216025e-15	-1.9199254888694883e-14
1633	-19734.37283832062	-3.0981937234476685e-15	-2.032720056470659e-14
1634	-19734.21007657939	-3.737806394462285e-15	-2.144149459312582e-14
1635	-19734.047314838168	-4.376894971389205e-15	-2.2547700535256204e-14
1636	-19733.88455309694	-5.025294771150655e-15	-2.365299336448423e-14
1637	-19733.721791355718	-5.650723323719044e-15	-2.473521789183809e-14
1638	-19733.559029614495	-6.293009363673225e-15	-2.5806646442237238e-14
1639	-19733.396267873268	-6.919438075386741e-15	-2.6848557688545943e-14
1640	-19733.23350613205	-7.534568155611818e-15	-2.7881572931461115e-14
1641	-19733.07074439082	-8.133815778955256e-15	-2.8876982068622574e-14
1642	-19732.9079826496	-8.714609578519043e-15	-2.983096206037934e-14
1643	-19732.745220908368	-9.276078420424085e-15	-3.07650868223091e-14
1644	-19732.58245916715	-9.810854968531201e-15	-3.165112674358164e-14
1645	-19732.41969742592	-1.0320757420212678e-14	-3.2501725904174515e-14
1646	-19732.25693568469	-1.0796054598855043e-14	-3.330240891023732e-14
1647	-19732.09417394347	-1.123904490491929e-14	-3.4046509702283163e-14
1648	-19731.93141220224	-1.1662105878145619e-14	-3.476232397511541e-14
1649	-19731.76865046102	-1.2046497984561322e-14	-3.541388657082578e-14
1650	-19731.605888719794	-1.2374109208515968e-14	-3.600052568168956e-14
1651	-19731.443126978567	-1.2673218200250636e-14	-3.654036549420028e-14
1652	-19731.280365237344	-1.2922893399221738e-14	-3.700782154181595e-14
1653	-19731.11760349612	-1.312578134786957e-14	-3.741299679976743e-14
1654	-19730.954841754894	-1.3288112384908611e-14	-3.77683797112458e-14
1655	-19730.79208001367	-1.3397356872240386e-14	-3.803261284796496e-14
1656	-19730.629318272444	-1.3453768930414029e-14	-3.8241416414050976e-14
1657	-19730.466556531213	-1.3447185458630423e-14	-3.8364625789265074e-14
1658	-19730.303794789997	-1.3385594202209083e-14	-3.8420431920059505e-14
1659	-19730.14103304877	-1.3278614509756526e-14	-3.839167472435657e-14
1660	-19729.978271307547	-1.3108334624425494e-14	-3.8299791965705475e-14
1661	-19729.81550956632	-1.2869119071248474e-14	-3.8113179450226165e-14
1662	-19729.65274782509	-1.258232957627067e-14	-3.785313150778605e-14
1663	-19729.489986083863	-1.2223028408114439e-14	-3.751494322020659e-14
1664	-19729.327224342644	-1.1805869878382568e-14	-3.709407860814053e-14
1665	-19729.164462601413	-1.1334659581865299e-14	-3.659298930916065e-14
1666	-19729.001700860194	-1.0789459153102716e-14	-3.600966106271795e-14
1667	-19728.83893911897	-1.0182754498683123e-14	-3.533777465149442e-14
1668	-19728.676177377743	-9.507973487014689e-15	-3.458467966587521e-14
1669	-19728.513415636524	-8.778923224596069e-15	-3.3744220501762837e-14
1670	-19728.35065389529	-7.983449150494196e-15	-3.2837289640058613e-14
1671	-19728.187892154067	-7.116559936348511e-15	-3.182759446421394e-14
1672	-19728.02513041284	-6.188044480980287e-15	-3.074726797330582e-14
1673	-19727.862368671616	-5.199967516526944e-15	-2.9586452417185554e-14
1674	-19727.699606930397	-4.16006956821759e-15	-2.8353736552950338e-14
1675	-19727.536845189166	-3.0468359681807782e-15	-2.7027287613071657e-14
1676	-19727.374083447943	-1.8765742221304073e-15	-2.5624993870733534e-14
1677	-19727.211321706716	-6.420466990615322e-16	-2.413888330042473e-14
1678	-19727.048559965486	6.373327105663132e-16	-2.2605065375193584e-14
1679	-19726.885798224266	1.981275191461922e-15	-2.0972272045909577e-14
1680	-19726.72303648304	3.3694112563331444e-15	-1.9292538526903492e-14
1681	-19726.560274741816	4.8238428939757716e-15	-1.7528182554347185e-14
1682	-19726.397513000597	6.3211232274297774e-15	-1.5701602729212028e-14
1683	-19726.234751259366	7.872611502253255e-15	-1.3810001655335908e-14
1684	-19726.071989518143	9.455957279180211e-15	-1.1865830607013963e-14
1685	-19725.909227776916	1.1102643069653802e-14	-9.841336288572095e-15
1686	-19725.746466035685	1.2775847612170579e-14	-7.77959777812423e-15
1687	-19725.583704294466	1.449351085119972e-14	-5.664566662127096e-15
1688	-19725.420942553243	1.624472651529015e-14	-3.4983557844065812e-15
1689	-19725.258180812016	1.804498184622731e-14	-1.274887647533388e-15
1690	-19725.09541907079	1.985714351896782e-14	9.72439940687653e-16
1691	-19724.932657329566	2.1711783485162467e-14	3.2710884419392307e-15
1692	-19724.76989558834	2.358020078800067e-14	5.603370673335089e-15
1693	-19724.60713384712	2.5477417063189472e-14	7.972988101634308e-15
1694	-19724.44437210589	2.738157701192401e-14	1.035039858391346e-14
1695	-19724.281610364666	2.9319029060053986e-14	1.2774864951794596e-14
1696	-19724.118848623442	3.1254201511972905e-14	1.520554778459768e-14
1697	-19723.95608688221	3.321253150257643e-14	1.766646168335101e-14
1698	-19723.793325140992	3.5164381543934606e-14	2.012731990981271e-14
1699	-19723.63056339976	3.712178944521087e-14	2.2602110046291764e-14
1700	-19723.467801658535	3.9081059699197247e-14	2.508251172267218e-14
1701	-19723.305039917315	4.10335041105683e-14	2.7572376851872947e-14
1702	-19723.14227817609	4.297553870510144e-14	3.0046760502312986e-14
1703	-19722.979516434865	4.4908982530794496e-14	3.2502734937304806e-14
1704	-19722.816754693635	4.6826523404437414e-14	3.4976166132615055e-14
1705	-19722.653992952408	4.872822225950812e-14	3.741361058527251e-14
1706	-19722.491231211185	5.059746955263505e-14	3.983010019185764e-14
1707	-19722.328469469965	5.2447774698758225e-14	4.222423097225217e-14
1708	-19722.16570772874	5.427000316898683e-14	4.458878706064147e-14
1709	-19722.002945987515	5.6058903053940326e-14	4.6930849394929247e-14
1710	-19721.84018424629	5.779525144182647e-14	4.9213176128931744e-14
1711	-19721.67742250506	5.951563781402755e-14	5.1475918888846067e-14
1712	-19721.51466076384	6.11755201180001e-14	5.3678959796861276e-14
1713	-19721.351899022608	6.278960870936803e-14	5.582768188601752e-14
1714	-19721.18913728139	6.436071007531082e-14	5.793111236714458e-14
1715	-19721.026375540165	6.587685733890158e-14	5.997604947556639e-14
1716	-19720.863613798938	6.733171436574214e-14	6.195124790069247e-14
1717	-19720.70085205771	6.874012731837216e-14	6.388163659227456e-14
1718	-19720.538090316488	7.005591329017002e-14	6.571912774691237e-14
1719	-19720.375328575265	7.133454812321309e-14	6.749533767821596e-14
1720	-19720.21256683404	7.254088654587269e-14	6.92098322606902e-14
1721	-19720.049805092807	7.366358653249461e-14	7.08239200739081e-14
1722	-19719.887043351588	7.471436933147249e-14	7.236945209335884e-14
1723	-19719.724281610364	7.569292796250522e-14	7.38074279888686e-14
1724	-19719.561519869138	7.65996265377798e-14	7.51761959941987e-14
1725	-19719.398758127918	7.740876272534464e-14	7.644201660179339e-14
1726	-19719.235996386687	7.813937134631697e-14	7.761646622638123e-14
1727	-19719.07323464546	7.878895509351589e-14	7.869423250943138e-14
1728	-19718.910472904237	7.934174427141039e-14	7.966649933213293e-14
1729	-19718.747711163007	7.982052131650335e-14	8.05487814302009e-14
1730	-19718.58494942179	8.01824280511223e-14	8.130869968255927e-14
1731	-19718.422187680557	8.047841779418952e-14	8.197537923970908e-14
1732	-19718.25942593933	8.066643241637513e-14	8.252897993402579e-14
1733	-19718.09666419811	8.075268257578668e-14	8.296398347202067e-14
1734	-19717.933902456884	8.074890824551471e-14	8.330404720914902e-14
1735	-19717.77114071566	8.06444004844924e-14	8.351889726809212e-14
1736	-19717.608378974433	8.044253454201323e-14	8.362555233346698e-14
1737	-19717.445617233214	8.01371328281212e-14	8.360769351567571e-14
1738	-19717.282855491983	7.97390094925696e-14	8.348128738900651e-14
1739	-19717.12009375076	7.923141978814784e-14	8.323322842107026e-14
1740	-19716.957332009533	7.862642805620236e-14	8.286567502900414e-14
1741	-19716.79457026831	7.793738883796072e-14	8.239180515233868e-14
1742	-19716.63180852709	7.711564988899018e-14	8.178052476672446e-14
1743	-19716.46904678586	7.621842175043907e-14	8.105835532911773e-14
1744	-19716.306285044633	7.521890691042312e-14	8.022575449566824e-14
1745	-19716.143523303403	7.409658437227143e-14	7.926509965589893e-14
1746	-19715.980761562183	7.289665548788595e-14	7.818610912353883e-14
1747	-19715.81799982096	7.159042305171543e-14	7.699537846672033e-14
1748	-19715.655238079733	7.019419097602288e-14	7.56821564214132e-14
1749	-19715.49247633851	6.869480138940855e-14	7.426211669290645e-14
1750	-19715.329714597283	6.710984231868342e-14	7.273765270813939e-14
1751	-19715.16695285606	6.543489007419568e-14	7.108181080937455e-14
1752	-19715.004191114836	6.365665393540368e-14	6.933228068447936e-14
1753	-19714.841429373606	6.179514232112845e-14	6.746246959943581e-14
1754	-19714.678667632383	5.985021762066769e-14	6.550445118712644e-14
1755	-19714.515905891163	5.781132756364492e-14	6.342022013364549e-14
1756	-19714.35314414992	5.569561856781939e-14	6.123769265993248e-14
1757	-19714.190382408706	5.3496109013884595e-14	5.895774451596901e-14
1758	-19714.027620667483	5.123011162557065e-14	5.659126293921547e-14
1759	-19713.864858926256	4.8884807296748295e-14	5.4122994613164976e-14
1760	-19713.702097185032	4.64531499843871e-14	5.156738361668396e-14
1761	-19713.53933544381	4.3963645010561355e-14	4.89258855586671e-14
1762	-19713.376573702582	4.139542886967761e-14	4.6184858273447685e-14
1763	-19713.21381196136	3.878976461024674e-14	4.338388164459046e-14
1764	-19713.051050220136	3.6104513273300356e-14	4.0488090193043834e-14
1765	-19712.888288478913	3.337052689245859e-14	3.752251339592803e-14
1766	-19712.725526737682	3.0580515194458577e-14	3.4494703075759524e-14
1767	-19712.56276499645	2.773470895183118e-14	3.139161716042521e-14
1768	-19712.400003255232	2.48638011492755e-14	2.8239063222161267e-14
1769	-19712.237241514005	2.193537419908134e-14	2.5012805439315466e-14
1770	-19712.074479772786	1.897866173490802e-14	2.1750902984397865e-14
1771	-19711.911718031555	1.5982234092831836e-14	1.8431006209388482e-14
1772	-19711.748956290325	1.2956070259367734e-14	1.505539913136038e-14
1773	-19711.586194549105	9.906081995676357e-15	1.1653424126854378e-14
1774	-19711.423432807886	6.838104284129289e-15	8.215695127089375e-15
1775	-19711.260671066655	3.7435851495313565e-15	4.737444124814157e-15
1776	-19711.097909325432	6.433960356144975e-16	1.2413942005547945e-15
1777	-19710.93514758421	-2.4655533643078954e-15	-2.274564352367279e-15
1778	-19710.77238584298	-5.575598899568252e-15	-5.8071769026787164e-15
1779	-19710.609624101762	-8.694168887844987e-15	-9.354349139009284e-15
1780	-19710.446862360528	-1.1795029555822582e-14	-1.2905411742788003e-14
1781	-19710.2841006193	-1.4916956842474e-14	-1.6483305148593905e-14
1782	-19710.121338878078	-1.799668944807854e-14	-2.0022228293994502e-14
1783	-19709.95857713685	-2.107124138003695e-14	-2.356579241994078e-14
1784	-19709.795815395635	-2.4119099440002446e-14	-2.710893053372795e-14
1785	-19709.6330536544	-2.7134772807093285e-14	-3.0615890055987523e-14
1786	-19709.470291913174	-3.0130476850255863e-14	-3.4112666248460273e-14
1787	-19709.307530171955	-3.309044497109389e-14	-3.757622217370048e-14
1788	-19709.144768430728	-3.599864878688284e-14	-4.099790251160785e-14
1789	-19708.982006689504	-3.887563467037727e-14	-4.4399251440499186e-14
1790	-19708.81924494828	-4.1687830996745756e-14	-4.774144333716498e-14
1791	-19708.656483207058	-4.4465405764103666e-14	-5.1039082765531124e-14
1792	-19708.493721465828	-4.719561944347475e-14	-5.4300915297301e-14
1793	-19708.330959724608	-4.9839458535253864e-14	-5.748429538031971e-14
1794	-19708.168197983377	-5.2437357532735804e-14	-6.061919611955211e-14
1795	-19708.005436242158	-5.495485669748142e-14	-6.366995515749258e-14
1796	-19707.842674500927	-5.741567721586002e-14	-6.667369897079952e-14
1797	-19707.679912759708	-5.980012513693714e-14	-6.96090792950589e-14
1798	-19707.51715101848	-6.208007296157705e-14	-7.24337145645471e-14
1799	-19707.354389277247	-6.430488670580221e-14	-7.518595210336878e-14
1800	-19707.191627536027	-6.642916610553189e-14	-7.785931155213873e-14
1801	-19707.028865794804	-6.847257173932509e-14	-8.043985410848173e-14
1802	-19706.866104053577	-7.04197860094869e-14	-8.291656542808825e-14
1803	-19706.70334231235	-7.225718920270804e-14	-8.528795403364219e-14
1804	-19706.54058057113	-7.402567805777125e-14	-8.757950733321813e-14
1805	-19706.377818829904	-7.567848755752709e-14	-8.976110326883695e-14
1806	-19706.21505708868	-7.722215170784446e-14	-9.181726328494531e-14
1807	-19706.05229534745	-7.866464994870204e-14	-9.376854974430366e-14
1808	-19705.889533606223	-7.999700258607134e-14	-9.559979274811556e-14
1809	-19705.726771865007	-8.12184731657841e-14	-9.73324496866434e-14
1810	-19705.564010123777	-8.232485528932583e-14	-9.891791146844413e-14
1811	-19705.40124838256	-8.331719434882477e-14	-1.003917125770505e-13
1812	-19705.238486641327	-8.420944646116391e-14	-1.0174476349658894e-13
1813	-19705.0757249001	-8.496838231229349e-14	-1.0296622346940672e-13
1814	-19704.912963158877	-8.560414994903661e-14	-1.0405410230030419e-13
1815	-19704.750201417646	-8.61342064935855e-14	-1.0501530478481288e-13
1816	-19704.587439676427	-8.653525032907798e-14	-1.0585326851780156e-13
1817	-19704.4246779352	-8.681330691251908e-14	-1.0655139932917619e-13
1818	-19704.26191619398	-8.696413164082922e-14	-1.0710491851180743e-13
1819	-19704.099154452753	-8.700533954508516e-14	-1.0752513244507801e-13
1820	-19703.936392711523	-8.691675099470545e-14	-1.0780760834649496e-13
1821	-19703.773630970307	-8.670558370129078e-14	-1.0796283880243886e-13
1822	-19703.610869229076	-8.637020687403456e-14	-1.0796804202095808e-13
1823	-19703.44810748785	-8.591383489154815e-14	-1.0783823631815188e-13
1824	-19703.285345746626	-8.53220598151213e-14	-1.075776970295404e-13
1825	-19703.122584005403	-8.462409356723947e-14	-1.0717422216243813e-13
1826	-19702.959822264176	-8.38002707149619e-14	-1.0663705404191758e-13
1827	-19702.79706052295	-8.285928614068845e-14	-1.05957347268841e-13
1828	-19702.634298781726	-8.180149351148978e-14	-1.0514878749063269e-13
1829	-19702.4715370405	-8.06230840671176e-14	-1.0420427339457962e-13
1830	-19702.308775299276	-7.931162073922656e-14	-1.0310946164483081e-13
1831	-19702.14601355805	-7.790850414629654e-14	-1.0191047540000808e-13
1832	-19701.983251816826	-7.6392568768197e-14	-1.0057502306845711e-13
1833	-19701.820490075603	-7.475201463465723e-14	-9.909533993444641e-14
1834	-19701.657728334372	-7.302455218349646e-14	-9.751101961684e-14
1835	-19701.494966593153	-7.117530101030689e-14	-9.579082085081027e-14
1836	-19701.332204851922	-6.922177178523725e-14	-9.393776553643614e-14
1837	-19701.169443110695	-6.717442267550113e-14	-9.197941728875165e-14
1838	-19701.00668136948	-6.502287815593963e-14	-8.990452553948308e-14
1839	-19700.84391962825	-6.279236956144526e-14	-8.771847438996017e-14
1840	-19700.681157887022	-6.046564624430935e-14	-8.542563034891819e-14
1841	-19700.5183961458	-5.804021014444611e-14	-8.301462403655892e-14
1842	-19700.355634404572	-5.5547636851647364e-14	-8.050583050499814e-14
1843	-19700.192872663352	-5.295868152858412e-14	-7.789427216641761e-14
1844	-19700.030110922122	-5.030626669586836e-14	-7.519579362951661e-14
1845	-19699.8673491809	-4.757858173222195e-14	-7.239534377481568e-14
1846	-19699.704587439675	-4.4773000323654973e-14	-6.951384907797935e-14
1847	-19699.541825698452	-4.191667701543869e-14	-6.65507497728172e-14
1848	-19699.37906395722	-3.898592653635833e-14	-6.350318698521244e-14
1849	-19699.216302216002	-3.600209190686105e-14	-6.037950176951468e-14
1850	-19699.05354047477	-3.296483792398221e-14	-5.71813098491695e-14
1851	-19698.890778733545	-2.98960575934695e-14	-5.3932866044326087e-14
1852	-19698.72801699232	-2.6758304439849583e-14	-5.060120441698423e-14
1853	-19698.5652552511	-2.3585970970142735e-14	-4.722109590255023e-14
1854	-19698.40249350987	-2.0400825828347697e-14	-4.3801280440744366e-14
1855	-19698.23973176864	-1.7190303666896436e-14	-4.034152539903428e-14
1856	-19698.076970027425	-1.3918407392211008e-14	-3.681163931392572e-14
1857	-19697.9142082862	-1.065325769778888e-14	-3.326081839388978e-14
1858	-19697.751446544964	-7.372311499050415e-15	-2.968243070406378e-14
1859	-19697.588684803744	-4.072800491308955e-15	-2.607667795730517e-14
1860	-19697.425923062525	-7.70244163094301e-16	-2.2447577059360905e-14
1861	-19697.263161321298	2.5251118147224194e-15	-1.8803768642567363e-14
1862	-19697.10039958008	5.830908267927305e-15	-1.5137917839517402e-14
1863	-19696.937637838848	9.116786910607834e-15	-1.1490546962378858e-14
1864	-19696.77487609762	1.2385982914245563e-14	-7.830560693856212e-15
1865	-19696.612114356398	1.563709036739698e-14	-4.177661411309765e-15
1866	-19696.449352615167	1.8863792962312214e-14	-5.339616182682491e-16
1867	-19696.28659087395	2.207651455412914e-14	3.0902127694276235e-15
1868	-19696.12382913272	2.5243601831384443e-14	6.695789737843356e-15
1869	-19695.96106739149	2.8364640935966582e-14	1.0277998849046116e-14
1870	-19695.798305650274	3.1448408166896535e-14	1.3802730399990435e-14
1871	-19695.635543909044	3.4502706652964724e-14	1.7323015565693306e-14
1872	-19695.472782167824	3.7492225978500325e-14	2.0792268876705733e-14
1873	-19695.310020426594	4.0422540149799766e-14	2.4199598750232914e-14
1874	-19695.147258685374	4.329937591113971e-14	2.75820499787039e-14
1875	-19694.984496944144	4.6108217782551865e-14	3.088041871011254e-14
1876	-19694.821735202917	4.885821079937368e-14	3.413623644141251e-14
1877	-19694.658973461697	5.153842592634005e-14	3.733260685670665e-14
1878	-19694.496211720474	5.4121066640488896e-14	4.0433774780529524e-14
1879	-19694.333449979247	5.664533734731461e-14	4.347084449147757e-14
1880	-19694.170688238017	5.907383171298288e-14	4.6436801411002165e-14
1881	-19694.007926496797	6.141186383888563e-14	4.931405937638995e-14
1882	-19693.845164755563	6.366996103461748e-14	5.2105888107342645e-14
1883	-19693.682403014343	6.58183181718572e-14	5.479050239458436e-14
1884	-19693.51964127312	6.789195025188576e-14	5.739860220323565e-14
1885	-19693.356879531893	6.986168102155341e-14	5.991098767374053e-14
1886	-19693.19411779067	7.171562425708505e-14	6.230563904966166e-14
1887	-19693.031356049443	7.347597429167853e-14	6.460904510730104e-14
1888	-19692.86859430822	7.51278683236444e-14	6.679428272781288e-14
1889	-19692.705832566997	7.666505604133799e-14	6.887057390417637e-14
1890	-19692.543070825766	7.809128809965754e-14	7.083381821043634e-14
1891	-19692.380309084543	7.940489351797858e-14	7.266116375643034e-14
1892	-19692.21754734332	8.060399961887376e-14	7.440142460348869e-14
1893	-19692.054785602093	8.168738578110031e-14	7.600657097278573e-14
1894	-19691.89202386087	8.264477895104917e-14	7.74766337750993e-14
1895	-19691.729262119643	8.348430581766537e-14	7.882064453121436e-14
1896	-19691.566500378412	8.421279886082177e-14	8.006422444767113e-14
1897	-19691.403738637197	8.479799188448154e-14	8.114855955067714e-14
1898	-19691.240976895966	8.527501888960866e-14	8.211378546208502e-14
1899	-19691.078215154746	8.562027786564481e-14	8.294726678541115e-14
1900	-19690.91545341352	8.584686544032903e-14	8.365167384269632e-14
1901	-19690.75269167229	8.597069622369329e-14	8.423193080197635e-14
1902	-19690.58992993107	8.593795609563724e-14	8.46529190389115e-14
1903	-19690.42716818984	8.578670883613649e-14	8.494402766989663e-14
1904	-19690.264406448616	8.552782044076331e-14	8.511780613651972e-14
1905	-19690.10164470739	8.512121662710774e-14	8.513958747525998e-14
1906	-19689.938882966166	8.4617688408319e-14	8.50369066220476e-14
1907	-19689.776121224946	8.398087721237388e-14	8.479578780016368e-14
1908	-19689.61335948372	8.322600388348627e-14	8.441556389617073e-14
1909	-19689.45059774249	8.235322011170024e-14	8.392042285172019e-14
1910	-19689.287836001266	8.134445637401007e-14	8.325989998489592e-14
1911	-19689.12507426004	8.024329262104627e-14	8.249311646930953e-14
1912	-19688.962312518815	7.901753960176437e-14	8.160260718968995e-14
1913	-19688.799550777592	7.767206965611901e-14	8.05730317330264e-14
1914	-19688.63678903637	7.62123749547173e-14	7.941032091252439e-14
1915	-19688.474027295142	7.466659148244754e-14	7.812483258887189e-14
1916	-19688.311265553923	7.300312405545812e-14	7.673050973593194e-14
1917	-19688.14850381269	7.123171705064064e-14	7.520374587008753e-14
1918	-19687.98574207146	6.935484283903991e-14	7.355360545586856e-14
1919	-19687.82298033024	6.739261766880898e-14	7.177340786232517e-14
1920	-19687.66021858901	6.530765523877003e-14	6.990327718780858e-14
1921	-19687.497456847792	6.316008779560802e-14	6.791289356959616e-14
1922	-19687.33469510656	6.090881486002945e-14	6.582866336339462e-14
1923	-19687.171933365335	5.857315367803254e-14	6.363086003933095e-14
1924	-19687.00917162412	5.6160177570456506e-14	6.132432428859735e-14
1925	-19686.846409882888	5.3656369848573876e-14	5.892473633205772e-14
1926	-19686.683648141665	5.108296402181433e-14	5.642458860388485e-14
1927	-19686.52088640044	4.842276676512213e-14	5.384018369447911e-14
1928	-19686.35812465921	4.570289011155377e-14	5.117685736633659e-14
1929	-19686.19536291799	4.291713923686442e-14	4.8408268015915277e-14
1930	-19686.03260117677	4.008993553936034e-14	4.5568231069857954e-14
1931	-19685.86983943554	3.7176553446228096e-14	4.265249006647264e-14
1932	-19685.70707769432	3.4237801430698736e-14	3.9672749126305384e-14
1933	-19685.54431595309	3.122771870761441e-14	3.660840663864618e-14
1934	-19685.38155421187	2.8180954906313324e-14	3.349267291891204e-14
1935	-19685.21879247064	2.5091271616454252e-14	3.0310977596074357e-14
1936	-19685.056030729407	2.1977549003109776e-14	2.7083879035908717e-14
1937	-19684.893268988188	1.8812845364192076e-14	2.381010417170895e-14
1938	-19684.73050724696	1.5647322652835408e-14	2.047520494119395e-14
1939	-19684.567745505734	1.243537521445501e-14	1.7098733383892175e-14
1940	-19684.404983764514	9.218077218980665e-15	1.371420295450395e-14
1941	-19684.24222202329	5.998037245311538e-15	1.0283308540179014e-14
1942	-19684.079460282064	2.754671712933721e-15	6.824483376705663e-15
1943	-19683.91669854084	-4.869332873452192e-16	3.356738294066755e-15
1944	-19683.753936799614	-3.727336153076253e-15	-1.4818378640901206e-16
1945	-19683.591175058384	-6.973114712676981e-15	-3.647879259812218e-15
1946	-19683.428413317164	-1.0191698346121787e-14	-7.159998478120267e-15
1947	-19683.265651575937	-1.3388033655614396e-14	-1.0651500684575327e-14
1948	-19683.10288983472	-1.6574390420992634e-14	-1.4167649213100345e-14
1949	-19682.94012809349	-1.9742261721055e-14	-1.7669590702071337e-14
1950	-19682.777366352257	-2.2867157123494728e-14	-2.1131393173838147e-14
1951	-19682.61460461104	-2.596438668523771e-14	-2.4577248397142942e-14
1952	-19682.45184286981	-2.902984507036168e-14	-2.8020973262515285e-14
1953	-19682.28908112859	-3.202615933996423e-14	-3.141196424005846e-14
1954	-19682.12631938736	-3.499736070701393e-14	-3.477125500290949e-14
1955	-19681.963557646137	-3.7894676540802174e-14	-3.8086179001290607e-14
1956	-19681.800795904914	-4.0755089770044536e-14	-4.1361525126825726e-14
1957	-19681.638034163683	-4.352262973971438e-14	-4.4578606683783253e-14
1958	-19681.475272422464	-4.62360618731351e-14	-4.7739421589075485e-14
1959	-19681.312510681244	-4.8880765004685515e-14	-5.083032944078175e-14
1960	-19681.149748940014	-5.14366964508406e-14	-5.3874577388691614e-14
1961	-19680.986987198783	-5.392966858126479e-14	-5.682540917125562e-14
1962	-19680.824225457563	-5.631929074599738e-14	-5.970061411047992e-14
1963	-19680.661463716333	-5.86208707560155e-14	-6.248737682307332e-14
1964	-19680.49870197511	-6.081452438355706e-14	-6.518930410419522e-14
1965	-19680.335940233883	-6.292618638517283e-14	-6.780918118107735e-14
1966	-19680.17317849266	-6.492749617315252e-14	-7.03171905214612e-14
1967	-19680.010416751436	-6.681349297406818e-14	-7.27113213580408e-14
1968	-19679.847655010206	-6.858392314448416e-14	-7.500437677356935e-14
1969	-19679.684893268986	-7.024922462087176e-14	-7.719034247902966e-14
1970	-19679.522131527763	-7.176548596114048e-14	-7.92554378399562e-14
1971	-19679.359369786533	-7.318287903260944e-14	-8.118792976002338e-14
1972	-19679.196608045306	-7.445534114592443e-14	-8.299716482459409e-14
1973	-19679.033846304083	-7.562617716782843e-14	-8.469516919790333e-14
1974	-19678.871084562856	-7.6618143355643e-14	-8.621409066343943e-14
1975	-19678.708322821636	-7.746872950002542e-14	-8.761491000494625e-14
1976	-19678.545561080413	-7.820873277047284e-14	-8.888160393702373e-14
1977	-19678.382799339182	-7.877793780698314e-14	-8.998149584242856e-14
1978	-19678.220037597956	-7.919151812577543e-14	-9.092999792871494e-14
1979	-19678.057275856732	-7.944526142093523e-14	-9.169894131552795e-14
1980	-19677.894514115513	-7.955002916961873e-14	-9.234494933634659e-14
1981	-19677.731752374282	-7.950717570785144e-14	-9.280219460243099e-14
1982	-19677.56899063306	-7.927332321777224e-14	-9.309661574174343e-14
1983	-19677.406228891836	-7.888308213658804e-14	-9.319876662554838e-14
1984	-19677.24346715061	-7.832471168596712e-14	-9.314548652037986e-14
1985	-19677.080705409386	-7.756378542217687e-14	-9.289421632003671e-14
1986	-19676.91794366816	-7.66586344703458e-14	-9.247441852010234e-14
1987	-19676.75518192693	-7.55601627993954e-14	-9.186231687072986e-14
1988	-19676.592420185705	-7.429785002814626e-14	-9.107147986552226e-14
1989	-19676.429658444482	-7.284557934341746e-14	-9.007313352058634e-14
1990	-19676.266896703255	-7.119286483518504e-14	-8.886599713110147e-14
1991	-19676.104134962032	-6.936526371383128e-14	-8.74957318930547e-14
1992	-19675.941373220805	-6.73498120177392e-14	-8.592015501999556e-14
1993	-19675.778611479585	-6.51477022011664e-14	-8.411751133286641e-14
1994	-19675.615849738362	-6.275220876385216e-14	-8.214298272952576e-14
1995	-19675.45308799713	-6.015826596972689e-14	-7.993288224624137e-14
1996	-19675.29032625591	-5.737239089999519e-14	-7.754388821277598e-14
1997	-19675.127564514685	-5.4411483240509954e-14	-7.495154583681006e-14
1998	-19674.96480277346	-5.1243982993120016e-14	-7.213740811164549e-14
[truncated: 243,761 more rows]
