# Supplementary material for: Sub-optical-cycle light-matter energy transfer in molecular vibrational spectroscopy
Source: Nat Commun. 2022 Oct 6;13:5897. doi: 10.1038/s41467-022-33477-5 (PMC9537163; doi:10.1038/s41467-022-33477-5)
Supplement: Supplementary file 3 — Source Data [file 41467_2022_33477_MOESM3_ESM.zip › fig1c.csv]

	Time (fs)	Difference of instantaneous intensities
0	-20000.16276174122	-3.1418105436177948e-27
1	-20000.0	-1.3437214119578426e-27
2	-19999.83723825877	-3.1047636499631576e-29
3	-19999.674476517543	7.480861915065109e-28
4	-19999.51171477632	9.92861862052973e-28
5	-19999.3489530351	6.550063013228984e-28
6	-19999.186191293873	-2.494881431566714e-28
7	-19999.023429552642	-1.720359764419154e-27
8	-19998.86066781142	-3.715173398589501e-27
9	-19998.697906070203	-6.488236807425474e-27
10	-19998.53514432897	-9.559887783726695e-27
11	-19998.372382587746	-1.346533569247367e-26
12	-19998.209620846523	-1.82882314015812e-26
13	-19998.046859105292	-2.3018714460829514e-26
14	-19997.884097364073	-2.8892634182740965e-26
15	-19997.721335622842	-3.5227690629040046e-26
16	-19997.558573881623	-4.214702436530679e-26
17	-19997.3958121404	-4.976781021932073e-26
18	-19997.23305039917	-5.795068165875769e-26
19	-19997.070288657946	-6.628045792625925e-26
20	-19996.90752691672	-7.537021312919229e-26
21	-19996.744765175496	-8.512925366327595e-26
22	-19996.58200343427	-9.525538250784522e-26
23	-19996.41924169305	-1.0580977452485234e-25
24	-19996.25647995182	-1.167207546926801e-25
25	-19996.093718210595	-1.282628677205476e-25
26	-19995.930956469372	-1.3992275912528516e-25
27	-19995.768194728145	-1.5240846401651992e-25
28	-19995.60543298692	-1.64597589031062e-25
29	-19995.44267124569	-1.774265162961893e-25
30	-19995.279909504472	-1.9041195962650824e-25
31	-19995.117147763245	-2.0370435114509497e-25
32	-19994.954386022015	-2.170663242860972e-25
33	-19994.791624280795	-2.305725097651927e-25
34	-19994.628862539565	-2.4416488121373937e-25
35	-19994.46610079834	-2.5792949854837295e-25
36	-19994.30333905712	-2.714977234415166e-25
37	-19994.140577315888	-2.8521589085934104e-25
38	-19993.977815574664	-2.9871902502013684e-25
39	-19993.815053833445	-3.121469800714067e-25
40	-19993.65229209222	-3.2530577550518927e-25
41	-19993.489530351	-3.383171157705097e-25
42	-19993.326768609764	-3.509429429980039e-25
43	-19993.164006868545	-3.634688723163337e-25
44	-19993.00124512732	-3.7549542138192937e-25
45	-19992.838483386095	-3.8721517847474746e-25
46	-19992.675721644868	-3.9858831694535658e-25
47	-19992.51295990364	-4.0932474648256238e-25
48	-19992.350198162414	-4.196902968571641e-25
49	-19992.18743642119	-4.29474234518494e-25
50	-19992.024674679968	-4.3858475813082095e-25
51	-19991.861912938744	-4.472400542988278e-25
52	-19991.699151197514	-4.552376288086193e-25
53	-19991.53638945629	-4.625043749205072e-25
54	-19991.373627715067	-4.69319515832145e-25
55	-19991.210865973844	-4.750838223282958e-25
56	-19991.048104232614	-4.80345762450517e-25
57	-19990.885342491394	-4.844593947292461e-25
58	-19990.722580750167	-4.881285081142558e-25
59	-19990.559819008944	-4.909601735025027e-25
60	-19990.397057267717	-4.932352390916076e-25
61	-19990.234295526487	-4.945919058632348e-25
62	-19990.071533785263	-4.948435951523285e-25
63	-19989.908772044037	-4.945352519987452e-25
64	-19989.746010302813	-4.932050794250801e-25
65	-19989.583248561594	-4.911836807122006e-25
66	-19989.420486820363	-4.8824435193662205e-25
67	-19989.25772507914	-4.850154129189357e-25
68	-19989.094963337917	-4.802696611109966e-25
69	-19988.932201596686	-4.753128152464708e-25
70	-19988.76943985546	-4.695624101101305e-25
71	-19988.606678114236	-4.627193674695919e-25
72	-19988.44391637302	-4.553608344164461e-25
73	-19988.28115463179	-4.47673257823884e-25
74	-19988.118392890563	-4.385406226036424e-25
75	-19987.95563114934	-4.294933152658268e-25
76	-19987.792869408113	-4.195604602096071e-25
77	-19987.630107666886	-4.0898605657999217e-25
78	-19987.467345925663	-3.9809163277677524e-25
79	-19987.30458418444	-3.8690736504918637e-25
80	-19987.141822443213	-3.7477094112775735e-25
81	-19986.97906070199	-3.62499801783445e-25
82	-19986.816298960766	-3.50150034768247e-25
83	-19986.653537219536	-3.3709610277898944e-25
84	-19986.49077547831	-3.2394724886128104e-25
85	-19986.32801373709	-3.106218690272093e-25
86	-19986.16525199587	-2.9750414945310683e-25
87	-19986.00249025464	-2.8335063029718592e-25
88	-19985.839728513405	-2.697326899859101e-25
89	-19985.676966772186	-2.553954042721584e-25
90	-19985.514205030966	-2.418637655266718e-25
91	-19985.351443289735	-2.277955629137804e-25
92	-19985.188681548516	-2.1422489580525546e-25
93	-19985.02591980729	-2.0083423646824556e-25
94	-19984.863158066062	-1.8744075209069915e-25
95	-19984.70039632484	-1.7404594987294714e-25
96	-19984.53763458361	-1.6123526533189971e-25
97	-19984.37487284239	-1.4863680051196864e-25
98	-19984.212111101162	-1.363804758460146e-25
99	-19984.04934935994	-1.2469629480653354e-25
100	-19983.886587618716	-1.1320974819837268e-25
101	-19983.723825877485	-1.0227374256292681e-25
102	-19983.561064136262	-9.16611092584891e-26
103	-19983.398302395035	-8.164889357133554e-26
104	-19983.235540653808	-7.225672342671367e-26
105	-19983.07277891258	-6.324577572079435e-26
106	-19982.910017171358	-5.48523236486225e-26
107	-19982.747255430135	-4.694599797985077e-26
108	-19982.58449368891	-3.9690172193372374e-26
109	-19982.42173194769	-3.307662165396583e-26
110	-19982.25897020646	-2.698751863046691e-26
111	-19982.096208465242	-2.1602897310331968e-26
112	-19981.933446724008	-1.6745121125061477e-26
113	-19981.770684982785	-1.2621417200338453e-26
114	-19981.60792324156	-9.056611609425943e-27
115	-19981.44516150033	-6.0328713196982745e-27
116	-19981.282399759108	-3.687397113704218e-27
117	-19981.119638017888	-1.932189736973509e-27
118	-19980.956876276658	-7.349435427830855e-28
119	-19980.794114535438	-1.1178645432822395e-28
120	-19980.631352794207	-3.249316263002215e-29
121	-19980.468591052984	-4.866867166513754e-28
122	-19980.30582931176	-1.4565726291365414e-27
123	-19980.14306757053	-2.9089433707229754e-27
124	-19979.98030582931	-4.804785435812484e-27
125	-19979.817544088084	-7.139029984004909e-27
126	-19979.65478234686	-9.904591629784502e-27
127	-19979.492020605638	-1.302214912029272e-26
128	-19979.32925886441	-1.6465248763079742e-26
129	-19979.166497123184	-2.028237842483284e-26
130	-19979.003735381953	-2.4336506635825413e-26
131	-19978.840973640734	-2.8663320957212734e-26
132	-19978.678211899507	-3.3191012179746655e-26
133	-19978.51545015828	-3.7892128785861015e-26
134	-19978.352688417057	-4.281051007817762e-26
135	-19978.189926675834	-4.779305015045919e-26
136	-19978.02716493461	-5.283507965638871e-26
137	-19977.864403193384	-5.794699615984616e-26
138	-19977.701641452164	-6.308556914721766e-26
139	-19977.53887971093	-6.816305547301928e-26
140	-19977.376117969703	-7.321591430142538e-26
141	-19977.213356228483	-7.814488660295622e-26
142	-19977.050594487257	-8.312771058742633e-26
143	-19976.887832746033	-8.769458539354395e-26
144	-19976.725071004803	-9.233552339308396e-26
145	-19976.562309263583	-9.659427731169586e-26
146	-19976.399547522364	-1.007637664651027e-25
147	-19976.236785781126	-1.0466262561117326e-25
148	-19976.074024039906	-1.081758899144855e-25
149	-19975.911262298683	-1.1146159952074551e-25
150	-19975.748500557453	-1.144929759890527e-25
151	-19975.585738816233	-1.1696527311070973e-25
152	-19975.422977075006	-1.1933041919127716e-25
153	-19975.260215333787	-1.21153853708839e-25
154	-19975.09745359256	-1.227255040576418e-25
155	-19974.934691851326	-1.238362777687002e-25
156	-19974.771930110106	-1.245741343415408e-25
157	-19974.609168368876	-1.2489301596457887e-25
158	-19974.446406627656	-1.2473763594253818e-25
159	-19974.283644886433	-1.2412079015007585e-25
160	-19974.12088314521	-1.23235539067849e-25
161	-19973.95812140398	-1.2180660115961887e-25
162	-19973.795359662756	-1.2000970440608201e-25
163	-19973.632597921533	-1.1783921407919008e-25
164	-19973.469836180306	-1.1501810956306847e-25
165	-19973.30707443908	-1.1195589479883692e-25
166	-19973.144312697852	-1.0867390352114757e-25
167	-19972.98155095663	-1.0445805063451378e-25
168	-19972.818789215406	-1.0052046495251775e-25
169	-19972.656027474175	-9.571475339419441e-26
170	-19972.493265732955	-9.051352724854233e-26
171	-19972.330503991725	-8.529140309107993e-26
172	-19972.167742250505	-7.973442929554826e-26
173	-19972.00498050928	-7.375392960737543e-26
174	-19971.84221876805	-6.740438941613536e-26
175	-19971.67945702683	-6.075322946388489e-26
176	-19971.5166952856	-5.398707478360921e-26
177	-19971.35393354438	-4.7020037876886795e-26
178	-19971.19117180316	-3.9947677997978123e-26
179	-19971.02841006193	-3.235022485797236e-26
180	-19970.865648320705	-2.4834244833990802e-26
181	-19970.702886579482	-1.719057905218284e-26
182	-19970.540124838255	-9.351269314068067e-27
183	-19970.377363097028	-1.2837271389264965e-27
184	-19970.214601355798	6.384591681534282e-27
185	-19970.051839614574	1.4364507404443427e-26
186	-19969.889077873348	2.232815345662458e-26
187	-19969.726316132128	3.0242006339759004e-26
188	-19969.563554390905	3.80661852602358e-26
189	-19969.400792649678	4.591700191910473e-26
190	-19969.23803090845	5.357276140965025e-26
191	-19969.075269167228	6.098896249853294e-26
192	-19968.91250742601	6.837711766259595e-26
193	-19968.749745684774	7.551188844494255e-26
194	-19968.58698394355	8.250522175879601e-26
195	-19968.424222202328	8.904311234294558e-26
196	-19968.2614604611	9.553506056525414e-26
197	-19968.098698719878	1.0160272318024732e-25
198	-19967.935936978647	1.0732807126836797e-25
199	-19967.773175237427	1.1271491165382678e-25
200	-19967.610413496197	1.1774138123392995e-25
201	-19967.44765175497	1.223539385583013e-25
202	-19967.28489001375	1.264541224186957e-25
203	-19967.122128272524	1.3009301328510427e-25
204	-19966.9593665313	1.3341431345446786e-25
205	-19966.79660479008	1.3621935009606967e-25
206	-19966.63384304885	1.3859579006565667e-25
207	-19966.47108130762	1.4034183785138995e-25
208	-19966.3083195664	1.4159673720907566e-25
209	-19966.145557825177	1.4224632248283832e-25
210	-19965.982796083954	1.4235031712448894e-25
211	-19965.82003434272	1.4198703054362908e-25
212	-19965.6572726015	1.4093381407699365e-25
213	-19965.494510860273	1.393742016736962e-25
214	-19965.331749119046	1.3718025544467515e-25
215	-19965.168987377823	1.3442469647379684e-25
216	-19965.0062256366	1.3110995987966845e-25
217	-19964.843463895373	1.2716138655951862e-25
218	-19964.68070215415	1.2265206761837008e-25
219	-19964.517940412927	1.175356792941735e-25
220	-19964.355178671696	1.1190957608581026e-25
221	-19964.19241693047	1.0572184610170197e-25
222	-19964.029655189246	9.891490200508346e-26
223	-19963.86689344803	9.158435205993601e-26
224	-19963.7041317068	8.378534274059635e-26
225	-19963.54136996557	7.545527553987502e-26
226	-19963.378608224342	6.663821451160342e-26
227	-19963.215846483123	5.729202594742374e-26
228	-19963.053084741892	4.76034339145072e-26
229	-19962.890323000673	3.746309919282722e-26
230	-19962.72756125945	2.6913240203520694e-26
231	-19962.564799518223	1.6058757628122334e-26
232	-19962.402037777	4.809857168217961e-27
233	-19962.239276035772	-6.653573209501186e-27
234	-19962.076514294546	-1.8471699968311803e-26
235	-19961.913752553322	-3.0439929110176293e-26
236	-19961.750990812096	-4.26451748967888e-26
237	-19961.588229070876	-5.495194536642797e-26
238	-19961.425467329642	-6.743416862448043e-26
239	-19961.262705588422	-7.992056226170537e-26
240	-19961.0999438472	-9.250659772826892e-26
241	-19960.93718210597	-1.0496453512169567e-25
242	-19960.77442036474	-1.1750091285080317e-25
243	-19960.61165862352	-1.298798681566934e-25
244	-19960.448896882295	-1.4218573766093974e-25
245	-19960.286135141072	-1.5421315580604899e-25
246	-19960.12337339985	-1.6601854406306994e-25
247	-19959.960611658622	-1.7763320277477696e-25
248	-19959.797849917395	-1.8886077513974275e-25
249	-19959.63508817617	-1.998316106586022e-25
250	-19959.472326434945	-2.1028697010744577e-25
251	-19959.309564693725	-2.204356335768594e-25
252	-19959.14680295249	-2.300029775400614e-25
253	-19958.984041211264	-2.3917023831015852e-25
254	-19958.82127947004	-2.4765078734520314e-25
255	-19958.658517728814	-2.557588571166417e-25
256	-19958.495755987595	-2.6316470263257945e-25
257	-19958.332994246368	-2.6980098709247507e-25
258	-19958.170232505145	-2.759449494274416e-25
259	-19958.00747076392	-2.8136249061291927e-25
260	-19957.844709022695	-2.8602525955923697e-25
261	-19957.681947281475	-2.899337664200551e-25
262	-19957.519185540245	-2.9317420934452763e-25
263	-19957.356423799018	-2.9558111136027635e-25
264	-19957.193662057798	-2.972882099376348e-25
265	-19957.030900316568	-2.980193307801151e-25
266	-19956.868138575344	-2.98287268060808e-25
267	-19956.705376834117	-2.975056939526941e-25
268	-19956.542615092894	-2.9590629624313623e-25
269	-19956.379853351667	-2.9371191521343454e-25
270	-19956.217091610437	-2.9062619159005883e-25
271	-19956.054329869217	-2.8671265339389795e-25
272	-19955.891568127994	-2.8200690919219943e-25
273	-19955.72880638677	-2.767428325777886e-25
274	-19955.566044645544	-2.7072947186345054e-25
275	-19955.40328290432	-2.639347278207969e-25
276	-19955.24052116309	-2.5658836751843246e-25
277	-19955.077759421863	-2.4853082737182177e-25
278	-19954.914997680648	-2.3976548357588873e-25
279	-19954.752235939417	-2.3048459468167987e-25
280	-19954.589474198197	-2.2067632358134863e-25
281	-19954.426712456963	-2.1041402091819674e-25
282	-19954.26395071574	-1.996562581811653e-25
283	-19954.101188974524	-1.8842680466694425e-25
284	-19953.938427233286	-1.7684762551576064e-25
285	-19953.775665492067	-1.6497965469106724e-25
286	-19953.61290375084	-1.5279842931137795e-25
287	-19953.450142009617	-1.403491908295717e-25
288	-19953.28738026839	-1.278905091761846e-25
289	-19953.124618527167	-1.1520553597200142e-25
290	-19952.961856785947	-1.0224416928367977e-25
291	-19952.79909504472	-8.963724279825541e-26
292	-19952.63633330349	-7.676643747336917e-26
293	-19952.473571562266	-6.414587587996283e-26
294	-19952.31080982104	-5.14752323761469e-26
295	-19952.14804807981	-3.910381258475696e-26
296	-19951.985286338593	-2.6959507598208566e-26
297	-19951.822524597363	-1.4997012610512198e-26
298	-19951.65976285614	-3.4344301542536424e-27
299	-19951.497001114916	7.740437822944426e-27
300	-19951.334239373693	1.8481208864006288e-26
301	-19951.171477632466	2.888308116911681e-26
302	-19951.00871589124	3.872724804454987e-26
303	-19950.845954150012	4.818419133207625e-26
304	-19950.68319240879	5.702149827984426e-26
305	-19950.52043066757	6.517797516379349e-26
306	-19950.357668926335	7.256658952967547e-26
307	-19950.194907185123	7.952407699831424e-26
308	-19950.032145443885	8.597689929168741e-26
309	-19949.869383702662	9.150273610515356e-26
310	-19949.70662196144	9.644294542760198e-26
311	-19949.543860220212	1.007630878157744e-25
312	-19949.38109847899	1.041608312114246e-25
313	-19949.218336737762	1.0707796446488868e-25
314	-19949.055574996542	1.0910452848501012e-25
315	-19948.89281325532	1.105023277382752e-25
316	-19948.73005151409	1.1126582099621195e-25
317	-19948.567289772862	1.1123247151988116e-25
318	-19948.404528031642	1.10607089453443e-25
319	-19948.241766290408	1.0929080818648403e-25
320	-19948.07900454919	1.073627896797173e-25
321	-19947.91624280796	1.047828967601055e-25
322	-19947.75348106673	1.0178948198377309e-25
323	-19947.59071932551	9.813438130703127e-26
324	-19947.42795758429	9.397887539610871e-26
325	-19947.265195843065	8.936819553848813e-26
326	-19947.10243410184	8.430719450156023e-26
327	-19946.93967236061	7.887763458789873e-26
328	-19946.77691061939	7.306388039774469e-26
329	-19946.614148878165	6.702883978382025e-26
330	-19946.451387136934	6.076343203703545e-26
331	-19946.28862539571	5.419747924332343e-26
332	-19946.12586365449	4.758084940403113e-26
333	-19945.96310191326	4.0848051172541356e-26
334	-19945.80034017204	3.4073585883756616e-26
335	-19945.637578430807	2.731132360456712e-26
336	-19945.474816689584	2.06266306150156e-26
337	-19945.312054948357	1.4081101068147002e-26
338	-19945.14929320713	7.709267133950246e-27
339	-19944.98653146591	1.5544644750806791e-27
340	-19944.823769724684	-4.298687450084007e-27
341	-19944.661007983457	-9.838870722387194e-27
342	-19944.498246242238	-1.497484014362644e-26
343	-19944.335484501007	-1.9713811064469168e-26
344	-19944.17272275978	-2.3907668912618232e-26
345	-19944.00996101856	-2.761731303253517e-26
346	-19943.847199277334	-3.080724776371074e-26
347	-19943.684437536114	-3.33010787157798e-26
348	-19943.521675794884	-3.519557717278068e-26
349	-19943.35891405366	-3.6456265198190076e-26
350	-19943.196152312434	-3.700897339477798e-26
351	-19943.033390571203	-3.68206991752207e-26
352	-19942.870628829984	-3.5876467049504467e-26
353	-19942.70786708876	-3.415881491268281e-26
354	-19942.545105347534	-3.163316315528803e-26
355	-19942.38234360631	-2.8454186278537297e-26
356	-19942.219581865087	-2.424462568926492e-26
357	-19942.056820123857	-1.926593699748653e-26
358	-19941.894058382626	-1.354252848368124e-26
359	-19941.731296641407	-6.988182859892025e-27
360	-19941.568534900187	3.16400283310581e-28
361	-19941.405773158964	8.46717533849692e-27
362	-19941.24301141773	1.7479389882736618e-26
363	-19941.080249676506	2.7132368332752743e-26
364	-19940.917487935283	3.754102030347673e-26
365	-19940.754726194053	4.872551389618346e-26
366	-19940.591964452833	6.042074440907122e-26
367	-19940.429202711606	7.29457095331386e-26
368	-19940.26644097038	8.606271012337286e-26
369	-19940.10367922916	9.955201661277035e-26
370	-19939.94091748793	1.1355888617877346e-25
371	-19939.778155746706	1.2812568876765812e-25
372	-19939.615394005476	1.4322146772763176e-25
373	-19939.452632264256	1.5838335009398762e-25
374	-19939.289870523036	1.7419833234136144e-25
375	-19939.12710878181	1.9017029815381252e-25
376	-19938.964347040583	2.0617021101563282e-25
377	-19938.80158529936	2.2245299223238538e-25
378	-19938.638823558133	2.387045771461004e-25
379	-19938.476061816902	2.5494736121384505e-25
380	-19938.31330007568	2.7124523433005953e-25
381	-19938.150538334456	2.8746074730529e-25
382	-19937.987776593232	3.0345647224087196e-25
383	-19937.82501485201	3.1895096837493526e-25
384	-19937.662253110782	3.3438516586159387e-25
385	-19937.499491369555	3.493702934568385e-25
386	-19937.33672962833	3.6393203923662994e-25
387	-19937.173967887105	3.7787948781730484e-25
388	-19937.011206145882	3.915169169208854e-25
389	-19936.84844440465	4.0442517636162635e-25
390	-19936.685682663425	4.164981554792322e-25
391	-19936.522920922205	4.282115198816659e-25
392	-19936.360159180975	4.387350570390765e-25
393	-19936.19739743976	4.487848143223517e-25
394	-19936.03463569853	4.576854904445976e-25
395	-19935.871873957305	4.655687252694917e-25
396	-19935.70911221608	4.729236328196443e-25
397	-19935.54635047485	4.789839023387186e-25
398	-19935.38358873363	4.840781584510841e-25
399	-19935.2208269924	4.8829120072089155e-25
400	-19935.05806525118	4.913433256699049e-25
401	-19934.89530350996	4.9320084197333285e-25
402	-19934.73254176873	4.940072237514348e-25
403	-19934.5697800275	4.937126068537674e-25
404	-19934.407018286278	4.923135882838956e-25
405	-19934.244256545055	4.8985289829658555e-25
406	-19934.081494803828	4.863139463130317e-25
407	-19933.9187330626	4.815101019988167e-25
408	-19933.755971321378	4.757079670217433e-25
409	-19933.593209580155	4.686585010962667e-25
410	-19933.43044783893	4.608871769295638e-25
411	-19933.267686097704	4.518064089212954e-25
412	-19933.10492435648	4.42119885968321e-25
413	-19932.94216261525	4.310516965640673e-25
414	-19932.779400874027	4.192488780039369e-25
415	-19932.616639132804	4.06345457619321e-25
416	-19932.453877391577	3.929753126477084e-25
417	-19932.29111565035	3.7850689834516625e-25
418	-19932.128353909124	3.634253109262151e-25
419	-19931.9655921679	3.475984387391482e-25
420	-19931.80283042668	3.312402108407835e-25
421	-19931.640068685447	3.1421951299695345e-25
422	-19931.477306944227	2.9680283572709494e-25
423	-19931.314545203	2.788607917726886e-25
424	-19931.151783461773	2.6058719360034783e-25
425	-19930.98902172055	2.420494765952783e-25
426	-19930.82625997933	2.232358871321496e-25
427	-19930.663498238104	2.041654430246156e-25
428	-19930.50073649688	1.8514104746064287e-25
429	-19930.33797475565	1.6603813669967375e-25
430	-19930.17521301443	1.4707641975246852e-25
431	-19930.0124512732	1.2812633952901201e-25
432	-19929.84968953197	1.0943609804581979e-25
433	-19929.686927790754	9.092573813763034e-26
434	-19929.524166049523	7.275273489327297e-26
435	-19929.3614043083	5.499069982696978e-26
436	-19929.198642567077	3.7677546893936144e-26
437	-19929.03588082585	2.0850085280070284e-26
438	-19928.873119084627	4.673776303039028e-27
439	-19928.7103573434	-1.0984316269431327e-26
440	-19928.547595602173	-2.593202240717401e-26
441	-19928.384833860946	-4.0170976913757326e-26
442	-19928.222072119726	-5.358470651658859e-26
443	-19928.059310378496	-6.620393378316457e-26
444	-19927.896548637276	-7.80341638018865e-26
445	-19927.733786896046	-8.893714133756952e-26
446	-19927.571025154823	-9.890867404970592e-26
447	-19927.408263413603	-1.0789083909292754e-25
448	-19927.245501672372	-1.1602656933683497e-25
449	-19927.082739931153	-1.2315029192707517e-25
450	-19926.919978189922	-1.292484409268531e-25
451	-19926.757216448703	-1.3440096539486022e-25
452	-19926.594454707476	-1.3846863493634555e-25
453	-19926.431692966245	-1.4159406528581243e-25
454	-19926.268931225026	-1.4375550338405882e-25
455	-19926.106169483803	-1.4495447231056397e-25
456	-19925.943407742565	-1.4496483057313151e-25
457	-19925.780646001345	-1.4427905377766302e-25
458	-19925.617884260122	-1.4264270523330288e-25
459	-19925.45512251889	-1.400605009144071e-25
460	-19925.292360777676	-1.3668108950258525e-25
461	-19925.129599036445	-1.3230558341715464e-25
462	-19924.966837295226	-1.27365535444493e-25
463	-19924.804075554	-1.213487814372659e-25
464	-19924.64131381277	-1.1486969001609256e-25
465	-19924.47855207155	-1.077155251836702e-25
466	-19924.31579033032	-1.0000808142569974e-25
467	-19924.153028589095	-9.154949587956607e-26
468	-19923.99026684787	-8.260738940927034e-26
469	-19923.82750510665	-7.352811147041474e-26
470	-19923.66474336542	-6.381915319296134e-26
471	-19923.5019816242	-5.383279061842603e-26
472	-19923.339219882968	-4.332217662392316e-26
473	-19923.17645814174	-3.2820338000489504e-26
474	-19923.013696400518	-2.2240269056204445e-26
475	-19922.85093465929	-1.1666097243397952e-26
476	-19922.688172918075	-6.349055110162436e-28
477	-19922.525411176848	1.0179288533092469e-26
478	-19922.362649435618	2.0985554388185664e-26
479	-19922.199887694398	3.1445753146050437e-26
480	-19922.037125953168	4.183341792540973e-26
481	-19921.874364211948	5.184228190975385e-26
482	-19921.711602470717	6.196517507658439e-26
483	-19921.548840729494	7.133022988859487e-26
484	-19921.386078988275	8.066973948652241e-26
485	-19921.223317247044	8.925076941708802e-26
486	-19921.060555505817	9.77047838872332e-26
487	-19920.897793764594	1.05539845327499e-25
488	-19920.735032023367	1.125467913218748e-25
489	-19920.572270282144	1.1958492803331367e-25
490	-19920.40950854092	1.2571635195259042e-25
491	-19920.24674679969	1.311612110185265e-25
492	-19920.08398505847	1.361595924699849e-25
493	-19919.921223317247	1.4048442135700928e-25
494	-19919.758461576017	1.4421610556295535e-25
495	-19919.595699834797	1.4746201062956616e-25
496	-19919.432938093567	1.496879330413705e-25
497	-19919.270176352344	1.513183405799479e-25
498	-19919.10741461112	1.5257002254137437e-25
499	-19918.94465286989	1.529369610267454e-25
500	-19918.781891128667	1.530055681339837e-25
501	-19918.61912938744	1.5230137986864244e-25
502	-19918.456367646213	1.5091657587446457e-25
503	-19918.293605904997	1.4915260676862344e-25
504	-19918.130844163767	1.46744695624871e-25
505	-19917.96808242254	1.440437303785853e-25
506	-19917.80532068132	1.4055288413010519e-25
507	-19917.64255894009	1.3686822847210595e-25
508	-19917.47979719887	1.3287301993936086e-25
509	-19917.317035457636	1.281054602068982e-25
510	-19917.154273716413	1.2334671892991914e-25
511	-19916.991511975193	1.1802360433229742e-25
512	-19916.82875023397	1.1267282509255395e-25
513	-19916.66598849274	1.069836637301627e-25
514	-19916.50322675152	1.012897582411146e-25
515	-19916.34046501029	9.51701874059893e-26
516	-19916.17770326907	8.916457493195553e-26
517	-19916.01494152784	8.304730301517929e-26
518	-19915.852179786616	7.700487206397912e-26
519	-19915.689418045393	7.085867446866576e-26
520	-19915.52665630417	6.480437320590054e-26
521	-19915.363894562943	5.896048138183463e-26
522	-19915.201132821716	5.320655762700845e-26
523	-19915.03837108049	4.74965322632829e-26
524	-19914.875609339266	4.221483634042293e-26
525	-19914.712847598043	3.696608918854559e-26
526	-19914.550085856816	3.207944378627965e-26
527	-19914.38732411558	2.7428386624109306e-26
528	-19914.22456237437	2.3063557824470893e-26
529	-19914.06180063314	1.9096845993870136e-26
530	-19913.899038891923	1.5458121320457798e-26
531	-19913.73627715069	1.2127099314034438e-26
532	-19913.573515409465	9.16507028292946e-27
533	-19913.410753668242	6.611710127800173e-27
534	-19913.24799192701	4.4158502958425746e-27
535	-19913.085230185796	2.6221398478041726e-27
536	-19912.92246844456	1.1771662239708028e-27
537	-19912.759706703335	1.5991929425790862e-28
538	-19912.59694496211	-4.986891710517266e-28
539	-19912.434183220892	-7.838765411252209e-28
540	-19912.27142147966	-7.097209073297461e-28
541	-19912.108659738435	-2.943986286375243e-28
542	-19911.94589799721	4.573907390960557e-28
543	-19911.78313625599	1.5331170046904755e-27
544	-19911.62037451476	2.898905899233904e-27
545	-19911.457612773534	4.545426700756978e-27
546	-19911.294851032315	6.459053324443369e-27
547	-19911.13208929109	8.60330112916242e-27
548	-19910.969327549865	1.094554821625353e-26
549	-19910.80656580864	1.3509589095064734e-26
550	-19910.64380406741	1.6204013615747834e-26
551	-19910.481042326188	1.9055341003020128e-26
552	-19910.318280584965	2.1981929815476392e-26
553	-19910.155518843738	2.502349507228819e-26
554	-19909.99275710251	2.811348087565906e-26
555	-19909.829995361284	3.125735638851913e-26
556	-19909.66723362006	3.429732269073415e-26
557	-19909.50447187884	3.748386296886081e-26
558	-19909.341710137607	4.0522413103499396e-26
559	-19909.178948396384	4.3550018730867975e-26
560	-19909.016186655164	4.6473353722397323e-26
561	-19908.853424913937	4.9263815516957236e-26
562	-19908.690663172718	5.194434462410613e-26
563	-19908.527901431487	5.446353587697515e-26
564	-19908.365139690257	5.687504969624984e-26
565	-19908.202377949037	5.909144514119016e-26
566	-19908.039616207807	6.112541207616517e-26
567	-19907.876854466587	6.295023944512738e-26
568	-19907.714092725357	6.453440751587004e-26
569	-19907.551330984134	6.601779901742601e-26
570	-19907.388569242907	6.719126336076247e-26
571	-19907.225807501683	6.815637861325644e-26
572	-19907.06304576046	6.894686125815796e-26
573	-19906.900284019237	6.95270807172013e-26
574	-19906.737522278007	6.989711781113678e-26
575	-19906.574760536787	7.000296755491019e-26
576	-19906.41199879556	6.991129111360525e-26
577	-19906.249237054337	6.964910435390251e-26
578	-19906.086475313106	6.921226212180963e-26
579	-19905.923713571887	6.860146406502302e-26
580	-19905.76095183066	6.783957597305763e-26
581	-19905.598190089437	6.689462112953105e-26
582	-19905.435428348206	6.587038695423957e-26
583	-19905.27266660698	6.466682219339985e-26
584	-19905.10990486576	6.340276401979197e-26
585	-19904.947143124533	6.207797291895604e-26
586	-19904.78438138331	6.066200634141025e-26
587	-19904.621619642083	5.912634396232122e-26
588	-19904.45885790086	5.763431715916351e-26
589	-19904.29609615964	5.61111335555567e-26
590	-19904.133334418406	5.458577710148074e-26
591	-19903.970572677186	5.302643271491604e-26
592	-19903.80781093596	5.1551252061411076e-26
593	-19903.645049194725	5.009107346911223e-26
594	-19903.48228745351	4.86992259404692e-26
595	-19903.319525712286	4.733114953533345e-26
596	-19903.156763971056	4.606849662808123e-26
597	-19902.994002229836	4.4944833445125265e-26
598	-19902.83124048861	4.3849869370032257e-26
599	-19902.668478747386	4.288297827217707e-26
600	-19902.50571700616	4.2038881938708335e-26
601	-19902.34295526493	4.1300625243223654e-26
602	-19902.18019352371	4.0716271927025005e-26
603	-19902.017431782482	4.0175495813907144e-26
604	-19901.854670041255	3.9868805387558483e-26
605	-19901.691908300032	3.9607528752041824e-26
606	-19901.52914655881	3.9475986982088113e-26
607	-19901.36638481759	3.94727454600584e-26
608	-19901.203623076355	3.959975255709241e-26
609	-19901.04086133513	3.9769624862821e-26
610	-19900.8780995939	4.0060135971271076e-26
611	-19900.71533785268	4.042492542860197e-26
612	-19900.552576111455	4.092122451820836e-26
613	-19900.38981437024	4.1389807292006064e-26
614	-19900.22705262901	4.199328553660844e-26
615	-19900.064290887778	4.265540286744827e-26
616	-19899.901529146562	4.3294002980147905e-26
617	-19899.738767405328	4.397862921264086e-26
618	-19899.576005664112	4.461174924860389e-26
619	-19899.413243922878	4.5275299960127465e-26
620	-19899.25048218165	4.593860901937605e-26
621	-19899.08772044043	4.644423413456949e-26
622	-19898.9249586992	4.695898662382626e-26
623	-19898.76219695798	4.745188763649476e-26
624	-19898.59943521675	4.783631262128222e-26
625	-19898.436673475528	4.8082800935696045e-26
626	-19898.273911734304	4.826770256535913e-26
627	-19898.11114999308	4.8323588121383793e-26
628	-19897.948388251854	4.823929060253331e-26
629	-19897.78562651063	4.8059012927174517e-26
630	-19897.622864769408	4.773237255909832e-26
631	-19897.46010302818	4.7233176666990014e-26
632	-19897.297341286958	4.6590026119370256e-26
633	-19897.134579545724	4.5772872504607674e-26
634	-19896.971817804504	4.483622936664735e-26
635	-19896.80905606328	4.37739212506316e-26
636	-19896.64629432205	4.250004811624342e-26
637	-19896.483532580827	4.1061255612039787e-26
638	-19896.3207708396	3.948835607125733e-26
639	-19896.158009098373	3.7782018162908824e-26
640	-19895.995247357154	3.5949465024898734e-26
641	-19895.83248561593	3.395085819818517e-26
642	-19895.669723874704	3.189415440514122e-26
643	-19895.506962133477	2.9685490651033995e-26
644	-19895.34420039225	2.7389699029305296e-26
645	-19895.181438651027	2.4996507546741848e-26
646	-19895.018676909804	2.25635703319014e-26
647	-19894.855915168573	2.005145379709376e-26
648	-19894.693153427354	1.7480664738446136e-26
649	-19894.53039168613	1.4914188801731656e-26
650	-19894.367629944903	1.2321200418608518e-26
651	-19894.20486820368	9.75336350745598e-27
652	-19894.04210646245	7.220971751677904e-27
653	-19893.87934472123	4.683923893244578e-27
654	-19893.71658298	2.2416422322588256e-27
655	-19893.553821238776	-1.6064843591063576e-28
656	-19893.391059497553	-2.4406534091247634e-27
657	-19893.228297756326	-4.659267107456646e-27
658	-19893.065536015107	-6.742670560555985e-27
659	-19892.902774273876	-8.679750565884027e-27
660	-19892.740012532642	-1.0550177669410741e-26
661	-19892.577250791426	-1.2143385234455932e-26
662	-19892.414489050203	-1.3687514762769638e-26
663	-19892.251727308976	-1.5037371652507268e-26
664	-19892.08896556775	-1.6201737153468846e-26
665	-19891.926203826526	-1.7161109785340045e-26
666	-19891.763442085303	-1.7951160730677978e-26
667	-19891.600680344076	-1.8586119413987416e-26
668	-19891.43791860285	-1.9018296790464317e-26
669	-19891.275156861626	-1.9269088337211557e-26
670	-19891.1123951204	-1.932678473514706e-26
671	-19890.949633379172	-1.9218394231055666e-26
672	-19890.786871637956	-1.8937670460237902e-26
673	-19890.624109896722	-1.847096389752698e-26
674	-19890.461348155495	-1.7877356318282778e-26
675	-19890.298586414276	-1.7126997890198185e-26
676	-19890.13582467305	-1.625227532599926e-26
677	-19889.973062931826	-1.525732082271274e-26
678	-19889.810301190595	-1.4134335068425782e-26
679	-19889.64753944937	-1.2940252690544502e-26
680	-19889.484777708145	-1.165085657418818e-26
681	-19889.322015966925	-1.0329166614893708e-26
682	-19889.1592542257	-8.92839791455062e-27
683	-19888.996492484475	-7.519887431742776e-27
684	-19888.83373074325	-6.089070039351406e-27
685	-19888.670969002025	-4.670742256305034e-27
686	-19888.508207260802	-3.273940736131332e-27
687	-19888.345445519568	-1.9204797670950026e-27
688	-19888.18268377835	-6.0893924584528185e-28
689	-19888.019922037125	6.322266880627231e-28
690	-19887.8571602959	1.784805307781605e-27
691	-19887.69439855467	2.846303065119769e-27
692	-19887.531636813444	3.826032658116663e-27
693	-19887.36887507222	4.672250929604907e-27
694	-19887.206113330998	5.4038196168406516e-27
695	-19887.043351589768	6.000585349557121e-27
696	-19886.880589848544	6.471902095386145e-27
697	-19886.717828107325	6.813269883897535e-27
698	-19886.555066366098	7.011943558019065e-27
699	-19886.39230462488	7.083835421894188e-27
700	-19886.229542883648	7.020545657843056e-27
701	-19886.066781142417	6.836502743646031e-27
702	-19885.9040194012	6.553556807814015e-27
703	-19885.741257659967	6.154400773753604e-27
704	-19885.57849591875	5.675570377470593e-27
705	-19885.415734177517	5.104459457658274e-27
706	-19885.25297243629	4.4914125381530785e-27
707	-19885.090210695067	3.824658010742433e-27
708	-19884.927448953844	3.1544800633922045e-27
709	-19884.764687212624	2.4861666995462743e-27
710	-19884.601925471397	1.847383400185353e-27
711	-19884.43916373017	1.2646353757041944e-27
712	-19884.276401988947	7.507205607094479e-28
713	-19884.11364024772	3.564392530776332e-28
714	-19883.950878506497	9.301786915989666e-29
715	-19883.788116765274	-7.88234055507326e-33
716	-19883.625355024047	1.0059311478927092e-28
717	-19883.46259328282	4.2831018896114795e-28
718	-19883.299831541597	1.0096276074697353e-27
719	-19883.137069800367	1.869262905134919e-27
720	-19882.97430805914	3.0331996335358527e-27
721	-19882.81154631792	4.5516778824997035e-27
722	-19882.648784576693	6.417567275384537e-27
723	-19882.48602283547	8.674889037985301e-27
724	-19882.323261094243	1.1349247457050369e-26
725	-19882.16049935302	1.4421043293294156e-26
726	-19881.9977376118	1.7975668220204693e-26
727	-19881.83497587057	2.1966890513025088e-26
728	-19881.672214129343	2.643312343689064e-26
729	-19881.509452388123	3.136436693372136e-26
730	-19881.346690646893	3.679249184750882e-26
731	-19881.18392890567	4.2710021872024703e-26
732	-19881.021167164443	4.909612245815273e-26
733	-19880.85840542322	5.598959199310148e-26
734	-19880.695643681993	6.331847896715053e-26
735	-19880.53288194077	7.112796563627281e-26
736	-19880.370120199543	7.937847801314558e-26
737	-19880.20735845832	8.80145214994715e-26
738	-19880.044596717093	9.698796766571762e-26
739	-19879.881834975866	1.0643586383130769e-25
740	-19879.719073234643	1.161080290599801e-25
741	-19879.556311493412	1.2612652532686176e-25
742	-19879.393549752192	1.3634863544885799e-25
743	-19879.23078801097	1.4678409158415597e-25
744	-19879.068026269742	1.573244314464691e-25
745	-19878.90526452852	1.6799373923607645e-25
746	-19878.74250278729	1.787064113510249e-25
747	-19878.579741046062	1.8943079517275275e-25
748	-19878.416979304842	2.0001961268551278e-25
749	-19878.254217563615	2.1049857021329986e-25
750	-19878.091455822392	2.2071590866814997e-25
751	-19877.92869408117	2.30723047774695e-25
752	-19877.76593233994	2.4033459860984254e-25
753	-19877.60317059872	2.495461823512934e-25
754	-19877.44040885749	2.582762670020239e-25
755	-19877.27764711626	2.66496391891824e-25
756	-19877.114885375042	2.7422263239523583e-25
757	-19876.95212363381	2.810559209913781e-25
758	-19876.789361892595	2.8724481633784423e-25
759	-19876.62660015136	2.9267974396414455e-25
760	-19876.463838410145	2.9721007833356464e-25
761	-19876.30107666891	3.0073162808876603e-25
762	-19876.138314927688	3.0334159189397816e-25
763	-19875.975553186465	3.049893803631927e-25
764	-19875.81279144524	3.0562170577015033e-25
765	-19875.65002970402	3.0514433099394e-25
766	-19875.487267962788	3.0345530227889603e-25
767	-19875.32450622157	3.0078779934109084e-25
768	-19875.161744480338	2.9678827075986584e-25
769	-19874.99898273912	2.915756882315513e-25
770	-19874.836220997888	2.8514426598125057e-25
771	-19874.673459256665	2.7748449526738666e-25
772	-19874.51069751544	2.6883156027392227e-25
773	-19874.34793577421	2.587940287240648e-25
774	-19874.185174032988	2.476112797766958e-25
775	-19874.02241229176	2.353266351527494e-25
776	-19873.859650550534	2.2177500192924497e-25
777	-19873.696888809314	2.073892553214292e-25
778	-19873.53412706809	1.9178434034114377e-25
779	-19873.371365326864	1.7528702540766118e-25
780	-19873.208603585637	1.5782828784672021e-25
781	-19873.045841844418	1.394206468749281e-25
782	-19872.883080103198	1.2033040843628054e-25
783	-19872.720318361968	1.0053865605446513e-25
784	-19872.557556620734	8.007264462665486e-26
785	-19872.394794879518	5.904504722774424e-26
786	-19872.232033138287	3.758160366215987e-26
787	-19872.069271397064	1.5791446731201827e-26
788	-19871.906509655837	-6.196854692645306e-27
789	-19871.743747914607	-2.842209095837367e-26
790	-19871.580986173387	-5.066049160410416e-26
791	-19871.41822443216	-7.287021380520893e-26
792	-19871.25546269094	-9.480966128124758e-26
793	-19871.09270094971	-1.16521874830928e-25
794	-19870.929939208487	-1.3773808391277904e-25
795	-19870.767177467267	-1.5860555714090263e-25
796	-19870.604415726044	-1.787726068604015e-25
797	-19870.441653984806	-1.981466130243893e-25
798	-19870.278892243587	-2.1680227539023717e-25
799	-19870.116130502363	-2.343796192244991e-25
800	-19869.953368761137	-2.5106205813161584e-25
801	-19869.79060701991	-2.664245625894996e-25
802	-19869.627845278686	-2.807822233140161e-25
803	-19869.46508353746	-2.9366466260270144e-25
804	-19869.302321796236	-3.0544105172308845e-25
805	-19869.13956005501	-3.1555939255537777e-25
806	-19868.976798313786	-3.2425422119929053e-25
807	-19868.81403657256	-3.314452028839772e-25
808	-19868.651274831333	-3.3675361878726323e-25
809	-19868.488513090113	-3.4071109438868424e-25
810	-19868.325751348882	-3.4272634154413247e-25
811	-19868.162989607656	-3.4314438290837074e-25
812	-19868.000227866432	-3.4194460759725883e-25
813	-19867.83746612521	-3.3881052597412488e-25
814	-19867.674704383982	-3.341496498853806e-25
815	-19867.51194264276	-3.2810917518186247e-25
816	-19867.34918090153	-3.199380536776027e-25
817	-19867.186419160313	-3.1043630948413597e-25
818	-19867.023657419086	-2.990867575618742e-25
819	-19866.86089567786	-2.862728339190105e-25
820	-19866.698133936636	-2.7225055432151973e-25
821	-19866.53537219541	-2.5677517341092606e-25
822	-19866.372610454182	-2.400513391819125e-25
823	-19866.209848712962	-2.2188840650817803e-25
824	-19866.047086971732	-2.025335866209657e-25
825	-19865.88432523051	-1.8259313630972224e-25
826	-19865.721563489282	-1.6166222096409581e-25
827	-19865.55880174806	-1.3944296127122086e-25
828	-19865.39604000683	-1.1747955306873352e-25
829	-19865.2332782656	-9.3999951251545e-26
830	-19865.07051652438	-7.069061336039049e-26
831	-19864.90775478316	-4.684035218968751e-26
832	-19864.74499304193	-2.2816745338647563e-26
833	-19864.582231300705	1.1558350577522327e-27
834	-19864.419469559485	2.4857556793564174e-26
835	-19864.256707818262	4.871822609384167e-26
836	-19864.093946077035	7.191134492283048e-26
837	-19863.931184335812	9.420692874263657e-26
838	-19863.768422594578	1.1605545629899089e-25
839	-19863.60566085336	1.3736105065608312e-25
840	-19863.442899112128	1.5779294162569146e-25
841	-19863.28013737091	1.7661109275364948e-25
842	-19863.11737562968	1.9560855036709253e-25
843	-19862.95461388845	2.1235119200324144e-25
844	-19862.79185214723	2.2815011693436436e-25
845	-19862.629090406004	2.4272846363845626e-25
846	-19862.466328664785	2.5554426197321583e-25
847	-19862.303566923558	2.668475768537296e-25
848	-19862.14080518233	2.7679862467627294e-25
849	-19861.978043441104	2.8483194938504167e-25
850	-19861.81528169988	2.9163710387271187e-25
851	-19861.652519958658	2.9645934795073986e-25
852	-19861.489758217434	2.9979442663137287e-25
853	-19861.326996476208	3.0110832921771487e-25
854	-19861.16423473498	3.010088978071737e-25
855	-19861.001472993757	2.99355568218399e-25
856	-19860.838711252523	2.9574758524722805e-25
857	-19860.6759495113	2.907034637756543e-25
858	-19860.513187770077	2.8397128292125423e-25
859	-19860.350426028854	2.764089306211428e-25
860	-19860.18766428763	2.6692472627900075e-25
861	-19860.024902546404	2.563019835883203e-25
862	-19859.862140805177	2.443808586603427e-25
863	-19859.69937906396	2.3157946161017546e-25
864	-19859.536617322727	2.176630899377464e-25
865	-19859.373855581503	2.0290768875621899e-25
866	-19859.211093840284	1.8727748990492583e-25
867	-19859.048332099053	1.7128591140447884e-25
868	-19858.885570357834	1.5515440368635086e-25
869	-19858.722808616603	1.3832645546972785e-25
870	-19858.560046875373	1.21278142524891e-25
871	-19858.397285134157	1.0449705481919314e-25
872	-19858.234523392926	8.767097377191126e-26
873	-19858.071761651707	7.129615560071442e-26
874	-19857.90899991048	5.538079122067278e-26
875	-19857.746238169246	4.0064741221153094e-26
876	-19857.583476428026	2.5581143493051172e-26
877	-19857.4207146868	1.2005294502777748e-26
878	-19857.257952945576	-4.592753138081146e-28
879	-19857.095191204353	-1.1720811692262053e-26
880	-19856.93242946313	-2.15778623141944e-26
881	-19856.769667721903	-2.9971609238353723e-26
882	-19856.60690598068	-3.6723085837332633e-26
883	-19856.444144239453	-4.174904320809568e-26
884	-19856.281382498222	-4.499115541608475e-26
885	-19856.118620757003	-4.606024054120041e-26
886	-19855.955859015776	-4.5401586910200383e-26
887	-19855.793097274553	-4.251319732475222e-26
888	-19855.63033553333	-3.753722073673625e-26
889	-19855.4675737921	-3.0074806630149344e-26
890	-19855.30481205088	-2.081375151795175e-26
891	-19855.14205030965	-8.849830406410641e-27
892	-19854.979288568422	4.983602113238503e-27
893	-19854.8165268272	2.127518306140548e-26
894	-19854.653765085975	3.9731937223306625e-26
895	-19854.491003344756	6.060395176671618e-26
896	-19854.328241603525	8.382389865485113e-26
897	-19854.165479862295	1.0918276434829671e-25
898	-19854.00271812108	1.3611467853768296e-25
899	-19853.83995637985	1.65648640152148e-25
900	-19853.677194638625	1.9653887083473812e-25
901	-19853.514432897402	2.2984219756442933e-25
902	-19853.35167115618	2.6422887221126096e-25
903	-19853.18890941495	3.000253082172966e-25
904	-19853.02614767373	3.377970105883654e-25
905	-19852.863385932502	3.7669140097765994e-25
906	-19852.70062419128	4.1657898886549325e-25
907	-19852.537862450048	4.577900192925194e-25
908	-19852.375100708825	4.993560694419618e-25
909	-19852.2123389676	5.419078057923473e-25
910	-19852.049577226368	5.838283898598177e-25
911	-19851.886815485148	6.262785610142712e-25
912	-19851.72405374392	6.698468824312893e-25
913	-19851.561292002698	7.124433705793788e-25
914	-19851.398530261475	7.543332968322829e-25
915	-19851.23576852025	7.964221319392735e-25
916	-19851.073006779025	8.375830131360736e-25
917	-19850.910245037798	8.769589212825733e-25
918	-19850.747483296575	9.161527715306866e-25
919	-19850.584721555348	9.532571421893265e-25
920	-19850.421959814124	9.895461529506151e-25
921	-19850.259198072894	1.0235961106508783e-24
922	-19850.096436331674	1.0556488591429385e-24
923	-19849.93367459045	1.0874329772397404e-24
924	-19849.77091284922	1.11419892780112e-24
925	-19849.608151108	1.1403999716269403e-24
926	-19849.445389366767	1.1635349715284407e-24
927	-19849.282627625547	1.1843959176918532e-24
928	-19849.11986588432	1.2027143640076846e-24
929	-19848.9571041431	1.2177815585239195e-24
930	-19848.794342401874	1.2296527884660928e-24
931	-19848.631580660644	1.2397365268084455e-24
932	-19848.468818919424	1.2465935120107097e-24
933	-19848.306057178204	1.2496238780779434e-24
934	-19848.143295436974	1.2494803279347765e-24
935	-19847.980533695743	1.2468028065852284e-24
936	-19847.817771954524	1.2406682553724653e-24
937	-19847.655010213293	1.2310436229478598e-24
938	-19847.49224847207	1.2188877986340595e-24
939	-19847.329486730847	1.2040748718324948e-24
940	-19847.16672498962	1.1852494997791311e-24
941	-19847.003963248397	1.1644409597712581e-24
942	-19846.84120150717	1.1401820384754378e-24
943	-19846.678439765947	1.113344316914194e-24
944	-19846.51567802472	1.0834503866191668e-24
945	-19846.352916283493	1.0516519175902317e-24
946	-19846.19015454227	1.0172398460901193e-24
947	-19846.027392801054	9.808365970506231e-25
948	-19845.864631059812	9.418896125410804e-25
949	-19845.701869318596	9.012880044557134e-25
950	-19845.539107577373	8.586339410580143e-25
951	-19845.376345836143	8.145709687603945e-25
952	-19845.213584094916	7.688320736754896e-25
953	-19845.05082235369	7.215872660078591e-25
954	-19844.888060612473	6.740017205048892e-25
955	-19844.725298871243	6.25584205069723e-25
956	-19844.56253713002	5.759421898970922e-25
957	-19844.399775388796	5.260384994183625e-25
958	-19844.237013647566	4.759625160895884e-25
959	-19844.074251906346	4.2585984431807925e-25
960	-19843.911490165123	3.757949499930768e-25
961	-19843.748728423892	3.257568964458442e-25
962	-19843.585966682665	2.7666302918926844e-25
963	-19843.423204941442	2.2810268896929096e-25
964	-19843.260443200215	1.804497772863519e-25
965	-19843.097681458992	1.3379674112050436e-25
966	-19842.934919717765	8.845473646218039e-26
967	-19842.772157976542	4.440452114985664e-26
968	-19842.609396235322	1.9179420650163585e-27
969	-19842.446634494092	-3.887983807311089e-26
970	-19842.28387275287	-7.781464169722671e-26
971	-19842.121111011646	-1.1483160077282047e-25
972	-19841.958349270415	-1.498254524197887e-25
973	-19841.795587529195	-1.8241533466239967e-25
974	-19841.63282578797	-2.1293786499616386e-25
975	-19841.470064046738	-2.4125895709799947e-25
976	-19841.30730230552	-2.668358532548695e-25
977	-19841.144540564288	-2.90095334516643e-25
978	-19840.98177882307	-3.1120815848462317e-25
979	-19840.819017081838	-3.2918629847189123e-25
980	-19840.65625534061	-3.448600985520131e-25
981	-19840.493493599388	-3.5800862836633217e-25
982	-19840.330731858165	-3.683507430899883e-25
983	-19840.167970116945	-3.766322432435882e-25
984	-19840.00520837572	-3.8176219587957577e-25
985	-19839.842446634488	-3.848288360729425e-25
986	-19839.679684893268	-3.8542849465398983e-25
987	-19839.516923152038	-3.8350092023545294e-25
988	-19839.354161410818	-3.796664084371231e-25
989	-19839.191399669595	-3.736532981638778e-25
990	-19839.028637928364	-3.6477066229420755e-25
991	-19838.865876187137	-3.5429094186958536e-25
992	-19838.703114445918	-3.423856002236189e-25
993	-19838.540352704687	-3.276664150073333e-25
994	-19838.37759096346	-3.127673712697112e-25
995	-19838.214829222237	-2.94498566028175e-25
996	-19838.05206748101	-2.7631365675495523e-25
997	-19837.88930573979	-2.5575998826608057e-25
998	-19837.726543998568	-2.3452064356220066e-25
999	-19837.563782257337	-2.1271402448787365e-25
1000	-19837.40102051612	-1.8936418721315275e-25
1001	-19837.238258774887	-1.6547784804571488e-25
1002	-19837.075497033667	-1.4143118456305255e-25
1003	-19836.91273529244	-1.1562179137902838e-25
1004	-19836.74997355121	-9.165917032740389e-26
1005	-19836.58721180999	-6.583637208833039e-26
1006	-19836.424450068767	-4.058045494510643e-26
1007	-19836.261688327533	-1.664662158872134e-26
1008	-19836.098926586317	8.423183760483903e-27
1009	-19835.936164845087	3.3225527935584566e-26
1010	-19835.773403103867	5.695931836354982e-26
1011	-19835.61064136264	8.017242657553174e-26
1012	-19835.447879621406	1.0316200119695597e-25
1013	-19835.28511788019	1.2404537379672438e-25
1014	-19835.12235613896	1.4476348281048802e-25
1015	-19834.959594397737	1.6448791420667058e-25
1016	-19834.796832656517	1.8263350735862991e-25
1017	-19834.63407091529	1.9975236467269248e-25
1018	-19834.47130917406	2.1562233173689267e-25
1019	-19834.30854743284	2.3068953412702485e-25
1020	-19834.145785691613	2.4382458120929336e-25
1021	-19833.983023950386	2.555970180256679e-25
1022	-19833.820262209163	2.6564929407567394e-25
1023	-19833.657500467936	2.747173512856661e-25
1024	-19833.494738726713	2.8206085104795136e-25
1025	-19833.33197698549	2.8862750844235586e-25
1026	-19833.16921524426	2.927093789171457e-25
1027	-19833.00645350304	2.9650595584230547e-25
1028	-19832.84369176181	2.9793176965931587e-25
1029	-19832.680930020582	2.9794527529051813e-25
1030	-19832.51816827936	2.967441841973347e-25
1031	-19832.35540653814	2.941498236991619e-25
1032	-19832.19264479691	2.9028781302728716e-25
1033	-19832.02988305569	2.855780459616748e-25
1034	-19831.867121314455	2.7950374795774643e-25
1035	-19831.704359573243	2.7259048014872087e-25
1036	-19831.54159783201	2.643768997413431e-25
1037	-19831.37883609079	2.55499174736469e-25
1038	-19831.216074349562	2.452839563082337e-25
1039	-19831.053312608332	2.348698549793466e-25
1040	-19830.890550867112	2.2360908502215397e-25
1041	-19830.727789125885	2.1166967708408844e-25
1042	-19830.565027384662	1.9958364500157556e-25
1043	-19830.402265643435	1.869179250476966e-25
1044	-19830.239503902205	1.7392155553802771e-25
1045	-19830.076742160985	1.6102079758938322e-25
1046	-19829.913980419762	1.4788338137058347e-25
1047	-19829.75121867853	1.3504360776286824e-25
1048	-19829.58845693731	1.2179565165790496e-25
1049	-19829.42569519609	1.0903083169069478e-25
1050	-19829.262933454855	9.644032041911898e-26
1051	-19829.100171713635	8.455447771084992e-26
1052	-19828.937409972412	7.297169318278467e-26
1053	-19828.774648231185	6.194262482699913e-26
1054	-19828.611886489958	5.1561686335678853e-26
1055	-19828.449124748735	4.18296562988995e-26
1056	-19828.286363007508	3.290328427909492e-26
1057	-19828.123601266285	2.4772135059923917e-26
1058	-19827.960839525054	1.7623974068507847e-26
1059	-19827.798077783835	1.1245987196764319e-26
1060	-19827.63531604261	5.96152168646021e-27
1061	-19827.472554301377	1.644198156416741e-27
1062	-19827.30979256016	-1.649984461887402e-27
1063	-19827.14703081893	-3.887081971332519e-27
1064	-19826.984269077708	-5.0414036185917975e-27
1065	-19826.821507336485	-5.135376405220128e-27
1066	-19826.658745595258	-4.085345415425524e-27
1067	-19826.495983854038	-1.997003112915674e-27
1068	-19826.333222112804	1.0758590898363372e-27
1069	-19826.170460371588	5.3501329410930315e-27
1070	-19826.007698630365	1.0606361246742434e-26
1071	-19825.844936889134	1.6851766569346537e-26
1072	-19825.682175147907	2.408770322811266e-26
1073	-19825.519413406677	3.215267456217754e-26
1074	-19825.356651665457	4.114588884608859e-26
1075	-19825.19388992423	5.102090901013004e-26
1076	-19825.031128183007	6.157331462259214e-26
1077	-19824.868366441777	7.28681575199574e-26
1078	-19824.705604700557	8.499440054927541e-26
1079	-19824.54284295933	9.751817602196162e-26
1080	-19824.380081218107	1.1055464100642423e-25
1081	-19824.21731947688	1.2421007239147808e-25
1082	-19824.054557735657	1.3787122755037055e-25
1083	-19823.89179599443	1.5231504822219102e-25
1084	-19823.72903425321	1.6654400782080401e-25
1085	-19823.56627251198	1.8099794377859322e-25
1086	-19823.403510770757	1.9561273390451407e-25
1087	-19823.24074902953	2.101735520051267e-25
1088	-19823.077987288303	2.2445593137821117e-25
1089	-19822.915225547076	2.388933064072388e-25
1090	-19822.75246380585	2.527978974900487e-25
1091	-19822.589702064633	2.665041869682095e-25
1092	-19822.426940323407	2.800009352006432e-25
1093	-19822.26417858218	2.923872726699166e-25
1094	-19822.10141684096	3.048535457468969e-25
1095	-19821.938655099726	3.1625651127445984e-25
1096	-19821.775893358506	3.272833750676884e-25
1097	-19821.61313161728	3.374802266596705e-25
1098	-19821.45036987605	3.4697352786857647e-25
1099	-19821.28760813483	3.557752683670542e-25
1100	-19821.1248463936	3.634108033503584e-25
1101	-19820.96208465238	3.7039602907404957e-25
1102	-19820.799322911156	3.762589898016433e-25
1103	-19820.636561169926	3.8131545536460757e-25
1104	-19820.4737994287	3.852569043261209e-25
1105	-19820.31103768748	3.883463403094287e-25
1106	-19820.148275946252	3.901712283303622e-25
1107	-19819.98551420503	3.9131378224105615e-25
1108	-19819.822752463806	3.9134443367300456e-25
1109	-19819.659990722575	3.902780563333617e-25
1110	-19819.497228981352	3.8824378117280394e-25
1111	-19819.33446724013	3.8526327802708774e-25
1112	-19819.17170549891	3.8121989311568354e-25
1113	-19819.00894375768	3.763982870339994e-25
1114	-19818.84618201645	3.7027239693461477e-25
1115	-19818.683420275225	3.637837667631471e-25
1116	-19818.520658534	3.561518240751944e-25
1117	-19818.35789679277	3.4776360499736617e-25
1118	-19818.195135051552	3.3865337893958456e-25
1119	-19818.03237331033	3.288663095404615e-25
1120	-19817.869611569102	3.182832598010415e-25
1121	-19817.70684982788	3.0741143018444016e-25
1122	-19817.544088086648	2.956992592155444e-25
1123	-19817.38132634543	2.836808070779035e-25
1124	-19817.2185646042	2.712274558572247e-25
1125	-19817.05580286298	2.583875372247825e-25
1126	-19816.89304112175	2.451797328399454e-25
1127	-19816.73027938052	2.3178262325542394e-25
1128	-19816.5675176393	2.1826515435760054e-25
1129	-19816.40475589808	2.0454572323972232e-25
1130	-19816.241994156848	1.9079183153873376e-25
1131	-19816.07923241562	1.7710248464410827e-25
1132	-19815.916470674398	1.6342636536333962e-25
1133	-19815.753708933174	1.4999291746542606e-25
1134	-19815.59094719195	1.3652313110330355e-25
1135	-19815.428185450728	1.235180591946555e-25
1136	-19815.2654237095	1.1066986269305733e-25
1137	-19815.102661968274	9.821797176230291e-26
1138	-19814.939900227047	8.604563194033353e-26
1139	-19814.777138485824	7.445714421749318e-26
1140	-19814.6143767446	6.322864823347737e-26
1141	-19814.45161500337	5.252500376015765e-26
1142	-19814.28885326215	4.2357386408095227e-26
1143	-19814.126091520924	3.267064135191113e-26
1144	-19813.963329779694	2.35946666911694e-26
1145	-19813.800568038474	1.511758561607623e-26
1146	-19813.637806297247	7.28605074420671e-27
1147	-19813.475044556024	5.688841977679868e-29
1148	-19813.3122828148	-6.5444862454289e-27
1149	-19813.149521073567	-1.2521247952382391e-26
1150	-19812.986759332347	-1.7864339378984422e-26
1151	-19812.823997591124	-2.2576270863387472e-26
1152	-19812.661235849893	-2.671328745344117e-26
1153	-19812.498474108677	-3.02202638425264e-26
1154	-19812.33571236745	-3.3146771340606175e-26
1155	-19812.172950626224	-3.549428958840437e-26
1156	-19812.010188885	-3.72686303083832e-26
1157	-19811.847427143774	-3.8579495732989234e-26
1158	-19811.684665402543	-3.933625102728235e-26
1159	-19811.52190366132	-3.969290764091242e-26
1160	-19811.359141920097	-3.9589422224786627e-26
1161	-19811.196380178873	-3.909598500959061e-26
1162	-19811.03361843765	-3.8233013589486986e-26
1163	-19810.870856696423	-3.7033972697881406e-26
1164	-19810.7080949552	-3.5557618411775695e-26
1165	-19810.545333213966	-3.38027838274388e-26
1166	-19810.382571472743	-3.1868505997813276e-26
1167	-19810.21980973152	-2.9786475206625604e-26
1168	-19810.057047990296	-2.7528353816473644e-26
1169	-19809.894286249073	-2.5147054537986718e-26
1170	-19809.731524507846	-2.2780803574445514e-26
1171	-19809.568762766623	-2.0363102933571237e-26
1172	-19809.406001025403	-1.7932814167791227e-26
1173	-19809.24323928417	-1.557581290065473e-26
1174	-19809.080477542946	-1.3264977696862043e-26
1175	-19808.917715801723	-1.1113645850997313e-26
1176	-19808.754954060492	-9.063428684434883e-27
1177	-19808.59219231927	-7.167512596444445e-27
1178	-19808.429430578046	-5.477070985081881e-27
1179	-19808.26666883682	-3.968491838489823e-27
1180	-19808.1039070956	-2.682483934391407e-27
1181	-19807.941145354365	-1.637195705305027e-27
1182	-19807.778383613146	-8.353295694758572e-28
1183	-19807.615621871922	-2.901577346986386e-28
1184	-19807.452860130696	-6.578221085716246e-31
1185	-19807.290098389465	2.0396759249551836e-29
1186	-19807.127336648242	-2.1812574944427247e-28
1187	-19806.96457490702	-7.192558091521125e-28
1188	-19806.801813165795	-1.4794341165005872e-27
1189	-19806.639051424572	-2.4731522547575083e-27
1190	-19806.476289683345	-3.721246838889454e-27
1191	-19806.31352794212	-5.179614454774945e-27
1192	-19806.150766200895	-6.837402985029067e-27
1193	-19805.98800445967	-8.695396264065425e-27
1194	-19805.825242718445	-1.074169841373345e-26
1195	-19805.662480977215	-1.2923065879441623e-26
1196	-19805.499719235995	-1.519297365037349e-26
1197	-19805.33695749477	-1.7626520990664476e-26
1198	-19805.174195753545	-2.0105417179366493e-26
1199	-19805.01143401232	-2.2595211500852772e-26
1200	-19804.84867227109	-2.5168062674447045e-26
1201	-19804.685910529868	-2.7724810971102e-26
1202	-19804.523148788645	-3.02239270630224e-26
1203	-19804.360387047418	-3.2652760086770783e-26
1204	-19804.1976253062	-3.50547094390484e-26
1205	-19804.034863564968	-3.73284577764422e-26
1206	-19803.87210182374	-3.94616955442655e-26
1207	-19803.70934008252	-4.1415351845134955e-26
1208	-19803.546578341284	-4.3176950047080505e-26
1209	-19803.383816600068	-4.483646913040538e-26
1210	-19803.221054858837	-4.614813815280579e-26
1211	-19803.058293117618	-4.7337847463366626e-26
1212	-19802.895531376387	-4.8201665854858823e-26
1213	-19802.732769635168	-4.884417650630255e-26
1214	-19802.570007893944	-4.9235718743176626e-26
1215	-19802.407246152718	-4.9312535601065454e-26
1216	-19802.24448441149	-4.907164026442988e-26
1217	-19802.081722670267	-4.862104669846514e-26
1218	-19801.91896092904	-4.788446002970092e-26
1219	-19801.75619918781	-4.681948404302767e-26
1220	-19801.593437446594	-4.5509110227304504e-26
1221	-19801.43067570537	-4.4011418849349486e-26
1222	-19801.26791396414	-4.2209679143488665e-26
1223	-19801.105152222917	-4.019033286833561e-26
1224	-19800.94239048169	-3.794145686178e-26
1225	-19800.779628740464	-3.5555347537956106e-26
1226	-19800.616866999237	-3.299113752146073e-26
1227	-19800.45410525801	-3.029978608879455e-26
1228	-19800.29134351679	-2.7482036225620206e-26
1229	-19800.128581775567	-2.4627344582668714e-26
1230	-19799.96582003434	-2.1714546414611132e-26
1231	-19799.80305829312	-1.8848694263370054e-26
1232	-19799.64029655189	-1.5979929504016884e-26
1233	-19799.477534810663	-1.319663762459827e-26
1234	-19799.314773069444	-1.0520896167813575e-26
1235	-19799.15201132821	-8.01077016872147e-27
1236	-19798.98924958699	-5.682648269765506e-27
1237	-19798.82648784576	-3.597978632964865e-27
1238	-19798.66372610454	-1.7721913715145857e-27
1239	-19798.500964363313	-2.7834652759711505e-28
1240	-19798.338202622082	8.704087082001797e-28
1241	-19798.175440880863	1.632135529317973e-27
1242	-19798.01267913964	1.949067495395419e-27
1243	-19797.849917398413	1.8300455316993408e-27
1244	-19797.68715565719	1.1772130325938612e-27
1245	-19797.524393915966	4.5863872156142996e-29
1246	-19797.361632174732	-1.701861383211259e-27
1247	-19797.198870433513	-3.99064281576736e-27
1248	-19797.03610869229	-6.925430689925726e-27
1249	-19796.873346951066	-1.0459681707706815e-26
1250	-19796.71058520984	-1.4665463037985518e-26
1251	-19796.54782346861	-1.950277561204502e-26
1252	-19796.385061727386	-2.5039189524470135e-26
1253	-19796.222299986162	-3.117532709206245e-26
1254	-19796.059538244932	-3.811026410943085e-26
1255	-19795.896776503712	-4.5662782265670556e-26
1256	-19795.734014762485	-5.390816426404698e-26
1257	-19795.571253021262	-6.274853150147738e-26
1258	-19795.40849128004	-7.241626762446103e-26
1259	-19795.245729538812	-8.253862982700076e-26
1260	-19795.082967797585	-9.333818673796044e-26
1261	-19794.920206056362	-1.0467741150093901e-25
1262	-19794.757444315135	-1.1673131276614702e-25
1263	-19794.594682573916	-1.2903584872766547e-25
1264	-19794.43192083268	-1.420551659316202e-25
1265	-19794.269159091462	-1.5539218305277339e-25
1266	-19794.106397350235	-1.6927018339176448e-25
1267	-19793.943635609005	-1.8340109872191677e-25
1268	-19793.78087386778	-1.9780563141191934e-25
1269	-19793.618112126558	-2.124825551250321e-25
1270	-19793.455350385335	-2.275990537691135e-25
1271	-19793.29258864411	-2.4261488973153284e-25
1272	-19793.12982690289	-2.5761974757337605e-25
1273	-19792.96706516166	-2.7293371393172487e-25
1274	-19792.804303420435	-2.8790185679866047e-25
1275	-19792.641541679208	-3.0303411345427056e-25
1276	-19792.478779937985	-3.178867899302302e-25
1277	-19792.31601819676	-3.322964025931374e-25
1278	-19792.15325645553	-3.466826539543773e-25
1279	-19791.990494714308	-3.60626432406316e-25
1280	-19791.827732973084	-3.7417261099371975e-25
1281	-19791.664971231854	-3.8738325517338913e-25
1282	-19791.502209490634	-3.9985768370110243e-25
1283	-19791.339447749408	-4.115383003762857e-25
1284	-19791.176686008184	-4.227044799191024e-25
1285	-19791.01392426696	-4.332708711990883e-25
1286	-19790.85116252573	-4.431618746766653e-25
1287	-19790.688400784507	-4.519825749256706e-25
1288	-19790.52563904328	-4.597769457001519e-25
1289	-19790.362877302065	-4.671672048888927e-25
1290	-19790.200115560838	-4.732677862015817e-25
1291	-19790.037353819607	-4.784308330879316e-25
1292	-19789.874592078384	-4.825132503008501e-25
1293	-19789.711830337157	-4.8562456132146775e-25
1294	-19789.549068595934	-4.877698948701901e-25
1295	-19789.386306854707	-4.886932528088363e-25
1296	-19789.223545113477	-4.885416629596741e-25
1297	-19789.060783372257	-4.873858369156113e-25
1298	-19788.898021631034	-4.8490613866935595e-25
1299	-19788.73525988981	-4.814754242592585e-25
1300	-19788.57249814858	-4.768024244183868e-25
1301	-19788.40973640736	-4.712866682080696e-25
1302	-19788.24697466613	-4.645151644807789e-25
1303	-19788.0842129249	-4.566494588822435e-25
1304	-19787.921451183687	-4.477285236686811e-25
1305	-19787.758689442457	-4.381475804393941e-25
1306	-19787.59592770123	-4.27230427973535e-25
1307	-19787.433165960007	-4.154383008375489e-25
1308	-19787.27040421878	-4.0283674239337174e-25
1309	-19787.10764247756	-3.8954844216533954e-25
1310	-19786.94488073633	-3.752745252037675e-25
1311	-19786.782118995106	-3.603680231675845e-25
1312	-19786.619357253883	-3.4461915867458276e-25
1313	-19786.456595512653	-3.2851760388924373e-25
1314	-19786.29383377143	-3.1179810304564283e-25
1315	-19786.131072030203	-2.9442599350012605e-25
1316	-19785.968310288983	-2.767112016235315e-25
1317	-19785.80554854776	-2.588220582663667e-25
1318	-19785.642786806526	-2.4052778733629625e-25
1319	-19785.480025065306	-2.2214260828858787e-25
1320	-19785.31726332408	-2.0345936450089266e-25
1321	-19785.154501582856	-1.8485321046393223e-25
1322	-19784.991739841633	-1.6607971993314205e-25
1323	-19784.828978100402	-1.4758287822325846e-25
1324	-19784.66621635918	-1.2911823182100778e-25
1325	-19784.503454617956	-1.1095376046123378e-25
1326	-19784.340692876733	-9.30894779696327e-26
1327	-19784.177931135502	-7.557550450194246e-26
1328	-19784.01516939428	-5.847108386908805e-26
1329	-19783.852407653056	-4.1887664939715925e-26
1330	-19783.68964591183	-2.5830386096506194e-26
1331	-19783.526884170606	-1.0376795963401595e-26
1332	-19783.36412242937	4.388108017426948e-27
1333	-19783.201360688156	1.845474226722335e-26
1334	-19783.03859894693	3.17372485747368e-26
1335	-19782.875837205702	4.425664239750947e-26
1336	-19782.71307546448	5.59263258587861e-26
1337	-19782.55031372325	6.670397716741381e-26
1338	-19782.38755198203	7.654563682133934e-26
1339	-19782.224790240805	8.541609900707214e-26
1340	-19782.062028499582	9.347233620068841e-26
1341	-19781.899266758355	1.0050970033054241e-25
1342	-19781.736505017125	1.0650008051949672e-25
1343	-19781.5737432759	1.1158620264381074e-25
1344	-19781.410981534682	1.1560057551568077e-25
1345	-19781.248219793444	1.1852445848039676e-25
1346	-19781.085458052225	1.2057098424607978e-25
1347	-19780.922696311	1.2174708072372314e-25
1348	-19780.759934569774	1.2186233483215095e-25
1349	-19780.59717282855	1.2111982380424413e-25
1350	-19780.434411087324	1.193209460328077e-25
1351	-19780.271649346105	1.1678791027098582e-25
1352	-19780.108887604878	1.133913697282932e-25
1353	-19779.946125863655	1.0895242259988299e-25
1354	-19779.783364122424	1.0395906640845937e-25
1355	-19779.6206023812	9.815096772067841e-26
1356	-19779.457840639974	9.164597613246871e-26
1357	-19779.295078898755	8.451479351379641e-26
1358	-19779.13231715753	7.668161051330795e-26
1359	-19778.9695554163	6.858320340385434e-26
1360	-19778.806793675078	5.986598842375843e-26
1361	-19778.644031933844	5.062784728880617e-26
1362	-19778.481270192624	4.110973439017219e-26
1363	-19778.318508451397	3.148533171047748e-26
1364	-19778.15574671017	2.1329841235057224e-26
1365	-19777.99298496895	1.0981131071902084e-26
1366	-19777.830223227727	6.3080344640889095e-28
1367	-19777.667461486497	-9.679149160829274e-27
1368	-19777.50469974528	-2.017151355081051e-26
1369	-19777.341938004047	-3.065284909710382e-26
1370	-19777.179176262824	-4.0895835476104165e-26
1371	-19777.016414521604	-5.091717068237984e-26
1372	-19776.853652780374	-6.072514403009525e-26
1373	-19776.690891039154	-7.036062573717134e-26
1374	-19776.528129297923	-7.948643598452436e-26
1375	-19776.365367556697	-8.834052691397437e-26
1376	-19776.202605815477	-9.680887450536612e-26
1377	-19776.039844074243	-1.0513960013160778e-25
1378	-19775.877082333023	-1.1265863065209556e-25
1379	-19775.714320591796	-1.1932131798706336e-25
1380	-19775.551558850577	-1.25756692126284e-25
1381	-19775.38879710935	-1.3168213740925429e-25
1382	-19775.226035368127	-1.3693141796797866e-25
1383	-19775.063273626896	-1.4140228852936906e-25
1384	-19774.900511885673	-1.4536363224302265e-25
1385	-19774.73775014445	-1.4846584348412182e-25
1386	-19774.574988403227	-1.5112717883822816e-25
1387	-19774.412226662	-1.5293930639653856e-25
1388	-19774.24946492077	-1.5398190658429482e-25
1389	-19774.086703179546	-1.5440267719382585e-25
1390	-19773.923941438323	-1.5437226160081327e-25
1391	-19773.761179697092	-1.533569485017239e-25
1392	-19773.598417955873	-1.5207973993128875e-25
1393	-19773.435656214646	-1.4997497322059328e-25
1394	-19773.272894473423	-1.4720384890862366e-25
1395	-19773.1101327322	-1.437391043860113e-25
1396	-19772.94737099097	-1.3997332172938273e-25
1397	-19772.784609249746	-1.3572500107625802e-25
1398	-19772.62184750852	-1.3079473465205065e-25
1399	-19772.459085767296	-1.256499613304761e-25
1400	-19772.296324026076	-1.1994580927202095e-25
1401	-19772.133562284846	-1.1417555370205791e-25
1402	-19771.97080054362	-1.0774885094191156e-25
1403	-19771.8080388024	-1.0108070779393531e-25
1404	-19771.64527706117	-9.453652073241513e-26
1405	-19771.48251531994	-8.762079515303896e-26
1406	-19771.31975357872	-8.076605806814396e-26
1407	-19771.156991837495	-7.386041653229782e-26
1408	-19770.994230096272	-6.686136996300064e-26
1409	-19770.83146835505	-5.995728502933457e-26
1410	-19770.668706613822	-5.326522834264485e-26
1411	-19770.505944872595	-4.66403363358611e-26
1412	-19770.34318313137	-4.0349512254952026e-26
1413	-19770.180421390145	-3.432713161271882e-26
1414	-19770.017659648922	-2.858438246490635e-26
1415	-19769.85489790769	-2.3331955227376766e-26
1416	-19769.692136166468	-1.8388570862336345e-26
1417	-19769.529374425245	-1.4016364283852045e-26
1418	-19769.366612684014	-1.0102322193676653e-26
1419	-19769.2038509428	-6.78201736759704e-27
1420	-19769.041089201568	-4.0324326789893896e-27
1421	-19768.878327460345	-1.981789852271095e-27
1422	-19768.71556571912	-5.756217714958173e-28
1423	-19768.55280397789	1.3494094178678426e-28
1424	-19768.39004223667	1.350529999429067e-28
1425	-19768.22728049544	-6.1375738435720215e-28
1426	-19768.064518754218	-2.1114394856594014e-27
1427	-19767.901757012998	-4.3931530960315345e-27
1428	-19767.73899527177	-7.445800656312028e-27
1429	-19767.57623353054	-1.1286774895472359e-26
1430	-19767.41347178932	-1.5917887283006262e-26
1431	-19767.25071004809	-2.1297277752022088e-26
1432	-19767.087948306867	-2.75348692218862e-26
1433	-19766.92518656564	-3.4491685312097453e-26
1434	-19766.762424824414	-4.214739959252866e-26
1435	-19766.599663083194	-5.060396840679187e-26
1436	-19766.43690134197	-5.97927732300358e-26
1437	-19766.274139600744	-6.954465504805916e-26
1438	-19766.11137785952	-8.003486895849931e-26
1439	-19765.948616118294	-9.101970524482469e-26
1440	-19765.78585437706	-1.0267769334254662e-25
1441	-19765.623092635844	-1.1492749349923187e-25
1442	-19765.460330894617	-1.2766080751302835e-25
1443	-19765.29756915339	-1.4079488049846448e-25
1444	-19765.134807412167	-1.542612064794189e-25
1445	-19764.97204567094	-1.6814503246687986e-25
1446	-19764.80928392972	-1.823414829124278e-25
1447	-19764.64652218849	-1.965335068893057e-25
1448	-19764.483760447267	-2.112977974793043e-25
1449	-19764.320998706044	-2.260997651507505e-25
1450	-19764.158236964813	-2.407756044278605e-25
1451	-19763.99547522359	-2.5557175173882436e-25
1452	-19763.832713482367	-2.7023750907758156e-25
1453	-19763.669951741143	-2.848086913608308e-25
1454	-19763.507189999924	-2.993504267876173e-25
1455	-19763.344428258686	-3.1328901039015976e-25
1456	-19763.181666517463	-3.2730089167192986e-25
1457	-19763.01890477624	-3.4084594144226456e-25
1458	-19762.856143035013	-3.5376578652190973e-25
1459	-19762.693381293793	-3.6642096737095987e-25
1460	-19762.530619552563	-3.786391125324958e-25
1461	-19762.36785781134	-3.9008719810020945e-25
1462	-19762.205096070116	-4.0109064714138824e-25
1463	-19762.042334328893	-4.112974454131663e-25
1464	-19761.879572587666	-4.207841646607676e-25
1465	-19761.716810846436	-4.2989838964745e-25
1466	-19761.554049105212	-4.376642291452688e-25
1467	-19761.391287363986	-4.447828269491695e-25
1468	-19761.228525622766	-4.511489919852997e-25
1469	-19761.065763881536	-4.566928180813304e-25
1470	-19760.903002140312	-4.614512430442851e-25
1471	-19760.74024039909	-4.648001436844055e-25
1472	-19760.577478657862	-4.67651412077164e-25
1473	-19760.414716916643	-4.696009034450341e-25
1474	-19760.251955175412	-4.704843491253587e-25
1475	-19760.089193434193	-4.701840351323323e-25
1476	-19759.926431692966	-4.690702458364092e-25
1477	-19759.76366995174	-4.672346087526573e-25
1478	-19759.600908210516	-4.643322022277345e-25
1479	-19759.438146469285	-4.605510481859019e-25
1480	-19759.275384728066	-4.556681382152717e-25
1481	-19759.11262298684	-4.501593146403249e-25
1482	-19758.949861245605	-4.437142690536711e-25
1483	-19758.787099504385	-4.364364846552784e-25
1484	-19758.624337763158	-4.283892429015082e-25
1485	-19758.461576021935	-4.196121128518693e-25
1486	-19758.298814280708	-4.101337983046604e-25
1487	-19758.136052539485	-3.9988870264610595e-25
1488	-19757.973290798265	-3.8913627749516604e-25
1489	-19757.81052905704	-3.777687888510949e-25
1490	-19757.647767315815	-3.658753054392866e-25
1491	-19757.485005574592	-3.5318097778721935e-25
1492	-19757.322243833358	-3.401341836152424e-25
1493	-19757.159482092135	-3.271063928684931e-25
1494	-19756.996720350908	-3.1339640451071728e-25
1495	-19756.83395860969	-2.9954280132053023e-25
1496	-19756.67119686846	-2.853341367302508e-25
1497	-19756.508435127234	-2.7109240968743085e-25
1498	-19756.345673386008	-2.5659670557274996e-25
1499	-19756.182911644784	-2.419001050986125e-25
1500	-19756.020149903557	-2.273723436627991e-25
1501	-19755.85738816233	-2.1297379488023647e-25
1502	-19755.694626421115	-1.9844650822181483e-25
1503	-19755.531864679888	-1.8422435418139199e-25
1504	-19755.369102938657	-1.7017478571960512e-25
1505	-19755.20634119744	-1.562810972210724e-25
1506	-19755.043579456207	-1.4264991504308764e-25
1507	-19754.88081771498	-1.2929623604716473e-25
1508	-19754.71805597376	-1.1644385992944006e-25
1509	-19754.55529423253	-1.0384300008481468e-25
1510	-19754.39253249131	-9.172702269695383e-26
1511	-19754.22977075008	-8.020290599075936e-26
1512	-19754.067009008857	-6.899062485674949e-26
1513	-19753.904247267637	-5.836835120544032e-26
1514	-19753.741485526407	-4.825742503499762e-26
1515	-19753.578723785184	-3.867138871983867e-26
1516	-19753.41596204396	-2.96906268209934e-26
1517	-19753.253200302737	-2.1298420926520614e-26
1518	-19753.09043856151	-1.3518557504920687e-26
1519	-19752.92767682028	-6.323164960858549e-27
1520	-19752.764915079057	2.672601771918005e-28
1521	-19752.602153337837	6.2667421586209335e-27
1522	-19752.43939159661	1.1632288338509983e-26
1523	-19752.276629855387	1.6400830399526958e-26
1524	-19752.11386811416	2.0579308575391813e-26
1525	-19751.95110637293	2.4165548384986422e-26
1526	-19751.788344631706	2.717309889475562e-26
1527	-19751.625582890483	2.9653185726332564e-26
1528	-19751.462821149253	3.160010822352547e-26
1529	-19751.300059408033	3.3045506223250423e-26
1530	-19751.13729766681	3.398319421899577e-26
1531	-19750.974535925583	3.4468176790948763e-26
1532	-19750.81177418436	3.4509891647376376e-26
1533	-19750.64901244313	3.401579839362443e-26
1534	-19750.48625070191	3.3260378714649734e-26
1535	-19750.32348896068	3.217441237885606e-26
1536	-19750.160727219452	3.0685306940623557e-26
1537	-19749.997965478233	2.8978519961113965e-26
1538	-19749.83520373701	2.689466827920593e-26
1539	-19749.67244199578	2.4674713851526453e-26
1540	-19749.50968025456	2.2261513862911544e-26
1541	-19749.34691851333	1.961617460274592e-26
1542	-19749.18415677211	1.6878645722875805e-26
1543	-19749.02139503088	1.4021067438657332e-26
1544	-19748.858633289656	1.1059219032905077e-26
1545	-19748.695871548432	8.065885878936156e-27
1546	-19748.533109807202	5.08616939619754e-27
1547	-19748.370348065982	2.0762628373873675e-27
1548	-19748.207586324752	-9.07931606483644e-28
1549	-19748.04482458353	-3.866001950943566e-27
1550	-19747.882062842305	-6.653497322910522e-27
1551	-19747.719301101082	-9.374492616679495e-27
1552	-19747.55653935985	-1.2083889034125099e-26
1553	-19747.39377761863	-1.4516678658216745e-26
1554	-19747.231015877405	-1.6727481896358118e-26
1555	-19747.068254136175	-1.8994692397761185e-26
1556	-19746.905492394962	-2.0973424102374334e-26
1557	-19746.74273065373	-2.2827361171594748e-26
1558	-19746.579968912505	-2.440867094399652e-26
1559	-19746.417207171282	-2.5787729577136026e-26
1560	-19746.25444543005	-2.7095874244898633e-26
1561	-19746.091683688835	-2.811926259341197e-26
1562	-19745.9289219476	-2.886740775144546e-26
1563	-19745.766160206374	-2.943713425573827e-26
1564	-19745.603398465155	-2.982624712700383e-26
1565	-19745.44063672393	-3.0029745438922116e-26
1566	-19745.2778749827	-3.0021309485528755e-26
1567	-19745.115113241474	-2.988612493878774e-26
1568	-19744.95235150025	-2.955405851154438e-26
1569	-19744.789589759024	-2.9098186661861934e-26
1570	-19744.626828017797	-2.8434033668414665e-26
1571	-19744.464066276574	-2.7593628842558367e-26
1572	-19744.301304535355	-2.669255566582892e-26
1573	-19744.138542794128	-2.567309154874753e-26
1574	-19743.975781052904	-2.4532263603265292e-26
1575	-19743.813019311678	-2.330171906016358e-26
1576	-19743.650257570454	-2.2032043044556355e-26
1577	-19743.48749582923	-2.0701207221025924e-26
1578	-19743.324734088004	-1.9340017939731774e-26
1579	-19743.161972346777	-1.7893395753550067e-26
1580	-19742.99921060555	-1.6474144320457255e-26
1581	-19742.836448864327	-1.5047461664994546e-26
1582	-19742.6736871231	-1.365874153305395e-26
1583	-19742.510925381885	-1.2292443423788071e-26
1584	-19742.348163640647	-1.093782667109292e-26
1585	-19742.185401899427	-9.649411745314706e-27
1586	-19742.022640158204	-8.419685185666316e-27
1587	-19741.859878416977	-7.250043862264122e-27
1588	-19741.69711667575	-6.160492297268104e-27
1589	-19741.534354934527	-5.143089966766456e-27
1590	-19741.3715931933	-4.2299725721604926e-27
1591	-19741.208831452077	-3.392148075039198e-27
1592	-19741.046069710846	-2.6583096717219725e-27
1593	-19740.883307969627	-2.022938548567738e-27
1594	-19740.720546228396	-1.457705269476983e-27
1595	-19740.557784487177	-9.990511358658642e-28
1596	-19740.395022745954	-6.370669500212656e-28
1597	-19740.232261004723	-3.573130579126332e-28
1598	-19740.0694992635	-1.6258725297794111e-28
1599	-19739.906737522277	-4.8128935964763906e-29
1600	-19739.74397578105	-7.278557897626405e-31
1601	-19739.581214039827	-1.6305680347751507e-29
1602	-19739.4184522986	-8.574232394896987e-29
1603	-19739.25569055737	-1.9965937734696235e-28
1604	-19739.09292881615	-3.458554488214936e-28
1605	-19738.93016707493	-5.151760944034073e-28
1606	-19738.767405333696	-6.980065424078215e-28
1607	-19738.604643592476	-8.782579769272571e-28
1608	-19738.441881851246	-1.0409278801180303e-27
1609	-19738.279120110023	-1.1875568513947009e-27
1610	-19738.1163583688	-1.2935015628006555e-27
1611	-19737.953596627573	-1.3483626508416238e-27
1612	-19737.79083488635	-1.3468624796432776e-27
1613	-19737.628073145126	-1.2568528177837339e-27
1614	-19737.4653114039	-1.0914684290141932e-27
1615	-19737.30254966268	-8.312930695494528e-28
1616	-19737.139787921446	-4.513633096353123e-28
1617	-19736.977026180222	4.008640430615337e-29
1618	-19736.814264439	6.512083953750377e-28
1619	-19736.651502697765	1.4091780441869219e-27
1620	-19736.488740956545	2.2859808427531327e-27
1621	-19736.32597921532	3.339580912041351e-27
1622	-19736.1632174741	4.523178930683437e-27
1623	-19736.000455732876	5.8705293918407206e-27
1624	-19735.83769399165	7.371133790006129e-27
1625	-19735.674932250426	9.054575297626321e-27
1626	-19735.5121705092	1.0861103501701416e-26
1627	-19735.349408767972	1.2834689458026653e-26
1628	-19735.186647026752	1.495236838380074e-26
1629	-19735.023885285522	1.7233150144711863e-26
1630	-19734.86112354429	1.9632006431454428e-26
1631	-19734.69836180307	2.2201078665519728e-26
1632	-19734.53560006185	2.4862051674313925e-26
1633	-19734.37283832062	2.767711940537555e-26
1634	-19734.21007657939	3.056899459045605e-26
1635	-19734.047314838168	3.35503536075914e-26
1636	-19733.88455309694	3.663415331001771e-26
1637	-19733.721791355718	3.976738996141103e-26
1638	-19733.559029614495	4.295486227471671e-26
1639	-19733.396267873268	4.614951378548467e-26
1640	-19733.23350613205	4.941689536437155e-26
1641	-19733.07074439082	5.26474362225e-26
1642	-19732.9079826496	5.581708141523181e-26
1643	-19732.745220908368	5.900608677641923e-26
1644	-19732.58245916715	6.209860217303507e-26
1645	-19732.41969742592	6.513674973727616e-26
1646	-19732.25693568469	6.806162903346172e-26
1647	-19732.09417394347	7.082888972198983e-26
1648	-19731.93141220224	7.354216128261646e-26
1649	-19731.76865046102	7.605279219367465e-26
1650	-19731.605888719794	7.837711711227325e-26
1651	-19731.443126978567	8.054882955991226e-26
1652	-19731.280365237344	8.246826715226328e-26
1653	-19731.11760349612	8.417365643034692e-26
1654	-19730.954841754894	8.571184787264246e-26
1655	-19730.79208001367	8.688545449999615e-26
1656	-19730.629318272444	8.787374536437734e-26
1657	-19730.466556531213	8.85331529187889e-26
1658	-19730.303794789997	8.89403409602693e-26
1659	-19730.14103304877	8.898447854903603e-26
1660	-19729.978271307547	8.88093720489654e-26
1661	-19729.81550956632	8.825764828510895e-26
1662	-19729.65274782509	8.74034848199608e-26
1663	-19729.489986083863	8.626676449421171e-26
1664	-19729.327224342644	8.4800848606206e-26
1665	-19729.164462601413	8.301651205117757e-26
1666	-19729.001700860194	8.09393993346286e-26
1667	-19728.83893911897	7.852459418155632e-26
1668	-19728.676177377743	7.582465670303923e-26
1669	-19728.513415636524	7.280074698128602e-26
1670	-19728.35065389529	6.95741800298539e-26
1671	-19728.187892154067	6.599437731467666e-26
1672	-19728.02513041284	6.220569380337028e-26
1673	-19727.862368671616	5.817450149024885e-26
1674	-19727.699606930397	5.394401165778735e-26
1675	-19727.536845189166	4.9456578650471625e-26
1676	-19727.374083447943	4.478843661310335e-26
1677	-19727.211321706716	3.9930130530420063e-26
1678	-19727.048559965486	3.5013852949157306e-26
1679	-19726.885798224266	2.989312427979207e-26
1680	-19726.72303648304	2.4745679097527334e-26
1681	-19726.560274741816	1.9473441990789722e-26
1682	-19726.397513000597	1.416673800378581e-26
1683	-19726.234751259366	8.828379121027911e-27
1684	-19726.071989518143	3.52364109838829e-27
1685	-19725.909227776916	-1.8115629545952563e-27
1686	-19725.746466035685	-7.042789379511032e-27
1687	-19725.583704294466	-1.220482532707547e-26
1688	-19725.420942553243	-1.7257393295043423e-26
1689	-19725.258180812016	-2.2218431154150928e-26
1690	-19725.09541907079	-2.697518673802617e-26
1691	-19724.932657329566	-3.1593180685651974e-26
1692	-19724.76989558834	-3.597702586098145e-26
1693	-19724.60713384712	-4.0153465645406465e-26
1694	-19724.44437210589	-4.40684676074967e-26
1695	-19724.281610364666	-4.775706601805806e-26
1696	-19724.118848623442	-5.113157536036317e-26
1697	-19723.95608688221	-5.424164188119494e-26
1698	-19723.793325140992	-5.701598585843845e-26
1699	-19723.63056339976	-5.946739111763767e-26
1700	-19723.467801658535	-6.159496624726037e-26
1701	-19723.305039917315	-6.333101909353091e-26
1702	-19723.14227817609	-6.474208597443968e-26
1703	-19722.979516434865	-6.585986644255351e-26
1704	-19722.816754693635	-6.647720074979518e-26
1705	-19722.653992952408	-6.683861723459384e-26
1706	-19722.491231211185	-6.677042857449759e-26
1707	-19722.328469469965	-6.637380696756972e-26
1708	-19722.16570772874	-6.563249211119932e-26
1709	-19722.002945987515	-6.446825048008466e-26
1710	-19721.84018424629	-6.29772926441186e-26
1711	-19721.67742250506	-6.119338642772352e-26
1712	-19721.51466076384	-5.904507175378958e-26
1713	-19721.351899022608	-5.663059498370284e-26
1714	-19721.18913728139	-5.39206206904451e-26
1715	-19721.026375540165	-5.0927033997222364e-26
1716	-19720.863613798938	-4.770181182605897e-26
1717	-19720.70085205771	-4.4186522152519375e-26
1718	-19720.538090316488	-4.0379554240464535e-26
1719	-19720.375328575265	-3.655093595986784e-26
1720	-19720.21256683404	-3.2380278489356016e-26
1721	-19720.049805092807	-2.81365732804252e-26
1722	-19719.887043351588	-2.365189630202079e-26
1723	-19719.724281610364	-1.9330462818633964e-26
1724	-19719.561519869138	-1.4815362851615106e-26
1725	-19719.398758127918	-1.019965320865686e-26
1726	-19719.235996386687	-5.5852175573387245e-27
1727	-19719.07323464546	-1.0229553557921556e-27
1728	-19718.910472904237	3.5412019952932235e-27
1729	-19718.747711163007	8.009070626608938e-27
1730	-19718.58494942179	1.247285720793264e-26
1731	-19718.422187680557	1.667686909224328e-26
1732	-19718.25942593933	2.0844394583227108e-26
1733	-19718.09666419811	2.4826452905661536e-26
1734	-19717.933902456884	2.874567396596888e-26
1735	-19717.77114071566	3.2360243969033594e-26
1736	-19717.608378974433	3.581269936989223e-26
1737	-19717.445617233214	3.8970959177079467e-26
1738	-19717.282855491983	4.188746262525272e-26
1739	-19717.12009375076	4.458502748221339e-26
1740	-19716.957332009533	4.694764910716859e-26
1741	-19716.79457026831	4.897531624894524e-26
1742	-19716.63180852709	5.083083831740935e-26
1743	-19716.46904678586	5.220088064496688e-26
1744	-19716.306285044633	5.337206499010137e-26
1745	-19716.143523303403	5.435712700545414e-26
1746	-19715.980761562183	5.480239725562872e-26
1747	-19715.81799982096	5.50735718169857e-26
1748	-19715.655238079733	5.489971168700962e-26
1749	-19715.49247633851	5.457890378909715e-26
1750	-19715.329714597283	5.397193155878032e-26
1751	-19715.16695285606	5.286537143603903e-26
1752	-19715.004191114836	5.176105801754204e-26
1753	-19714.841429373606	5.0235211141167004e-26
1754	-19714.678667632383	4.8605797029253923e-26
1755	-19714.515905891163	4.663012529748721e-26
1756	-19714.35314414992	4.444105773422067e-26
1757	-19714.190382408706	4.2118303273251974e-26
1758	-19714.027620667483	3.964028263636482e-26
1759	-19713.864858926256	3.7001979576571575e-26
1760	-19713.702097185032	3.437727453067488e-26
1761	-19713.53933544381	3.160955626952374e-26
1762	-19713.376573702582	2.876497238121165e-26
1763	-19713.21381196136	2.5888592302373665e-26
1764	-19713.051050220136	2.302445137703699e-26
1765	-19712.888288478913	2.0185214385974007e-26
1766	-19712.725526737682	1.7467515531321147e-26
1767	-19712.56276499645	1.4827529496070703e-26
1768	-19712.400003255232	1.2291341858650339e-26
1769	-19712.237241514005	9.907885449273258e-27
1770	-19712.074479772786	7.743096352466618e-27
1771	-19711.911718031555	5.7789352497106966e-27
1772	-19711.748956290325	4.03264770226176e-27
1773	-19711.586194549105	2.583394329670329e-27
1774	-19711.423432807886	1.4221335003993848e-27
1775	-19711.260671066655	5.78026035489013e-28
1776	-19711.097909325432	7.729242373669773e-29
1777	-19710.93514758421	-6.208312715793634e-29
1778	-19710.77238584298	1.8076630968694649e-28
1779	-19710.609624101762	8.171037912386288e-28
1780	-19710.446862360528	1.8808345454751558e-27
1781	-19710.2841006193	3.372835115349323e-27
1782	-19710.121338878078	5.280972183871627e-27
1783	-19709.95857713685	7.635918965903815e-27
1784	-19709.795815395635	1.0503352087074479e-26
1785	-19709.6330536544	1.3786348649373973e-26
1786	-19709.470291913174	1.7543746324098003e-26
1787	-19709.307530171955	2.173831941124623e-26
1788	-19709.144768430728	2.6396729258569254e-26
1789	-19708.982006689504	3.154360021433785e-26
1790	-19708.81924494828	3.7125130749778995e-26
1791	-19708.656483207058	4.305323879128481e-26
1792	-19708.493721465828	4.9454642745124966e-26
1793	-19708.330959724608	5.62649280224349e-26
1794	-19708.168197983377	6.343374393683606e-26
1795	-19708.005436242158	7.089596726366193e-26
1796	-19707.842674500927	7.878190865990444e-26
1797	-19707.679912759708	8.70485566360743e-26
1798	-19707.51715101848	9.55066546528293e-26
1799	-19707.354389277247	1.040856388797505e-25
1800	-19707.191627536027	1.130985704645296e-25
1801	-19707.028865794804	1.2220815452083643e-25
1802	-19706.866104053577	1.3140652768084616e-25
1803	-19706.70334231235	1.4078248856396915e-25
1804	-19706.54058057113	1.5020729151180728e-25
1805	-19706.377818829904	1.5977046127523524e-25
1806	-19706.21505708868	1.6918782788496887e-25
1807	-19706.05229534745	1.786009225590253e-25
1808	-19705.889533606223	1.878851991106492e-25
1809	-19705.726771865007	1.9730520499210179e-25
1810	-19705.564010123777	2.0623424637565643e-25
1811	-19705.40124838256	2.1510593312209017e-25
1812	-19705.238486641327	2.2361109878211666e-25
1813	-19705.0757249001	2.319534789311981e-25
1814	-19704.912963158877	2.39961027126045e-25
1815	-19704.750201417646	2.474994081356741e-25
1816	-19704.587439676427	2.5486807677673947e-25
1817	-19704.4246779352	2.6173156750528996e-25
1818	-19704.26191619398	2.6804421264697256e-25
1819	-19704.099154452753	2.7373752408267097e-25
1820	-19703.936392711523	2.789653533450805e-25
1821	-19703.773630970307	2.8377649187541916e-25
1822	-19703.610869229076	2.8783409001167637e-25
1823	-19703.44810748785	2.913049208841247e-25
1824	-19703.285345746626	2.9440517233658826e-25
1825	-19703.122584005403	2.9659753296365142e-25
1826	-19702.959822264176	2.9823645320409167e-25
1827	-19702.79706052295	2.9908146476501367e-25
1828	-19702.634298781726	2.9932045509742107e-25
1829	-19702.4715370405	2.9888607533244337e-25
1830	-19702.308775299276	2.9770512294866384e-25
1831	-19702.14601355805	2.959757727669588e-25
1832	-19701.983251816826	2.934727894153296e-25
1833	-19701.820490075603	2.902162407361671e-25
1834	-19701.657728334372	2.8636163981081667e-25
1835	-19701.494966593153	2.818454934023174e-25
1836	-19701.332204851922	2.7654401584732275e-25
1837	-19701.169443110695	2.70726009545647e-25
1838	-19701.00668136948	2.643510850766518e-25
1839	-19700.84391962825	2.572740193342447e-25
1840	-19700.681157887022	2.4971656498196244e-25
1841	-19700.5183961458	2.4157778941735333e-25
1842	-19700.355634404572	2.328608550125574e-25
1843	-19700.192872663352	2.237571455226137e-25
1844	-19700.030110922122	2.1421072985267285e-25
1845	-19699.8673491809	2.041764782628482e-25
1846	-19699.704587439675	1.9390302210358884e-25
1847	-19699.541825698452	1.8323535761559374e-25
1848	-19699.37906395722	1.7231512532511388e-25
1849	-19699.216302216002	1.6112220074192253e-25
1850	-19699.05354047477	1.4970343547559259e-25
1851	-19698.890778733545	1.3817975397333357e-25
1852	-19698.72801699232	1.2648717798327914e-25
1853	-19698.5652552511	1.1476467449173256e-25
1854	-19698.40249350987	1.0302610787666269e-25
1855	-19698.23973176864	9.133890868211919e-26
1856	-19698.076970027425	7.964272160233596e-26
1857	-19697.9142082862	6.808182331249758e-26
1858	-19697.751446544964	5.669169079701581e-26
1859	-19697.588684803744	4.5493855612398095e-26
1860	-19697.425923062525	3.4514456127057984e-26
1861	-19697.263161321298	2.3810052582145266e-26
1862	-19697.10039958008	1.3383139692814443e-26
1863	-19696.937637838848	3.354535556501638e-27
1864	-19696.77487609762	-6.315521663328855e-27
1865	-19696.612114356398	-1.55713159512608e-26
1866	-19696.449352615167	-2.4382803427733067e-26
1867	-19696.28659087395	-3.2767313244812676e-26
1868	-19696.12382913272	-4.062496841548011e-26
1869	-19695.96106739149	-4.7929008103659376e-26
1870	-19695.798305650274	-5.475724195387685e-26
1871	-19695.635543909044	-6.105685397226421e-26
1872	-19695.472782167824	-6.674859083960013e-26
1873	-19695.310020426594	-7.189267386726395e-26
1874	-19695.147258685374	-7.639849661491666e-26
1875	-19694.984496944144	-8.039656114913737e-26
1876	-19694.821735202917	-8.378934582594031e-26
1877	-19694.658973461697	-8.657653715768279e-26
1878	-19694.496211720474	-8.875135705052194e-26
1879	-19694.333449979247	-9.045069062441524e-26
1880	-19694.170688238017	-9.143552375930547e-26
1881	-19694.007926496797	-9.186066185387449e-26
1882	-19693.845164755563	-9.18126440347187e-26
1883	-19693.682403014343	-9.120996073239211e-26
1884	-19693.51964127312	-9.015837923543395e-26
1885	-19693.356879531893	-8.855442546314604e-26
1886	-19693.19411779067	-8.648411322563651e-26
1887	-19693.031356049443	-8.396407171927525e-26
1888	-19692.86859430822	-8.110652000886991e-26
1889	-19692.705832566997	-7.779116484748196e-26
1890	-19692.543070825766	-7.411853653404786e-26
1891	-19692.380309084543	-7.032441269390342e-26
1892	-19692.21754734332	-6.593144359896501e-26
1893	-19692.054785602093	-6.143266259217642e-26
1894	-19691.89202386087	-5.674894166593899e-26
1895	-19691.729262119643	-5.190777412376066e-26
1896	-19691.566500378412	-4.673576290261466e-26
1897	-19691.403738637197	-4.153049995564524e-26
1898	-19691.240976895966	-3.628745963158639e-26
1899	-19691.078215154746	-3.0899274784674155e-26
1900	-19690.91545341352	-2.551596050151239e-26
1901	-19690.75269167229	-2.029461090967951e-26
1902	-19690.58992993107	-1.5032971435084866e-26
1903	-19690.42716818984	-9.866161039667173e-27
1904	-19690.264406448616	-4.798072455913456e-27
1905	-19690.10164470739	2.1450739326365767e-28
1906	-19689.938882966166	4.877312523629816e-27
1907	-19689.776121224946	9.431844936584789e-27
1908	-19689.61335948372	1.3675467633732813e-26
1909	-19689.45059774249	1.7869920399172003e-26
1910	-19689.287836001266	2.1621442602894452e-26
1911	-19689.12507426004	2.5107714430863423e-26
1912	-19688.962312518815	2.8473826239252904e-26
1913	-19688.799550777592	3.148083308650249e-26
1914	-19688.63678903637	3.4128557327253395e-26
1915	-19688.474027295142	3.623498719561967e-26
1916	-19688.311265553923	3.8273444734474703e-26
1917	-19688.14850381269	3.988710375101432e-26
1918	-19687.98574207146	4.114841076641718e-26
1919	-19687.82298033024	4.18080117986809e-26
1920	-19687.66021858901	4.26118052992384e-26
1921	-19687.497456847792	4.272057334293866e-26
1922	-19687.33469510656	4.275930280705361e-26
1923	-19687.171933365335	4.2385069853263347e-26
1924	-19687.00917162412	4.160571323993598e-26
1925	-19686.846409882888	4.067385225681539e-26
1926	-19686.683648141665	3.9380946747624395e-26
1927	-19686.52088640044	3.7991320857661655e-26
1928	-19686.35812465921	3.636712804609444e-26
1929	-19686.19536291799	3.438959475447702e-26
1930	-19686.03260117677	3.2180148410640445e-26
1931	-19685.86983943554	2.9977343819029586e-26
1932	-19685.70707769432	2.7547082927857744e-26
1933	-19685.54431595309	2.503068002707857e-26
1934	-19685.38155421187	2.246509796525366e-26
1935	-19685.21879247064	1.983112019565487e-26
1936	-19685.056030729407	1.717998878253405e-26
1937	-19684.893268988188	1.4606600515066196e-26
1938	-19684.73050724696	1.1959378581844258e-26
1939	-19684.567745505734	9.444880095777463e-27
1940	-19684.404983764514	7.070652481693687e-27
1941	-19684.24222202329	4.784564570958775e-27
1942	-19684.079460282064	2.6734698584577125e-27
1943	-19683.91669854084	7.5643616409608275e-28
1944	-19683.753936799614	-9.512270423359637e-28
1945	-19683.591175058384	-2.421929471672487e-27
1946	-19683.428413317164	-3.6074645450634346e-27
1947	-19683.265651575937	-4.5112890653846986e-27
1948	-19683.10288983472	-5.073831109320352e-27
1949	-19682.94012809349	-5.317574048737247e-27
1950	-19682.777366352257	-5.2372466365086025e-27
1951	-19682.61460461104	-4.80776355015511e-27
1952	-19682.45184286981	-3.947044554667829e-27
1953	-19682.28908112859	-2.6719670891827743e-27
1954	-19682.12631938736	-1.0818005958034045e-27
1955	-19681.963557646137	9.978151900643189e-28
1956	-19681.800795904914	3.414983525667333e-27
1957	-19681.638034163683	6.3798400738455225e-27
1958	-19681.475272422464	9.688375146146962e-27
1959	-19681.312510681244	1.33307507861642e-26
1960	-19681.149748940014	1.7606009522092828e-26
1961	-19680.986987198783	2.199362933687153e-26
1962	-19680.824225457563	2.6902511904192955e-26
1963	-19680.661463716333	3.2111903712206455e-26
1964	-19680.49870197511	3.7801895772776064e-26
1965	-19680.335940233883	4.3777707227467397e-26
1966	-19680.17317849266	4.9987108484603457e-26
1967	-19680.010416751436	5.643093648229543e-26
1968	-19679.847655010206	6.322057561898124e-26
1969	-19679.684893268986	7.018061165684273e-26
1970	-19679.522131527763	7.756929377281657e-26
1971	-19679.359369786533	8.474282912774416e-26
1972	-19679.196608045306	9.223035356796179e-26
1973	-19679.033846304083	9.970663700557339e-26
1974	-19678.871084562856	1.071524079142439e-25
1975	-19678.708322821636	1.148630437633035e-25
1976	-19678.545561080413	1.222943250049618e-25
1977	-19678.382799339182	1.2965752650502263e-25
1978	-19678.220037597956	1.3694456718704821e-25
1979	-19678.057275856732	1.438144190904116e-25
1980	-19677.894514115513	1.508253978483569e-25
1981	-19677.731752374282	1.5709832856504378e-25
1982	-19677.56899063306	1.6339800044911878e-25
1983	-19677.406228891836	1.689354891528105e-25
1984	-19677.24346715061	1.7427427000550254e-25
1985	-19677.080705409386	1.7920307962861349e-25
1986	-19676.91794366816	1.8343953018874277e-25
1987	-19676.75518192693	1.8716837879425832e-25
1988	-19676.592420185705	1.9021980725770403e-25
1989	-19676.429658444482	1.9247233330706303e-25
1990	-19676.266896703255	1.9398447341798422e-25
1991	-19676.104134962032	1.9502833077669427e-25
1992	-19675.941373220805	1.9518691838397616e-25
1993	-19675.778611479585	1.941758818547596e-25
1994	-19675.615849738362	1.9267387678987758e-25
1995	-19675.45308799713	1.8997326150473124e-25
1996	-19675.29032625591	1.866277462052693e-25
1997	-19675.127564514685	1.8221564333861874e-25
1998	-19674.96480277346	1.7677995682905298e-25
[truncated: 243,761 more rows]
