# Supplementary material for: Sub-optical-cycle light-matter energy transfer in molecular vibrational spectroscopy
Source: Nat Commun. 2022 Oct 6;13:5897. doi: 10.1038/s41467-022-33477-5 (PMC9537163; doi:10.1038/s41467-022-33477-5)
Supplement: Supplementary file 3 — Source Data [file 41467_2022_33477_MOESM3_ESM.zip › fig1d.csv]

	Time (fs)	Integrated intensity difference	Maximum absorbed	Final absorbed
0	-20000.16276174122	0.0	1.0	0.9377816821221102
1	-20000.0	-1.848409422622973e-29	1.0	0.9377816821221102
2	-19999.83723825877	-2.4149277504859743e-29	1.0	0.9377816821221102
3	-19999.674476517543	-2.1194486780849421e-29	1.0	0.9377816821221102
4	-19999.51171477632	-1.4020343739838312e-29	1.0	0.9377816821221102
5	-19999.3489530351	-7.229766678764886e-30	1.0	0.9377816821221102
6	-19999.186191293873	-5.5586971333733744e-30	1.0	0.9377816821221102
7	-19999.023429552642	-1.36760965177905e-29	1.0	0.9377816821221102
8	-19998.86066781142	-3.607497989392293e-29	1.0	0.9377816821221102
9	-19998.697906070203	-7.812145231787234e-29	1.0	0.9377816821221102
10	-19998.53514432897	-1.4425297250970084e-28	1.0	0.9377816821221102
11	-19998.372382587746	-2.391358993351472e-28	1.0	0.9377816821221102
12	-19998.209620846523	-3.699868066519129e-28	1.0	0.9377816821221102
13	-19998.046859105292	-5.4020552029954055e-28	1.0	0.9377816821221102
14	-19997.884097364073	-7.54123126782244e-28	1.0	0.9377816821221102
15	-19997.721335622842	-1.0183517929364656e-27	1.0	0.9377816821221102
16	-19997.558573881623	-1.3371994874457864e-27	1.0	0.9377816821221102
17	-19997.3958121404	-1.715964476758813e-27	1.0	0.9377816821221102
18	-19997.23305039917	-2.159853579211154e-27	1.0	0.9377816821221102
19	-19997.070288657946	-2.6717884205227635e-27	1.0	0.9377816821221102
20	-19996.90752691672	-3.255506110404125e-27	1.0	0.9377816821221102
21	-19996.744765175496	-3.916896397405411e-27	1.0	0.9377816821221102
22	-19996.58200343427	-4.6602299963870044e-27	1.0	0.9377816821221102
23	-19996.41924169305	-5.488784412008621e-27	1.0	0.9377816821221102
24	-19996.25647995182	-6.4057938795423585e-27	1.0	0.9377816821221102
25	-19996.093718210595	-7.415328624900796e-27	1.0	0.9377816821221102
26	-19995.930956469372	-8.520474780526451e-27	1.0	0.9377816821221102
27	-19995.768194728145	-9.72512072382543e-27	1.0	0.9377816821221102
28	-19995.60543298692	-1.1031447334076583e-26	1.0	0.9377816821221102
29	-19995.44267124569	-1.244086897082413e-26	1.0	0.9377816821221102
30	-19995.279909504472	-1.3956667122791672e-26	1.0	0.9377816821221102
31	-19995.117147763245	-1.5580751645328856e-26	1.0	0.9377816821221102
32	-19994.954386022015	-1.7314674152031048e-26	1.0	0.9377816821221102
33	-19994.791624280795	-1.915931565045452e-26	1.0	0.9377816821221102
34	-19994.628862539565	-2.1115625571881202e-26	1.0	0.9377816821221102
35	-19994.46610079834	-2.3184668868800037e-26	1.0	0.9377816821221102
36	-19994.30333905712	-2.5366346037553213e-26	1.0	0.9377816821221102
37	-19994.140577315888	-2.7660465666054916e-26	1.0	0.9377816821221102
38	-19993.977815574664	-3.006675952684999e-26	1.0	0.9377816821221102
39	-19993.815053833445	-3.258403170533778e-26	1.0	0.9377816821221102
40	-19993.65229209222	-3.5210863241829535e-26	1.0	0.9377816821221102
41	-19993.489530351	-3.794553733946369e-26	1.0	0.9377816821221102
42	-19993.326768609764	-4.078585772923693e-26	1.0	0.9377816821221102
43	-19993.164006868545	-4.3729824117479363e-26	1.0	0.9377816821221102
44	-19993.00124512732	-4.6774966983374747e-26	1.0	0.9377816821221102
45	-19992.838483386095	-4.991796423202232e-26	1.0	0.9377816821221102
46	-19992.675721644868	-5.315612327229017e-26	1.0	0.9377816821221102
47	-19992.51295990364	-5.648539198309286e-26	1.0	0.9377816821221102
48	-19992.350198162414	-5.990161826963208e-26	1.0	0.9377816821221102
49	-19992.18743642119	-6.340087707928325e-26	1.0	0.9377816821221102
50	-19992.024674679968	-6.697799666568876e-26	1.0	0.9377816821221102
51	-19991.861912938744	-7.062832609440432e-26	1.0	0.9377816821221102
52	-19991.699151197514	-7.434727909637593e-26	1.0	0.9377816821221102
53	-19991.53638945629	-7.812913369912268e-26	1.0	0.9377816821221102
54	-19991.373627715067	-8.196901730033395e-26	1.0	0.9377816821221102
55	-19991.210865973844	-8.586073860845618e-26	1.0	0.9377816821221102
56	-19991.048104232614	-8.979789715430646e-26	1.0	0.9377816821221102
57	-19990.885342491394	-9.377369079740861e-26	1.0	0.9377816821221102
58	-19990.722580750167	-9.778155577696896e-26	1.0	0.9377816821221102
59	-19990.559819008944	-1.018162093310439e-25	1.0	0.9377816821221102
60	-19990.397057267717	-1.058719068321618e-25	1.0	0.9377816821221102
61	-19990.234295526487	-1.099425700684088e-25	1.0	0.9377816821221102
62	-19990.071533785263	-1.1401986105915782e-25	1.0	0.9377816821221102
63	-19989.908772044037	-1.1809691858930134e-25	1.0	0.9377816821221102
64	-19989.746010302813	-1.2216722408205976e-25	1.0	0.9377816821221102
65	-19989.583248561594	-1.2622371833465368e-25	1.0	0.9377816821221102
66	-19989.420486820363	-1.3025977029509698e-25	1.0	0.9377816821221102
67	-19989.25772507914	-1.3427040390073356e-25	1.0	0.9377816821221102
68	-19989.094963337917	-1.382481751974043e-25	1.0	0.9377816821221102
69	-19988.932201596686	-1.4218596378276255e-25	1.0	0.9377816821221102
70	-19988.76943985546	-1.4607962965565087e-25	1.0	0.9377816821221102
71	-19988.606678114236	-1.49921400128551e-25	1.0	0.9377816821221102
72	-19988.44391637302	-1.5370464838694392e-25	1.0	0.9377816821221102
73	-19988.28115463179	-1.5742589425375548e-25	1.0	0.9377816821221102
74	-19988.118392890563	-1.6107782696377734e-25	1.0	0.9377816821221102
75	-19987.95563114934	-1.6465484330380847e-25	1.0	0.9377816821221102
76	-19987.792869408113	-1.6815364570772758e-25	1.0	0.9377816821221102
77	-19987.630107666886	-1.715679412781365e-25	1.0	0.9377816821221102
78	-19987.467345925663	-1.7489376755820895e-25	1.0	0.9377816821221102
79	-19987.30458418444	-1.7812861140431882e-25	1.0	0.9377816821221102
80	-19987.141822443213	-1.8126735475090207e-25	1.0	0.9377816821221102
81	-19986.97906070199	-1.8430551878967866e-25	1.0	0.9377816821221102
82	-19986.816298960766	-1.8724222437094046e-25	1.0	0.9377816821221102
83	-19986.653537219536	-1.9007424574295304e-25	1.0	0.9377816821221102
84	-19986.49077547831	-1.9279829000796174e-25	1.0	0.9377816821221102
85	-19986.32801373709	-1.9541323857688817e-25	1.0	0.9377816821221102
86	-19986.16525199587	-1.9791921974882393e-25	1.0	0.9377816821221102
87	-19986.00249025464	-2.003128209062774e-25	1.0	0.9377816821221102
88	-19985.839728513405	-2.0259198072681062e-25	1.0	0.9377816821221102
89	-19985.676966772186	-2.047559419406063e-25	1.0	0.9377816821221102
90	-19985.514205030966	-2.068050601812668e-25	1.0	0.9377816821221102
91	-19985.351443289735	-2.087404442933631e-25	1.0	0.9377816821221102
92	-19985.188681548516	-2.1056193344778277e-25	1.0	0.9377816821221102
93	-19985.02591980729	-2.1227231968206463e-25	1.0	0.9377816821221102
94	-19984.863158066062	-2.1387233313538335e-25	1.0	0.9377816821221102
95	-19984.70039632484	-2.1536195673558684e-25	1.0	0.9377816821221102
96	-19984.53763458361	-2.167435920991311e-25	1.0	0.9377816821221102
97	-19984.37487284239	-2.180205207933747e-25	1.0	0.9377816821221102
98	-19984.212111101162	-2.1919502723864823e-25	1.0	0.9377816821221102
99	-19984.04934935994	-2.2027087903877355e-25	1.0	0.9377816821221102
100	-19983.886587618716	-2.212512483148024e-25	1.0	0.9377816821221102
101	-19983.723825877485	-2.2213921816695736e-25	1.0	0.9377816821221102
102	-19983.561064136262	-2.2293838983940305e-25	1.0	0.9377816821221102
103	-19983.398302395035	-2.2365257010929783e-25	1.0	0.9377816821221102
104	-19983.235540653808	-2.2428678829225948e-25	1.0	0.9377816821221102
105	-19983.07277891258	-2.2484517043888954e-25	1.0	0.9377816821221102
106	-19982.910017171358	-2.253318320920132e-25	1.0	0.9377816821221102
107	-19982.747255430135	-2.2575132520624995e-25	1.0	0.9377816821221102
108	-19982.58449368891	-2.2610833774093033e-25	1.0	0.9377816821221102
109	-19982.42173194769	-2.264081969967189e-25	1.0	0.9377816821221102
110	-19982.25897020646	-2.266557108344551e-25	1.0	0.9377816821221102
111	-19982.096208465242	-2.2685594345694817e-25	1.0	0.9377816821221102
112	-19981.933446724008	-2.2701396894716184e-25	1.0	0.9377816821221102
113	-19981.770684982785	-2.2713498332558343e-25	1.0	0.9377816821221102
114	-19981.60792324156	-2.2722431469834525e-25	1.0	0.9377816821221102
115	-19981.44516150033	-2.2728649582358165e-25	1.0	0.9377816821221102
116	-19981.282399759108	-2.273265513530945e-25	1.0	0.9377816821221102
117	-19981.119638017888	-2.273497086895903e-25	1.0	0.9377816821221102
118	-19980.956876276658	-2.2736069948028027e-25	1.0	0.9377816821221102
119	-19980.794114535438	-2.2736418870679922e-25	1.0	0.9377816821221102
120	-19980.631352794207	-2.273647832579162e-25	1.0	0.9377816821221102
121	-19980.468591052984	-2.273669227075744e-25	1.0	0.9377816821221102
122	-19980.30582931176	-2.2737493054013664e-25	1.0	0.9377816821221102
123	-19980.14306757053	-2.273929200695585e-25	1.0	0.9377816821221102
124	-19979.98030582931	-2.274247069995157e-25	1.0	0.9377816821221102
125	-19979.817544088084	-2.2747392537803295e-25	1.0	0.9377816821221102
126	-19979.65478234686	-2.2754415916768807e-25	1.0	0.9377816821221102
127	-19979.492020605638	-2.2763863626438958e-25	1.0	0.9377816821221102
128	-19979.32925886441	-2.2776014868395317e-25	1.0	0.9377816821221102
129	-19979.166497123184	-2.27911579241189e-25	1.0	0.9377816821221102
130	-19979.003735381953	-2.2809544587816365e-25	1.0	0.9377816821221102
131	-19978.840973640734	-2.283138489163999e-25	1.0	0.9377816821221102
132	-19978.678211899507	-2.2856873982640293e-25	1.0	0.9377816821221102
133	-19978.51545015828	-2.2886166104254657e-25	1.0	0.9377816821221102
134	-19978.352688417057	-2.2919422253042407e-25	1.0	0.9377816821221102
135	-19978.189926675834	-2.2956758398700293e-25	1.0	0.9377816821221102
136	-19978.02716493461	-2.299822549450032e-25	1.0	0.9377816821221102
137	-19977.864403193384	-2.30438768542098e-25	1.0	0.9377816821221102
138	-19977.701641452164	-2.309375226171408e-25	1.0	0.9377816821221102
139	-19977.53887971093	-2.314783752893595e-25	1.0	0.9377816821221102
140	-19977.376117969703	-2.320609733456881e-25	1.0	0.9377816821221102
141	-19977.213356228483	-2.326847047857454e-25	1.0	0.9377816821221102
142	-19977.050594487257	-2.3334928100815113e-25	1.0	0.9377816821221102
143	-19976.887832746033	-2.3405320987235823e-25	1.0	0.9377816821221102
144	-19976.725071004803	-2.3479508252587217e-25	1.0	0.9377816821221102
145	-19976.562309263583	-2.3557362925632835e-25	1.0	0.9377816821221102
146	-19976.399547522364	-2.3638690730529363e-25	1.0	0.9377816821221102
147	-19976.236785781126	-2.3723343360926355e-25	1.0	0.9377816821221102
148	-19976.074024039906	-2.3811050398014317e-25	1.0	0.9377816821221102
149	-19975.911262298683	-2.390155917357408e-25	1.0	0.9377816821221102
150	-19975.748500557453	-2.399467111003674e-25	1.0	0.9377816821221102
151	-19975.585738816233	-2.4090051014319444e-25	1.0	0.9377816821221102
152	-19975.422977075006	-2.41874243445068e-25	1.0	0.9377816821221102
153	-19975.260215333787	-2.4286523715643784e-25	1.0	0.9377816821221102
154	-19975.09745359256	-2.4387022141993964e-25	1.0	0.9377816821221102
155	-19974.934691851326	-2.44886259484747e-25	1.0	0.9377816821221102
156	-19974.771930110106	-2.459099154322907e-25	1.0	0.9377816821221102
157	-19974.609168368876	-2.4693792601346252e-25	1.0	0.9377816821221102
158	-19974.446406627656	-2.479666103562126e-25	1.0	0.9377816821221102
159	-19974.283644886433	-2.4899211249115525e-25	1.0	0.9377816821221102
160	-19974.12088314521	-2.5001142474709294e-25	1.0	0.9377816821221102
161	-19973.95812140398	-2.5102120063412934e-25	1.0	0.9377816821221102
162	-19973.795359662756	-2.5201768341962355e-25	1.0	0.9377816821221102
163	-19973.632597921533	-2.5299781729547826e-25	1.0	0.9377816821221102
164	-19973.469836180306	-2.539573816802634e-25	1.0	0.9377816821221102
165	-19973.30707443908	-2.5489270193326364e-25	1.0	0.9377816821221102
166	-19973.144312697852	-2.5580187882054696e-25	1.0	0.9377816821221102
167	-19972.98155095663	-2.566801584008176e-25	1.0	0.9377816821221102
168	-19972.818789215406	-2.575248390839367e-25	1.0	0.9377816821221102
169	-19972.656027474175	-2.5833349016531333e-25	1.0	0.9377816821221102
170	-19972.493265732955	-2.5910090440313673e-25	1.0	0.9377816821221102
171	-19972.330503991725	-2.5982536583380253e-25	1.0	0.9377816821221102
172	-19972.167742250505	-2.6050540848332706e-25	1.0	0.9377816821221102
173	-19972.00498050928	-2.6113790721851224e-25	1.0	0.9377816821221102
174	-19971.84221876805	-2.617195960116114e-25	1.0	0.9377816821221102
175	-19971.67945702683	-2.62247711188719e-25	1.0	0.9377816821221102
176	-19971.5166952856	-2.627205359542678e-25	1.0	0.9377816821221102
177	-19971.35393354438	-2.6313676863444713e-25	1.0	0.9377816821221102
178	-19971.19117180316	-2.6349514741109877e-25	1.0	0.9377816821221102
179	-19971.02841006193	-2.6379307444895227e-25	1.0	0.9377816821221102
180	-19970.865648320705	-2.640287216668367e-25	1.0	0.9377816821221102
181	-19970.702886579482	-2.6420189863051254e-25	1.0	0.9377816821221102
182	-19970.540124838255	-2.6431127295467282e-25	1.0	0.9377816821221102
183	-19970.377363097028	-2.643550979186859e-25	1.0	0.9377816821221102
184	-19970.214601355798	-2.6433407814627705e-25	1.0	0.9377816821221102
185	-19970.051839614574	-2.6424857473075953e-25	1.0	0.9377816821221102
186	-19969.889077873348	-2.6409737068016513e-25	1.0	0.9377816821221102
187	-19969.726316132128	-2.638807382279191e-25	1.0	0.9377816821221102
188	-19969.563554390905	-2.6359925209373543e-25	1.0	0.9377816821221102
189	-19969.400792649678	-2.6325317203887984e-25	1.0	0.9377816821221102
190	-19969.23803090845	-2.6284319209043875e-25	1.0	0.9377816821221102
191	-19969.075269167228	-2.6237110322329646e-25	1.0	0.9377816821221102
192	-19968.91250742601	-2.6183800818817944e-25	1.0	0.9377816821221102
193	-19968.749745684774	-2.612450667102681e-25	1.0	0.9377816821221102
194	-19968.58698394355	-2.6059390578146637e-25	1.0	0.9377816821221102
195	-19968.424222202328	-2.5988698504090975e-25	1.0	0.9377816821221102
196	-19968.2614604611	-2.5912637060901398e-25	1.0	0.9377816821221102
197	-19968.098698719878	-2.5831400021319054e-25	1.0	0.9377816821221102
198	-19967.935936978647	-2.5745303287874796e-25	1.0	0.9377816821221102
199	-19967.773175237427	-2.5654627415528857e-25	1.0	0.9377816821221102
200	-19967.610413496197	-2.5559660399911683e-25	1.0	0.9377816821221102
201	-19967.44765175497	-2.5460721309561167e-25	1.0	0.9377816821221102
202	-19967.28489001375	-2.535819185064988e-25	1.0	0.9377816821221102
203	-19967.122128272524	-2.525247325413149e-25	1.0	0.9377816821221102
204	-19966.9593665313	-2.514388648438158e-25	1.0	0.9377816821221102
205	-19966.79660479008	-2.5032775158166714e-25	1.0	0.9377816821221102
206	-19966.63384304885	-2.491952863588682e-25	1.0	0.9377816821221102
207	-19966.47108130762	-2.4804583308359933e-25	1.0	0.9377816821221102
208	-19966.3083195664	-2.468840134289995e-25	1.0	0.9377816821221102
209	-19966.145557825177	-2.4571434572564382e-25	1.0	0.9377816821221102
210	-19965.982796083954	-2.4454157265101954e-25	1.0	0.9377816821221102
211	-19965.82003434272	-2.4336986807319335e-25	1.0	0.9377816821221102
212	-19965.6572726015	-2.4220400065717115e-25	1.0	0.9377816821221102
213	-19965.494510860273	-2.410489002528679e-25	1.0	0.9377816821221102
214	-19965.331749119046	-2.39909267608471e-25	1.0	0.9377816821221102
215	-19965.168987377823	-2.387900310110744e-25	1.0	0.9377816821221102
216	-19965.0062256366	-2.376958090420912e-25	1.0	0.9377816821221102
217	-19964.843463895373	-2.36631517905454e-25	1.0	0.9377816821221102
218	-19964.68070215415	-2.356020802664546e-25	1.0	0.9377816821221102
219	-19964.517940412927	-2.3461230848692004e-25	1.0	0.9377816821221102
220	-19964.355178671696	-2.336668046398382e-25	1.0	0.9377816821221102
221	-19964.19241693047	-2.3276998353722135e-25	1.0	0.9377816821221102
222	-19964.029655189246	-2.3192671121821514e-25	1.0	0.9377816821221102
223	-19963.86689344803	-2.311416970444141e-25	1.0	0.9377816821221102
224	-19963.7041317068	-2.3041902914344764e-25	1.0	0.9377816821221102
225	-19963.54136996557	-2.2976282635142858e-25	1.0	0.9377816821221102
226	-19963.378608224342	-2.291772838817716e-25	1.0	0.9377816821221102
227	-19963.215846483123	-2.2866658899322518e-25	1.0	0.9377816821221102
228	-19963.053084741892	-2.282343331129515e-25	1.0	0.9377816821221102
229	-19962.890323000673	-2.278837887786278e-25	1.0	0.9377816821221102
230	-19962.72756125945	-2.2761850512105875e-25	1.0	0.9377816821221102
231	-19962.564799518223	-2.274414250188822e-25	1.0	0.9377816821221102
232	-19962.402037777	-2.2735542909998416e-25	1.0	0.9377816821221102
233	-19962.239276035772	-2.2736302673196413e-25	1.0	0.9377816821221102
234	-19962.076514294546	-2.2746656359704015e-25	1.0	0.9377816821221102
235	-19961.913752553322	-2.276681198828009e-25	1.0	0.9377816821221102
236	-19961.750990812096	-2.2796929083919534e-25	1.0	0.9377816821221102
237	-19961.588229070876	-2.283714715359298e-25	1.0	0.9377816821221102
238	-19961.425467329642	-2.2887580334883284e-25	1.0	0.9377816821221102
239	-19961.262705588422	-2.294830264736043e-25	1.0	0.9377816821221102
240	-19961.0999438472	-2.3019356870225883e-25	1.0	0.9377816821221102
241	-19960.93718210597	-2.310073127715547e-25	1.0	0.9377816821221102
242	-19960.77442036474	-2.3192405405065596e-25	1.0	0.9377816821221102
243	-19960.61165862352	-2.3294346706815037e-25	1.0	0.9377816821221102
244	-19960.448896882295	-2.340646019398568e-25	1.0	0.9377816821221102
245	-19960.286135141072	-2.352860100425422e-25	1.0	0.9377816821221102
246	-19960.12337339985	-2.3660562898029853e-25	1.0	0.9377816821221102
247	-19959.960611658622	-2.380217578436017e-25	1.0	0.9377816821221102
248	-19959.797849917395	-2.3953201555396365e-25	1.0	0.9377816821221102
249	-19959.63508817617	-2.4113374902844804e-25	1.0	0.9377816821221102
250	-19959.472326434945	-2.4282377611235585e-25	1.0	0.9377816821221102
251	-19959.309564693725	-2.44598708778251e-25	1.0	0.9377816821221102
252	-19959.14680295249	-2.4645488766928923e-25	1.0	0.9377816821221102
253	-19958.984041211264	-2.4838826859621517e-25	1.0	0.9377816821221102
254	-19958.82127947004	-2.5039437306690965e-25	1.0	0.9377816821221102
255	-19958.658517728814	-2.5246883634007266e-25	1.0	0.9377816821221102
256	-19958.495755987595	-2.5460722975017704e-25	1.0	0.9377816821221102
257	-19958.332994246368	-2.5680348832677336e-25	1.0	0.9377816821221102
258	-19958.170232505145	-2.590524120696255e-25	1.0	0.9377816821221102
259	-19958.00747076392	-2.613489787503457e-25	1.0	0.9377816821221102
260	-19957.844709022695	-2.6368708462961692e-25	1.0	0.9377816821221102
261	-19957.681947281475	-2.660605112403012e-25	1.0	0.9377816821221102
262	-19957.519185540245	-2.6846339742522744e-25	1.0	0.9377816821221102
263	-19957.356423799018	-2.70889555332892e-25	1.0	0.9377816821221102
264	-19957.193662057798	-2.7333266631884134e-25	1.0	0.9377816821221102
265	-19957.030900316568	-2.757858247814701e-25	1.0	0.9377816821221102
266	-19956.868138575344	-2.782431001881871e-25	1.0	0.9377816821221102
267	-19956.705376834117	-2.8069825898724403e-25	1.0	0.9377816821221102
268	-19956.542615092894	-2.8314360621699724e-25	1.0	0.9377816821221102
269	-19956.379853351667	-2.8557331994682974e-25	1.0	0.9377816821221102
270	-19956.217091610437	-2.879812752869966e-25	1.0	0.9377816821221102
271	-19956.054329869217	-2.9036038789099472e-25	1.0	0.9377816821221102
272	-19955.891568127994	-2.927039819367522e-25	1.0	0.9377816821221102
273	-19955.72880638677	-2.95006492091142e-25	1.0	0.9377816821221102
274	-19955.566044645544	-2.9726252989485536e-25	1.0	0.9377816821221102
275	-19955.40328290432	-2.9946578773451354e-25	1.0	0.9377816821221102
276	-19955.24052116309	-3.0161077255158057e-25	1.0	0.9377816821221102
277	-19955.077759421863	-3.036922805836519e-25	1.0	0.9377816821221102
278	-19954.914997680648	-3.057044644475208e-25	1.0	0.9377816821221102
279	-19954.752235939417	-3.076422829364579e-25	1.0	0.9377816821221102
280	-19954.589474198197	-3.0950143832916447e-25	1.0	0.9377816821221102
281	-19954.426712456963	-3.1127788639073366e-25	1.0	0.9377816821221102
282	-19954.26395071574	-3.129677144319379e-25	1.0	0.9377816821221102
283	-19954.101188974524	-3.1456693699290328e-25	1.0	0.9377816821221102
284	-19953.938427233286	-3.1607216915993823e-25	1.0	0.9377816821221102
285	-19953.775665492067	-3.1748077971472095e-25	1.0	0.9377816821221102
286	-19953.61290375084	-3.1879028772977675e-25	1.0	0.9377816821221102
287	-19953.450142009617	-3.1999829790260475e-25	1.0	0.9377816821221102
288	-19953.28738026839	-3.211036668842838e-25	1.0	0.9377816821221102
289	-19953.124618527167	-3.2210542325321517e-25	1.0	0.9377816821221102
290	-19952.961856785947	-3.230014955320751e-25	1.0	0.9377816821221102
291	-19952.79909504472	-3.2379220533780413e-25	1.0	0.9377816821221102
292	-19952.63633330349	-3.244779258579553e-25	1.0	0.9377816821221102
293	-19952.473571562266	-3.2505860090461723e-25	1.0	0.9377816821221102
294	-19952.31080982104	-3.2553505530973874e-25	1.0	0.9377816821221102
295	-19952.14804807981	-3.2590831574317844e-25	1.0	0.9377816821221102
296	-19951.985286338593	-3.26180551154107e-25	1.0	0.9377816821221102
297	-19951.822524597363	-3.263534466502507e-25	1.0	0.9377816821221102
298	-19951.65976285614	-3.2642939940862213e-25	1.0	0.9377816821221102
299	-19951.497001114916	-3.2641165510264597e-25	1.0	0.9377816821221102
300	-19951.334239373693	-3.26303600273714e-25	1.0	0.9377816821221102
301	-19951.171477632466	-3.261084203020665e-25	1.0	0.9377816821221102
302	-19951.00871589124	-3.258298099369573e-25	1.0	0.9377816821221102
303	-19950.845954150012	-3.254716630659317e-25	1.0	0.9377816821221102
304	-19950.68319240879	-3.2503812878300985e-25	1.0	0.9377816821221102
305	-19950.52043066757	-3.2453456608322356e-25	1.0	0.9377816821221102
306	-19950.357668926335	-3.239669447758488e-25	1.0	0.9377816821221102
307	-19950.194907185123	-3.2334020568695685e-25	1.0	0.9377816821221102
308	-19950.032145443885	-3.2265820505235788e-25	1.0	0.9377816821221102
309	-19949.869383702662	-3.219268424544759e-25	1.0	0.9377816821221102
310	-19949.70662196144	-3.2115235110736216e-25	1.0	0.9377816821221102
311	-19949.543860220212	-3.203396994672552e-25	1.0	0.9377816821221102
312	-19949.38109847899	-3.1949524376701225e-25	1.0	0.9377816821221102
313	-19949.218336737762	-3.186247655623959e-25	1.0	0.9377816821221102
314	-19949.055574996542	-3.1773391524423464e-25	1.0	0.9377816821221102
315	-19948.89281325532	-3.1682895372277437e-25	1.0	0.9377816821221102
316	-19948.73005151409	-3.159150858921172e-25	1.0	0.9377816821221102
317	-19948.567289772862	-3.1499820926640323e-25	1.0	0.9377816821221102
318	-19948.404528031642	-3.140840471583751e-25	1.0	0.9377816821221102
319	-19948.241766290408	-3.131778863060389e-25	1.0	0.9377816821221102
320	-19948.07900454919	-3.1228509464675035e-25	1.0	0.9377816821221102
321	-19947.91624280796	-3.1141087930359795e-25	1.0	0.9377816821221102
322	-19947.75348106673	-3.1055963058860626e-25	1.0	0.9377816821221102
323	-19947.59071932551	-3.0973577924527883e-25	1.0	0.9377816821221102
324	-19947.42795758429	-3.089441140483506e-25	1.0	0.9377816821221102
325	-19947.265195843065	-3.0818857277279566e-25	1.0	0.9377816821221102
326	-19947.10243410184	-3.0747288680600123e-25	1.0	0.9377816821221102
327	-19946.93967236061	-3.068004306097118e-25	1.0	0.9377816821221102
328	-19946.77691061939	-3.0617430614830343e-25	1.0	0.9377816821221102
329	-19946.614148878165	-3.055970085020285e-25	1.0	0.9377816821221102
330	-19946.451387136934	-3.0507039885637933e-25	1.0	0.9377816821221102
331	-19946.28862539571	-3.045966650077556e-25	1.0	0.9377816821221102
332	-19946.12586365449	-3.0417725428111255e-25	1.0	0.9377816821221102
333	-19945.96310191326	-3.038128542173593e-25	1.0	0.9377816821221102
334	-19945.80034017204	-3.035041152288407e-25	1.0	0.9377816821221102
335	-19945.637578430807	-3.032511587317595e-25	1.0	0.9377816821221102
336	-19945.474816689584	-3.0305361479013048e-25	1.0	0.9377816821221102
337	-19945.312054948357	-3.029105902862028e-25	1.0	0.9377816821221102
338	-19945.14929320713	-3.028207959824144e-25	1.0	0.9377816821221102
339	-19944.98653146591	-3.027826217614657e-25	1.0	0.9377816821221102
340	-19944.823769724684	-3.027939302253336e-25	1.0	0.9377816821221102
341	-19944.661007983457	-3.028521886348091e-25	1.0	0.9377816821221102
342	-19944.498246242238	-3.0295444160598233e-25	1.0	0.9377816821221102
343	-19944.335484501007	-3.0309738748260546e-25	1.0	0.9377816821221102
344	-19944.17272275978	-3.032771439873309e-25	1.0	0.9377816821221102
345	-19944.00996101856	-3.034894694440908e-25	1.0	0.9377816821221102
346	-19943.847199277334	-3.037302268609497e-25	1.0	0.9377816821221102
347	-19943.684437536114	-3.039944060840762e-25	1.0	0.9377816821221102
348	-19943.521675794884	-3.0427666884669596e-25	1.0	0.9377816821221102
349	-19943.35891405366	-3.045719335820685e-25	1.0	0.9377816821221102
350	-19943.196152312434	-3.048746710067323e-25	1.0	0.9377816821221102
351	-19943.033390571203	-3.051789102002084e-25	1.0	0.9377816821221102
352	-19942.870628829984	-3.0547848253271205e-25	1.0	0.9377816821221102
353	-19942.70786708876	-3.0576708570481517e-25	1.0	0.9377816821221102
354	-19942.545105347534	-3.0603820296225145e-25	1.0	0.9377816821221102
355	-19942.38234360631	-3.062858124408411e-25	1.0	0.9377816821221102
356	-19942.219581865087	-3.065029750462289e-25	1.0	0.9377816821221102
357	-19942.056820123857	-3.0668227448016174e-25	1.0	0.9377816821221102
358	-19941.894058382626	-3.068174724395961e-25	1.0	0.9377816821221102
359	-19941.731296641407	-3.0690207591734573e-25	1.0	0.9377816821221102
360	-19941.568534900187	-3.069295691687647e-25	1.0	0.9377816821221102
361	-19941.405773158964	-3.0689337358682673e-25	1.0	0.9377816821221102
362	-19941.24301141773	-3.0678645232059863e-25	1.0	0.9377816821221102
363	-19941.080249676506	-3.0660261505210527e-25	1.0	0.9377816821221102
364	-19940.917487935283	-3.0633610730646936e-25	1.0	0.9377816821221102
365	-19940.754726194053	-3.05980617977108e-25	1.0	0.9377816821221102
366	-19940.591964452833	-3.055308452984391e-25	1.0	0.9377816821221102
367	-19940.429202711606	-3.049812654212471e-25	1.0	0.9377816821221102
368	-19940.26644097038	-3.043260194792394e-25	1.0	0.9377816821221102
369	-19940.10367922916	-3.0356113358995222e-25	1.0	0.9377816821221102
370	-19939.94091748793	-3.0268294075869593e-25	1.0	0.9377816821221102
371	-19939.778155746706	-3.0168700081208975e-25	1.0	0.9377816821221102
372	-19939.615394005476	-3.0056882654463315e-25	1.0	0.9377816821221102
373	-19939.452632264256	-2.993259657363917e-25	1.0	0.9377816821221102
374	-19939.289870523036	-2.9795545467617923e-25	1.0	0.9377816821221102
375	-19939.12710878181	-2.9645395515154655e-25	1.0	0.9377816821221102
376	-19938.964347040583	-2.9482070509565216e-25	1.0	0.9377816821221102
377	-19938.80158529936	-2.9305442369253363e-25	1.0	0.9377816821221102
378	-19938.638823558133	-2.9115407384552478e-25	1.0	0.9377816821221102
379	-19938.476061816902	-2.8911982037597086e-25	1.0	0.9377816821221102
380	-19938.31330007568	-2.8695147253818803e-25	1.0	0.9377816821221102
381	-19938.150538334456	-2.8464914271167467e-25	1.0	0.9377816821221102
382	-19937.987776593232	-2.822140759962507e-25	1.0	0.9377816821221102
383	-19937.82501485201	-2.796492435765087e-25	1.0	0.9377816821221102
384	-19937.662253110782	-2.769569594091029e-25	1.0	0.9377816821221102
385	-19937.499491369555	-2.7413932251276308e-25	1.0	0.9377816821221102
386	-19937.33672962833	-2.711999281087962e-25	1.0	0.9377816821221102
387	-19937.173967887105	-2.681430522911746e-25	1.0	0.9377816821221102
388	-19937.011206145882	-2.6497250400769993e-25	1.0	0.9377816821221102
389	-19936.84844440465	-2.616925655752988e-25	1.0	0.9377816821221102
390	-19936.685682663425	-2.5830968381941387e-25	1.0	0.9377816821221102
391	-19936.522920922205	-2.548287826937914e-25	1.0	0.9377816821221102
392	-19936.360159180975	-2.512562471784278e-25	1.0	0.9377816821221102
393	-19936.19739743976	-2.4759893270773184e-25	1.0	0.9377816821221102
394	-19936.03463569853	-2.4386352680882523e-25	1.0	0.9377816821221102
395	-19935.871873957305	-2.400589573426616e-25	1.0	0.9377816821221102
396	-19935.70911221608	-2.3619159415155713e-25	1.0	0.9377816821221102
397	-19935.54635047485	-2.3226894935748654e-25	1.0	0.9377816821221102
398	-19935.38358873363	-2.283003387102659e-25	1.0	0.9377816821221102
399	-19935.2208269924	-2.242933743111081e-25	1.0	0.9377816821221102
400	-19935.05806525118	-2.2025647142591803e-25	1.0	0.9377816821221102
401	-19934.89530350996	-2.1619933676619936e-25	1.0	0.9377816821221102
402	-19934.73254176873	-2.1213122464739743e-25	1.0	0.9377816821221102
403	-19934.5697800275	-2.0806100363485325e-25	1.0	0.9377816821221102
404	-19934.407018286278	-2.0399776179852246e-25	1.0	0.9377816821221102
405	-19934.244256545055	-1.999504251473518e-25	1.0	0.9377816821221102
406	-19934.081494803828	-1.959278119735679e-25	1.0	0.9377816821221102
407	-19933.9187330626	-1.9193957800698773e-25	1.0	0.9377816821221102
408	-19933.755971321378	-1.879950494298407e-25	1.0	0.9377816821221102
409	-19933.593209580155	-1.8410348005665026e-25	1.0	0.9377816821221102
410	-19933.43044783893	-1.8027298457249362e-25	1.0	0.9377816821221102
411	-19933.267686097704	-1.7651193361853205e-25	1.0	0.9377816821221102
412	-19933.10492435648	-1.7282821939480944e-25	1.0	0.9377816821221102
413	-19932.94216261525	-1.6923003171784228e-25	1.0	0.9377816821221102
414	-19932.779400874027	-1.6572609147249505e-25	1.0	0.9377816821221102
415	-19932.616639132804	-1.6232396132536062e-25	1.0	0.9377816821221102
416	-19932.453877391577	-1.5903009995486415e-25	1.0	0.9377816821221102
417	-19932.29111565035	-1.5585095642789765e-25	1.0	0.9377816821221102
418	-19932.128353909124	-1.5279358329992335e-25	1.0	0.9377816821221102
419	-19931.9655921679	-1.4986357853888178e-25	1.0	0.9377816821221102
420	-19931.80283042668	-1.4706620295723087e-25	1.0	0.9377816821221102
421	-19931.640068685447	-1.4440637610222748e-25	1.0	0.9377816821221102
422	-19931.477306944227	-1.4188845965887036e-25	1.0	0.9377816821221102
423	-19931.314545203	-1.395162503337105e-25	1.0	0.9377816821221102
424	-19931.151783461773	-1.37293279348253e-25	1.0	0.9377816821221102
425	-19930.98902172055	-1.3522200136707497e-25	1.0	0.9377816821221102
426	-19930.82625997933	-1.3330464160011085e-25	1.0	0.9377816821221102
427	-19930.663498238104	-1.3154339532268469e-25	1.0	0.9377816821221102
428	-19930.50073649688	-1.299391312300112e-25	1.0	0.9377816821221102
429	-19930.33797475565	-1.2849198311143832e-25	1.0	0.9377816821221102
430	-19930.17521301443	-1.2720169267938454e-25	1.0	0.9377816821221102
431	-19930.0124512732	-1.2606763014583064e-25	1.0	0.9377816821221102
432	-19929.84968953197	-1.2508867680782117e-25	1.0	0.9377816821221102
433	-19929.686927790754	-1.2426302065465262e-25	1.0	0.9377816821221102
434	-19929.524166049523	-1.2358853023784752e-25	1.0	0.9377816821221102
435	-19929.3614043083	-1.2306212184136533e-25	1.0	0.9377816821221102
436	-19929.198642567077	-1.2268025217214146e-25	1.0	0.9377816821221102
437	-19929.03588082585	-1.2243907001612624e-25	1.0	0.9377816821221102
438	-19928.873119084627	-1.2233389063780678e-25	1.0	0.9377816821221102
439	-19928.7103573434	-1.2235989527148459e-25	1.0	0.9377816821221102
440	-19928.547595602173	-1.225120210593162e-25	1.0	0.9377816821221102
441	-19928.384833860946	-1.227844199810408e-25	1.0	0.9377816821221102
442	-19928.222072119726	-1.2317077078712907e-25	1.0	0.9377816821221102
443	-19928.059310378496	-1.2366439886434747e-25	1.0	0.9377816821221102
444	-19927.896548637276	-1.2425877888730268e-25	1.0	0.9377816821221102
445	-19927.733786896046	-1.2494683849045357e-25	1.0	0.9377816821221102
446	-19927.571025154823	-1.2572091830661377e-25	1.0	0.9377816821221102
447	-19927.408263413603	-1.265731030028158e-25	1.0	0.9377816821221102
448	-19927.245501672372	-1.2749582755749922e-25	1.0	0.9377816821221102
449	-19927.082739931153	-1.2848143365374842e-25	1.0	0.9377816821221102
450	-19926.919978189922	-1.295215247748832e-25	1.0	0.9377816821221102
451	-19926.757216448703	-1.3060797795756142e-25	1.0	0.9377816821221102
452	-19926.594454707476	-1.3173242595031865e-25	1.0	0.9377816821221102
453	-19926.431692966245	-1.328865154521723e-25	1.0	0.9377816821221102
454	-19926.268931225026	-1.340623912160606e-25	1.0	0.9377816821221102
455	-19926.106169483803	-1.3525211463070544e-25	1.0	0.9377816821221102
456	-19925.943407742565	-1.3644682147162846e-25	1.0	0.9377816821221102
457	-19925.780646001345	-1.3763874503064998e-25	1.0	0.9377816821221102
458	-19925.617884260122	-1.3882109951650356e-25	1.0	0.9377816821221102
459	-19925.45512251889	-1.399860700823452e-25	1.0	0.9377816821221102
460	-19925.292360777676	-1.4112647387040113e-25	1.0	0.9377816821221102
461	-19925.129599036445	-1.4223492099707235e-25	1.0	0.9377816821221102
462	-19924.966837295226	-1.4330498035154936e-25	1.0	0.9377816821221102
463	-19924.804075554	-1.44329888637609e-25	1.0	0.9377816821221102
464	-19924.64131381277	-1.4530330372582521e-25	1.0	0.9377816821221102
465	-19924.47855207155	-1.462205385447643e-25	1.0	0.9377816821221102
466	-19924.31579033032	-1.4707653126882254e-25	1.0	0.9377816821221102
467	-19924.153028589095	-1.4786590660796326e-25	1.0	0.9377816821221102
468	-19923.99026684787	-1.4858357673263154e-25	1.0	0.9377816821221102
469	-19923.82750510665	-1.4922698387784927e-25	1.0	0.9377816821221102
470	-19923.66474336542	-1.4979296798114974e-25	1.0	0.9377816821221102
471	-19923.5019816242	-1.5027779110510622e-25	1.0	0.9377816821221102
472	-19923.339219882968	-1.5067814976642087e-25	1.0	0.9377816821221102
473	-19923.17645814174	-1.5099191977828984e-25	1.0	0.9377816821221102
474	-19923.013696400518	-1.5121881492898082e-25	1.0	0.9377816821221102
475	-19922.85093465929	-1.5135853714604343e-25	1.0	0.9377816821221102
476	-19922.688172918075	-1.5140922743121842e-25	1.0	0.9377816821221102
477	-19922.525411176848	-1.5136989669478512e-25	1.0	0.9377816821221102
478	-19922.362649435618	-1.5124147181702088e-25	1.0	0.9377816821221102
479	-19922.199887694398	-1.5102541155071436e-25	1.0	0.9377816821221102
480	-19922.037125953168	-1.5072344087782208e-25	1.0	0.9377816821221102
481	-19921.874364211948	-1.5033741967017597e-25	1.0	0.9377816821221102
482	-19921.711602470717	-1.4986843900535908e-25	1.0	0.9377816821221102
483	-19921.548840729494	-1.4931915190861057e-25	1.0	0.9377816821221102
484	-19921.386078988275	-1.486927865668541e-25	1.0	0.9377816821221102
485	-19921.223317247044	-1.4799257380978326e-25	1.0	0.9377816821221102
486	-19921.060555505817	-1.4722216260826903e-25	1.0	0.9377816821221102
487	-19920.897793764594	-1.4638462696821848e-25	1.0	0.9377816821221102
488	-19920.735032023367	-1.4548593000626332e-25	1.0	0.9377816821221102
489	-19920.572270282144	-1.445293557100699e-25	1.0	0.9377816821221102
490	-19920.40950854092	-1.435185119533226e-25	1.0	0.9377816821221102
491	-19920.24674679969	-1.4245996435504717e-25	1.0	0.9377816821221102
492	-19920.08398505847	-1.4135838198551948e-25	1.0	0.9377816821221102
493	-19919.921223317247	-1.4021838029355859e-25	1.0	0.9377816821221102
494	-19919.758461576017	-1.3904517911742953e-25	1.0	0.9377816821221102
495	-19919.595699834797	-1.378432245138908e-25	1.0	0.9377816821221102
496	-19919.432938093567	-1.3661872146441297e-25	1.0	0.9377816821221102
497	-19919.270176352344	-1.3537832715236794e-25	1.0	0.9377816821221102
498	-19919.10741461112	-1.3412605625254588e-25	1.0	0.9377816821221102
499	-19918.94465286989	-1.3286711530042253e-25	1.0	0.9377816821221102
500	-19918.781891128667	-1.3160637954091278e-25	1.0	0.9377816821221102
501	-19918.61912938744	-1.30348262900438e-25	1.0	0.9377816821221102
502	-19918.456367646213	-1.2909875463239993e-25	1.0	0.9377816821221102
503	-19918.293605904997	-1.2786222190870416e-25	1.0	0.9377816821221102
504	-19918.130844163767	-1.266428807752785e-25	1.0	0.9377816821221102
505	-19917.96808242254	-1.2544459242968692e-25	1.0	0.9377816821221102
506	-19917.80532068132	-1.242718194584898e-25	1.0	0.9377816821221102
507	-19917.64255894009	-1.2312861547812115e-25	1.0	0.9377816821221102
508	-19917.47979719887	-1.220170588775619e-25	1.0	0.9377816821221102
509	-19917.317035457636	-1.2094161211543478e-25	1.0	0.9377816821221102
510	-19917.154273716413	-1.1990542157694446e-25	1.0	0.9377816821221102
511	-19916.991511975193	-1.1891077660667541e-25	1.0	0.9377816821221102
512	-19916.82875023397	-1.179601168897697e-25	1.0	0.9377816821221102
513	-19916.66598849274	-1.1705495084101266e-25	1.0	0.9377816821221102
514	-19916.50322675152	-1.1619669242380286e-25	1.0	0.9377816821221102
515	-19916.34046501029	-1.1538711528046423e-25	1.0	0.9377816821221102
516	-19916.17770326907	-1.1462750390104046e-25	1.0	0.9377816821221102
517	-19916.01494152784	-1.1391784881212046e-25	1.0	0.9377816821221102
518	-19915.852179786616	-1.1325830173619361e-25	1.0	0.9377816821221102
519	-19915.689418045393	-1.1264898187095842e-25	1.0	0.9377816821221102
520	-19915.52665630417	-1.1208993813187256e-25	1.0	0.9377816821221102
521	-19915.363894562943	-1.115799247696433e-25	1.0	0.9377816821221102
522	-19915.201132821716	-1.1111770398097195e-25	1.0	0.9377816821221102
523	-19915.03837108049	-1.1070272412556064e-25	1.0	0.9377816821221102
524	-19914.875609339266	-1.1033303923492605e-25	1.0	0.9377816821221102
525	-19914.712847598043	-1.1000674846208287e-25	1.0	0.9377816821221102
526	-19914.550085856816	-1.097222238727986e-25	1.0	0.9377816821221102
527	-19914.38732411558	-1.0947700249094292e-25	1.0	0.9377816821221102
528	-19914.22456237437	-1.0926893400139075e-25	1.0	0.9377816821221102
529	-19914.06180063314	-1.0909519833647694e-25	1.0	0.9377816821221102
530	-19913.899038891923	-1.0895280334784782e-25	1.0	0.9377816821221102
531	-19913.73627715069	-1.0883912946869388e-25	1.0	0.9377816821221102
532	-19913.573515409465	-1.0875138815439689e-25	1.0	0.9377816821221102
533	-19913.410753668242	-1.0868637479620738e-25	1.0	0.9377816821221102
534	-19913.24799192701	-1.0864093214459442e-25	1.0	0.9377816821221102
535	-19913.085230185796	-1.0861192981571471e-25	1.0	0.9377816821221102
536	-19912.92246844456	-1.0859627353857293e-25	1.0	0.9377816821221102
537	-19912.759706703335	-1.0859076364254458e-25	1.0	0.9377816821221102
538	-19912.59694496211	-1.085921596540736e-25	1.0	0.9377816821221102
539	-19912.434183220892	-1.0859744488349777e-25	1.0	0.9377816821221102
540	-19912.27142147966	-1.0860359973787106e-25	1.0	0.9377816821221102
541	-19912.108659738435	-1.086077375392067e-25	1.0	0.9377816821221102
542	-19911.94589799721	-1.0860706587717025e-25	1.0	0.9377816821221102
543	-19911.78313625599	-1.0859886334220725e-25	1.0	0.9377816821221102
544	-19911.62037451476	-1.0858059974944268e-25	1.0	0.9377816821221102
545	-19911.457612773534	-1.0854992295422809e-25	1.0	0.9377816821221102
546	-19911.294851032315	-1.0850457541290926e-25	1.0	0.9377816821221102
547	-19911.13208929109	-1.084425060793839e-25	1.0	0.9377816821221102
548	-19910.969327549865	-1.0836194868354175e-25	1.0	0.9377816821221102
549	-19910.80656580864	-1.0826117333139743e-25	1.0	0.9377816821221102
550	-19910.64380406741	-1.081387287612247e-25	1.0	0.9377816821221102
551	-19910.481042326188	-1.0799343111546407e-25	1.0	0.9377816821221102
552	-19910.318280584965	-1.0782432368559982e-25	1.0	0.9377816821221102
553	-19910.155518843738	-1.0763062253457145e-25	1.0	0.9377816821221102
554	-19909.99275710251	-1.0741165433190426e-25	1.0	0.9377816821221102
555	-19909.829995361284	-1.071669974748964e-25	1.0	0.9377816821221102
556	-19909.66723362006	-1.068968580851714e-25	1.0	0.9377816821221102
557	-19909.50447187884	-1.066010603486896e-25	1.0	0.9377816821221102
558	-19909.341710137607	-1.062796101012186e-25	1.0	0.9377816821221102
559	-19909.178948396384	-1.0593316228472444e-25	1.0	0.9377816821221102
560	-19909.016186655164	-1.0556219168068701e-25	1.0	0.9377816821221102
561	-19908.853424913937	-1.0516767551746185e-25	1.0	0.9377816821221102
562	-19908.690663172718	-1.0475061435570032e-25	1.0	0.9377816821221102
563	-19908.527901431487	-1.0431212605397025e-25	1.0	0.9377816821221102
564	-19908.365139690257	-1.0385331917729815e-25	1.0	0.9377816821221102
565	-19908.202377949037	-1.0337544149436326e-25	1.0	0.9377816821221102
566	-19908.039616207807	-1.0288004880998373e-25	1.0	0.9377816821221102
567	-19907.876854466587	-1.0236875470783166e-25	1.0	0.9377816821221102
568	-19907.714092725357	-1.0184341273053312e-25	1.0	0.9377816821221102
569	-19907.551330984134	-1.0130542987567815e-25	1.0	0.9377816821221102
570	-19907.388569242907	-1.0075649858165927e-25	1.0	0.9377816821221102
571	-19907.225807501683	-1.0019875457441038e-25	1.0	0.9377816821221102
572	-19907.06304576046	-9.963377605468226e-26	1.0	0.9377816821221102
573	-19906.900284019237	-9.906314911083262e-26	1.0	0.9377816821221102
574	-19906.737522278007	-9.848860632559823e-26	1.0	0.9377816821221102
575	-19906.574760536787	-9.79121024937845e-26	1.0	0.9377816821221102
576	-19906.41199879556	-9.733554025625387e-26	1.0	0.9377816821221102
577	-19906.249237054337	-9.676043622721814e-26	1.0	0.9377816821221102
578	-19906.086475313106	-9.61882127746286e-26	1.0	0.9377816821221102
579	-19905.923713571887	-9.562030646481218e-26	1.0	0.9377816821221102
580	-19905.76095183066	-9.505805675499708e-26	1.0	0.9377816821221102
581	-19905.598190089437	-9.450284064699576e-26	1.0	0.9377816821221102
582	-19905.435428348206	-9.395573922320228e-26	1.0	0.9377816821221102
583	-19905.27266660698	-9.341781816996647e-26	1.0	0.9377816821221102
584	-19905.10990486576	-9.289006576010207e-26	1.0	0.9377816821221102
585	-19904.947143124533	-9.237298154620645e-26	1.0	0.9377816821221102
586	-19904.78438138331	-9.186719151630622e-26	1.0	0.9377816821221102
587	-19904.621619642083	-9.137356463411077e-26	1.0	0.9377816821221102
588	-19904.45885790086	-9.089241433055296e-26	1.0	0.9377816821221102
589	-19904.29609615964	-9.042368918275808e-26	1.0	0.9377816821221102
590	-19904.133334418406	-8.996752653641835e-26	1.0	0.9377816821221102
591	-19903.970572677186	-8.952407540379038e-26	1.0	0.9377816821221102
592	-19903.80781093596	-8.909312901917587e-26	1.0	0.9377816821221102
593	-19903.645049194725	-8.867427873762922e-26	1.0	0.9377816821221102
594	-19903.48228745351	-8.826718115789749e-26	1.0	0.9377816821221102
595	-19903.319525712286	-8.787145674295196e-26	1.0	0.9377816821221102
596	-19903.156763971056	-8.748657310429343e-26	1.0	0.9377816821221102
597	-19902.994002229836	-8.711152305771163e-26	1.0	0.9377816821221102
598	-19902.83124048861	-8.6745615586785e-26	1.0	0.9377816821221102
599	-19902.668478747386	-8.638820466113029e-26	1.0	0.9377816821221102
600	-19902.50571700616	-8.603825649855986e-26	1.0	0.9377816821221102
601	-19902.34295526493	-8.56948289366242e-26	1.0	0.9377816821221102
602	-19902.18019352371	-8.535685161967441e-26	1.0	0.9377816821221102
603	-19902.017431782482	-8.502351076471487e-26	1.0	0.9377816821221102
604	-19901.854670041255	-8.469366217143011e-26	1.0	0.9377816821221102
605	-19901.691908300032	-8.436615407126695e-26	1.0	0.9377816821221102
606	-19901.52914655881	-8.40402647071916e-26	1.0	0.9377816821221102
607	-19901.36638481759	-8.371493076152924e-26	1.0	0.9377816821221102
608	-19901.203623076355	-8.338908679954239e-26	1.0	0.9377816821221102
609	-19901.04086133513	-8.306201944935145e-26	1.0	0.9377816821221102
610	-19900.8780995939	-8.273305493947852e-26	1.0	0.9377816821221102
611	-19900.71533785268	-8.240139005035204e-26	1.0	0.9377816821221102
612	-19900.552576111455	-8.206617676563584e-26	1.0	0.9377816821221102
613	-19900.38981437024	-8.172698737117684e-26	1.0	0.9377816821221102
614	-19900.22705262901	-8.138338020039241e-26	1.0	0.9377816821221102
615	-19900.064290887778	-8.103455773116188e-26	1.0	0.9377816821221102
616	-19899.901529146562	-8.068037523238365e-26	1.0	0.9377816821221102
617	-19899.738767405328	-8.032073994881703e-26	1.0	0.9377816821221102
618	-19899.576005664112	-7.99556744628874e-26	1.0	0.9377816821221102
619	-19899.413243922878	-7.958526562315242e-26	1.0	0.9377816821221102
620	-19899.25048218165	-7.920938902590197e-26	1.0	0.9377816821221102
621	-19899.08772044043	-7.88286954549671e-26	1.0	0.9377816821221102
622	-19898.9249586992	-7.84437970860266e-26	1.0	0.9377816821221102
623	-19898.76219695798	-7.805474635290124e-26	1.0	0.9377816821221102
624	-19898.59943521675	-7.766208031247246e-26	1.0	0.9377816821221102
625	-19898.436673475528	-7.726681438846546e-26	1.0	0.9377816821221102
626	-19898.273911734304	-7.686977078180716e-26	1.0	0.9377816821221102
627	-19898.11114999308	-7.647173493317887e-26	1.0	0.9377816821221102
628	-19897.948388251854	-7.607381616529786e-26	1.0	0.9377816821221102
629	-19897.78562651063	-7.567698766560196e-26	1.0	0.9377816821221102
630	-19897.622864769408	-7.528224808668682e-26	1.0	0.9377816821221102
631	-19897.46010302818	-7.489091163483997e-26	1.0	0.9377816821221102
632	-19897.297341286958	-7.4504282593279e-26	1.0	0.9377816821221102
633	-19897.134579545724	-7.412367121026317e-26	1.0	0.9377816821221102
634	-19896.971817804504	-7.37502869175424e-26	1.0	0.9377816821221102
635	-19896.80905606328	-7.338513995400905e-26	1.0	0.9377816821221102
636	-19896.64629432205	-7.30296199856214e-26	1.0	0.9377816821221102
637	-19896.483532580827	-7.268527843883348e-26	1.0	0.9377816821221102
638	-19896.3207708396	-7.235334754925648e-26	1.0	0.9377816821221102
639	-19896.158009098373	-7.203492982481319e-26	1.0	0.9377816821221102
640	-19895.995247357154	-7.173109525264187e-26	1.0	0.9377816821221102
641	-19895.83248561593	-7.144304822195074e-26	1.0	0.9377816821221102
642	-19895.669723874704	-7.117171241845161e-26	1.0	0.9377816821221102
643	-19895.506962133477	-7.091795345008696e-26	1.0	0.9377816821221102
644	-19895.34420039225	-7.068275655605527e-26	1.0	0.9377816821221102
645	-19895.181438651027	-7.046688214292065e-26	1.0	0.9377816821221102
646	-19895.018676909804	-7.027089536373709e-26	1.0	0.9377816821221102
647	-19894.855915168573	-7.009528628787836e-26	1.0	0.9377816821221102
648	-19894.693153427354	-6.994062297873735e-26	1.0	0.9377816821221102
649	-19894.53039168613	-6.980712944191452e-26	1.0	0.9377816821221102
650	-19894.367629944903	-6.969489715695641e-26	1.0	0.9377816821221102
651	-19894.20486820368	-6.960393173219667e-26	1.0	0.9377816821221102
652	-19894.04210646245	-6.953398345951495e-26	1.0	0.9377816821221102
653	-19893.87934472123	-6.948492546259652e-26	1.0	0.9377816821221102
654	-19893.71658298	-6.945638641347166e-26	1.0	0.9377816821221102
655	-19893.553821238776	-6.944781100128048e-26	1.0	0.9377816821221102
656	-19893.391059497553	-6.945853051211903e-26	1.0	0.9377816821221102
657	-19893.228297756326	-6.948778804525542e-26	1.0	0.9377816821221102
658	-19893.065536015107	-6.953477344014379e-26	1.0	0.9377816821221102
659	-19892.902774273876	-6.959832654557597e-26	1.0	0.9377816821221102
660	-19892.740012532642	-6.967756972319351e-26	1.0	0.9377816821221102
661	-19892.577250791426	-6.977108593469083e-26	1.0	0.9377816821221102
662	-19892.414489050203	-6.987753056472039e-26	1.0	0.9377816821221102
663	-19892.251727308976	-6.999590080762262e-26	1.0	0.9377816821221102
664	-19892.08896556775	-7.012463172213441e-26	1.0	0.9377816821221102
665	-19891.926203826526	-7.026211419078689e-26	1.0	0.9377816821221102
666	-19891.763442085303	-7.040680572863123e-26	1.0	0.9377816821221102
667	-19891.600680344076	-7.055736948241847e-26	1.0	0.9377816821221102
668	-19891.43791860285	-7.071233071763331e-26	1.0	0.9377816821221102
669	-19891.275156861626	-7.087010634856961e-26	1.0	0.9377816821221102
670	-19891.1123951204	-7.102915320447532e-26	1.0	0.9377816821221102
671	-19890.949633379172	-7.118799115882151e-26	1.0	0.9377816821221102
672	-19890.786871637956	-7.134522564115874e-26	1.0	0.9377816821221102
673	-19890.624109896722	-7.149938009356076e-26	1.0	0.9377816821221102
674	-19890.461348155495	-7.164916517646174e-26	1.0	0.9377816821221102
675	-19890.298586414276	-7.179341201004268e-26	1.0	0.9377816821221102
676	-19890.13582467305	-7.193096216851702e-26	1.0	0.9377816821221102
677	-19889.973062931826	-7.206080771415129e-26	1.0	0.9377816821221102
678	-19889.810301190595	-7.218192559767935e-26	1.0	0.9377816821221102
679	-19889.64753944937	-7.229349524788351e-26	1.0	0.9377816821221102
680	-19889.484777708145	-7.239483091671358e-26	1.0	0.9377816821221102
681	-19889.322015966925	-7.248540675559677e-26	1.0	0.9377816821221102
682	-19889.1592542257	-7.256476381755851e-26	1.0	0.9377816821221102
683	-19888.996492484475	-7.263254433037301e-26	1.0	0.9377816821221102
684	-19888.83373074325	-7.268862446862814e-26	1.0	0.9377816821221102
685	-19888.670969002025	-7.273296377694188e-26	1.0	0.9377816821221102
686	-19888.508207260802	-7.276570242878547e-26	1.0	0.9377816821221102
687	-19888.345445519568	-7.2787107728978e-26	1.0	0.9377816821221102
688	-19888.18268377835	-7.279753102321264e-26	1.0	0.9377816821221102
689	-19888.019922037125	-7.279743505972818e-26	1.0	0.9377816821221102
690	-19887.8571602959	-7.278747489277348e-26	1.0	0.9377816821221102
691	-19887.69439855467	-7.276839090354224e-26	1.0	0.9377816821221102
692	-19887.531636813444	-7.274089537270303e-26	1.0	0.9377816821221102
693	-19887.36887507222	-7.27058754294382e-26	1.0	0.9377816821221102
694	-19887.206113330998	-7.266435370152466e-26	1.0	0.9377816821221102
695	-19887.043351589768	-7.261735813933032e-26	1.0	0.9377816821221102
696	-19886.880589848544	-7.25659611956788e-26	1.0	0.9377816821221102
697	-19886.717828107325	-7.251121532091881e-26	1.0	0.9377816821221102
698	-19886.555066366098	-7.245424402955606e-26	1.0	0.9377816821221102
699	-19886.39230462488	-7.239615778484035e-26	1.0	0.9377816821221102
700	-19886.229542883648	-7.233803609237164e-26	1.0	0.9377816821221102
701	-19886.066781142417	-7.22809336146985e-26	1.0	0.9377816821221102
702	-19885.9040194012	-7.222575551656092e-26	1.0	0.9377816821221102
703	-19885.741257659967	-7.217338824157939e-26	1.0	0.9377816821221102
704	-19885.57849591875	-7.212463899542119e-26	1.0	0.9377816821221102
705	-19885.415734177517	-7.208021637415633e-26	1.0	0.9377816821221102
706	-19885.25297243629	-7.204067346064983e-26	1.0	0.9377816821221102
707	-19885.090210695067	-7.20064043855122e-26	1.0	0.9377816821221102
708	-19884.927448953844	-7.197764457573819e-26	1.0	0.9377816821221102
709	-19884.764687212624	-7.195440045501949e-26	1.0	0.9377816821221102
710	-19884.601925471397	-7.19365426514927e-26	1.0	0.9377816821221102
711	-19884.43916373017	-7.192371856532918e-26	1.0	0.9377816821221102
712	-19884.276401988947	-7.191541363530166e-26	1.0	0.9377816821221102
713	-19884.11364024772	-7.191085122296703e-26	1.0	0.9377816821221102
714	-19883.950878506497	-7.190899908862037e-26	1.0	0.9377816821221102
715	-19883.788116765274	-7.190861581069984e-26	1.0	0.9377816821221102
716	-19883.625355024047	-7.190820131651438e-26	1.0	0.9377816821221102
717	-19883.46259328282	-7.190602179832127e-26	1.0	0.9377816821221102
718	-19883.299831541597	-7.190009630765843e-26	1.0	0.9377816821221102
719	-19883.137069800367	-7.188823290237494e-26	1.0	0.9377816821221102
720	-19882.97430805914	-7.186803070999225e-26	1.0	0.9377816821221102
721	-19882.81154631792	-7.183677475371181e-26	1.0	0.9377816821221102
722	-19882.648784576693	-7.179157240912988e-26	1.0	0.9377816821221102
723	-19882.48602283547	-7.172937903109605e-26	1.0	0.9377816821221102
724	-19882.323261094243	-7.164686305987148e-26	1.0	0.9377816821221102
725	-19882.16049935302	-7.15406681899688e-26	1.0	0.9377816821221102
726	-19881.9977376118	-7.140716699676489e-26	1.0	0.9377816821221102
727	-19881.83497587057	-7.124257068431545e-26	1.0	0.9377816821221102
728	-19881.672214129343	-7.104312267519557e-26	1.0	0.9377816821221102
729	-19881.509452388123	-7.080494930609893e-26	1.0	0.9377816821221102
730	-19881.346690646893	-7.052408678804576e-26	1.0	0.9377816821221102
731	-19881.18392890567	-7.01964708064034e-26	1.0	0.9377816821221102
732	-19881.021167164443	-6.981815371065676e-26	1.0	0.9377816821221102
733	-19880.85840542322	-6.938511382442137e-26	1.0	0.9377816821221102
734	-19880.695643681993	-6.889346608957601e-26	1.0	0.9377816821221102
735	-19880.53288194077	-6.833943575938472e-26	1.0	0.9377816821221102
736	-19880.370120199543	-6.771922497644458e-26	1.0	0.9377816821221102
737	-19880.20735845832	-6.70294276444035e-26	1.0	0.9377816821221102
738	-19880.044596717093	-6.626706467927832e-26	1.0	0.9377816821221102
739	-19879.881834975866	-6.542879057791938e-26	1.0	0.9377816821221102
740	-19879.719073234643	-6.451172604100053e-26	1.0	0.9377816821221102
741	-19879.556311493412	-6.351351972514081e-26	1.0	0.9377816821221102
742	-19879.393549752192	-6.243190540338964e-26	1.0	0.9377816821221102
743	-19879.23078801097	-6.126516485695378e-26	1.0	0.9377816821221102
744	-19879.068026269742	-6.001198671657507e-26	1.0	0.9377816821221102
745	-19878.90526452852	-5.867140732042869e-26	1.0	0.9377816821221102
746	-19878.74250278729	-5.724271651741103e-26	1.0	0.9377816821221102
747	-19878.579741046062	-5.572568734875062e-26	1.0	0.9377816821221102
748	-19878.416979304842	-5.412083019770419e-26	1.0	0.9377816821221102
749	-19878.254217563615	-5.242915642312544e-26	1.0	0.9377816821221102
750	-19878.091455822392	-5.0652196825436396e-26	1.0	0.9377816821221102
751	-19877.92869408117	-4.879189568592317e-26	1.0	0.9377816821221102
752	-19877.76593233994	-4.6850749349698355e-26	1.0	0.9377816821221102
753	-19877.60317059872	-4.483203616147793e-26	1.0	0.9377816821221102
754	-19877.44040885749	-4.273938848962549e-26	1.0	0.9377816821221102
755	-19877.27764711626	-4.0576891962923515e-26	1.0	0.9377816821221102
756	-19877.114885375042	-3.8348683247920743e-26	1.0	0.9377816821221102
757	-19876.95212363381	-3.6060477254952465e-26	1.0	0.9377816821221102
758	-19876.789361892595	-3.3718609114971476e-26	1.0	0.9377816821221102
759	-19876.62660015136	-3.13288412295394e-26	1.0	0.9377816821221102
760	-19876.463838410145	-2.889800823884108e-26	1.0	0.9377816821221102
761	-19876.30107666891	-2.6433994839194006e-26	1.0	0.9377816821221102
762	-19876.138314927688	-2.394471454238914e-26	1.0	0.9377816821221102
763	-19875.975553186465	-2.1437888791714213e-26	1.0	0.9377816821221102
764	-19875.81279144524	-1.892166708970635e-26	1.0	0.9377816821221102
765	-19875.65002970402	-1.6404806863196254e-26	1.0	0.9377816821221102
766	-19875.487267962788	-1.3896874007371366e-26	1.0	0.9377816821221102
767	-19875.32450622157	-1.1406893657992754e-26	1.0	0.9377816821221102
768	-19875.161744480338	-8.944386981803138e-27	1.0	0.9377816821221102
769	-19874.99898273912	-6.519841807446161e-27	1.0	0.9377816821221102
770	-19874.836220997888	-4.143279544334015e-27	1.0	0.9377816821221102
771	-19874.673459256665	-1.8247846277211397e-27	1.0	0.9377816821221102
772	-19874.51069751544	4.2648847605754575e-28	1.0	0.9377816821221102
773	-19874.34793577421	2.6007414297313924e-27	1.0	0.9377816821221102
774	-19874.185174032988	4.687549311496651e-27	1.0	0.9377816821221102
775	-19874.02241229176	6.677652160698001e-27	1.0	0.9377816821221102
776	-19873.859650550534	8.561288218687733e-27	1.0	0.9377816821221102
777	-19873.696888809314	1.0329799210908688e-26	1.0	0.9377816821221102
778	-19873.53412706809	1.197472392171772e-26	1.0	0.9377816821221102
779	-19873.371365326864	1.3487360946560034e-26	1.0	0.9377816821221102
780	-19873.208603585637	1.4860071006230947e-26	1.0	0.9377816821221102
781	-19873.045841844418	1.608498198052523e-26	1.0	0.9377816821221102
782	-19872.883080103198	1.715537073915772e-26	1.0	0.9377816821221102
783	-19872.720318361968	1.8065533600566028e-26	1.0	0.9377816821221102
784	-19872.557556620734	1.8809801244443134e-26	1.0	0.9377816821221102
785	-19872.394794879518	1.9383080969175865e-26	1.0	0.9377816821221102
786	-19872.232033138287	1.9781262531021258e-26	1.0	0.9377816821221102
787	-19872.069271397064	2.0001203555270547e-26	1.0	0.9377816821221102
788	-19871.906509655837	2.0040741194296597e-26	1.0	0.9377816821221102
789	-19871.743747914607	1.9898082562106776e-26	1.0	0.9377816821221102
790	-19871.580986173387	1.9572197043468928e-26	1.0	0.9377816821221102
791	-19871.41822443216	1.9063148569122397e-26	1.0	0.9377816821221102
792	-19871.25546269094	1.8372169072916538e-26	1.0	0.9377816821221102
793	-19871.09270094971	1.7501308701134832e-26	1.0	0.9377816821221102
794	-19870.929939208487	1.6453547792990874e-26	1.0	0.9377816821221102
795	-19870.767177467267	1.5232367375856309e-26	1.0	0.9377816821221102
796	-19870.604415726044	1.3842090852350378e-26	1.0	0.9377816821221102
797	-19870.441653984806	1.2288872539586157e-26	1.0	0.9377816821221102
798	-19870.278892243587	1.0578940600969313e-26	1.0	0.9377816821221102
799	-19870.116130502363	8.719698768415742e-27	1.0	0.9377816821221102
800	-19869.953368761137	6.719278351293123e-27	1.0	0.9377816821221102
801	-19869.79060701991	4.5868063161440874e-27	1.0	0.9377816821221102
802	-19869.627845278686	2.3318626679776402e-27	1.0	0.9377816821221102
803	-19869.46508353746	-3.5332677457237826e-29	1.0	0.9377816821221102
804	-19869.302321796236	-2.504142750542411e-27	1.0	0.9377816821221102
805	-19869.13956005501	-5.063177183922731e-27	1.0	0.9377816821221102
806	-19868.976798313786	-7.69973740487163e-27	1.0	0.9377816821221102
807	-19868.81403657256	-1.0401760277270116e-26	1.0	0.9377816821221102
808	-19868.651274831333	-1.315529098526764e-26	1.0	0.9377816821221102
809	-19868.488513090113	-1.5947004814822314e-26	1.0	0.9377816821221102
810	-19868.325751348882	-1.876333119224594e-26	1.0	0.9377816821221102
811	-19868.162989607656	-2.1589684726977484e-26	1.0	0.9377816821221102
812	-19868.000227866432	-2.4412816872511862e-26	1.0	0.9377816821221102
813	-19867.83746612521	-2.721808995016364e-26	1.0	0.9377816821221102
814	-19867.674704383982	-2.9991241367662334e-26	1.0	0.9377816821221102
815	-19867.51194264276	-3.272029438655319e-26	1.0	0.9377816821221102
816	-19867.34918090153	-3.53907838981474e-26	1.0	0.9377816821221102
817	-19867.186419160313	-3.798844661500003e-26	1.0	0.9377816821221102
818	-19867.023657419086	-4.050018478026589e-26	1.0	0.9377816821221102
819	-19866.86089567786	-4.29123494804852e-26	1.0	0.9377816821221102
820	-19866.698133936636	-4.521392687153651e-26	1.0	0.9377816821221102
821	-19866.53537219541	-4.739394955249348e-26	1.0	0.9377816821221102
822	-19866.372610454182	-4.9441284888370414e-26	1.0	0.9377816821221102
823	-19866.209848712962	-5.1344857947390336e-26	1.0	0.9377816821221102
824	-19866.047086971732	-5.309382689697762e-26	1.0	0.9377816821221102
825	-19865.88432523051	-5.468086689714968e-26	1.0	0.9377816821221102
826	-19865.721563489282	-5.609948313369749e-26	1.0	0.9377816821221102
827	-19865.55880174806	-5.734028503090065e-26	1.0	0.9377816821221102
828	-19865.39604000683	-5.839901786589968e-26	1.0	0.9377816821221102
829	-19865.2332782656	-5.92704879888387e-26	1.0	0.9377816821221102
830	-19865.07051652438	-5.994914905837217e-26	1.0	0.9377816821221102
831	-19864.90775478316	-6.043347365203088e-26	1.0	0.9377816821221102
832	-19864.74499304193	-6.072051839208975e-26	1.0	0.9377816821221102
833	-19864.582231300705	-6.08097792223822e-26	1.0	0.9377816821221102
834	-19864.419469559485	-6.070258257527851e-26	1.0	0.9377816821221102
835	-19864.256707818262	-6.039938961686723e-26	1.0	0.9377816821221102
836	-19864.093946077035	-5.99022962109513e-26	1.0	0.9377816821221102
837	-19863.931184335812	-5.921775180161913e-26	1.0	0.9377816821221102
838	-19863.768422594578	-5.83512972147757e-26	1.0	0.9377816821221102
839	-19863.60566085336	-5.730701202422567e-26	1.0	0.9377816821221102
840	-19863.442899112128	-5.609073394202348e-26	1.0	0.9377816821221102
841	-19863.28013737091	-5.471271328757397e-26	1.0	0.9377816821221102
842	-19863.11737562968	-5.317886111029874e-26	1.0	0.9377816821221102
843	-19862.95461388845	-5.149773022258795e-26	1.0	0.9377816821221102
844	-19862.79185214723	-4.968250121924553e-26	1.0	0.9377816821221102
845	-19862.629090406004	-4.7742092781974315e-26	1.0	0.9377816821221102
846	-19862.466328664785	-4.5688797854687475e-26	1.0	0.9377816821221102
847	-19862.303566923558	-4.353611227190211e-26	1.0	0.9377816821221102
848	-19862.14080518233	-4.1295841170473e-26	1.0	0.9377816821221102
849	-19861.978043441104	-3.8981459609022586e-26	1.0	0.9377816821221102
850	-19861.81528169988	-3.660593126495068e-26	1.0	0.9377816821221102
851	-19861.652519958658	-3.418248844093873e-26	1.0	0.9377816821221102
852	-19861.489758217434	-3.172543071377163e-26	1.0	0.9377816821221102
853	-19861.326996476208	-2.9249215346247787e-26	1.0	0.9377816821221102
854	-19861.16423473498	-2.676799535504722e-26	1.0	0.9377816821221102
855	-19861.001472993757	-2.4293998185926018e-26	1.0	0.9377816821221102
856	-19860.838711252523	-2.1841681967486894e-26	1.0	0.9377816821221102
857	-19860.6759495113	-1.9425019561254213e-26	1.0	0.9377816821221102
858	-19860.513187770077	-1.7056885241270934e-26	1.0	0.9377816821221102
859	-19860.350426028854	-1.4747656197310755e-26	1.0	0.9377816821221102
860	-19860.18766428763	-1.2508673037701229e-26	1.0	0.9377816821221102
861	-19860.024902546404	-1.0352547097130467e-26	1.0	0.9377816821221102
862	-19859.862140805177	-8.289320499875485e-27	1.0	0.9377816821221102
863	-19859.69937906396	-6.327971100342991e-27	1.0	0.9377816821221102
864	-19859.536617322727	-4.476720962012854e-27	1.0	0.9377816821221102
865	-19859.373855581503	-2.7436221949066218e-27	1.0	0.9377816821221102
866	-19859.211093840284	-1.1357371816060476e-27	1.0	0.9377816821221102
867	-19859.048332099053	3.4184000690155537e-28	1.0	0.9377816821221102
868	-19858.885570357834	1.6870435642541824e-27	1.0	0.9377816821221102
869	-19858.722808616603	2.8964269568956574e-27	1.0	0.9377816821221102
870	-19858.560046875373	3.9662121904697996e-27	1.0	0.9377816821221102
871	-19858.397285134157	4.896592369004968e-27	1.0	0.9377816821221102
872	-19858.234523392926	5.6884832713228025e-27	1.0	0.9377816821221102
873	-19858.071761651707	6.343559063290887e-27	1.0	0.9377816821221102
874	-19857.90899991048	6.865572649300585e-27	1.0	0.9377816821221102
875	-19857.746238169246	7.258887028197026e-27	1.0	0.9377816821221102
876	-19857.583476428026	7.529402260423444e-27	1.0	0.9377816821221102
877	-19857.4207146868	7.684289410578703e-27	1.0	0.9377816821221102
878	-19857.257952945576	7.73186854026509e-27	1.0	0.9377816821221102
879	-19857.095191204353	7.681676527783817e-27	1.0	0.9377816821221102
880	-19856.93242946313	7.544458504583964e-27	1.0	0.9377816821221102
881	-19856.769667721903	7.332032130430882e-27	1.0	0.9377816821221102
882	-19856.60690598068	7.057194933777706e-27	1.0	0.9377816821221102
883	-19856.444144239453	6.733824987527125e-27	1.0	0.9377816821221102
884	-19856.281382498222	6.376383769751767e-27	1.0	0.9377816821221102
885	-19856.118620757003	6.001176860306215e-27	1.0	0.9377816821221102
886	-19855.955859015776	5.624278634307979e-27	1.0	0.9377816821221102
887	-19855.793097274553	5.2619971542579756e-27	1.0	0.9377816821221102
888	-19855.63033553333	4.932123354467294e-27	1.0	0.9377816821221102
889	-19855.4675737921	4.653505991565117e-27	1.0	0.9377816821221102
890	-19855.30481205088	4.443803126187339e-27	1.0	0.9377816821221102
891	-19855.14205030965	4.321564682941863e-27	1.0	0.9377816821221102
892	-19854.979288568422	4.305632631007453e-27	1.0	0.9377816821221102
893	-19854.8165268272	4.41384050116455e-27	1.0	0.9377816821221102
894	-19854.653765085975	4.665240194881913e-27	1.0	0.9377816821221102
895	-19854.491003344756	5.078706879487465e-27	1.0	0.9377816821221102
896	-19854.328241603525	5.673868840771825e-27	1.0	0.9377816821221102
897	-19854.165479862295	6.469215609115536e-27	1.0	0.9377816821221102
898	-19854.00271812108	7.480043553863906e-27	1.0	0.9377816821221102
899	-19853.83995637985	8.723557516491796e-27	1.0	0.9377816821221102
900	-19853.677194638625	1.0216069028381376e-26	1.0	0.9377816821221102
901	-19853.514432897402	1.197311098515924e-26	1.0	0.9377816821221102
902	-19853.35167115618	1.400909162215729e-26	1.0	0.9377816821221102
903	-19853.18890941495	1.6334284607442787e-26	1.0	0.9377816821221102
904	-19853.02614767373	1.8962639049493186e-26	1.0	0.9377816821221102
905	-19852.863385932502	2.1906921077460272e-26	1.0	0.9377816821221102
906	-19852.70062419128	2.5175849886341564e-26	1.0	0.9377816821221102
907	-19852.537862450048	2.877897194529781e-26	1.0	0.9377816821221102
908	-19852.375100708825	3.272320390425033e-26	1.0	0.9377816821221102
909	-19852.2123389676	3.701407057844173e-26	1.0	0.9377816821221102
910	-19852.049577226368	4.1653032940092896e-26	1.0	0.9377816821221102
911	-19851.886815485148	4.6639672456944067e-26	1.0	0.9377816821221102
912	-19851.72405374392	5.198077916679726e-26	1.0	0.9377816821221102
913	-19851.561292002698	5.767695601665522e-26	1.0	0.9377816821221102
914	-19851.398530261475	6.372128663278942e-26	1.0	0.9377816821221102
915	-19851.23576852025	7.011167906586981e-26	1.0	0.9377816821221102
916	-19851.073006779025	7.684512904835708e-26	1.0	0.9377816821221102
917	-19850.910245037798	8.391045708165613e-26	1.0	0.9377816821221102
918	-19850.747483296575	9.129955737485894e-26	1.0	0.9377816821221102
919	-19850.584721555348	9.900306931818842e-26	1.0	0.9377816821221102
920	-19850.421959814124	1.070090225754733e-25	1.0	0.9377816821221102
921	-19850.259198072894	1.153048304437513e-25	1.0	0.9377816821221102
922	-19850.096436331674	1.238730360259922e-25	1.0	0.9377816821221102
923	-19849.93367459045	1.3270430219235905e-25	1.0	0.9377816821221102
924	-19849.77091284922	1.4177684297175616e-25	1.0	0.9377816821221102
925	-19849.608151108	1.5106765148929497e-25	1.0	0.9377816821221102
926	-19849.445389366767	1.605617652314681e-25	1.0	0.9377816821221102
927	-19849.282627625547	1.7023717858775391e-25	1.0	0.9377816821221102
928	-19849.11986588432	1.8007404338137404e-25	1.0	0.9377816821221102
929	-19848.9571041431	1.9004848457349738e-25	1.0	0.9377816821221102
930	-19848.794342401874	2.0013393431043293e-25	1.0	0.9377816821221102
931	-19848.631580660644	2.103098566395654e-25	1.0	0.9377816821221102
932	-19848.468818919424	2.2055558873316918e-25	1.0	0.9377816821221102
933	-19848.306057178204	2.3084206487569183e-25	1.0	0.9377816821221102
934	-19848.143295436974	2.41140437082531e-25	1.0	0.9377816821221102
935	-19847.980533695743	2.5142718414637946e-25	1.0	0.9377816821221102
936	-19847.817771954524	2.616776181973715e-25	1.0	0.9377816821221102
937	-19847.655010213293	2.7186311140320335e-25	1.0	0.9377816821221102
938	-19847.49224847207	2.819588511488606e-25	1.0	0.9377816821221102
939	-19847.329486730847	2.919434573784476e-25	1.0	0.9377816821221102
940	-19847.16672498962	3.0178944605031494e-25	1.0	0.9377816821221102
941	-19847.003963248397	3.114721102886007e-25	1.0	0.9377816821221102
942	-19846.84120150717	3.2096905938570315e-25	1.0	0.9377816821221102
943	-19846.678439765947	3.3025544813647547e-25	1.0	0.9377816821221102
944	-19846.51567802472	3.393080556528078e-25	1.0	0.9377816821221102
945	-19846.352916283493	3.481064395599399e-25	1.0	0.9377816821221102
946	-19846.19015454227	3.566319813869695e-25	1.0	0.9377816821221102
947	-19846.027392801054	3.6486570563907637e-25	1.0	0.9377816821221102
948	-19845.864631059812	3.7278892473117347e-25	1.0	0.9377816821221102
949	-19845.701869318596	3.803843379587835e-25	1.0	0.9377816821221102
950	-19845.539107577373	3.876366690965883e-25	1.0	0.9377816821221102
951	-19845.376345836143	3.9453165446714837e-25	1.0	0.9377816821221102
952	-19845.213584094916	4.0105658201727346e-25	1.0	0.9377816821221102
953	-19845.05082235369	4.071983399590619e-25	1.0	0.9377816821221102
954	-19844.888060612473	4.12949318568235e-25	1.0	0.9377816821221102
955	-19844.725298871243	4.183046853210107e-25	1.0	0.9377816821221102
956	-19844.56253713002	4.232559658646309e-25	1.0	0.9377816821221102
957	-19844.399775388796	4.277970359313535e-25	1.0	0.9377816821221102
958	-19844.237013647566	4.319261072140594e-25	1.0	0.9377816821221102
959	-19844.074251906346	4.3564235974549995e-25	1.0	0.9377816821221102
960	-19843.911490165123	4.389458392216715e-25	1.0	0.9377816821221102
961	-19843.748728423892	4.418368119228661e-25	1.0	0.9377816821221102
962	-19843.585966682665	4.443192792822519e-25	1.0	0.9377816821221102
963	-19843.423204941442	4.463993306984123e-25	1.0	0.9377816821221102
964	-19843.260443200215	4.480829040978261e-25	1.0	0.9377816821221102
965	-19843.097681458992	4.493778591475079e-25	1.0	0.9377816821221102
966	-19842.934919717765	4.502937186919818e-25	1.0	0.9377816821221102
967	-19842.772157976542	4.508412085016298e-25	1.0	0.9377816821221102
968	-19842.609396235322	4.510320952868133e-25	1.0	0.9377816821221102
969	-19842.446634494092	4.50879781765171e-25	1.0	0.9377816821221102
970	-19842.28387275287	4.5039890418340915e-25	1.0	0.9377816821221102
971	-19842.121111011646	4.496050426451539e-25	1.0	0.9377816821221102
972	-19841.958349270415	4.485144371256303e-25	1.0	0.9377816821221102
973	-19841.795587529195	4.471453308356637e-25	1.0	0.9377816821221102
974	-19841.63282578797	4.455161493099582e-25	1.0	0.9377816821221102
975	-19841.470064046738	4.436444834874894e-25	1.0	0.9377816821221102
976	-19841.30730230552	4.415507134634993e-25	1.0	0.9377816821221102
977	-19841.144540564288	4.392556972526575e-25	1.0	0.9377816821221102
978	-19840.98177882307	4.367778305172794e-25	1.0	0.9377816821221102
979	-19840.819017081838	4.34138876742936e-25	1.0	0.9377816821221102
980	-19840.65625534061	4.3136124919756675e-25	1.0	0.9377816821221102
981	-19840.493493599388	4.28464849861782e-25	1.0	0.9377816821221102
982	-19840.330731858165	4.2547164968015915e-25	1.0	0.9377816821221102
983	-19840.167970116945	4.224017048324946e-25	1.0	0.9377816821221102
984	-19840.00520837572	4.192764937288314e-25	1.0	0.9377816821221102
985	-19839.842446634488	4.1611750589692035e-25	1.0	0.9377816821221102
986	-19839.679684893268	4.129434098876602e-25	1.0	0.9377816821221102
987	-19839.516923152038	4.09774785987775e-25	1.0	0.9377816821221102
988	-19839.354161410818	4.0662990663946287e-25	1.0	0.9377816821221102
989	-19839.191399669595	4.03525607622714e-25	1.0	0.9377816821221102
990	-19839.028637928364	4.0048269137578477e-25	1.0	0.9377816821221102
991	-19838.865876187137	3.9751956401932794e-25	1.0	0.9377816821221102
992	-19838.703114445918	3.9464868159634296e-25	1.0	0.9377816821221102
993	-19838.540352704687	3.918875142011116e-25	1.0	0.9377816821221102
994	-19838.37759096346	3.8924839835750327e-25	1.0	0.9377816821221102
995	-19838.214829222237	3.867459614299408e-25	1.0	0.9377816821221102
996	-19838.05206748101	3.843937438968382e-25	1.0	0.9377816821221102
997	-19837.88930573979	3.8220116128071438e-25	1.0	0.9377816821221102
998	-19837.726543998568	3.801808003768656e-25	1.0	0.9377816821221102
999	-19837.563782257337	3.783378243759848e-25	1.0	0.9377816821221102
1000	-19837.40102051612	3.7668093024949048e-25	1.0	0.9377816821221102
1001	-19837.238258774887	3.752186881609309e-25	1.0	0.9377816821221102
1002	-19837.075497033667	3.739539696094178e-25	1.0	0.9377816821221102
1003	-19836.91273529244	3.728946991649288e-25	1.0	0.9377816821221102
1004	-19836.74997355121	3.7204053050323356e-25	1.0	0.9377816821221102
1005	-19836.58721180999	3.7139151886425795e-25	1.0	0.9377816821221102
1006	-19836.424450068767	3.7095299369542097e-25	1.0	0.9377816821221102
1007	-19836.261688327533	3.7071717090217823e-25	1.0	0.9377816821221102
1008	-19836.098926586317	3.706832835503139e-25	1.0	0.9377816821221102
1009	-19835.936164845087	3.7085491062130914e-25	1.0	0.9377816821221102
1010	-19835.773403103867	3.7122654663087234e-25	1.0	0.9377816821221102
1011	-19835.61064136264	3.7179164261501986e-25	1.0	0.9377816821221102
1012	-19835.447879621406	3.725471317902957e-25	1.0	0.9377816821221102
1013	-19835.28511788019	3.7348341372293415e-25	1.0	0.9377816821221102
1014	-19835.12235613896	3.745911280996198e-25	1.0	0.9377816821221102
1015	-19834.959594397737	3.7586549912599338e-25	1.0	0.9377816821221102
1016	-19834.796832656517	3.7729592591317814e-25	1.0	0.9377816821221102
1017	-19834.63407091529	3.7887167134524893e-25	1.0	0.9377816821221102
1018	-19834.47130917406	3.8058335796428704e-25	1.0	0.9377816821221102
1019	-19834.30854743284	3.824225312584366e-25	1.0	0.9377816821221102
1020	-19834.145785691613	3.843779210999135e-25	1.0	0.9377816821221102
1021	-19833.983023950386	3.8643595033482173e-25	1.0	0.9377816821221102
1022	-19833.820262209163	3.88583915401926e-25	1.0	0.9377816821221102
1023	-19833.657500467936	3.9081067202484044e-25	1.0	0.9377816821221102
1024	-19833.494738726713	3.931050578093967e-25	1.0	0.9377816821221102
1025	-19833.33197698549	3.954567649234904e-25	1.0	0.9377816821221102
1026	-19833.16921524426	3.978523527622481e-25	1.0	0.9377816821221102
1027	-19833.00645350304	4.002804063075351e-25	1.0	0.9377816821221102
1028	-19832.84369176181	4.0272998041343824e-25	1.0	0.9377816821221102
1029	-19832.680930020582	4.0518548570359875e-25	1.0	0.9377816821221102
1030	-19832.51816827936	4.0763609716131824e-25	1.0	0.9377816821221102
1031	-19832.35540653814	4.100710682255857e-25	1.0	0.9377816821221102
1032	-19832.19264479691	4.124794337111919e-25	1.0	0.9377816821221102
1033	-19832.02988305569	4.148524763970186e-25	1.0	0.9377816821221102
1034	-19831.867121314455	4.171810798330375e-25	1.0	0.9377816821221102
1035	-19831.704359573243	4.194561637774051e-25	1.0	0.9377816821221102
1036	-19831.54159783201	4.216689126206643e-25	1.0	0.9377816821221102
1037	-19831.37883609079	4.23811231177701e-25	1.0	0.9377816821221102
1038	-19831.216074349562	4.258748710475786e-25	1.0	0.9377816821221102
1039	-19831.053312608332	4.27853501091606e-25	1.0	0.9377816821221102
1040	-19830.890550867112	4.297428127745148e-25	1.0	0.9377816821221102
1041	-19830.727789125885	4.315365205739404e-25	1.0	0.9377816821221102
1042	-19830.565027384662	4.332312237287876e-25	1.0	0.9377816821221102
1043	-19830.402265643435	4.348239292339516e-25	1.0	0.9377816821221102
1044	-19830.239503902205	4.363108857478606e-25	1.0	0.9377816821221102
1045	-19830.076742160985	4.376911247199058e-25	1.0	0.9377816821221102
1046	-19829.913980419762	4.389640649212735e-25	1.0	0.9377816821221102
1047	-19829.75121867853	4.401299576577606e-25	1.0	0.9377816821221102
1048	-19829.58845693731	4.4118834741376995e-25	1.0	0.9377816821221102
1049	-19829.42569519609	4.421395430602131e-25	1.0	0.9377816821221102
1050	-19829.262933454855	4.429862538124514e-25	1.0	0.9377816821221102
1051	-19829.100171713635	4.4373210178237445e-25	1.0	0.9377816821221102
1052	-19828.937409972412	4.443812396359614e-25	1.0	0.9377816821221102
1053	-19828.774648231185	4.4493719799079185e-25	1.0	0.9377816821221102
1054	-19828.611886489958	4.454049294445749e-25	1.0	0.9377816821221102
1055	-19828.449124748735	4.457897788658404e-25	1.0	0.9377816821221102
1056	-19828.286363007508	4.4609774026910335e-25	1.0	0.9377816821221102
1057	-19828.123601266285	4.463354106047866e-25	1.0	0.9377816821221102
1058	-19827.960839525054	4.465101175701404e-25	1.0	0.9377816821221102
1059	-19827.798077783835	4.46629085641176e-25	1.0	0.9377816821221102
1060	-19827.63531604261	4.466999947816629e-25	1.0	0.9377816821221102
1061	-19827.472554301377	4.467313366255341e-25	1.0	0.9377816821221102
1062	-19827.30979256016	4.467313127811793e-25	1.0	0.9377816821221102
1063	-19827.14703081893	4.467084954969197e-25	1.0	0.9377816821221102
1064	-19826.984269077708	4.466717027662969e-25	1.0	0.9377816821221102
1065	-19826.821507336485	4.466297660322062e-25	1.0	0.9377816821221102
1066	-19826.658745595258	4.465917690470872e-25	1.0	0.9377816821221102
1067	-19826.495983854038	4.465667047504936e-25	1.0	0.9377816821221102
1068	-19826.333222112804	4.46562908876763e-25	1.0	0.9377816821221102
1069	-19826.170460371588	4.465893892682467e-25	1.0	0.9377816821221102
1070	-19826.007698630365	4.466551431955409e-25	1.0	0.9377816821221102
1071	-19825.844936889134	4.467682933473746e-25	1.0	0.9377816821221102
1072	-19825.682175147907	4.469369977563025e-25	1.0	0.9377816821221102
1073	-19825.519413406677	4.47168754536254e-25	1.0	0.9377816821221102
1074	-19825.356651665457	4.4747080512157545e-25	1.0	0.9377816821221102
1075	-19825.19388992423	4.478506084075572e-25	1.0	0.9377816821221102
1076	-19825.031128183007	4.48314589549488e-25	1.0	0.9377816821221102
1077	-19824.868366441777	4.48868599389036e-25	1.0	0.9377816821221102
1078	-19824.705604700557	4.4951912343546905e-25	1.0	0.9377816821221102
1079	-19824.54284295933	4.502712259054011e-25	1.0	0.9377816821221102
1080	-19824.380081218107	4.5112865766465755e-25	1.0	0.9377816821221102
1081	-19824.21731947688	4.520960820696849e-25	1.0	0.9377816821221102
1082	-19824.054557735657	4.531760733596893e-25	1.0	0.9377816821221102
1083	-19823.89179599443	4.543718803492627e-25	1.0	0.9377816821221102
1084	-19823.72903425321	4.5568584286143685e-25	1.0	0.9377816821221102
1085	-19823.56627251198	4.571180025794872e-25	1.0	0.9377816821221102
1086	-19823.403510770757	4.586699494437261e-25	1.0	0.9377816821221102
1087	-19823.24074902953	4.603421238967789e-25	1.0	0.9377816821221102
1088	-19823.077987288303	4.621331561319209e-25	1.0	0.9377816821221102
1089	-19822.915225547076	4.6404253746187265e-25	1.0	0.9377816821221102
1090	-19822.75246380585	4.660687110869582e-25	1.0	0.9377816821221102
1091	-19822.589702064633	4.682086643313158e-25	1.0	0.9377816821221102
1092	-19822.426940323407	4.704607165456645e-25	1.0	0.9377816821221102
1093	-19822.26417858218	4.728194284382664e-25	1.0	0.9377816821221102
1094	-19822.10141684096	4.752805536007849e-25	1.0	0.9377816821221102
1095	-19821.938655099726	4.778400397291962e-25	1.0	0.9377816821221102
1096	-19821.775893358506	4.804919552689937e-25	1.0	0.9377816821221102
1097	-19821.61313161728	4.832313300352848e-25	1.0	0.9377816821221102
1098	-19821.45036987605	4.860518444842947e-25	1.0	0.9377816821221102
1099	-19821.28760813483	4.889477496066704e-25	1.0	0.9377816821221102
1100	-19821.1248463936	4.919113898721895e-25	1.0	0.9377816821221102
1101	-19820.96208465238	4.949352797404257e-25	1.0	0.9377816821221102
1102	-19820.799322911156	4.980121147423991e-25	1.0	0.9377816821221102
1103	-19820.636561169926	5.011339467940363e-25	1.0	0.9377816821221102
1104	-19820.4737994287	5.042928576808785e-25	1.0	0.9377816821221102
1105	-19820.31103768748	5.074807416172536e-25	1.0	0.9377816821221102
1106	-19820.148275946252	5.106888766251039e-25	1.0	0.9377816821221102
1107	-19819.98551420503	5.139092399431147e-25	1.0	0.9377816821221102
1108	-19819.822752463806	5.171344378356203e-25	1.0	0.9377816821221102
1109	-19819.659990722575	5.203553676824491e-25	1.0	0.9377816821221102
1110	-19819.497228981352	5.235635202814889e-25	1.0	0.9377816821221102
1111	-19819.33446724013	5.267510078545362e-25	1.0	0.9377816821221102
1112	-19819.17170549891	5.299095512108779e-25	1.0	0.9377816821221102
1113	-19819.00894375768	5.330315634868097e-25	1.0	0.9377816821221102
1114	-19818.84618201645	5.361084630418356e-25	1.0	0.9377816821221102
1115	-19818.683420275225	5.391333803607878e-25	1.0	0.9377816821221102
1116	-19818.520658534	5.421001092637146e-25	1.0	0.9377816821221102
1117	-19818.35789679277	5.450008218764295e-25	1.0	0.9377816821221102
1118	-19818.195135051552	5.478294264511455e-25	1.0	0.9377816821221102
1119	-19818.03237331033	5.505801585698066e-25	1.0	0.9377816821221102
1120	-19817.869611569102	5.532469489832163e-25	1.0	0.9377816821221102
1121	-19817.70684982788	5.558253275837606e-25	1.0	0.9377816821221102
1122	-19817.544088086648	5.583106414600464e-25	1.0	0.9377816821221102
1123	-19817.38132634543	5.606981655807124e-25	1.0	0.9377816821221102
1124	-19817.2185646042	5.629848456714108e-25	1.0	0.9377816821221102
1125	-19817.05580286298	5.651672966120152e-25	1.0	0.9377816821221102
1126	-19816.89304112175	5.67242409432815e-25	1.0	0.9377816821221102
1127	-19816.73027938052	5.692078880470732e-25	1.0	0.9377816821221102
1128	-19816.5675176393	5.71062456381463e-25	1.0	0.9377816821221102
1129	-19816.40475589808	5.728047862051687e-25	1.0	0.9377816821221102
1130	-19816.241994156848	5.74433903261054e-25	1.0	0.9377816821221102
1131	-19816.07923241562	5.759499315210166e-25	1.0	0.9377816821221102
1132	-19815.916470674398	5.773531914715645e-25	1.0	0.9377816821221102
1133	-19815.753708933174	5.786447376278512e-25	1.0	0.9377816821221102
1134	-19815.59094719195	5.798254202517667e-25	1.0	0.9377816821221102
1135	-19815.428185450728	5.808970046060357e-25	1.0	0.9377816821221102
1136	-19815.2654237095	5.818620521539303e-25	1.0	0.9377816821221102
1137	-19815.102661968274	5.827228424577396e-25	1.0	0.9377816821221102
1138	-19814.939900227047	5.834821606048483e-25	1.0	0.9377816821221102
1139	-19814.777138485824	5.841435645291534e-25	1.0	0.9377816821221102
1140	-19814.6143767446	5.847109436463869e-25	1.0	0.9377816821221102
1141	-19814.45161500337	5.851879442411054e-25	1.0	0.9377816821221102
1142	-19814.28885326215	5.855789380089904e-25	1.0	0.9377816821221102
1143	-19814.126091520924	5.858881154150221e-25	1.0	0.9377816821221102
1144	-19813.963329779694	5.861199749281938e-25	1.0	0.9377816821221102
1145	-19813.800568038474	5.862795013626122e-25	1.0	0.9377816821221102
1146	-19813.637806297247	5.863718228374327e-25	1.0	0.9377816821221102
1147	-19813.475044556024	5.864020818079955e-25	1.0	0.9377816821221102
1148	-19813.3122828148	5.863753475497852e-25	1.0	0.9377816821221102
1149	-19813.149521073567	5.862967809871356e-25	1.0	0.9377816821221102
1150	-19812.986759332347	5.861715672856384e-25	1.0	0.9377816821221102
1151	-19812.823997591124	5.860049185898562e-25	1.0	0.9377816821221102
1152	-19812.661235849893	5.858018049236728e-25	1.0	0.9377816821221102
1153	-19812.498474108677	5.855671916966999e-25	1.0	0.9377816821221102
1154	-19812.33571236745	5.853060672056162e-25	1.0	0.9377816821221102
1155	-19812.172950626224	5.850232093750254e-25	1.0	0.9377816821221102
1156	-19812.010188885	5.847233660831167e-25	1.0	0.9377816821221102
1157	-19811.847427143774	5.84410809195212e-25	1.0	0.9377816821221102
1158	-19811.684665402543	5.840897320032339e-25	1.0	0.9377816821221102
1159	-19811.52190366132	5.837640666351393e-25	1.0	0.9377816821221102
1160	-19811.359141920097	5.834373579927249e-25	1.0	0.9377816821221102
1161	-19811.196380178873	5.831131091642861e-25	1.0	0.9377816821221102
1162	-19811.03361843765	5.827944498590616e-25	1.0	0.9377816821221102
1163	-19810.870856696423	5.8248428774664965e-25	1.0	0.9377816821221102
1164	-19810.7080949552	5.82185150470761e-25	1.0	0.9377816821221102
1165	-19810.545333213966	5.818993283601995e-25	1.0	0.9377816821221102
1166	-19810.382571472743	5.81628708437945e-25	1.0	0.9377816821221102
1167	-19810.21980973152	5.813746390224636e-25	1.0	0.9377816821221102
1168	-19810.057047990296	5.8113845461653e-25	1.0	0.9377816821221102
1169	-19809.894286249073	5.809213884533475e-25	1.0	0.9377816821221102
1170	-19809.731524507846	5.8072388611601765e-25	1.0	0.9377816821221102
1171	-19809.568762766623	5.80546097608193e-25	1.0	0.9377816821221102
1172	-19809.406001025403	5.803882868184856e-25	1.0	0.9377816821221102
1173	-19809.24323928417	5.802502036153651e-25	1.0	0.9377816821221102
1174	-19809.080477542946	5.801313557515592e-25	1.0	0.9377816821221102
1175	-19808.917715801723	5.800308956992782e-25	1.0	0.9377816821221102
1176	-19808.754954060492	5.799477494970867e-25	1.0	0.9377816821221102
1177	-19808.59219231927	5.7988086462122635e-25	1.0	0.9377816821221102
1178	-19808.429430578046	5.798287584994358e-25	1.0	0.9377816821221102
1179	-19808.26666883682	5.797898349837912e-25	1.0	0.9377816821221102
1180	-19808.1039070956	5.797624274735783e-25	1.0	0.9377816821221102
1181	-19807.941145354365	5.797446268277962e-25	1.0	0.9377816821221102
1182	-19807.778383613146	5.797344379827255e-25	1.0	0.9377816821221102
1183	-19807.615621871922	5.797298000460023e-25	1.0	0.9377816821221102
1184	-19807.452860130696	5.797286016458551e-25	1.0	0.9377816821221102
1185	-19807.290098389465	5.797286829865698e-25	1.0	0.9377816821221102
1186	-19807.127336648242	5.797278681799153e-25	1.0	0.9377816821221102
1187	-19806.96457490702	5.797240053941352e-25	1.0	0.9377816821221102
1188	-19806.801813165795	5.797149449767393e-25	1.0	0.9377816821221102
1189	-19806.639051424572	5.796986570582388e-25	1.0	0.9377816821221102
1190	-19806.476289683345	5.79673131020825e-25	1.0	0.9377816821221102
1191	-19806.31352794212	5.79636452125105e-25	1.0	0.9377816821221102
1192	-19806.150766200895	5.795869320938421e-25	1.0	0.9377816821221102
1193	-19805.98800445967	5.79522924139432e-25	1.0	0.9377816821221102
1194	-19805.825242718445	5.794428272650679e-25	1.0	0.9377816821221102
1195	-19805.662480977215	5.793453089021695e-25	1.0	0.9377816821221102
1196	-19805.499719235995	5.792294476110061e-25	1.0	0.9377816821221102
1197	-19805.33695749477	5.790942042023291e-25	1.0	0.9377816821221102
1198	-19805.174195753545	5.789387174713503e-25	1.0	0.9377816821221102
1199	-19805.01143401232	5.787627556340821e-25	1.0	0.9377816821221102
1200	-19804.84867227109	5.785659315184246e-25	1.0	0.9377816821221102
1201	-19804.685910529868	5.78347969218741e-25	1.0	0.9377816821221102
1202	-19804.523148788645	5.781091725844239e-25	1.0	0.9377816821221102
1203	-19804.360387047418	5.77850068731994e-25	1.0	0.9377816821221102
1204	-19804.1976253062	5.775710580686146e-25	1.0	0.9377816821221102
1205	-19804.034863564968	5.772727796712186e-25	1.0	0.9377816821221102
1206	-19803.87210182374	5.769563408533294e-25	1.0	0.9377816821221102
1207	-19803.70934008252	5.766230606583692e-25	1.0	0.9377816821221102
1208	-19803.546578341284	5.762744705481045e-25	1.0	0.9377816821221102
1209	-19803.383816600068	5.759117826106734e-25	1.0	0.9377816821221102
1210	-19803.221054858837	5.7553685092569575e-25	1.0	0.9377816821221102
1211	-19803.058293117618	5.75151611497223e-25	1.0	0.9377816821221102
1212	-19802.895531376387	5.747579098395474e-25	1.0	0.9377816821221102
1213	-19802.732769635168	5.743580008628121e-25	1.0	0.9377816821221102
1214	-19802.570007893944	5.7395383073462905e-25	1.0	0.9377816821221102
1215	-19802.407246152718	5.7354773058036185e-25	1.0	0.9377816821221102
1216	-19802.24448441149	5.731423065648733e-25	1.0	0.9377816821221102
1217	-19802.081722670267	5.7273973205444295e-25	1.0	0.9377816821221102
1218	-19801.91896092904	5.723420497065339e-25	1.0	0.9377816821221102
1219	-19801.75619918781	5.71951791283868e-25	1.0	0.9377816821221102
1220	-19801.593437446594	5.715713212631057e-25	1.0	0.9377816821221102
1221	-19801.43067570537	5.712024227888578e-25	1.0	0.9377816821221102
1222	-19801.26791396414	5.708471206941735e-25	1.0	0.9377816821221102
1223	-19801.105152222917	5.705075646278423e-25	1.0	0.9377816821221102
1224	-19800.94239048169	5.701855971604965e-25	1.0	0.9377816821221102
1225	-19800.779628740464	5.698827296586529e-25	1.0	0.9377816821221102
1226	-19800.616866999237	5.696002615587121e-25	1.0	0.9377816821221102
1227	-19800.45410525801	5.693394507101348e-25	1.0	0.9377816821221102
1228	-19800.29134351679	5.691013419063628e-25	1.0	0.9377816821221102
1229	-19800.128581775567	5.6888660824389655e-25	1.0	0.9377816821221102
1230	-19799.96582003434	5.686956414002128e-25	1.0	0.9377816821221102
1231	-19799.80305829312	5.685284873658109e-25	1.0	0.9377816821221102
1232	-19799.64029655189	5.683849646867064e-25	1.0	0.9377816821221102
1233	-19799.477534810663	5.6826473314642425e-25	1.0	0.9377816821221102
1234	-19799.314773069444	5.681669973296325e-25	1.0	0.9377816821221102
1235	-19799.15201132821	5.68090631567416e-25	1.0	0.9377816821221102
1236	-19798.98924958699	5.680342033802582e-25	1.0	0.9377816821221102
1237	-19798.82648784576	5.679959595367526e-25	1.0	0.9377816821221102
1238	-19798.66372610454	5.67973830003543e-25	1.0	0.9377816821221102
1239	-19798.500964363313	5.679653800947883e-25	1.0	0.9377816821221102
1240	-19798.338202622082	5.679678198796884e-25	1.0	0.9377816821221102
1241	-19798.175440880863	5.679781324276646e-25	1.0	0.9377816821221102
1242	-19798.01267913964	5.6799288994022e-25	1.0	0.9377816821221102
1243	-19797.849917398413	5.680084630053491e-25	1.0	0.9377816821221102
1244	-19797.68715565719	5.680208553929668e-25	1.0	0.9377816821221102
1245	-19797.524393915966	5.680258954793994e-25	1.0	0.9377816821221102
1246	-19797.361632174732	5.680190714027156e-25	1.0	0.9377816821221102
1247	-19797.198870433513	5.679956135865553e-25	1.0	0.9377816821221102
1248	-19797.03610869229	5.679506303530708e-25	1.0	0.9377816821221102
1249	-19796.873346951066	5.678789893395024e-25	1.0	0.9377816821221102
1250	-19796.71058520984	5.677754530036746e-25	1.0	0.9377816821221102
1251	-19796.54782346861	5.676346516563635e-25	1.0	0.9377816821221102
1252	-19796.385061727386	5.674511019929697e-25	1.0	0.9377816821221102
1253	-19796.222299986162	5.672194517824009e-25	1.0	0.9377816821221102
1254	-19796.059538244932	5.669339379550676e-25	1.0	0.9377816821221102
1255	-19795.896776503712	5.665887238537853e-25	1.0	0.9377816821221102
1256	-19795.734014762485	5.66178409363544e-25	1.0	0.9377816821221102
1257	-19795.571253021262	5.656976874830611e-25	1.0	0.9377816821221102
1258	-19795.40849128004	5.651406969392734e-25	1.0	0.9377816821221102
1259	-19795.245729538812	5.645021548547183e-25	1.0	0.9377816821221102
1260	-19795.082967797585	5.637773971934658e-25	1.0	0.9377816821221102
1261	-19794.920206056362	5.629614094773402e-25	1.0	0.9377816821221102
1262	-19794.757444315135	5.6204902277217465e-25	1.0	0.9377816821221102
1263	-19794.594682573916	5.610362591990543e-25	1.0	0.9377816821221102
1264	-19794.43192083268	5.599191404473715e-25	1.0	0.9377816821221102
1265	-19794.269159091462	5.586934118425341e-25	1.0	0.9377816821221102
1266	-19794.106397350235	5.573555349011802e-25	1.0	0.9377816821221102
1267	-19793.943635609005	5.559022381074203e-25	1.0	0.9377816821221102
1268	-19793.78087386778	5.543313517132863e-25	1.0	0.9377816821221102
1269	-19793.618112126558	5.526406257135684e-25	1.0	0.9377816821221102
1270	-19793.455350385335	5.508271262208812e-25	1.0	0.9377816821221102
1271	-19793.29258864411	5.488894566369314e-25	1.0	0.9377816821221102
1272	-19793.12982690289	5.468280770140551e-25	1.0	0.9377816821221102
1273	-19792.96706516166	5.446417588088481e-25	1.0	0.9377816821221102
1274	-19792.804303420435	5.423306533174003e-25	1.0	0.9377816821221102
1275	-19792.641541679208	5.398955093335867e-25	1.0	0.9377816821221102
1276	-19792.478779937985	5.373368026743463e-25	1.0	0.9377816821221102
1277	-19792.31601819676	5.346575112293318e-25	1.0	0.9377816821221102
1278	-19792.15325645553	5.318595570551314e-25	1.0	0.9377816821221102
1279	-19791.990494714308	5.289448597731049e-25	1.0	0.9377816821221102
1280	-19791.827732973084	5.259168811765714e-25	1.0	0.9377816821221102
1281	-19791.664971231854	5.227786423839586e-25	1.0	0.9377816821221102
1282	-19791.502209490634	5.19534559890061e-25	1.0	0.9377816821221102
1283	-19791.339447749408	5.161909386712822e-25	1.0	0.9377816821221102
1284	-19791.176686008184	5.127531697931976e-25	1.0	0.9377816821221102
1285	-19791.01392426696	5.092258447843061e-25	1.0	0.9377816821221102
1286	-19790.85116252573	5.056142184224464e-25	1.0	0.9377816821221102
1287	-19790.688400784507	5.019254843957852e-25	1.0	0.9377816821221102
1288	-19790.52563904328	4.981682825615723e-25	1.0	0.9377816821221102
1289	-19790.362877302065	4.9434850751780235e-25	1.0	0.9377816821221102
1290	-19790.200115560838	4.904731390752685e-25	1.0	0.9377816821221102
1291	-19790.037353819607	4.865513551869488e-25	1.0	0.9377816821221102
1292	-19789.874592078384	4.825914723549771e-25	1.0	0.9377816821221102
1293	-19789.711830337157	4.786019454245629e-25	1.0	0.9377816821221102
1294	-19789.549068595934	4.745907567795208e-25	1.0	0.9377816821221102
1295	-19789.386306854707	4.705669225924285e-25	1.0	0.9377816821221102
1296	-19789.223545113477	4.665399080838338e-25	1.0	0.9377816821221102
1297	-19789.060783372257	4.625182812078417e-25	1.0	0.9377816821221102
1298	-19788.898021631034	4.585116356929385e-25	1.0	0.9377816821221102
1299	-19788.73525988981	4.545293459568325e-25	1.0	0.9377816821221102
1300	-19788.57249814858	4.505804502126279e-25	1.0	0.9377816821221102
1301	-19788.40973640736	4.466735405537108e-25	1.0	0.9377816821221102
1302	-19788.24697466613	4.428172645481419e-25	1.0	0.9377816821221102
1303	-19788.0842129249	4.390213059273123e-25	1.0	0.9377816821221102
1304	-19787.921451183687	4.35294522123037e-25	1.0	0.9377816821221102
1305	-19787.758689442457	4.316439813303402e-25	1.0	0.9377816821221102
1306	-19787.59592770123	4.2807790961192825e-25	1.0	0.9377816821221102
1307	-19787.433165960007	4.246054188708534e-25	1.0	0.9377816821221102
1308	-19787.27040421878	4.212334502499964e-25	1.0	0.9377816821221102
1309	-19787.10764247756	4.17968169217577e-25	1.0	0.9377816821221102
1310	-19786.94488073633	4.148164672711933e-25	1.0	0.9377816821221102
1311	-19786.782118995106	4.1178501273790927e-25	1.0	0.9377816821221102
1312	-19786.619357253883	4.088798836191659e-25	1.0	0.9377816821221102
1313	-19786.456595512653	4.0610600451862753e-25	1.0	0.9377816821221102
1314	-19786.29383377143	4.0346737525937715e-25	1.0	0.9377816821221102
1315	-19786.131072030203	4.0096923157569785e-25	1.0	0.9377816821221102
1316	-19785.968310288983	3.9861567488830473e-25	1.0	0.9377816821221102
1317	-19785.80554854776	3.964088358031923e-25	1.0	0.9377816821221102
1318	-19785.642786806526	3.9435110225247784e-25	1.0	0.9377816821221102
1319	-19785.480025065306	3.9244451831257595e-25	1.0	0.9377816821221102
1320	-19785.31726332408	3.906906868727773e-25	1.0	0.9377816821221102
1321	-19785.154501582856	3.8909051853247255e-25	1.0	0.9377816821221102
1322	-19784.991739841633	3.876443851826737e-25	1.0	0.9377816821221102
1323	-19784.828978100402	3.86351836366419e-25	1.0	0.9377816821221102
1324	-19784.66621635918	3.8521159939091315e-25	1.0	0.9377816821221102
1325	-19784.503454617956	3.842223046160047e-25	1.0	0.9377816821221102
1326	-19784.340692876733	3.8338147804677404e-25	1.0	0.9377816821221102
1327	-19784.177931135502	3.8268643909498755e-25	1.0	0.9377816821221102
1328	-19784.01516939428	3.821340565025338e-25	1.0	0.9377816821221102
1329	-19783.852407653056	3.8172049561660536e-25	1.0	0.9377816821221102
1330	-19783.68964591183	3.8144144134867417e-25	1.0	0.9377816821221102
1331	-19783.526884170606	3.812922378714746e-25	1.0	0.9377816821221102
1332	-19783.36412242937	3.8126755953379274e-25	1.0	0.9377816821221102
1333	-19783.201360688156	3.8136169093252954e-25	1.0	0.9377816821221102
1334	-19783.03859894693	3.8156852336562654e-25	1.0	0.9377816821221102
1335	-19782.875837205702	3.8188168092536775e-25	1.0	0.9377816821221102
1336	-19782.71307546448	3.8229451745031423e-25	1.0	0.9377816821221102
1337	-19782.55031372325	3.827998555236078e-25	1.0	0.9377816821221102
1338	-19782.38755198203	3.8339016217820533e-25	1.0	0.9377816821221102
1339	-19782.224790240805	3.840575782206605e-25	1.0	0.9377816821221102
1340	-19782.062028499582	3.8479474623665312e-25	1.0	0.9377816821221102
1341	-19781.899266758355	3.8559411234905165e-25	1.0	0.9377816821221102
1342	-19781.736505017125	3.864471635217731e-25	1.0	0.9377816821221102
1343	-19781.5737432759	3.8734585902707384e-25	1.0	0.9377816821221102
1344	-19781.410981534682	3.8828205608375383e-25	1.0	0.9377816821221102
1345	-19781.248219793444	3.8924684448162433e-25	1.0	0.9377816821221102
1346	-19781.085458052225	3.902321150662926e-25	1.0	0.9377816821221102
1347	-19780.922696311	3.9123066551468765e-25	1.0	0.9377816821221102
1348	-19780.759934569774	3.9223453739345883e-25	1.0	0.9377816821221102
1349	-19780.59717282855	3.932358244559542e-25	1.0	0.9377816821221102
1350	-19780.434411087324	3.9422663889879474e-25	1.0	0.9377816821221102
1351	-19780.271649346105	3.9519960228213246e-25	1.0	0.9377816821221102
1352	-19780.108887604878	3.961481309165255e-25	1.0	0.9377816821221102
1353	-19779.946125863655	3.970643708739518e-25	1.0	0.9377816821221102
1354	-19779.783364122424	3.9794174195581586e-25	1.0	0.9377816821221102
1355	-19779.6206023812	3.987746021275655e-25	1.0	0.9377816821221102
1356	-19779.457840639974	3.995567222035582e-25	1.0	0.9377816821221102
1357	-19779.295078898755	4.0028264998589376e-25	1.0	0.9377816821221102
1358	-19779.13231715753	4.009469122295735e-25	1.0	0.9377816821221102
1359	-19778.9695554163	4.0154552317132873e-25	1.0	0.9377816821221102
1360	-19778.806793675078	4.02074839869669e-25	1.0	0.9377816821221102
1361	-19778.644031933844	4.0253016567960987e-25	1.0	0.9377816821221102
1362	-19778.481270192624	4.0290820024064615e-25	1.0	0.9377816821221102
1363	-19778.318508451397	4.0320735183636038e-25	1.0	0.9377816821221102
1364	-19778.15574671017	4.034249939450263e-25	1.0	0.9377816821221102
1365	-19777.99298496895	4.0355814182192606e-25	1.0	0.9377816821221102
1366	-19777.830223227727	4.0360599257717904e-25	1.0	0.9377816821221102
1367	-19777.667461486497	4.0356870592390576e-25	1.0	0.9377816821221102
1368	-19777.50469974528	4.034456965533914e-25	1.0	0.9377816821221102
1369	-19777.341938004047	4.0323625822646017e-25	1.0	0.9377816821221102
1370	-19777.179176262824	4.029414185863715e-25	1.0	0.9377816821221102
1371	-19777.016414521604	4.0256307321422075e-25	1.0	0.9377816821221102
1372	-19776.853652780374	4.021030147227918e-25	1.0	0.9377816821221102
1373	-19776.690891039154	4.015628331469845e-25	1.0	0.9377816821221102
1374	-19776.528129297923	4.009453395618839e-25	1.0	0.9377816821221102
1375	-19776.365367556697	4.0025375394246545e-25	1.0	0.9377816821221102
1376	-19776.202605815477	3.9949078557759993e-25	1.0	0.9377816821221102
1377	-19776.039844074243	3.986585911643168e-25	1.0	0.9377816821221102
1378	-19775.877082333023	3.97761082672592e-25	1.0	0.9377816821221102
1379	-19775.714320591796	3.968051337970273e-25	1.0	0.9377816821221102
1380	-19775.551558850577	3.957952100964323e-25	1.0	0.9377816821221102
1381	-19775.38879710935	3.9473434961663666e-25	1.0	0.9377816821221102
1382	-19775.226035368127	3.936274400422073e-25	1.0	0.9377816821221102
1383	-19775.063273626896	3.9248047542171554e-25	1.0	0.9377816821221102
1384	-19774.900511885673	3.912987631180413e-25	1.0	0.9377816821221102
1385	-19774.73775014445	3.900879431373864e-25	1.0	0.9377816821221102
1386	-19774.574988403227	3.888533725872326e-25	1.0	0.9377816821221102
1387	-19774.412226662	3.8760036767729766e-25	1.0	0.9377816821221102
1388	-19774.24946492077	3.863355989325974e-25	1.0	0.9377816821221102
1389	-19774.086703179546	3.850647998922771e-25	1.0	0.9377816821221102
1390	-19773.923941438323	3.837923922670966e-25	1.0	0.9377816821221102
1391	-19773.761179697092	3.8252429390729606e-25	1.0	0.9377816821221102
1392	-19773.598417955873	3.8126564262915416e-25	1.0	0.9377816821221102
1393	-19773.435656214646	3.800209278807873e-25	1.0	0.9377816821221102
1394	-19773.272894473423	3.7879630582824804e-25	1.0	0.9377816821221102
1395	-19773.1101327322	3.7759738070266277e-25	1.0	0.9377816821221102
1396	-19772.94737099097	3.764282513174966e-25	1.0	0.9377816821221102
1397	-19772.784609249746	3.752921466531616e-25	1.0	0.9377816821221102
1398	-19772.62184750852	3.7419386534404505e-25	1.0	0.9377816821221102
1399	-19772.459085767296	3.731371015150714e-25	1.0	0.9377816821221102
1400	-19772.296324026076	3.721250442138772e-25	1.0	0.9377816821221102
1401	-19772.133562284846	3.7116027094364757e-25	1.0	0.9377816821221102
1402	-19771.97080054362	3.7024575920966243e-25	1.0	0.9377816821221102
1403	-19771.8080388024	3.693852090499382e-25	1.0	0.9377816821221102
1404	-19771.64527706117	3.6857910459673938e-25	1.0	0.9377816821221102
1405	-19771.48251531994	3.6782846609408165e-25	1.0	0.9377816821221102
1406	-19771.31975357872	3.67134573264374e-25	1.0	0.9377816821221102
1407	-19771.156991837495	3.6649738455306067e-25	1.0	0.9377816821221102
1408	-19770.994230096272	3.659174946343122e-25	1.0	0.9377816821221102
1409	-19770.83146835505	3.653948970936552e-25	1.0	0.9377816821221102
1410	-19770.668706613822	3.6492832687937877e-25	1.0	0.9377816821221102
1411	-19770.505944872595	3.6451663348614666e-25	1.0	0.9377816821221102
1412	-19770.34318313137	3.6415816350444307e-25	1.0	0.9377816821221102
1413	-19770.180421390145	3.6385043409009057e-25	1.0	0.9377816821221102
1414	-19770.017659648922	3.6359118672197027e-25	1.0	0.9377816821221102
1415	-19769.85489790769	3.6337724855648873e-25	1.0	0.9377816821221102
1416	-19769.692136166468	3.632053255509159e-25	1.0	0.9377816821221102
1417	-19769.529374425245	3.630717904695545e-25	1.0	0.9377816821221102
1418	-19769.366612684014	3.6297240157256977e-25	1.0	0.9377816821221102
1419	-19769.2038509428	3.629028241564485e-25	1.0	0.9377816821221102
1420	-19769.041089201568	3.6285825969550043e-25	1.0	0.9377816821221102
1421	-19768.878327460345	3.628334761342496e-25	1.0	0.9377816821221102
1422	-19768.71556571912	3.6282293748735176e-25	1.0	0.9377816821221102
1423	-19768.55280397789	3.6282112151857477e-25	1.0	0.9377816821221102
1424	-19768.39004223667	3.6282223411648033e-25	1.0	0.9377816821221102
1425	-19768.22728049544	3.6282026145927146e-25	1.0	0.9377816821221102
1426	-19768.064518754218	3.628090313986612e-25	1.0	0.9377816821221102
1427	-19767.901757012998	3.6278222710802825e-25	1.0	0.9377816821221102
1428	-19767.73899527177	3.6273344084613875e-25	1.0	0.9377816821221102
1429	-19767.57623353054	3.62656247172117e-25	1.0	0.9377816821221102
1430	-19767.41347178932	3.6254414150793272e-25	1.0	0.9377816821221102
1431	-19767.25071004809	3.6239078430883907e-25	1.0	0.9377816821221102
1432	-19767.087948306867	3.621895555549575e-25	1.0	0.9377816821221102
1433	-19766.92518656564	3.61933954950639e-25	1.0	0.9377816821221102
1434	-19766.762424824414	3.6161813865932932e-25	1.0	0.9377816821221102
1435	-19766.599663083194	3.6123592646182614e-25	1.0	0.9377816821221102
1436	-19766.43690134197	3.6078100075962344e-25	1.0	0.9377816821221102
1437	-19766.274139600744	3.602480237939151e-25	1.0	0.9377816821221102
1438	-19766.11137785952	3.5963163268503882e-25	1.0	0.9377816821221102
1439	-19765.948616118294	3.589267466428222e-25	1.0	0.9377816821221102
1440	-19765.78585437706	3.581285534736901e-25	1.0	0.9377816821221102
1441	-19765.623092635844	3.572318404823536e-25	1.0	0.9377816821221102
1442	-19765.460330894617	3.5623217643837807e-25	1.0	0.9377816821221102
1443	-19765.29756915339	3.551259174078288e-25	1.0	0.9377816821221102
1444	-19765.134807412167	3.539100427762943e-25	1.0	0.9377816821221102
1445	-19764.97204567094	3.5258146294257318e-25	1.0	0.9377816821221102
1446	-19764.80928392972	3.511371691911394e-25	1.0	0.9377816821221102
1447	-19764.64652218849	3.49575891491933e-25	1.0	0.9377816821221102
1448	-19764.483760447267	3.4789528987477483e-25	1.0	0.9377816821221102
1449	-19764.320998706044	3.4609285086823357e-25	1.0	0.9377816821221102
1450	-19764.158236964813	3.4416893896465883e-25	1.0	0.9377816821221102
1451	-19763.99547522359	3.421235781487758e-25	1.0	0.9377816821221102
1452	-19763.832713482367	3.39956809966536e-25	1.0	0.9377816821221102
1453	-19763.669951741143	3.376695614594639e-25	1.0	0.9377816821221102
1454	-19763.507189999924	3.3526234370030133e-25	1.0	0.9377816821221102
1455	-19763.344428258686	3.327377635176939e-25	1.0	0.9377816821221102
1456	-19763.181666517463	3.30098004348186e-25	1.0	0.9377816821221102
1457	-19763.01890477624	3.273446878759027e-25	1.0	0.9377816821221102
1458	-19762.856143035013	3.24482314191524e-25	1.0	0.9377816821221102
1459	-19762.693381293793	3.215145502894318e-25	1.0	0.9377816821221102
1460	-19762.530619552563	3.184442877525617e-25	1.0	0.9377816821221102
1461	-19762.36785781134	3.1527650080992886e-25	1.0	0.9377816821221102
1462	-19762.205096070116	3.120161950120907e-25	1.0	0.9377816821221102
1463	-19762.042334328893	3.0866848548745307e-25	1.0	0.9377816821221102
1464	-19761.879572587666	3.052396224146125e-25	1.0	0.9377816821221102
1465	-19761.716810846436	3.0173410809750125e-25	1.0	0.9377816821221102
1466	-19761.554049105212	2.9815903398104422e-25	1.0	0.9377816821221102
1467	-19761.391287363986	2.9452262369666096e-25	1.0	0.9377816821221102
1468	-19761.228525622766	2.9083064505834655e-25	1.0	0.9377816821221102
1469	-19761.065763881536	2.8708958742557447e-25	1.0	0.9377816821221102
1470	-19760.903002140312	2.83306076014402e-25	1.0	0.9377816821221102
1471	-19760.74024039909	2.794891557295767e-25	1.0	0.9377816821221102
1472	-19760.577478657862	2.7564668563050064e-25	1.0	0.9377816821221102
1473	-19760.414716916643	2.7178443243836143e-25	1.0	0.9377816821221102
1474	-19760.251955175412	2.67910505207221e-25	1.0	0.9377816821221102
1475	-19760.089193434193	2.640341749921076e-25	1.0	0.9377816821221102
1476	-19759.926431692966	2.6016367204988895e-25	1.0	0.9377816821221102
1477	-19759.76366995174	2.563053231788731e-25	1.0	0.9377816821221102
1478	-19759.600908210516	2.524664989586056e-25	1.0	0.9377816821221102
1479	-19759.438146469285	2.486552165247223e-25	1.0	0.9377816821221102
1480	-19759.275384728066	2.448796371862967e-25	1.0	0.9377816821221102
1481	-19759.11262298684	2.411468803679792e-25	1.0	0.9377816821221102
1482	-19758.949861245605	2.3746338335781975e-25	1.0	0.9377816821221102
1483	-19758.787099504385	2.3383643573474066e-25	1.0	0.9377816821221102
1484	-19758.624337763158	2.3027263986933453e-25	1.0	0.9377816821221102
1485	-19758.461576021935	2.267781743034565e-25	1.0	0.9377816821221102
1486	-19758.298814280708	2.2335893623815156e-25	1.0	0.9377816821221102
1487	-19758.136052539485	2.200209749035919e-25	1.0	0.9377816821221102
1488	-19757.973290798265	2.167695406870435e-25	1.0	0.9377816821221102
1489	-19757.81052905704	2.136092587742114e-25	1.0	0.9377816821221102
1490	-19757.647767315815	2.1054483126688834e-25	1.0	0.9377816821221102
1491	-19757.485005574592	2.0758172583708523e-25	1.0	0.9377816821221102
1492	-19757.322243833358	2.0472469507718786e-25	1.0	0.9377816821221102
1493	-19757.159482092135	2.019751131302889e-25	1.0	0.9377816821221102
1494	-19756.996720350908	1.993357129039746e-25	1.0	0.9377816821221102
1495	-19756.83395860969	1.968098974270718e-25	1.0	0.9377816821221102
1496	-19756.67119686846	1.943997216573893e-25	1.0	0.9377816821221102
1497	-19756.508435127234	1.921067849854801e-25	1.0	0.9377816821221102
1498	-19756.345673386008	1.8993227025121165e-25	1.0	0.9377816821221102
1499	-19756.182911644784	1.8787805190850852e-25	1.0	0.9377816821221102
1500	-19756.020149903557	1.8594426206003863e-25	1.0	0.9377816821221102
1501	-19755.85738816233	1.8412967248684276e-25	1.0	0.9377816821221102
1502	-19755.694626421115	1.8243428123237418e-25	1.0	0.9377816821221102
1503	-19755.531864679888	1.8085736140475806e-25	1.0	0.9377816821221102
1504	-19755.369102938657	1.7939694441063047e-25	1.0	0.9377816821221102
1505	-19755.20634119744	1.7805167670088603e-25	1.0	0.9377816821221102
1506	-19755.043579456207	1.7681983417862628e-25	1.0	0.9377816821221102
1507	-19754.88081771498	1.756991915590002e-25	1.0	0.9377816821221102
1508	-19754.71805597376	1.7468653951813174e-25	1.0	0.9377816821221102
1509	-19754.55529423253	1.7377877581974548e-25	1.0	0.9377816821221102
1510	-19754.39253249131	1.729728658931802e-25	1.0	0.9377816821221102
1511	-19754.22977075008	1.7226437266792912e-25	1.0	0.9377816821221102
1512	-19754.067009008857	1.7164957216948505e-25	1.0	0.9377816821221102
1513	-19753.904247267637	1.7112474806001388e-25	1.0	0.9377816821221102
1514	-19753.741485526407	1.7068536184797624e-25	1.0	0.9377816821221102
1515	-19753.578723785184	1.703271433801708e-25	1.0	0.9377816821221102
1516	-19753.41596204396	1.7004543544692204e-25	1.0	0.9377816821221102
1517	-19753.253200302737	1.698353184814417e-25	1.0	0.9377816821221102
1518	-19753.09043856151	1.6969184379073374e-25	1.0	0.9377816821221102
1519	-19752.92767682028	1.696100795158829e-25	1.0	0.9377816821221102
1520	-19752.764915079057	1.6958512418934527e-25	1.0	0.9377816821221102
1521	-19752.602153337837	1.6961204967244146e-25	1.0	0.9377816821221102
1522	-19752.43939159661	1.696858084527921e-25	1.0	0.9377816821221102
1523	-19752.276629855387	1.698013280418465e-25	1.0	0.9377816821221102
1524	-19752.11386811416	1.6995371673957095e-25	1.0	0.9377816821221102
1525	-19751.95110637293	1.701381024847556e-25	1.0	0.9377816821221102
1526	-19751.788344631706	1.7034966008888465e-25	1.0	0.9377816821221102
1527	-19751.625582890483	1.7058383128860963e-25	1.0	0.9377816821221102
1528	-19751.462821149253	1.708362454210357e-25	1.0	0.9377816821221102
1529	-19751.300059408033	1.7110263871408483e-25	1.0	0.9377816821221102
1530	-19751.13729766681	1.7137885228855196e-25	1.0	0.9377816821221102
1531	-19750.974535925583	1.7166092844009727e-25	1.0	0.9377816821221102
1532	-19750.81177418436	1.719451750198028e-25	1.0	0.9377816821221102
1533	-19750.64901244313	1.7222755742710256e-25	1.0	0.9377816821221102
1534	-19750.48625070191	1.7250479080970714e-25	1.0	0.9377816821221102
1535	-19750.32348896068	1.7277443616196968e-25	1.0	0.9377816821221102
1536	-19750.160727219452	1.7303347009293258e-25	1.0	0.9377816821221102
1537	-19749.997965478233	1.7327933430909949e-25	1.0	0.9377816821221102
1538	-19749.83520373701	1.7350957796500513e-25	1.0	0.9377816821221102
1539	-19749.67244199578	1.7372208638717967e-25	1.0	0.9377816821221102
1540	-19749.50968025456	1.7391550238873526e-25	1.0	0.9377816821221102
1541	-19749.34691851333	1.7408807303302608e-25	1.0	0.9377816821221102
1542	-19749.18415677211	1.742384618173105e-25	1.0	0.9377816821221102
1543	-19749.02139503088	1.7436579414161154e-25	1.0	0.9377816821221102
1544	-19748.858633289656	1.7446914562432362e-25	1.0	0.9377816821221102
1545	-19748.695871548432	1.7454795684332086e-25	1.0	0.9377816821221102
1546	-19748.533109807202	1.7460215416738e-25	1.0	0.9377816821221102
1547	-19748.370348065982	1.7463166930039058e-25	1.0	0.9377816821221102
1548	-19748.207586324752	1.7463648378945754e-25	1.0	0.9377816821221102
1549	-19748.04482458353	1.7461681124257178e-25	1.0	0.9377816821221102
1550	-19747.882062842305	1.7457346222227354e-25	1.0	0.9377816821221102
1551	-19747.719301101082	1.7450741367346492e-25	1.0	0.9377816821221102
1552	-19747.55653935985	1.7441898742830687e-25	1.0	0.9377816821221102
1553	-19747.39377761863	1.7430937113205346e-25	1.0	0.9377816821221102
1554	-19747.231015877405	1.7418061940017008e-25	1.0	0.9377816821221102
1555	-19747.068254136175	1.740334145553138e-25	1.0	0.9377816821221102
1556	-19746.905492394962	1.7386871292377144e-25	1.0	0.9377816821221102
1557	-19746.74273065373	1.736882175332123e-25	1.0	0.9377816821221102
1558	-19746.579968912505	1.7349356609005513e-25	1.0	0.9377816821221102
1559	-19746.417207171282	1.7328671548543574e-25	1.0	0.9377816821221102
1560	-19746.25444543005	1.7306879138507257e-25	1.0	0.9377816821221102
1561	-19746.091683688835	1.7284125944412972e-25	1.0	0.9377816821221102
1562	-19745.9289219476	1.7260642732282826e-25	1.0	0.9377816821221102
1563	-19745.766160206374	1.7236616448244943e-25	1.0	0.9377816821221102
1564	-19745.603398465155	1.7212195043236736e-25	1.0	0.9377816821221102
1565	-19745.44063672393	1.7187529433504633e-25	1.0	0.9377816821221102
1566	-19745.2778749827	1.7162783441978964e-25	1.0	0.9377816821221102
1567	-19745.115113241474	1.7138096633954947e-25	1.0	0.9377816821221102
1568	-19744.95235150025	1.7113602371900822e-25	1.0	0.9377816821221102
1569	-19744.789589759024	1.70894328054574e-25	1.0	0.9377816821221102
1570	-19744.626828017797	1.7065724781700997e-25	1.0	0.9377816821221102
1571	-19744.464066276574	1.7042636759959427e-25	1.0	0.9377816821221102
1572	-19744.301304535355	1.702026637090516e-25	1.0	0.9377816821221102
1573	-19744.138542794128	1.69986874017457e-25	1.0	0.9377816821221102
1574	-19743.975781052904	1.6977998651237095e-25	1.0	0.9377816821221102
1575	-19743.813019311678	1.695828710193763e-25	1.0	0.9377816821221102
1576	-19743.650257570454	1.6939605849888693e-25	1.0	0.9377816821221102
1577	-19743.48749582923	1.6921996223375603e-25	1.0	0.9377816821221102
1578	-19743.324734088004	1.6905495933418465e-25	1.0	0.9377816821221102
1579	-19743.161972346777	1.6890152693555564e-25	1.0	0.9377816821221102
1580	-19742.99921060555	1.687599043018679e-25	1.0	0.9377816821221102
1581	-19742.836448864327	1.686300092657902e-25	1.0	0.9377816821221102
1582	-19742.6736871231	1.6851171601316262e-25	1.0	0.9377816821221102
1583	-19742.510925381885	1.6840477570981262e-25	1.0	0.9377816821221102
1584	-19742.348163640647	1.6830904782166313e-25	1.0	0.9377816821221102
1585	-19742.185401899427	1.6822421140571337e-25	1.0	0.9377816821221102
1586	-19742.022640158204	1.6814975181127445e-25	1.0	0.9377816821221102
1587	-19741.859878416977	1.6808517959306614e-25	1.0	0.9377816821221102
1588	-19741.69711667575	1.6802991711440093e-25	1.0	0.9377816821221102
1589	-19741.534354934527	1.6798333702496506e-25	1.0	0.9377816821221102
1590	-19741.3715931933	1.6794471227033752e-25	1.0	0.9377816821221102
1591	-19741.208831452077	1.6791330284161387e-25	1.0	0.9377816821221102
1592	-19741.046069710846	1.67888369961365e-25	1.0	0.9377816821221102
1593	-19740.883307969627	1.6786907935457481e-25	1.0	0.9377816821221102
1594	-19740.720546228396	1.6785473622895744e-25	1.0	0.9377816821221102
1595	-19740.557784487177	1.67844612364645e-25	1.0	0.9377816821221102
1596	-19740.395022745954	1.6783787020760241e-25	1.0	0.9377816821221102
1597	-19740.232261004723	1.6783377254116164e-25	1.0	0.9377816821221102
1598	-19740.0694992635	1.6783163012273062e-25	1.0	0.9377816821221102
1599	-19739.906737522277	1.6783076179809713e-25	1.0	0.9377816821221102
1600	-19739.74397578105	1.678305604677864e-25	1.0	0.9377816821221102
1601	-19739.581214039827	1.6783049027555724e-25	1.0	0.9377816821221102
1602	-19739.4184522986	1.6783006975354432e-25	1.0	0.9377816821221102
1603	-19739.25569055737	1.6782889366295104e-25	1.0	0.9377816821221102
1604	-19739.09292881615	1.6782664569157357e-25	1.0	0.9377816821221102
1605	-19738.93016707493	1.678230975308796e-25	1.0	0.9377816821221102
1606	-19738.767405333696	1.6781809821699788e-25	1.0	0.9377816821221102
1607	-19738.604643592476	1.678116027060554e-25	1.0	0.9377816821221102
1608	-19738.441881851246	1.6780369407613795e-25	1.0	0.9377816821221102
1609	-19738.279120110023	1.6779451087954813e-25	1.0	0.9377816821221102
1610	-19738.1163583688	1.6778428687089918e-25	1.0	0.9377816821221102
1611	-19737.953596627573	1.6777340020961989e-25	1.0	0.9377816821221102
1612	-19737.79083488635	1.6776229365731683e-25	1.0	0.9377816821221102
1613	-19737.628073145126	1.6775156420106222e-25	1.0	0.9377816821221102
1614	-19737.4653114039	1.6774188717911066e-25	1.0	0.9377816821221102
1615	-19737.30254966268	1.6773396381459876e-25	1.0	0.9377816821221102
1616	-19737.139787921446	1.6772867821155165e-25	1.0	0.9377816821221102
1617	-19736.977026180222	1.6772698341121435e-25	1.0	0.9377816821221102
1618	-19736.814264439	1.6772983211641628e-25	1.0	0.9377816821221102
1619	-19736.651502697765	1.6773832260928726e-25	1.0	0.9377816821221102
1620	-19736.488740956545	1.6775354971405926e-25	1.0	0.9377816821221102
1621	-19736.32597921532	1.6777673167209255e-25	1.0	0.9377816821221102
1622	-19736.1632174741	1.6780913273293673e-25	1.0	0.9377816821221102
1623	-19736.000455732876	1.6785196339068086e-25	1.0	0.9377816821221102
1624	-19735.83769399165	1.6790652997328235e-25	1.0	0.9377816821221102
1625	-19735.674932250426	1.6797421745327562e-25	1.0	0.9377816821221102
1626	-19735.5121705092	1.6805628648926781e-25	1.0	0.9377816821221102
1627	-19735.349408767972	1.6815393271588307e-25	1.0	0.9377816821221102
1628	-19735.186647026752	1.6826843833093719e-25	1.0	0.9377816821221102
1629	-19735.023885285522	1.6840106923471435e-25	1.0	0.9377816821221102
1630	-19734.86112354429	1.6855298411004402e-25	1.0	0.9377816821221102
1631	-19734.69836180307	1.6872537095164151e-25	1.0	0.9377816821221102
1632	-19734.53560006185	1.6891930989676134e-25	1.0	0.9377816821221102
1633	-19734.37283832062	1.6913581464991503e-25	1.0	0.9377816821221102
1634	-19734.21007657939	1.6937583671865786e-25	1.0	0.9377816821221102
1635	-19734.047314838168	1.6964006136036262e-25	1.0	0.9377816821221102
1636	-19733.88455309694	1.6992927946245376e-25	1.0	0.9377816821221102
1637	-19733.721791355718	1.702441168861629e-25	1.0	0.9377816821221102
1638	-19733.559029614495	1.705850008482106e-25	1.0	0.9377816821221102
1639	-19733.396267873268	1.7095218442852576e-25	1.0	0.9377816821221102
1640	-19733.23350613205	1.7134599691922874e-25	1.0	0.9377816821221102
1641	-19733.07074439082	1.7176658621407122e-25	1.0	0.9377816821221102
1642	-19732.9079826496	1.7221354955845813e-25	1.0	0.9377816821221102
1643	-19732.745220908368	1.7268671579184735e-25	1.0	0.9377816821221102
1644	-19732.58245916715	1.7318576707583103e-25	1.0	0.9377816821221102
1645	-19732.41969742592	1.737100817517409e-25	1.0	0.9377816821221102
1646	-19732.25693568469	1.742589690204893e-25	1.0	0.9377816821221102
1647	-19732.09417394347	1.748313126045236e-25	1.0	0.9377816821221102
1648	-19731.93141220224	1.7542624050532515e-25	1.0	0.9377816821221102
1649	-19731.76865046102	1.7604269519635288e-25	1.0	0.9377816821221102
1650	-19731.605888719794	1.7667907389641122e-25	1.0	0.9377816821221102
1651	-19731.443126978567	1.7733397998165927e-25	1.0	0.9377816821221102
1652	-19731.280365237344	1.7800574498208675e-25	1.0	0.9377816821221102
1653	-19731.11760349612	1.7869244726133646e-25	1.0	0.9377816821221102
1654	-19730.954841754894	1.793925157705444e-25	1.0	0.9377816821221102
1655	-19730.79208001367	1.8010375912625914e-25	1.0	0.9377816821221102
1656	-19730.629318272444	1.8082391128415734e-25	1.0	0.9377816821221102
1657	-19730.466556531213	1.815508533196432e-25	1.0	0.9377816821221102
1658	-19730.303794789997	1.8228219060938782e-25	1.0	0.9377816821221102
1659	-19730.14103304877	1.8301538773328898e-25	1.0	0.9377816821221102
1660	-19729.978271307547	1.8374804515715312e-25	1.0	0.9377816821221102
1661	-19729.81550956632	1.8447770744038458e-25	1.0	0.9377816821221102
1662	-19729.65274782509	1.8520157630774697e-25	1.0	0.9377816821221102
1663	-19729.489986083863	1.859172410905075e-25	1.0	0.9377816821221102
1664	-19729.327224342644	1.86622180863743e-25	1.0	0.9377816821221102
1665	-19729.164462601413	1.873137269139882e-25	1.0	0.9377816821221102
1666	-19729.001700860194	1.8798936060582614e-25	1.0	0.9377816821221102
1667	-19728.83893911897	1.8864648388818766e-25	1.0	0.9377816821221102
1668	-19728.676177377743	1.8928253020897077e-25	1.0	0.9377816821221102
1669	-19728.513415636524	1.8989498955454363e-25	1.0	0.9377816821221102
1670	-19728.35065389529	1.9048169177679738e-25	1.0	0.9377816821221102
1671	-19728.187892154067	1.9104034613772673e-25	1.0	0.9377816821221102
1672	-19728.02513041284	1.9156863625309703e-25	1.0	0.9377816821221102
1673	-19727.862368671616	1.9206470202518758e-25	1.0	0.9377816821221102
1674	-19727.699606930397	1.925267228472477e-25	1.0	0.9377816821221102
1675	-19727.536845189166	1.9295281863103309e-25	1.0	0.9377816821221102
1676	-19727.374083447943	1.9334118588818407e-25	1.0	0.9377816821221102
1677	-19727.211321706716	1.9369029631550927e-25	1.0	0.9377816821221102
1678	-19727.048559965486	1.9399912738973142e-25	1.0	0.9377816821221102
1679	-19726.885798224266	1.9426659771318951e-25	1.0	0.9377816821221102
1680	-19726.72303648304	1.9449175468454036e-25	1.0	0.9377816821221102
1681	-19726.560274741816	1.9467397396396866e-25	1.0	0.9377816821221102
1682	-19726.397513000597	1.9481259927373466e-25	1.0	0.9377816821221102
1683	-19726.234751259366	1.949073581375393e-25	1.0	0.9377816821221102
1684	-19726.071989518143	1.949582586567824e-25	1.0	0.9377816821221102
1685	-19725.909227776916	1.9496531383196456e-25	1.0	0.9377816821221102
1686	-19725.746466035685	1.9492882659154876e-25	1.0	0.9377816821221102
1687	-19725.583704294466	1.9484951053107182e-25	1.0	0.9377816821221102
1688	-19725.420942553243	1.9472810187084637e-25	1.0	0.9377816821221102
1689	-19725.258180812016	1.9456542888891483e-25	1.0	0.9377816821221102
1690	-19725.09541907079	1.943627105764708e-25	1.0	0.9377816821221102
1691	-19724.932657329566	1.9412136055759726e-25	1.0	0.9377816821221102
1692	-19724.76989558834	1.9384291553100102e-25	1.0	0.9377816821221102
1693	-19724.60713384712	1.935291950643027e-25	1.0	0.9377816821221102
1694	-19724.44437210589	1.9318213117855866e-25	1.0	0.9377816821221102
1695	-19724.281610364666	1.928037341829027e-25	1.0	0.9377816821221102
1696	-19724.118848623442	1.9239623135309145e-25	1.0	0.9377816821221102
1697	-19723.95608688221	1.9196200671804168e-25	1.0	0.9377816821221102
1698	-19723.793325140992	1.9150353345447943e-25	1.0	0.9377816821221102
1699	-19723.63056339976	1.9102352579047454e-25	1.0	0.9377816821221102
1700	-19723.467801658535	1.9052464894757156e-25	1.0	0.9377816821221102
1701	-19723.305039917315	1.9000985076817758e-25	1.0	0.9377816821221102
1702	-19723.14227817609	1.8948208385772687e-25	1.0	0.9377816821221102
1703	-19722.979516434865	1.8894389600877914e-25	1.0	0.9377816821221102
1704	-19722.816754693635	1.8839855805470088e-25	1.0	0.9377816821221102
1705	-19722.653992952408	1.8784918683946336e-25	1.0	0.9377816821221102
1706	-19722.491231211185	1.8729860728353313e-25	1.0	0.9377816821221102
1707	-19722.328469469965	1.8674994312959015e-25	1.0	0.9377816821221102
1708	-19722.16570772874	1.862059682131714e-25	1.0	0.9377816821221102
1709	-19722.002945987515	1.8566984576242775e-25	1.0	0.9377816821221102
1710	-19721.84018424629	1.8514466492520451e-25	1.0	0.9377816821221102
1711	-19721.67742250506	1.8463297923110404e-25	1.0	0.9377816821221102
1712	-19721.51466076384	1.841374975329217e-25	1.0	0.9377816821221102
1713	-19721.351899022608	1.8366081830182182e-25	1.0	0.9377816821221102
1714	-19721.18913728139	1.8320525603907513e-25	1.0	0.9377816821221102
1715	-19721.026375540165	1.8277319715557144e-25	1.0	0.9377816821221102
1716	-19720.863613798938	1.823667648978948e-25	1.0	0.9377816821221102
1717	-19720.70085205771	1.8198810911294602e-25	1.0	0.9377816821221102
1718	-19720.538090316488	1.816396270733929e-25	1.0	0.9377816821221102
1719	-19720.375328575265	1.8132260995171896e-25	1.0	0.9377816821221102
1720	-19720.21256683404	1.810385564491241e-25	1.0	0.9377816821221102
1721	-19720.049805092807	1.8078917706637395e-25	1.0	0.9377816821221102
1722	-19719.887043351588	1.8057576582305322e-25	1.0	0.9377816821221102
1723	-19719.724281610364	1.8039864302381677e-25	1.0	0.9377816821221102
1724	-19719.561519869138	1.8025793403648325e-25	1.0	0.9377816821221102
1725	-19719.398758127918	1.8015485152174499e-25	1.0	0.9377816821221102
1726	-19719.235996386687	1.8008980482461358e-25	1.0	0.9377816821221102
1727	-19719.07323464546	1.80062573697515e-25	1.0	0.9377816821221102
1728	-19718.910472904237	1.8007295095234906e-25	1.0	0.9377816821221102
1729	-19718.747711163007	1.801205476096892e-25	1.0	0.9377816821221102
1730	-19718.58494942179	1.80204950059115e-25	1.0	0.9377816821221102
1731	-19718.422187680557	1.8032507099302822e-25	1.0	0.9377816821221102
1732	-19718.25942593933	1.8047968957118572e-25	1.0	0.9377816821221102
1733	-19718.09666419811	1.806678911617076e-25	1.0	0.9377816821221102
1734	-19717.933902456884	1.8088865254537004e-25	1.0	0.9377816821221102
1735	-19717.77114071566	1.811404593669639e-25	1.0	0.9377816821221102
1736	-19717.608378974433	1.8142138816667172e-25	1.0	0.9377816821221102
1737	-19717.445617233214	1.8172955856983792e-25	1.0	0.9377816821221102
1738	-19717.282855491983	1.8206276201200515e-25	1.0	0.9377816821221102
1739	-19717.12009375076	1.8241910004971244e-25	1.0	0.9377816821221102
1740	-19716.957332009533	1.8279629023263389e-25	1.0	0.9377816821221102
1741	-19716.79457026831	1.8319157202923282e-25	1.0	0.9377816821221102
1742	-19716.63180852709	1.836028557707451e-25	1.0	0.9377816821221102
1743	-19716.46904678586	1.8402743150009328e-25	1.0	0.9377816821221102
1744	-19716.306285044633	1.8446247918098956e-25	1.0	0.9377816821221102
1745	-19716.143523303403	1.849064123767494e-25	1.0	0.9377816821221102
1746	-19715.980761562183	1.8535623972211575e-25	1.0	0.9377816821221102
1747	-19715.81799982096	1.8580901941148381e-25	1.0	0.9377816821221102
1748	-19715.655238079733	1.8626220011664608e-25	1.0	0.9377816821221102
1749	-19715.49247633851	1.8671334238120226e-25	1.0	0.9377816821221102
1750	-19715.329714597283	1.8716066142580567e-25	1.0	0.9377816821221102
1751	-19715.16695285606	1.8760091930267545e-25	1.0	0.9377816821221102
1752	-19715.004191114836	1.8803206655560496e-25	1.0	0.9377816821221102
1753	-19714.841429373606	1.8845237537706144e-25	1.0	0.9377816821221102
1754	-19714.678667632383	1.8885968191873718e-25	1.0	0.9377816821221102
1755	-19714.515905891163	1.8925213253093736e-25	1.0	0.9377816821221102
1756	-19714.35314414992	1.8962742097946272e-25	1.0	0.9377816821221102
1757	-19714.190382408706	1.8998411699698533e-25	1.0	0.9377816821221102
1758	-19714.027620667483	1.9032102985831243e-25	1.0	0.9377816821221102
1759	-19713.864858926256	1.9063685924276133e-25	1.0	0.9377816821221102
1760	-19713.702097185032	1.9093100068947428e-25	1.0	0.9377816821221102
1761	-19713.53933544381	1.9120292090100797e-25	1.0	0.9377816821221102
1762	-19713.376573702582	1.9145171379502735e-25	1.0	0.9377816821221102
1763	-19713.21381196136	1.916769315951447e-25	1.0	0.9377816821221102
1764	-19713.051050220136	1.9187849371023299e-25	1.0	0.9377816821221102
1765	-19712.888288478913	1.9205655320046552e-25	1.0	0.9377816821221102
1766	-19712.725526737682	1.9221171352806076e-25	1.0	0.9377816821221102
1767	-19712.56276499645	1.9234479577142163e-25	1.0	0.9377816821221102
1768	-19712.400003255232	1.9245654790659624e-25	1.0	0.9377816821221102
1769	-19712.237241514005	1.925480270473905e-25	1.0	0.9377816821221102
1770	-19712.074479772786	1.9262076366236505e-25	1.0	0.9377816821221102
1771	-19711.911718031555	1.9267648559428646e-25	1.0	0.9377816821221102
1772	-19711.748956290325	1.9271691741499105e-25	1.0	0.9377816821221102
1773	-19711.586194549105	1.9274418096935515e-25	1.0	0.9377816821221102
1774	-19711.423432807886	1.9276068705036594e-25	1.0	0.9377816821221102
1775	-19711.260671066655	1.9276892935867965e-25	1.0	0.9377816821221102
1776	-19711.097909325432	1.927716298116623e-25	1.0	0.9377816821221102
1777	-19710.93514758421	1.927716924865187e-25	1.0	0.9377816821221102
1778	-19710.77238584298	1.9277218155919738e-25	1.0	0.9377816821221102
1779	-19710.609624101762	1.9277629360770214e-25	1.0	0.9377816821221102
1780	-19710.446862360528	1.9278741134065451e-25	1.0	0.9377816821221102
1781	-19710.2841006193	1.928090607962834e-25	1.0	0.9377816821221102
1782	-19710.121338878078	1.9284472162561616e-25	1.0	0.9377816821221102
1783	-19709.95857713685	1.9289794987936228e-25	1.0	0.9377816821221102
1784	-19709.795815395635	1.9297269864910882e-25	1.0	0.9377816821221102
1785	-19709.6330536544	1.9307279226600362e-25	1.0	0.9377816821221102
1786	-19709.470291913174	1.9320189811862976e-25	1.0	0.9377816821221102
1787	-19709.307530171955	1.9336377265472264e-25	1.0	0.9377816821221102
1788	-19709.144768430728	1.9356212878817769e-25	1.0	0.9377816821221102
1789	-19708.982006689504	1.9380089077227714e-25	1.0	0.9377816821221102
1790	-19708.81924494828	1.9408386262625282e-25	1.0	0.9377816821221102
1791	-19708.656483207058	1.9441426369175656e-25	1.0	0.9377816821221102
1792	-19708.493721465828	1.9479547252404729e-25	1.0	0.9377816821221102
1793	-19708.330959724608	1.9523112442152072e-25	1.0	0.9377816821221102
1794	-19708.168197983377	1.9572438175490244e-25	1.0	0.9377816821221102
1795	-19708.005436242158	1.9627793104711647e-25	1.0	0.9377816821221102
1796	-19707.842674500927	1.96894727447075e-25	1.0	0.9377816821221102
1797	-19707.679912759708	1.975780858483679e-25	1.0	0.9377816821221102
1798	-19707.51715101848	1.983303640085295e-25	1.0	0.9377816821221102
1799	-19707.354389277247	1.991528490107598e-25	1.0	0.9377816821221102
1800	-19707.191627536027	2.0004782722731198e-25	1.0	0.9377816821221102
1801	-19707.028865794804	2.0101748516750094e-25	1.0	0.9377816821221102
1802	-19706.866104053577	2.020625870036709e-25	1.0	0.9377816821221102
1803	-19706.70334231235	2.0318423042820614e-25	1.0	0.9377816821221102
1804	-19706.54058057113	2.0438334851878282e-25	1.0	0.9377816821221102
1805	-19706.377818829904	2.0566071273047123e-25	1.0	0.9377816821221102
1806	-19706.21505708868	2.070162924194707e-25	1.0	0.9377816821221102
1807	-19706.05229534745	2.0844946915248024e-25	1.0	0.9377816821221102
1808	-19705.889533606223	2.099596944886586e-25	1.0	0.9377816821221102
1809	-19705.726771865007	2.1154699690782495e-25	1.0	0.9377816821221102
1810	-19705.564010123777	2.132099125479222e-25	1.0	0.9377816821221102
1811	-19705.40124838256	2.149461818814396e-25	1.0	0.9377816821221102
1812	-19705.238486641327	2.167540581905782e-25	1.0	0.9377816821221102
1813	-19705.0757249001	2.1863136029520775e-25	1.0	0.9377816821221102
1814	-19704.912963158877	2.2057603760057637e-25	1.0	0.9377816821221102
1815	-19704.750201417646	2.225847769666479e-25	1.0	0.9377816821221102
1816	-19704.587439676427	2.2465494568221973e-25	1.0	0.9377816821221102
1817	-19704.4246779352	2.2678376264233e-25	1.0	0.9377816821221102
1818	-19704.26191619398	2.289668761583852e-25	1.0	0.9377816821221102
1819	-19704.099154452753	2.311994641258643e-25	1.0	0.9377816821221102
1820	-19703.936392711523	2.33477056207798e-25	1.0	0.9377816821221102
1821	-19703.773630970307	2.357960171237198e-25	1.0	0.9377816821221102
1822	-19703.610869229076	2.3815152455538073e-25	1.0	0.9377816821221102
1823	-19703.44810748785	2.4053805532882994e-25	1.0	0.9377816821221102
1824	-19703.285345746626	2.4295166438558586e-25	1.0	0.9377816821221102
1825	-19703.122584005403	2.453870833728323e-25	1.0	0.9377816821221102
1826	-19702.959822264176	2.4783829039982075e-25	1.0	0.9377816821221102
1827	-19702.79706052295	2.502997332761362e-25	1.0	0.9377816821221102
1828	-19702.634298781726	2.5276564313508734e-25	1.0	0.9377816821221102
1829	-19702.4715370405	2.552307478282435e-25	1.0	0.9377816821221102
1830	-19702.308775299276	2.5768919601962473e-25	1.0	0.9377816821221102
1831	-19702.14601355805	2.601356513620868e-25	1.0	0.9377816821221102
1832	-19701.983251816826	2.6256466599687277e-25	1.0	0.9377816821221102
1833	-19701.820490075603	2.6496994660550292e-25	1.0	0.9377816821221102
1834	-19701.657728334372	2.6734592340783765e-25	1.0	0.9377816821221102
1835	-19701.494966593153	2.6968740582159506e-25	1.0	0.9377816821221102
1836	-19701.332204851922	2.7198843152064814e-25	1.0	0.9377816821221102
1837	-19701.169443110695	2.742436357677121e-25	1.0	0.9377816821221102
1838	-19701.00668136948	2.764485950753378e-25	1.0	0.9377816821221102
1839	-19700.84391962825	2.785981210794304e-25	1.0	0.9377816821221102
1840	-19700.681157887022	2.8068734078066943e-25	1.0	0.9377816821221102
1841	-19700.5183961458	2.8271187905828527e-25	1.0	0.9377816821221102
1842	-19700.355634404572	2.846669578973305e-25	1.0	0.9377816821221102
1843	-19700.192872663352	2.865486009734936e-25	1.0	0.9377816821221102
1844	-19700.030110922122	2.88353390139344e-25	1.0	0.9377816821221102
1845	-19699.8673491809	2.9007749079324517e-25	1.0	0.9377816821221102
1846	-19699.704587439675	2.9171790692831643e-25	1.0	0.9377816821221102
1847	-19699.541825698452	2.932720283605031e-25	1.0	0.9377816821221102
1848	-19699.37906395722	2.9473718983832716e-25	1.0	0.9377816821221102
1849	-19699.216302216002	2.9611122685656337e-25	1.0	0.9377816821221102
1850	-19699.05354047477	2.973920850478936e-25	1.0	0.9377816821221102
1851	-19698.890778733545	2.9857840142073793e-25	1.0	0.9377816821221102
1852	-19698.72801699232	2.9966904764894543e-25	1.0	0.9377816821221102
1853	-19698.5652552511	3.0066320442177985e-25	1.0	0.9377816821221102
1854	-19698.40249350987	3.015606822198853e-25	1.0	0.9377816821221102
1855	-19698.23973176864	3.0236162652614304e-25	1.0	0.9377816821221102
1856	-19698.076970027425	3.0306621197918856e-25	1.0	0.9377816821221102
1857	-19697.9142082862	3.0367495904303207e-25	1.0	0.9377816821221102
1858	-19697.751446544964	3.0418912891508597e-25	1.0	0.9377816821221102
1859	-19697.588684803744	3.046102177150537e-25	1.0	0.9377816821221102
1860	-19697.425923062525	3.049399180020411e-25	1.0	0.9377816821221102
1861	-19697.263161321298	3.051802631217184e-25	1.0	0.9377816821221102
1862	-19697.10039958008	3.0533352977490326e-25	1.0	0.9377816821221102
1863	-19696.937637838848	3.054025028129943e-25	1.0	0.9377816821221102
1864	-19696.77487609762	3.0539030110609682e-25	1.0	0.9377816821221102
1865	-19696.612114356398	3.053001092687002e-25	1.0	0.9377816821221102
1866	-19696.449352615167	3.0513546531684756e-25	1.0	0.9377816821221102
1867	-19696.28659087395	3.0489995966176447e-25	1.0	0.9377816821221102
1868	-19696.12382913272	3.045975228798794e-25	1.0	0.9377816821221102
1869	-19695.96106739149	3.042326074000063e-25	1.0	0.9377816821221102
1870	-19695.798305650274	3.0380945528770404e-25	1.0	0.9377816821221102
1871	-19695.635543909044	3.033322056140905e-25	1.0	0.9377816821221102
1872	-19695.472782167824	3.0280554168483425e-25	1.0	0.9377816821221102
1873	-19695.310020426594	3.0223422523321476e-25	1.0	0.9377816821221102
1874	-19695.147258685374	3.016231432043266e-25	1.0	0.9377816821221102
1875	-19694.984496944144	3.009770181403159e-25	1.0	0.9377816821221102
1876	-19694.821735202917	3.003004366768144e-25	1.0	0.9377816821221102
1877	-19694.658973461697	2.995983886109011e-25	1.0	0.9377816821221102
1878	-19694.496211720474	2.988758929628793e-25	1.0	0.9377816821221102
1879	-19694.333449979247	2.9813743260465144e-25	1.0	0.9377816821221102
1880	-19694.170688238017	2.9738791126396074e-25	1.0	0.9377816821221102
1881	-19694.007926496797	2.9663257967793308e-25	1.0	0.9377816821221102
1882	-19693.845164755563	2.958756940450779e-25	1.0	0.9377816821221102
1883	-19693.682403014343	2.9512148983797755e-25	1.0	0.9377816821221102
1884	-19693.51964127312	2.943741025673433e-25	1.0	0.9377816821221102
1885	-19693.356879531893	2.9363765829403693e-25	1.0	0.9377816821221102
1886	-19693.19411779067	2.929163550295884e-25	1.0	0.9377816821221102
1887	-19693.031356049443	2.9221396781167264e-25	1.0	0.9377816821221102
1888	-19692.86859430822	2.915337407167146e-25	1.0	0.9377816821221102
1889	-19692.705832566997	2.908789510934893e-25	1.0	0.9377816821221102
1890	-19692.543070825766	2.90252957730378e-25	1.0	0.9377816821221102
1891	-19692.380309084543	2.896577335495597e-25	1.0	0.9377816821221102
1892	-19692.21754734332	2.8909624694963437e-25	1.0	0.9377816821221102
1893	-19692.054785602093	2.8857140169979717e-25	1.0	0.9377816821221102
1894	-19691.89202386087	2.8808439593760334e-25	1.0	0.9377816821221102
1895	-19691.729262119643	2.8763664057818087e-25	1.0	0.9377816821221102
1896	-19691.566500378412	2.872301477806206e-25	1.0	0.9377816821221102
1897	-19691.403738637197	2.868664179185155e-25	1.0	0.9377816821221102
1898	-19691.240976895966	2.8654574369041486e-25	1.0	0.9377816821221102
1899	-19691.078215154746	2.862688788855262e-25	1.0	0.9377816821221102
1900	-19690.91545341352	2.860364015483604e-25	1.0	0.9377816821221102
1901	-19690.75269167229	2.8584762417994393e-25	1.0	0.9377816821221102
1902	-19690.58992993107	2.8570204537963663e-25	1.0	0.9377816821221102
1903	-19690.42716818984	2.8559944040092443e-25	1.0	0.9377816821221102
1904	-19690.264406448616	2.8553901165437394e-25	1.0	0.9377816821221102
1905	-19690.10164470739	2.855201235828258e-25	1.0	0.9377816821221102
1906	-19689.938882966166	2.8554110608391127e-25	1.0	0.9377816821221102
1907	-19689.776121224946	2.8560007162409847e-25	1.0	0.9377816821221102
1908	-19689.61335948372	2.8569529282575186e-25	1.0	0.9377816821221102
1909	-19689.45059774249	2.858252858634933e-25	1.0	0.9377816821221102
1910	-19689.287836001266	2.859880228770921e-25	1.0	0.9377816821221102
1911	-19689.12507426004	2.8618058557651366e-25	1.0	0.9377816821221102
1912	-19688.962312518815	2.864013857528008e-25	1.0	0.9377816821221102
1913	-19688.799550777592	2.866484484386215e-25	1.0	0.9377816821221102
1914	-19688.63678903637	2.869188132842006e-25	1.0	0.9377816821221102
1915	-19688.474027295142	2.8720876916901723e-25	1.0	0.9377816821221102
1916	-19688.311265553923	2.8751580541133075e-25	1.0	0.9377816821221102
1917	-19688.14850381269	2.878378913884875e-25	1.0	0.9377816821221102
1918	-19687.98574207146	2.8817182459882164e-25	1.0	0.9377816821221102
1919	-19687.82298033024	2.8851367353592665e-25	1.0	0.9377816821221102
1920	-19687.66021858901	2.888615528664548e-25	1.0	0.9377816821221102
1921	-19687.497456847792	2.892131927038233e-25	1.0	0.9377816821221102
1922	-19687.33469510656	2.895654403526685e-25	1.0	0.9377816821221102
1923	-19687.171933365335	2.8991630545020294e-25	1.0	0.9377816821221102
1924	-19687.00917162412	2.9026241680649368e-25	1.0	0.9377816821221102
1925	-19686.846409882888	2.9060147653376063e-25	1.0	0.9377816821221102
1926	-19686.683648141665	2.9093136838665913e-25	1.0	0.9377816821221102
1927	-19686.52088640044	2.9125020599589907e-25	1.0	0.9377816821221102
1928	-19686.35812465921	2.9155662418434704e-25	1.0	0.9377816821221102
1929	-19686.19536291799	2.9184820028820988e-25	1.0	0.9377816821221102
1930	-19686.03260117677	2.921225225798503e-25	1.0	0.9377816821221102
1931	-19685.86983943554	2.9237866275555198e-25	1.0	0.9377816821221102
1932	-19685.70707769432	2.926157108771193e-25	1.0	0.9377816821221102
1933	-19685.54431595309	2.9283237466065456e-25	1.0	0.9377816821221102
1934	-19685.38155421187	2.930280964712304e-25	1.0	0.9377816821221102
1935	-19685.21879247064	2.93202391803343e-25	1.0	0.9377816821221102
1936	-19685.056030729407	2.9335490812304196e-25	1.0	0.9377816821221102
1937	-19684.893268988188	2.9348589510909546e-25	1.0	0.9377816821221102
1938	-19684.73050724696	2.935953688717825e-25	1.0	0.9377816821221102
1939	-19684.567745505734	2.936835720856171e-25	1.0	0.9377816821221102
1940	-19684.404983764514	2.937516297125331e-25	1.0	0.9377816821221102
1941	-19684.24222202329	2.938004829926443e-25	1.0	0.9377816821221102
1942	-19684.079460282064	2.938312162507057e-25	1.0	0.9377816821221102
1943	-19683.91669854084	2.9384535029472456e-25	1.0	0.9377816821221102
1944	-19683.753936799614	2.9384454759551666e-25	1.0	0.9377816821221102
1945	-19683.591175058384	2.93830647406317e-25	1.0	0.9377816821221102
1946	-19683.428413317164	2.9380580132602236e-25	1.0	0.9377816821221102
1947	-19683.265651575937	2.9377234535954646e-25	1.0	0.9377816821221102
1948	-19683.10288983472	2.937328467524172e-25	1.0	0.9377816821221102
1949	-19682.94012809349	2.9369002558561187e-25	1.0	0.9377816821221102
1950	-19682.777366352257	2.9364653101194257e-25	1.0	0.9377816821221102
1951	-19682.61460461104	2.936051372783501e-25	1.0	0.9377816821221102
1952	-19682.45184286981	2.9356906024232743e-25	1.0	0.9377816821221102
1953	-19682.28908112859	2.9354178445071092e-25	1.0	0.9377816821221102
1954	-19682.12631938736	2.935263158293125e-25	1.0	0.9377816821221102
1955	-19681.963557646137	2.9352596974011532e-25	1.0	0.9377816821221102
1956	-19681.800795904914	2.935441541133557e-25	1.0	0.9377816821221102
1957	-19681.638034163683	2.935845168716941e-25	1.0	0.9377816821221102
1958	-19681.475272422464	2.936507311818605e-25	1.0	0.9377816821221102
1959	-19681.312510681244	2.9374558898177195e-25	1.0	0.9377816821221102
1960	-19681.149748940014	2.9387307397089795e-25	1.0	0.9377816821221102
1961	-19680.986987198783	2.9403625717040315e-25	1.0	0.9377816821221102
1962	-19680.824225457563	2.942377496334893e-25	1.0	0.9377816821221102
1963	-19680.661463716333	2.9448093773910604e-25	1.0	0.9377816821221102
1964	-19680.49870197511	2.9476904030312586e-25	1.0	0.9377816821221102
1965	-19680.335940233883	2.951052156071253e-25	1.0	0.9377816821221102
1966	-19680.17317849266	2.9549160404575247e-25	1.0	0.9377816821221102
1967	-19680.010416751436	2.9593013423347195e-25	1.0	0.9377816821221102
1968	-19679.847655010206	2.9642319722932062e-25	1.0	0.9377816821221102
1969	-19679.684893268986	2.969729202365067e-25	1.0	0.9377816821221102
1970	-19679.522131527763	2.97581771806605e-25	1.0	0.9377816821221102
1971	-19679.359369786533	2.9825063173301e-25	1.0	0.9377816821221102
1972	-19679.196608045306	2.9897990732771333e-25	1.0	0.9377816821221102
1973	-19679.033846304083	2.9977084616270496e-25	1.0	0.9377816821221102
1974	-19678.871084562856	3.0062327617895233e-25	1.0	0.9377816821221102
1975	-19678.708322821636	3.0153816310187018e-25	1.0	0.9377816821221102
1976	-19678.545561080413	3.025154472220339e-25	1.0	0.9377816821221102
1977	-19678.382799339182	3.035536968231753e-25	1.0	0.9377816821221102
1978	-19678.220037597956	3.046523175150847e-25	1.0	0.9377816821221102
1979	-19678.057275856732	3.0580927629023348e-25	1.0	0.9377816821221102
1980	-19677.894514115513	3.070234355455738e-25	1.0	0.9377816821221102
1981	-19677.731752374282	3.0829233547313807e-25	1.0	0.9377816821221102
1982	-19677.56899063306	3.0961304490140936e-25	1.0	0.9377816821221102
1983	-19677.406228891836	3.109825332022781e-25	1.0	0.9377816821221102
1984	-19677.24346715061	3.1239684071150413e-25	1.0	0.9377816821221102
1985	-19677.080705409386	3.138534591688141e-25	1.0	0.9377816821221102
1986	-19676.91794366816	3.153478460635453e-25	1.0	0.9377816821221102
1987	-19676.75518192693	3.1687505656574137e-25	1.0	0.9377816821221102
1988	-19676.592420185705	3.1843020740625196e-25	1.0	0.9377816821221102
1989	-19676.429658444482	3.200072149174578e-25	1.0	0.9377816821221102
1990	-19676.266896703255	3.215997359608079e-25	1.0	0.9377816821221102
1991	-19676.104134962032	3.232027898235417e-25	1.0	0.9377816821221102
1992	-19675.941373220805	3.2481079875212193e-25	1.0	0.9377816821221102
1993	-19675.778611479585	3.264152948874923e-25	1.0	0.9377816821221102
1994	-19675.615849738362	3.2800943521708053e-25	1.0	0.9377816821221102
1995	-19675.45308799713	3.295862572818176e-25	1.0	0.9377816821221102
1996	-19675.29032625591	3.3113816429775445e-25	1.0	0.9377816821221102
1997	-19675.127564514685	3.3265810352337436e-25	1.0	0.9377816821221102
1998	-19674.96480277346	3.3413746172790596e-25	1.0	0.9377816821221102
[truncated: 243,761 more rows]
