# Supplementary material for: Sub-optical-cycle light-matter energy transfer in molecular vibrational spectroscopy
Source: Nat Commun. 2022 Oct 6;13:5897. doi: 10.1038/s41467-022-33477-5 (PMC9537163; doi:10.1038/s41467-022-33477-5)
Supplement: Supplementary file 3 — Source Data [file 41467_2022_33477_MOESM3_ESM.zip › fig1e.csv]

	Gaussian pulse FWHM (fs)	Max. absorbed/excitation (impulsive)	Re-emitted/excitation (impulsive)	Max. absorbed/excitation	Re-emitted/excitation
0	0.234375	0.00014855031431180754	1.1207066688315692e-05	0.00014841550697443378	1.1128688438196144e-05
1	0.2787204175787627	0.00017686484795268408	1.3343197252777503e-05	0.00017668194258677617	1.3242090845341264e-05
2	0.33145630368119416	0.00021033848485907362	1.5868545535265485e-05	0.00021009115638136644	1.573839975644375e-05
3	0.3941701946501786	0.00025013213882098923	1.8870694240160545e-05	0.00024979946626439963	1.8704391119192974e-05
4	0.46875	0.00029745255040083924	2.244068337650647e-05	0.0002970066691329738	2.2229155166048183e-05
5	0.5574408351575254	0.00035372277184361414	2.668587213424809e-05	0.00035312528798294384	2.641616826629396e-05
6	0.6629126073623883	0.0004206342443700342	3.1733867746313846e-05	0.0004198272266804397	3.1382295392697294e-05
7	0.7883403893003572	0.000500197422419283	3.773634472835945e-05	0.0004991150996100684	3.728292712175534e-05
8	0.9375	0.00059480160811329	4.487355896434619e-05	0.0005933457130337098	4.428089359900233e-05
9	1.1148816703150508	0.0007072858398554931	5.335969574809466e-05	0.0007053344000625858	5.2586171138475517e-05
10	1.3258252147247767	0.0008410227923614491	6.344919944500621e-05	0.0008384063202149809	6.243069710884233e-05
11	1.5766807786007144	0.0010000179461660116	7.544425512739675e-05	0.0009965126886479834	7.409417588515872e-05
12	1.875	0.0011890266070482146	8.970361685940838e-05	0.0011843401786854012	8.790672287760482e-05
13	2.2297633406301016	0.0014136916860597879	0.0001066530022220908	0.001407437992288743	0.0001042501124752544
14	2.651650429449553	0.001680705467228742	0.00012679729653828226	0.0016723706971333325	0.00012356266681791005
15	3.153361557201429	0.001997998863068615	0.00015073483085729884	0.0019869010839330802	0.00014634867177648546
16	3.75	0.0023749618581565776	0.00017917401285802139	0.002360208902564565	0.00017319457478374056
17	4.459526681260203	0.0028226989616811356	0.0002129525989302163	0.002803111010402886	0.00020475377892631598
18	5.303300858899107	0.003354323596196759	0.00025305990371627215	0.0033283569614497486	0.00024177040147205245
19	6.306723114402858	0.003985295648590013	0.0003006622659353912	0.003950921773620641	0.00028506032857870256
20	7.499999999999998	0.0047338072698861295	0.00035713215424028647	0.004688398038854824	0.0003355487251070297
21	8.919053362520406	0.005621223710345003	0.0004240814250957829	0.005561360710895012	0.00039423473390912995
22	10.60660171779821	0.0066725877828150235	0.0005033993809577863	0.006593837433942258	0.00046221395915550047
23	12.613446228805712	0.007917195209609571	0.0005972961761108532	0.007813759577148287	0.0005406323834704929
24	15.0	0.009389238100924147	0.0007083513625468483	0.009253417753834408	0.0006305969706159778
25	17.838106725040813	0.011128494186431144	0.0008395658875960659	0.010949980126847253	0.0007331107829137918
26	21.21320343559642	0.013181023779341829	0.0009944146749181076	0.01294598821362235	0.000848970737091095
27	25.226892457611438	0.01559984045642752	0.001176897222548468	0.01528982618857091	0.0009786628190868554
28	30.0	0.01844552605651241	0.00139158400016908	0.018036028153573965	0.0011221713330969577
29	35.676213450081626	0.021786731426647003	0.0016436542268524071	0.02124538118223348	0.001278729249905502
30	42.42640687119284	0.025700456272423233	0.0019389169837811281	0.02498477179208535	0.001446555213970586
31	50.453784915222876	0.030271961822221367	0.0022838046253855367	0.029326597459478795	0.0016225344096761725
32	60.0	0.03559412962358375	0.0026853244050817145	0.03434762090457459	0.0018018983027675887
33	71.35242690016325	0.0417660311642635	0.003150950563333595	0.0401270757927109	0.0019779322891910717
34	84.85281374238568	0.04889042370608759	0.0036884354060944756	0.046743859460443876	0.0021418061011614425
35	100.90756983044572	0.057069849978352426	0.004305515054361145	0.05427258952544505	0.002282586054835248
36	120.0	0.06640101128245535	0.005009484934862435	0.06277844554322258	0.0023876209735217875
37	142.70485380032653	0.07696713194864462	0.005806623732524082	0.07231067680162204	0.002443380893438987
38	169.70562748477138	0.08882817384047262	0.006701455144294827	0.0828949091009504	0.002436912225418054
39	201.8151396608915	0.10200903401031143	0.007695857476037357	0.09452450996301676	0.002357902966896868
