# Supplementary material for: Sub-optical-cycle light-matter energy transfer in molecular vibrational spectroscopy
Source: Nat Commun. 2022 Oct 6;13:5897. doi: 10.1038/s41467-022-33477-5 (PMC9537163; doi:10.1038/s41467-022-33477-5)
Supplement: Supplementary file 3 — Source Data [file 41467_2022_33477_MOESM3_ESM.zip › fig2a.csv]

	Time (fs)	Sample	Reference
0	-20000.16276174122	-6.5575022381651606e-09	-5.100647922024878e-09
1	-20000.0	-6.6438999985061004e-09	-5.163302267562287e-09
2	-19999.83723825877	-6.6326372320382825e-09	-5.155575771877757e-09
3	-19999.674476517543	-6.647367379064675e-09	-5.166339503023771e-09
4	-19999.51171477632	-6.648012135120989e-09	-5.167225577045745e-09
5	-19999.3489530351	-6.657320644172146e-09	-5.174066005729489e-09
6	-19999.186191293873	-6.661142345006781e-09	-5.177254876721021e-09
7	-19999.023429552642	-6.668357769461858e-09	-5.182584351017514e-09
8	-19998.86066781142	-6.6736455524832e-09	-5.1868391699353146e-09
9	-19998.697906070203	-6.679735450901158e-09	-5.191355147415914e-09
10	-19998.53514432897	-6.685849226265357e-09	-5.196210620300817e-09
11	-19998.372382587746	-6.69120931817546e-09	-5.200204595919936e-09
12	-19998.209620846523	-6.697825408916985e-09	-5.205434498441965e-09
13	-19998.046859105292	-6.702655685367334e-09	-5.209054975826676e-09
14	-19997.884097364073	-6.709587388451655e-09	-5.214517334146193e-09
15	-19997.721335622842	-6.71400260585404e-09	-5.21784877332736e-09
16	-19997.558573881623	-6.721121616477266e-09	-5.22345752546148e-09
17	-19997.3958121404	-6.725182917570791e-09	-5.226549235948681e-09
18	-19997.23305039917	-6.732400688606475e-09	-5.23223819306291e-09
19	-19997.070288657946	-6.7361507498465745e-09	-5.2351192146953625e-09
20	-19996.90752691672	-6.7433974606124325e-09	-5.2408424750402095e-09
21	-19996.744765175496	-6.746858798049389e-09	-5.243530362285129e-09
22	-19996.58200343427	-6.754070847862581e-09	-5.249243506255961e-09
23	-19996.41924169305	-6.7572598202287025e-09	-5.2517544847209144e-09
24	-19996.25647995182	-6.764394210760683e-09	-5.2574211713458695e-09
25	-19996.093718210595	-6.767317756960037e-09	-5.2597616214258305e-09
26	-19995.930956469372	-6.77432984709476e-09	-5.265355865561033e-09
27	-19995.768194728145	-6.776991738758628e-09	-5.267529186788206e-09
28	-19995.60543298692	-6.783845825188797e-09	-5.273023520438656e-09
29	-19995.44267124569	-6.7862469871288435e-09	-5.275028412803079e-09
30	-19995.279909504472	-6.7929052296258306e-09	-5.280401300763736e-09
31	-19995.117147763245	-6.795049113939107e-09	-5.282238600199095e-09
32	-19994.954386022015	-6.801483578332689e-09	-5.287466366765423e-09
33	-19994.791624280795	-6.803364304037716e-09	-5.289137364255068e-09
34	-19994.628862539565	-6.809544042605058e-09	-5.294196941513941e-09
35	-19994.46610079834	-6.811158924041754e-09	-5.295700861832357e-09
36	-19994.30333905712	-6.817062764045845e-09	-5.300571969698871e-09
37	-19994.140577315888	-6.818402810135448e-09	-5.301899118337598e-09
38	-19993.977815574664	-6.824007443951888e-09	-5.306568479771736e-09
39	-19993.815053833445	-6.825073822265498e-09	-5.307717490609694e-09
40	-19993.65229209222	-6.830356172899075e-09	-5.312168524414397e-09
41	-19993.489530351	-6.8311434123041754e-09	-5.313138574237741e-09
42	-19993.326768609764	-6.836082011055133e-09	-5.317350215638548e-09
43	-19993.164006868545	-6.8365891662847775e-09	-5.318136497184208e-09
44	-19993.00124512732	-6.841168868606808e-09	-5.322099949693562e-09
45	-19992.838483386095	-6.8413886497492796e-09	-5.3226981011164064e-09
46	-19992.675721644868	-6.845591013096349e-09	-5.326395088000622e-09
47	-19992.51295990364	-6.845524678919235e-09	-5.326801537736013e-09
48	-19992.350198162414	-6.8493373327185325e-09	-5.3302190946699856e-09
49	-19992.18743642119	-6.848978206278119e-09	-5.330428806336064e-09
50	-19992.024674679968	-6.852387798314793e-09	-5.333561468349339e-09
51	-19991.861912938744	-6.851738327668352e-09	-5.3335700880365565e-09
52	-19991.699151197514	-6.8547307077860106e-09	-5.336403060566471e-09
53	-19991.53638945629	-6.8537896438964084e-09	-5.336208948990429e-09
54	-19991.373627715067	-6.8563600163753365e-09	-5.338732671977977e-09
55	-19991.210865973844	-6.855126549473606e-09	-5.3383335398711296e-09
56	-19991.048104232614	-6.857265212005633e-09	-5.340537566656378e-09
57	-19990.885342491394	-6.855740393734386e-09	-5.3399307886927e-09
58	-19990.722580750167	-6.857440858017954e-09	-5.341809700681499e-09
59	-19990.559819008944	-6.855626156452528e-09	-5.340989609812413e-09
60	-19990.397057267717	-6.8568870011195585e-09	-5.342537594590872e-09
61	-19990.234295526487	-6.854783966230656e-09	-5.341507287031334e-09
62	-19990.071533785263	-6.855602137274793e-09	-5.3427171736811935e-09
63	-19989.908772044037	-6.8532161327687406e-09	-5.341470197467153e-09
64	-19989.746010302813	-6.853589929915657e-09	-5.3423393448602775e-09
65	-19989.583248561594	-6.850925747709541e-09	-5.3408797811091645e-09
66	-19989.420486820363	-6.850856721529541e-09	-5.3414027771233365e-09
67	-19989.25772507914	-6.84791807557871e-09	-5.339727833539717e-09
68	-19989.094963337917	-6.8474074748332524e-09	-5.339905722857754e-09
69	-19988.932201596686	-6.844201000309545e-09	-5.338016418479033e-09
70	-19988.76943985546	-6.84325736501398e-09	-5.337843201020274e-09
71	-19988.606678114236	-6.839791957394342e-09	-5.3357419722403996e-09
72	-19988.44391637302	-6.838417522992929e-09	-5.3352204537968685e-09
73	-19988.28115463179	-6.834702377250945e-09	-5.332908782784426e-09
74	-19988.118392890563	-6.832907592108854e-09	-5.332044205774135e-09
75	-19987.95563114934	-6.8289493673086806e-09	-5.329521814826174e-09
76	-19987.792869408113	-6.826738991537495e-09	-5.328313922649894e-09
77	-19987.630107666886	-6.822553922276462e-09	-5.325590189589699e-09
78	-19987.467345925663	-6.819945010783351e-09	-5.324041379481486e-09
79	-19987.30458418444	-6.815539431213282e-09	-5.321115040508121e-09
80	-19987.141822443213	-6.81254196713572e-09	-5.319233988342081e-09
81	-19986.97906070199	-6.807927600347585e-09	-5.316112280864683e-09
82	-19986.816298960766	-6.804556018045374e-09	-5.3139006394740426e-09
83	-19986.653537219536	-6.799748354617081e-09	-5.310587541874983e-09
84	-19986.49077547831	-6.7960152550870954e-09	-5.308056313779874e-09
85	-19986.32801373709	-6.7910333548057706e-09	-5.304562175923881e-09
86	-19986.16525199587	-6.7869588153035245e-09	-5.301722965048887e-09
87	-19986.00249025464	-6.78180915928426e-09	-5.2980526073103575e-09
88	-19985.839728513405	-6.777411136512348e-09	-5.294909368651786e-09
89	-19985.676966772186	-6.772113531225214e-09	-5.291071252583551e-09
90	-19985.514205030966	-6.767414835360013e-09	-5.287640524926724e-09
91	-19985.351443289735	-6.761983370395305e-09	-5.2836463076586065e-09
92	-19985.188681548516	-6.756998026635696e-09	-5.27993800193152e-09
93	-19985.02591980729	-6.751452280141569e-09	-5.275792687512514e-09
94	-19984.863158066062	-6.746208658814602e-09	-5.271821551842068e-09
95	-19984.70039632484	-6.7405656005790614e-09	-5.26753660037865e-09
96	-19984.53763458361	-6.735083531737812e-09	-5.263318804016173e-09
97	-19984.37487284239	-6.729359601126017e-09	-5.25890846001953e-09
98	-19984.212111101162	-6.723660305190706e-09	-5.254456051393675e-09
99	-19984.04934935994	-6.717881250645314e-09	-5.249931480813089e-09
100	-19983.886587618716	-6.711992791799205e-09	-5.2452640254073254e-09
101	-19983.723825877485	-6.706170823869857e-09	-5.2406369035605366e-09
102	-19983.561064136262	-6.7001200656766896e-09	-5.235772871957015e-09
103	-19983.398302395035	-6.694273085475847e-09	-5.2310519372808315e-09
104	-19983.235540653808	-6.688082115722292e-09	-5.226008467003162e-09
105	-19983.07277891258	-6.682237706879289e-09	-5.221219320736438e-09
106	-19982.910017171358	-6.675935827222598e-09	-5.216015812025897e-09
107	-19982.747255430135	-6.6701119105611315e-09	-5.211166086719485e-09
108	-19982.58449368891	-6.663723335458309e-09	-5.205823064044124e-09
109	-19982.42173194769	-6.657940562855966e-09	-5.200931769436142e-09
110	-19982.25897020646	-6.6514958977429454e-09	-5.195472634221914e-09
111	-19982.096208465242	-6.645774922337039e-09	-5.1905504996126915e-09
112	-19981.933446724008	-6.639300149789633e-09	-5.184994599957186e-09
113	-19981.770684982785	-6.6336568372238876e-09	-5.180060906665108e-09
114	-19981.60792324156	-6.627180827376578e-09	-5.174431612571248e-09
115	-19981.44516150033	-6.621641713697817e-09	-5.169505964960537e-09
116	-19981.282399759108	-6.615192021321528e-09	-5.163824052945684e-09
117	-19981.119638017888	-6.60977220512022e-09	-5.158918956842623e-09
118	-19980.956876276658	-6.60337593512624e-09	-5.153210423008511e-09
119	-19980.794114535438	-6.598097198621638e-09	-5.1483436442943715e-09
120	-19980.631352794207	-6.591780195974737e-09	-5.142630516715706e-09
121	-19980.468591052984	-6.5866626826564815e-09	-5.137820891404371e-09
122	-19980.30582931176	-6.580454183567269e-09	-5.132125161615054e-09
123	-19980.14306757053	-6.575516552934759e-09	-5.1273884407312435e-09
124	-19979.98030582931	-6.569440693358316e-09	-5.121736639957914e-09
125	-19979.817544088084	-6.564700748723072e-09	-5.117093792673582e-09
126	-19979.65478234686	-6.558786187578717e-09	-5.111505798614606e-09
127	-19979.492020605638	-6.5542615659821685e-09	-5.106972651014724e-09
128	-19979.32925886441	-6.548533600646754e-09	-5.101474402792536e-09
129	-19979.166497123184	-6.544241469904748e-09	-5.097070231549633e-09
130	-19979.003735381953	-6.5387223628553635e-09	-5.091683480513738e-09
131	-19978.840973640734	-6.534681116481148e-09	-5.08742215875467e-09
132	-19978.678211899507	-6.529393614032808e-09	-5.082171268034157e-09
133	-19978.51545015828	-6.525617014853445e-09	-5.078071771603011e-09
134	-19978.352688417057	-6.52058448877569e-09	-5.072979224740787e-09
135	-19978.189926675834	-6.5170885104330246e-09	-5.069057637109222e-09
136	-19978.02716493461	-6.512334034511953e-09	-5.064146297821213e-09
137	-19977.864403193384	-6.509130001812892e-09	-5.0604197191739904e-09
138	-19977.701641452164	-6.504672762937264e-09	-5.055709820270504e-09
139	-19977.53887971093	-6.501774645509707e-09	-5.052192484079613e-09
140	-19977.376117969703	-6.4976331463681694e-09	-5.047703630013376e-09
141	-19977.213356228483	-6.495051999161228e-09	-5.044412670439443e-09
142	-19977.050594487257	-6.491243502534057e-09	-5.040165738648689e-09
143	-19976.887832746033	-6.488990370622343e-09	-5.037116062172356e-09
144	-19976.725071004803	-6.485532325094592e-09	-5.0331291282789494e-09
145	-19976.562309263583	-6.483613461845341e-09	-5.030331260650026e-09
146	-19976.399547522364	-6.4805210689252544e-09	-5.026626820104244e-09
147	-19976.236785781126	-6.478947700832812e-09	-5.0240952840904455e-09
148	-19976.074024039906	-6.476231078601435e-09	-5.020685012662326e-09
149	-19975.911262298683	-6.475008597800489e-09	-5.01843169450025e-09
150	-19975.748500557453	-6.472677970569908e-09	-5.0153333577137406e-09
151	-19975.585738816233	-6.471811564318751e-09	-5.013369339770218e-09
152	-19975.422977075006	-6.4698820676727285e-09	-5.010598514346544e-09
153	-19975.260215333787	-6.4693739364565735e-09	-5.008930751178733e-09
154	-19975.09745359256	-6.4678488194777395e-09	-5.006499234798694e-09
155	-19974.934691851326	-6.46770250542441e-09	-5.005141812719986e-09
156	-19974.771930110106	-6.4665930581285445e-09	-5.003061555450292e-09
157	-19974.609168368876	-6.4668067433479985e-09	-5.002018173164396e-09
158	-19974.446406627656	-6.466110894735897e-09	-5.000300170456387e-09
159	-19974.283644886433	-6.4666896838905265e-09	-4.999581537231507e-09
160	-19974.12088314521	-6.466413802960559e-09	-4.998231635599093e-09
161	-19973.95812140398	-6.467351266136049e-09	-4.9978406971287105e-09
162	-19973.795359662756	-6.467495689265192e-09	-4.9968742823894725e-09
163	-19973.632597921533	-6.468790207635309e-09	-4.996812537984077e-09
164	-19973.469836180306	-6.469352584459338e-09	-4.996226473065264e-09
165	-19973.30707443908	-6.470998131489558e-09	-4.996502923863964e-09
166	-19973.144312697852	-6.47197869916247e-09	-4.996303534329701e-09
167	-19972.98155095663	-6.473969193168649e-09	-4.99691358616953e-09
168	-19972.818789215406	-6.47536394287548e-09	-4.997110124308999e-09
169	-19972.656027474175	-6.47769225791918e-09	-4.99805509899566e-09
170	-19972.493265732955	-6.479488057484081e-09	-4.998641571309937e-09
171	-19972.330503991725	-6.4821448656581746e-09	-4.9999214822534586e-09
172	-19972.167742250505	-6.4843439353847385e-09	-5.000897721590518e-09
173	-19972.00498050928	-6.4873181469525005e-09	-5.002511163836962e-09
174	-19971.84221876805	-6.489902169584318e-09	-5.003874399608162e-09
175	-19971.67945702683	-6.493183483433355e-09	-5.005814502672348e-09
176	-19971.5166952856	-6.496147754103104e-09	-5.007567168368275e-09
177	-19971.35393354438	-6.4997207709140274e-09	-5.009827322346461e-09
178	-19971.19117180316	-6.503046252396351e-09	-5.011958338640231e-09
179	-19971.02841006193	-6.506899001333406e-09	-5.014534685187057e-09
180	-19970.865648320705	-6.510575224197205e-09	-5.0170338074557804e-09
181	-19970.702886579482	-6.514693831989282e-09	-5.019918908805387e-09
182	-19970.540124838255	-6.518705511698236e-09	-5.022782245629401e-09
183	-19970.377363097028	-6.523070172304797e-09	-5.025964192286721e-09
184	-19970.214601355798	-6.52739840187482e-09	-5.029180752792423e-09
185	-19970.051839614574	-6.531997354349696e-09	-5.032648641095884e-09
186	-19969.889077873348	-6.536624029394994e-09	-5.0362056757670985e-09
187	-19969.726316132128	-6.541434025821733e-09	-5.039949875516117e-09
188	-19969.563554390905	-6.546339157306378e-09	-5.043830683645725e-09
189	-19969.400792649678	-6.551345371837415e-09	-5.047836230677505e-09
190	-19969.23803090845	-6.55650595559372e-09	-5.052030625566429e-09
191	-19969.075269167228	-6.56168673060262e-09	-5.05628283528485e-09
192	-19968.91250742601	-6.567084382194432e-09	-5.060771178086529e-09
193	-19968.749745684774	-6.572417267867313e-09	-5.0652546560938994e-09
194	-19968.58698394355	-6.578029086478687e-09	-5.070020727470725e-09
195	-19968.424222202328	-6.583496472264361e-09	-5.074723080016722e-09
196	-19968.2614604611	-6.589298086573324e-09	-5.0797458214859915e-09
197	-19968.098698719878	-6.594877967993373e-09	-5.084645697960698e-09
198	-19967.935936978647	-6.6008467175866115e-09	-5.089908617484706e-09
199	-19967.773175237427	-6.606516082234649e-09	-5.0949884690119075e-09
200	-19967.610413496197	-6.612624597634546e-09	-5.100469103750853e-09
201	-19967.44765175497	-6.618362636487333e-09	-5.10570457836452e-09
202	-19967.28489001375	-6.624583568601048e-09	-5.1113812045261935e-09
203	-19967.122128272524	-6.630371299550409e-09	-5.116763029112465e-09
204	-19966.9593665313	-6.636682966323815e-09	-5.122610447156794e-09
205	-19966.79660479008	-6.642490481772662e-09	-5.12810806829371e-09
206	-19966.63384304885	-6.64886606347623e-09	-5.1341056608384884e-09
207	-19966.47108130762	-6.65467465217644e-09	-5.139704206866927e-09
208	-19966.3083195664	-6.6610893778220565e-09	-5.145824341779734e-09
209	-19966.145557825177	-6.66687804224187e-09	-5.1515021287821395e-09
210	-19965.982796083954	-6.673303609333821e-09	-5.157723442815833e-09
211	-19965.82003434272	-6.679049260083756e-09	-5.163456099220185e-09
212	-19965.6572726015	-6.6854598980285475e-09	-5.169750502683798e-09
213	-19965.494510860273	-6.691140269261269e-09	-5.17551692027254e-09
214	-19965.331749119046	-6.697511229291011e-09	-5.181860322309578e-09
215	-19965.168987377823	-6.703103915073518e-09	-5.187635975900144e-09
216	-19965.0062256366	-6.709406597822659e-09	-5.194002075142528e-09
217	-19964.843463895373	-6.7148927212558085e-09	-5.1997660299917245e-09
218	-19964.68070215415	-6.7211046305971525e-09	-5.206127079810083e-09
219	-19964.517940412927	-6.7264631375474085e-09	-5.211856331585244e-09
220	-19964.355178671696	-6.732558170559694e-09	-5.21818892218782e-09
221	-19964.19241693047	-6.737765281167596e-09	-5.223860240852925e-09
222	-19964.029655189246	-6.7437221043417525e-09	-5.230137933144525e-09
223	-19963.86689344803	-6.748762159517336e-09	-5.235728195859558e-09
224	-19963.7041317068	-6.754553226228564e-09	-5.2419242882501225e-09
225	-19963.54136996557	-6.759407808106636e-09	-5.247413229410446e-09
226	-19963.378608224342	-6.765011830185207e-09	-5.253503034760829e-09
227	-19963.215846483123	-6.769660375215595e-09	-5.258867143443056e-09
228	-19963.053084741892	-6.775058636962068e-09	-5.264825270597465e-09
229	-19962.890323000673	-6.7794849663763205e-09	-5.270042636539834e-09
230	-19962.72756125945	-6.784653290395224e-09	-5.2758461123602275e-09
231	-19962.564799518223	-6.7888419294722505e-09	-5.280896009756793e-09
232	-19962.402037777	-6.7937612936795e-09	-5.286518797119781e-09
233	-19962.239276035772	-6.7976965619291885e-09	-5.291381930288082e-09
234	-19962.076514294546	-6.802349358305504e-09	-5.296800469843302e-09
235	-19961.913752553322	-6.8060193363048126e-09	-5.3014580977230086e-09
236	-19961.750990812096	-6.8103856672107855e-09	-5.306651789246874e-09
237	-19961.588229070876	-6.813773672288685e-09	-5.311084512163654e-09
238	-19961.425467329642	-6.817840726213321e-09	-5.316030361083198e-09
239	-19961.262705588422	-6.8209367843579e-09	-5.320218786746246e-09
240	-19961.0999438472	-6.824687633346424e-09	-5.324897261576332e-09
241	-19960.93718210597	-6.8274810815133306e-09	-5.3288267432243265e-09
242	-19960.77442036474	-6.830901275204536e-09	-5.3332183143015034e-09
243	-19960.61165862352	-6.833384060816737e-09	-5.3368703209657125e-09
244	-19960.448896882295	-6.8364615243645436e-09	-5.340958223525162e-09
245	-19960.286135141072	-6.8386248401463305e-09	-5.3443192803457e-09
246	-19960.12337339985	-6.841349258277705e-09	-5.3480853469324884e-09
247	-19959.960611658622	-6.843185376190986e-09	-5.351140003034011e-09
248	-19959.797849917395	-6.845546695767516e-09	-5.35456830768507e-09
249	-19959.63508817617	-6.8470499798699264e-09	-5.357305374387639e-09
250	-19959.472326434945	-6.849040281110323e-09	-5.3603822726350074e-09
251	-19959.309564693725	-6.850208096179036e-09	-5.362789363599725e-09
252	-19959.14680295249	-6.85182012936817e-09	-5.365500195032617e-09
253	-19958.984041211264	-6.852646400113698e-09	-5.367569591490871e-09
254	-19958.82127947004	-6.8538793301410554e-09	-5.369905175440816e-09
255	-19958.658517728814	-6.854364271060178e-09	-5.371625130920844e-09
256	-19958.495755987595	-6.855209099421982e-09	-5.3735761399576075e-09
257	-19958.332994246368	-6.855350751639419e-09	-5.374937211014426e-09
258	-19958.170232505145	-6.855809818375026e-09	-5.376495220784369e-09
259	-19958.00747076392	-6.8556083256023165e-09	-5.377494585818783e-09
260	-19957.844709022695	-6.855678476328057e-09	-5.378651026183907e-09
261	-19957.681947281475	-6.855135075320534e-09	-5.37928391465344e-09
262	-19957.519185540245	-6.854819187839878e-09	-5.380033319949197e-09
263	-19957.356423799018	-6.8539410657280626e-09	-5.380296212937376e-09
264	-19957.193662057798	-6.853238104687294e-09	-5.380634360478111e-09
265	-19957.030900316568	-6.852023182636174e-09	-5.380525677082971e-09
266	-19956.868138575344	-6.850942044640841e-09	-5.380454440989255e-09
267	-19956.705376834117	-6.849400905971536e-09	-5.37996958253761e-09
268	-19956.542615092894	-6.8479426463241585e-09	-5.379485666448989e-09
269	-19956.379853351667	-6.846080686178024e-09	-5.378632435951002e-09
270	-19956.217091610437	-6.84425615005952e-09	-5.377736986485889e-09
271	-19956.054329869217	-6.842078745296407e-09	-5.3765128782350245e-09
272	-19955.891568127994	-6.839890801296674e-09	-5.375211282203777e-09
273	-19955.72880638677	-6.837408360747517e-09	-5.373621259467261e-09
274	-19955.566044645544	-6.8348697331148105e-09	-5.371914463925553e-09
275	-19955.40328290432	-6.8320911825690245e-09	-5.369963294428426e-09
276	-19955.24052116309	-6.829211255326442e-09	-5.36786071702541e-09
277	-19955.077759421863	-6.826147826153761e-09	-5.365553720796269e-09
278	-19954.914997680648	-6.822936187194043e-09	-5.363059870224441e-09
279	-19954.752235939417	-6.819604605579626e-09	-5.360408713579526e-09
280	-19954.589474198197	-6.816075652768122e-09	-5.357535989229039e-09
281	-19954.426712456963	-6.812480909199984e-09	-5.3545470051610025e-09
282	-19954.26395071574	-6.808651371220716e-09	-5.351305054858034e-09
283	-19954.101188974524	-6.804807531148687e-09	-5.347988877674081e-09
284	-19953.938427233286	-6.800689125796506e-09	-5.344386630745334e-09
285	-19953.775665492067	-6.796614148255256e-09	-5.340757597948071e-09
286	-19953.61290375084	-6.792222385801718e-09	-5.3368114615277755e-09
287	-19953.450142009617	-6.7879283950773204e-09	-5.332879430635016e-09
288	-19953.28738026839	-6.783283095662689e-09	-5.3286048481147204e-09
289	-19953.124618527167	-6.7787846416795026e-09	-5.32438451791906e-09
290	-19952.961856785947	-6.7739025053102716e-09	-5.3197972978648265e-09
291	-19952.79909504472	-6.769217751293529e-09	-5.315303576556897e-09
292	-19952.63633330349	-6.764115227559678e-09	-5.31041986884675e-09
293	-19952.473571562266	-6.759260121903741e-09	-5.305669444159253e-09
294	-19952.31080982104	-6.753958103906405e-09	-5.300510823682372e-09
295	-19952.14804807981	-6.748952476768861e-09	-5.295520982746317e-09
296	-19951.985286338593	-6.743467888894923e-09	-5.2901011436058985e-09
297	-19951.822524597363	-6.738325113123924e-09	-5.284892860775164e-09
298	-19951.65976285614	-6.732682409609628e-09	-5.279236385633991e-09
299	-19951.497001114916	-6.727421870546974e-09	-5.273826306740078e-09
300	-19951.334239373693	-6.7216395581881656e-09	-5.267952427209144e-09
301	-19951.171477632466	-6.716281113684231e-09	-5.262359300488269e-09
302	-19951.00871589124	-6.710378568901178e-09	-5.2562936084601255e-09
303	-19950.845954150012	-6.704941474341153e-09	-5.250539557432772e-09
304	-19950.68319240879	-6.6989440817268496e-09	-5.244303690281698e-09
305	-19950.52043066757	-6.693443424606719e-09	-5.238409409147097e-09
306	-19950.357668926335	-6.6873716860719105e-09	-5.232026767307741e-09
307	-19950.194907185123	-6.681828258456296e-09	-5.2260154600226744e-09
308	-19950.032145443885	-6.675703778340842e-09	-5.219510216904357e-09
309	-19949.869383702662	-6.670138293176882e-09	-5.213402508688404e-09
310	-19949.70662196144	-6.663982907307495e-09	-5.206800781650064e-09
311	-19949.543860220212	-6.658413204152557e-09	-5.2006195792012235e-09
312	-19949.38109847899	-6.652250301477937e-09	-5.193945889959025e-09
313	-19949.218336737762	-6.646693764863532e-09	-5.187715888467622e-09
314	-19949.055574996542	-6.640544009211029e-09	-5.180995050535495e-09
315	-19948.89281325532	-6.6350226683390575e-09	-5.174738799494317e-09
316	-19948.73005151409	-6.628909601781279e-09	-5.1679982195007455e-09
317	-19948.567289772862	-6.623441260799053e-09	-5.161738256646888e-09
318	-19948.404528031642	-6.6173862683148645e-09	-5.155004809137552e-09
319	-19948.241766290408	-6.611988906284143e-09	-5.148765531874418e-09
320	-19948.07900454919	-6.606014254284198e-09	-5.142063481914262e-09
321	-19947.91624280796	-6.6007072694924905e-09	-5.135869744726612e-09
322	-19947.75348106673	-6.594833726176622e-09	-5.129225440706856e-09
323	-19947.59071932551	-6.5896352801775225e-09	-5.12309996663806e-09
324	-19947.42795758429	-6.5838845699233606e-09	-5.116539866755072e-09
325	-19947.265195843065	-6.5788127785584855e-09	-5.110505703842813e-09
326	-19947.10243410184	-6.573205336960828e-09	-5.1040558580336635e-09
327	-19946.93967236061	-6.568278054551308e-09	-5.0981375402373005e-09
328	-19946.77691061939	-6.562833423849083e-09	-5.091822993821871e-09
329	-19946.614148878165	-6.5580680886371036e-09	-5.086042375044373e-09
330	-19946.451387136934	-6.552807461691889e-09	-5.0798876375521606e-09
331	-19946.28862539571	-6.548218905124736e-09	-5.074267633040506e-09
332	-19946.12586365449	-6.543159722122948e-09	-5.068297569460817e-09
333	-19945.96310191326	-6.5387673932563655e-09	-5.06285998221669e-09
334	-19945.80034017204	-6.53392924518872e-09	-5.057097535035846e-09
335	-19945.637578430807	-6.529744581718559e-09	-5.0518651433036615e-09
336	-19945.474816689584	-6.525146146910073e-09	-5.046336175233734e-09
337	-19945.312054948357	-6.5211887110652785e-09	-5.04132704569526e-09
338	-19945.14929320713	-6.516844478499665e-09	-5.0360525271952705e-09
339	-19944.98653146591	-6.513125253194171e-09	-5.031291012302117e-09
340	-19944.823769724684	-6.509055067056352e-09	-5.0262901745791744e-09
341	-19944.661007983457	-6.505588455119862e-09	-5.021793989018467e-09
342	-19944.498246242238	-6.501806011730442e-09	-5.017090060428141e-09
343	-19944.335484501007	-6.498605138707612e-09	-5.012876221974172e-09
344	-19944.17272275978	-6.495123473993777e-09	-5.008486814059583e-09
345	-19944.00996101856	-6.492200599029124e-09	-5.004576885690816e-09
346	-19943.847199277334	-6.489033548444534e-09	-5.000521249283453e-09
347	-19943.684437536114	-6.4864016046760445e-09	-4.996926767236783e-09
348	-19943.521675794884	-6.483562965799923e-09	-4.993224133960324e-09
349	-19943.35891405366	-6.4812291701297e-09	-4.989962264512728e-09
350	-19943.196152312434	-6.478729966209249e-09	-4.986628814065057e-09
351	-19943.033390571203	-6.4767064081094e-09	-4.9837147326439965e-09
352	-19942.870628829984	-6.474555839425911e-09	-4.9807613979604325e-09
353	-19942.70786708876	-6.472851282708798e-09	-4.978211264614834e-09
354	-19942.545105347534	-6.471059199106509e-09	-4.975653015117857e-09
355	-19942.38234360631	-6.469680027647756e-09	-4.9734741401125735e-09
356	-19942.219581865087	-6.468254534665616e-09	-4.971326370070353e-09
357	-19942.056820123857	-6.467207954103629e-09	-4.969529696957752e-09
358	-19941.894058382626	-6.466156454569089e-09	-4.9677967700637116e-09
359	-19941.731296641407	-6.465447912546282e-09	-4.9663962370108715e-09
360	-19941.568534900187	-6.4647767279814715e-09	-4.965092474080927e-09
361	-19941.405773158964	-6.464410871780338e-09	-4.964091496299865e-09
362	-19941.24301141773	-6.464121763641237e-09	-4.9632212008154716e-09
363	-19941.080249676506	-6.4641041063916975e-09	-4.962628127006042e-09
364	-19940.917487935283	-6.464200857507742e-09	-4.962199015007806e-09
365	-19940.754726194053	-6.464531450180303e-09	-4.962018182701952e-09
366	-19940.591964452833	-6.465017190451561e-09	-4.962031747476769e-09
367	-19940.429202711606	-6.465695969609772e-09	-4.962267189934113e-09
368	-19940.26644097038	-6.466571728858468e-09	-4.962728426619901e-09
369	-19940.10367922916	-6.467601097189034e-09	-4.963380482811001e-09
370	-19939.94091748793	-6.468863235487178e-09	-4.964289297328706e-09
371	-19939.778155746706	-6.470242775629905e-09	-4.965359163939117e-09
372	-19939.615394005476	-6.471890362471534e-09	-4.966715805537018e-09
373	-19939.452632264256	-6.4736166852499494e-09	-4.9682020558262716e-09
374	-19939.289870523036	-6.4756455000744776e-09	-4.969999760221901e-09
375	-19939.12710878181	-6.477714080074092e-09	-4.9719020308290305e-09
376	-19938.964347040583	-6.480120112599186e-09	-4.97413957547914e-09
377	-19938.80158529936	-6.482530673928949e-09	-4.9764511876375286e-09
378	-19938.638823558133	-6.485305559934967e-09	-4.979121018156843e-09
379	-19938.476061816902	-6.4880474572247156e-09	-4.98183560317716e-09
380	-19938.31330007568	-6.4911870362991115e-09	-4.9849317961841276e-09
381	-19938.150538334456	-6.494254801224604e-09	-4.988042529343965e-09
382	-19937.987776593232	-6.49774654795775e-09	-4.991551514939737e-09
383	-19937.82501485201	-6.5011313935989814e-09	-4.995048217824032e-09
384	-19937.662253110782	-6.504965727295427e-09	-4.99896338888325e-09
385	-19937.499491369555	-6.5086593252177734e-09	-5.002834324355712e-09
386	-19937.33672962833	-6.512825115008779e-09	-5.007140670797145e-09
387	-19937.173967887105	-6.516816041789161e-09	-5.011375132644185e-09
388	-19937.011206145882	-6.521299508264298e-09	-5.016057137234982e-09
389	-19936.84844440465	-6.525576782159837e-09	-5.020640968930001e-09
390	-19936.685682663425	-6.53036399620599e-09	-5.025682565872785e-09
391	-19936.522920922205	-6.53491348024063e-09	-5.0305997660154114e-09
392	-19936.360159180975	-6.539987581471272e-09	-5.035983630693604e-09
393	-19936.19739743976	-6.544795738425577e-09	-5.041215844973583e-09
394	-19936.03463569853	-6.5501396909200796e-09	-5.046922386317308e-09
395	-19935.871873957305	-6.555191367192664e-09	-5.052453734400276e-09
396	-19935.70911221608	-6.56078976878188e-09	-5.058462414176161e-09
397	-19935.54635047485	-6.566066679021331e-09	-5.064271826055576e-09
398	-19935.38358873363	-6.57189842004316e-09	-5.070559547941101e-09
399	-19935.2208269924	-6.577385342071878e-09	-5.07662491693948e-09
400	-19935.05806525118	-6.583429696186025e-09	-5.083169669297239e-09
401	-19934.89530350996	-6.589107470538245e-09	-5.0894715859994006e-09
402	-19934.73254176873	-6.595344209835227e-09	-5.0962477659185484e-09
403	-19934.5697800275	-6.6011932287363705e-09	-5.102760812123078e-09
404	-19934.407018286278	-6.6075999962947224e-09	-5.109742060372861e-09
405	-19934.244256545055	-6.613599756871771e-09	-5.116442002264853e-09
406	-19934.081494803828	-6.620151485415456e-09	-5.12360191943138e-09
407	-19933.9187330626	-6.626281794111047e-09	-5.130463325522628e-09
408	-19933.755971321378	-6.632956787292e-09	-5.137774427783732e-09
409	-19933.593209580155	-6.6391950929461934e-09	-5.1447704187683264e-09
410	-19933.43044783893	-6.645966988546327e-09	-5.152203366129256e-09
411	-19933.267686097704	-6.652290342655299e-09	-5.1593065361882876e-09
412	-19933.10492435648	-6.659135140772094e-09	-5.166832185879622e-09
413	-19932.94216261525	-6.665520219794858e-09	-5.174015548307708e-09
414	-19932.779400874027	-6.672410420927111e-09	-5.18160277411979e-09
415	-19932.616639132804	-6.6788341122526424e-09	-5.188837443910994e-09
416	-19932.453877391577	-6.685744730754315e-09	-5.196457389386013e-09
417	-19932.29111565035	-6.692181796710341e-09	-5.203714213107001e-09
418	-19932.128353909124	-6.699083923721641e-09	-5.211335228632545e-09
419	-19931.9655921679	-6.7055103912504045e-09	-5.2185835931316885e-09
420	-19931.80283042668	-6.712378472356816e-09	-5.226172416611753e-09
421	-19931.640068685447	-6.718769097969615e-09	-5.233384367864857e-09
422	-19931.477306944227	-6.72557605425159e-09	-5.240913570476057e-09
423	-19931.314545203	-6.731904820088081e-09	-5.24805720778816e-09
424	-19931.151783461773	-6.738622032116811e-09	-5.255490696347382e-09
425	-19930.98902172055	-6.744863625700277e-09	-5.262537110426369e-09
426	-19930.82625997933	-6.751464804271155e-09	-5.2698476412728885e-09
427	-19930.663498238104	-6.7575941981301e-09	-5.276767528442763e-09
428	-19930.50073649688	-6.764051370665747e-09	-5.283920425713424e-09
429	-19930.33797475565	-6.770042151055782e-09	-5.2906851579878695e-09
430	-19930.17521301443	-6.776328913648708e-09	-5.29765005034948e-09
431	-19930.0124512732	-6.7821571182154224e-09	-5.304229291101642e-09
432	-19929.84968953197	-6.788246031567251e-09	-5.310976608360332e-09
433	-19929.686927790754	-6.793886947199235e-09	-5.3173393454304255e-09
434	-19929.524166049523	-6.799750515865088e-09	-5.323840637522393e-09
435	-19929.3614043083	-6.8051798524806045e-09	-5.3299622893204895e-09
436	-19929.198642567077	-6.810794639166329e-09	-5.336186251111816e-09
437	-19929.03588082585	-6.81598718556792e-09	-5.342038507484681e-09
438	-19928.873119084627	-6.821327805939045e-09	-5.347959547327361e-09
439	-19928.7103573434	-6.826260752584243e-09	-5.353514237939803e-09
440	-19928.547595602173	-6.831302012430377e-09	-5.359103077666322e-09
441	-19928.384833860946	-6.835952491997365e-09	-5.364335613827924e-09
442	-19928.222072119726	-6.8406727773534465e-09	-5.369569369088082e-09
443	-19928.059310378496	-6.845019489671153e-09	-5.374454564426882e-09
444	-19927.896548637276	-6.849395424945809e-09	-5.3793052651960286e-09
445	-19927.733786896046	-6.853416557064866e-09	-5.383821333293624e-09
446	-19927.571025154823	-6.857427776129458e-09	-5.388268363541397e-09
447	-19927.408263413603	-6.861105256172407e-09	-5.392393825660625e-09
448	-19927.245501672372	-6.8647317799733e-09	-5.396415795681916e-09
449	-19927.082739931153	-6.868045614456902e-09	-5.4001272913131e-09
450	-19926.919978189922	-6.871269966028703e-09	-5.403703301285136e-09
451	-19926.757216448703	-6.8742039205677935e-09	-5.406984575378775e-09
452	-19926.594454707476	-6.877007901254556e-09	-5.4100953102209314e-09
453	-19926.431692966245	-6.879544901770266e-09	-5.41292954818198e-09
454	-19926.268931225026	-6.881912639848525e-09	-5.415560450245228e-09
455	-19926.106169483803	-6.884040639140813e-09	-5.417929769992301e-09
456	-19925.943407742565	-6.885960067317405e-09	-5.4200662003112154e-09
457	-19925.780646001345	-6.887660618880224e-09	-5.421958722970043e-09
458	-19925.617884260122	-6.889122171604767e-09	-5.423589192291418e-09
459	-19925.45512251889	-6.89038899213537e-09	-5.424992963093101e-09
460	-19925.292360777676	-6.891378291712649e-09	-5.4261037648076894e-09
461	-19925.129599036445	-6.892200250938292e-09	-5.427011711515096e-09
462	-19924.966837295226	-6.892710787583325e-09	-5.427597399960623e-09
463	-19924.804075554	-6.893081650423634e-09	-5.427998637474416e-09
464	-19924.64131381277	-6.893106351495267e-09	-5.428053599419238e-09
465	-19924.47855207155	-6.893016092745037e-09	-5.427942856965077e-09
466	-19924.31579033032	-6.892552528831577e-09	-5.42746244080212e-09
467	-19924.153028589095	-6.892000299388088e-09	-5.4268369760261135e-09
468	-19923.99026684787	-6.891044735124622e-09	-5.425821524941233e-09
469	-19923.82750510665	-6.890027670534185e-09	-5.424680984734683e-09
470	-19923.66474336542	-6.8885798557069066e-09	-5.423129646132646e-09
471	-19923.5019816242	-6.887099694755648e-09	-5.421475681853911e-09
472	-19923.339219882968	-6.885162087431906e-09	-5.41939301404932e-09
473	-19923.17645814174	-6.883217346180242e-09	-5.417228554526299e-09
474	-19923.013696400518	-6.880794858812004e-09	-5.414619422505591e-09
475	-19922.85093465929	-6.878389882526079e-09	-5.411951778540652e-09
476	-19922.688172918075	-6.8754887194978256e-09	-5.408823747511021e-09
477	-19922.525411176848	-6.8726307623253265e-09	-5.4056588332223885e-09
478	-19922.362649435618	-6.869258758461481e-09	-5.402023737311725e-09
479	-19922.199887694398	-6.865955911932265e-09	-5.398373909190915e-09
480	-19922.037125953168	-6.862124223332842e-09	-5.394244204325881e-09
481	-19921.874364211948	-6.858384842880748e-09	-5.390120821451143e-09
482	-19921.711602470717	-6.854105792608507e-09	-5.385510625516657e-09
483	-19921.548840729494	-6.849943138564271e-09	-5.380929381748219e-09
484	-19921.386078988275	-6.845232362040345e-09	-5.375856749336316e-09
485	-19921.223317247044	-6.840660650862153e-09	-5.370833474020697e-09
486	-19921.060555505817	-6.8355335706675354e-09	-5.365319113737423e-09
487	-19920.897793764594	-6.830570526388726e-09	-5.359874446776299e-09
488	-19920.735032023367	-6.825046421022607e-09	-5.353937641290108e-09
489	-19920.572270282144	-6.819706894665644e-09	-5.348092515277511e-09
490	-19920.40950854092	-6.813807204000298e-09	-5.3417580857931024e-09
491	-19920.24674679969	-6.80811216822413e-09	-5.335534906433689e-09
492	-19920.08398505847	-6.801859580788462e-09	-5.328828452474305e-09
493	-19919.921223317247	-6.795831060048226e-09	-5.322251320385875e-09
494	-19919.758461576017	-6.789249538861722e-09	-5.31520145296673e-09
495	-19919.595699834797	-6.7829114257309925e-09	-5.3082985633541125e-09
496	-19919.432938093567	-6.776026587458467e-09	-5.300931936286066e-09
497	-19919.270176352344	-6.769402124368333e-09	-5.293733408413789e-09
498	-19919.10741461112	-6.762243287396246e-09	-5.286080822923225e-09
499	-19918.94465286989	-6.7553600841471586e-09	-5.278613921706994e-09
500	-19918.781891128667	-6.747955469247538e-09	-5.270710270915164e-09
501	-19918.61912938744	-6.74084138794734e-09	-5.263005692755925e-09
502	-19918.456367646213	-6.733221561394406e-09	-5.25488323178631e-09
503	-19918.293605904997	-6.725905498893353e-09	-5.246975540707756e-09
504	-19918.130844163767	-6.718102420163093e-09	-5.2386681122574864e-09
505	-19917.96808242254	-6.710614509470415e-09	-5.230591971266155e-09
506	-19917.80532068132	-6.702660540200356e-09	-5.222133979061972e-09
507	-19917.64255894009	-6.695031831801473e-09	-5.213922388692147e-09
508	-19917.47979719887	-6.68696164843195e-09	-5.205354264068297e-09
509	-19917.317035457636	-6.679226469602889e-09	-5.19704091249017e-09
510	-19917.154273716413	-6.671073382380765e-09	-5.1883992327084045e-09
511	-19916.991511975193	-6.663263034982276e-09	-5.1800228008380495e-09
512	-19916.82875023397	-6.655064386919775e-09	-5.171345002736378e-09
513	-19916.66598849274	-6.647213085109707e-09	-5.162941790065113e-09
514	-19916.50322675152	-6.639002502000435e-09	-5.154263744335837e-09
515	-19916.34046501029	-6.631144079763724e-09	-5.145872218674346e-09
516	-19916.17770326907	-6.6229575844646305e-09	-5.137235743707066e-09
517	-19916.01494152784	-6.615128215848935e-09	-5.128890413102809e-09
518	-19915.852179786616	-6.607003950781828e-09	-5.120333266812876e-09
519	-19915.689418045393	-6.599235507043827e-09	-5.112073195946803e-09
520	-19915.52665630417	-6.591208648113437e-09	-5.103631841466932e-09
521	-19915.363894562943	-6.583538606848264e-09	-5.095495477603434e-09
522	-19915.201132821716	-6.5756431108796154e-09	-5.0872080552957414e-09
523	-19915.03837108049	-6.568104908711692e-09	-5.079229288465645e-09
524	-19914.875609339266	-6.560378512511386e-09	-5.071135902223578e-09
525	-19914.712847598043	-6.553006399033092e-09	-5.063351731799343e-09
526	-19914.550085856816	-6.545483492682454e-09	-5.055486668648139e-09
527	-19914.38732411558	-6.538309446090303e-09	-5.04793212866548e-09
528	-19914.22456237437	-6.531025620885992e-09	-5.040332355826024e-09
529	-19914.06180063314	-6.524084805331174e-09	-5.033042817792115e-09
530	-19913.899038891923	-6.517072033172206e-09	-5.025743043583118e-09
531	-19913.73627715069	-6.510395736646067e-09	-5.01875224845703e-09
532	-19913.573515409465	-6.503687030989983e-09	-5.01178455227073e-09
533	-19913.410753668242	-6.49730778145957e-09	-5.005124878113057e-09
534	-19913.24799192701	-6.490935094714763e-09	-4.998522842113216e-09
535	-19913.085230185796	-6.4848775520354405e-09	-4.99222469131444e-09
536	-19912.92246844456	-6.478871533322609e-09	-4.986018591288458e-09
537	-19912.759706703335	-6.473170240378932e-09	-4.980111092703535e-09
538	-19912.59694496211	-6.467556171453661e-09	-4.974329964135546e-09
539	-19912.434183220892	-6.462238634875343e-09	-4.968840792287614e-09
540	-19912.27142147966	-6.457044542357823e-09	-4.9635127670910255e-09
541	-19912.108659738435	-6.452131970546592e-09	-4.958467407091595e-09
542	-19911.94589799721	-6.4473853092422504e-09	-4.953616443810366e-09
543	-19911.78313625599	-6.4429019482080955e-09	-4.949039412765759e-09
544	-19911.62037451476	-6.438623268549191e-09	-4.944688161482482e-09
545	-19911.457612773534	-6.434595859232402e-09	-4.94060229960771e-09
546	-19911.294851032315	-6.4308056331810895e-09	-4.936771361455279e-09
547	-19911.13208929109	-6.4272520438815745e-09	-4.93319582437757e-09
548	-19910.969327549865	-6.423969118646236e-09	-4.929904031759614e-09
549	-19910.80656580864	-6.420906905645061e-09	-4.9268561644820404e-09
550	-19910.64380406741	-6.418150312453757e-09	-4.924118244359126e-09
551	-19910.481042326188	-6.415593244607653e-09	-4.921612649251466e-09
552	-19910.318280584965	-6.413375879720002e-09	-4.919445116538967e-09
553	-19910.155518843738	-6.411340750250378e-09	-4.917493198068036e-09
554	-19909.99275710251	-6.409673580960148e-09	-4.915904901827002e-09
555	-19909.829995361284	-6.40817014625275e-09	-4.914518557000697e-09
556	-19909.66723362006	-6.407064081438313e-09	-4.913517995598516e-09
557	-19909.50447187884	-6.4061018978806655e-09	-4.912704754992122e-09
558	-19909.341710137607	-6.405562707589856e-09	-4.912297029890469e-09
559	-19909.178948396384	-6.40514571109665e-09	-4.9120604573307275e-09
560	-19909.016186655164	-6.405178831564461e-09	-4.912250089907008e-09
561	-19908.853424913937	-6.405314680884809e-09	-4.912592283436796e-09
562	-19908.690663172718	-6.405919669050056e-09	-4.913378215626577e-09
563	-19908.527901431487	-6.406607331508264e-09	-4.914299525953763e-09
564	-19908.365139690257	-6.407785313772307e-09	-4.915678395530785e-09
565	-19908.202377949037	-6.409023171707377e-09	-4.917176756207272e-09
566	-19908.039616207807	-6.410769594943361e-09	-4.919142752660057e-09
567	-19907.876854466587	-6.412554249962174e-09	-4.921211547346477e-09
568	-19907.714092725357	-6.414862396712504e-09	-4.923758961378549e-09
569	-19907.551330984134	-6.417189973601875e-09	-4.926388727524213e-09
570	-19907.388569242907	-6.42005136833927e-09	-4.9295061944858725e-09
571	-19907.225807501683	-6.422911249058611e-09	-4.932687391384234e-09
572	-19907.06304576046	-6.426313993384906e-09	-4.93635910374874e-09
573	-19906.900284019237	-6.429693888976456e-09	-4.9400779363838866e-09
574	-19906.737522278007	-6.433624853134251e-09	-4.944289634147396e-09
575	-19906.574760536787	-6.437511627458433e-09	-4.9485294946335135e-09
576	-19906.41199879556	-6.441953648789183e-09	-4.9532630200284274e-09
577	-19906.249237054337	-6.446332560977495e-09	-4.958005442809217e-09
578	-19906.086475313106	-6.451266091283313e-09	-4.963241061644884e-09
579	-19905.923713571887	-6.456117939145573e-09	-4.96846450549689e-09
580	-19905.76095183066	-6.461524010526153e-09	-4.974176810820992e-09
581	-19905.598190089437	-6.466826799625998e-09	-4.979860622781924e-09
582	-19905.435428348206	-6.472681031246055e-09	-4.986024118835672e-09
583	-19905.27266660698	-6.478413155727419e-09	-4.992141815041389e-09
584	-19905.10990486576	-6.484688928952046e-09	-4.9987306516382436e-09
585	-19904.947143124533	-6.490826109237858e-09	-5.005254642778555e-09
586	-19904.78438138331	-6.4974970650411196e-09	-5.012239578506768e-09
587	-19904.621619642083	-6.504013277536148e-09	-5.019141789647765e-09
588	-19904.45885790086	-6.511049703780206e-09	-5.026489421781881e-09
589	-19904.29609615964	-6.517913843638089e-09	-5.033739466896044e-09
590	-19904.133334418406	-6.525285900545909e-09	-5.0414189754176e-09
591	-19903.970572677186	-6.532469612732116e-09	-5.048982876621728e-09
592	-19903.80781093596	-6.54014273868945e-09	-5.0569585551059165e-09
593	-19903.645049194725	-6.547614983681099e-09	-5.0648043020738814e-09
594	-19903.48228745351	-6.5555571523905755e-09	-5.073041809755921e-09
595	-19903.319525712286	-6.563282872717746e-09	-5.081133371770497e-09
596	-19903.156763971056	-6.571458326489795e-09	-5.089594516661044e-09
597	-19902.994002229836	-6.579404877419785e-09	-5.097895616464719e-09
598	-19902.83124048861	-6.58777529458805e-09	-5.106543645503752e-09
599	-19902.668478747386	-6.595908374519108e-09	-5.115017561160756e-09
600	-19902.50571700616	-6.604438148997469e-09	-5.12381448188801e-09
601	-19902.34295526493	-6.6127212095175474e-09	-5.132422543061527e-09
602	-19902.18019352371	-6.621371949319936e-09	-5.141328113311519e-09
603	-19902.017431782482	-6.629765746766829e-09	-5.1500341795745614e-09
604	-19901.854670041255	-6.638501727002729e-09	-5.1590062504262664e-09
605	-19901.691908300032	-6.6469716809200195e-09	-5.1677719048745774e-09
606	-19901.52914655881	-6.655749734487932e-09	-5.176772873517108e-09
607	-19901.36638481759	-6.6642581398500825e-09	-5.185555606802093e-09
608	-19901.203623076355	-6.6730421978454855e-09	-5.19454782408515e-09
609	-19901.04086133513	-6.681548764971008e-09	-5.20331070150556e-09
610	-19900.8780995939	-6.69029782365542e-09	-5.212250995267752e-09
611	-19900.71533785268	-6.698767731492551e-09	-5.22095436499569e-09
612	-19900.552576111455	-6.707444749971216e-09	-5.229803338770397e-09
613	-19900.38981437024	-6.715838712668552e-09	-5.238410710339886e-09
614	-19900.22705262901	-6.7244040502379676e-09	-5.2471306926253474e-09
615	-19900.064290887778	-6.732684241139389e-09	-5.255601904994389e-09
616	-19899.901529146562	-6.741100115525529e-09	-5.2641526812526925e-09
617	-19899.738767405328	-6.749232375758285e-09	-5.272451581636277e-09
618	-19899.576005664112	-6.7574616668666e-09	-5.280797679071868e-09
619	-19899.413243922878	-6.765407212119567e-09	-5.288887912996872e-09
620	-19899.25048218165	-6.773414352483028e-09	-5.296990699394301e-09
621	-19899.08772044043	-6.781138892262518e-09	-5.30483765660004e-09
622	-19898.9249586992	-6.788887560536474e-09	-5.312662856259596e-09
623	-19898.76219695798	-6.796359416038759e-09	-5.320230387554569e-09
624	-19898.59943521675	-6.803815772244829e-09	-5.327744830765232e-09
625	-19898.436673475528	-6.810999059009105e-09	-5.335000956321139e-09
626	-19898.273911734304	-6.818130441554498e-09	-5.342172154144812e-09
627	-19898.11114999308	-6.824995743833027e-09	-5.349086076749715e-09
628	-19897.948388251854	-6.8317709984113105e-09	-5.355880706117674e-09
629	-19897.78562651063	-6.838287411885516e-09	-5.362423709150496e-09
630	-19897.622864769408	-6.844677551176201e-09	-5.368814841557534e-09
631	-19897.46010302818	-6.850817599613231e-09	-5.374956467199293e-09
632	-19897.297341286958	-6.856793912673511e-09	-5.380916688704893e-09
633	-19897.134579545724	-6.862529208784237e-09	-5.386632882925964e-09
634	-19896.971817804504	-6.868067919847449e-09	-5.3921370201125445e-09
635	-19896.80905606328	-6.873375146079897e-09	-5.397403033003886e-09
636	-19896.64629432205	-6.878450768459297e-09	-5.402428791126334e-09
637	-19896.483532580827	-6.883307859408282e-09	-5.407222914218901e-09
638	-19896.3207708396	-6.887898757023786e-09	-5.411748870120065e-09
639	-19896.158009098373	-6.892284826550555e-09	-5.416050906257626e-09
640	-19895.995247357154	-6.896373102231771e-09	-5.420058819920845e-09
641	-19895.83248561593	-6.900266885997946e-09	-5.423851650296762e-09
642	-19895.669723874704	-6.903835510280612e-09	-5.427325518224618e-09
643	-19895.506962133477	-6.907224305591086e-09	-5.430594074294232e-09
644	-19895.34420039225	-6.910258139788942e-09	-5.433521479115666e-09
645	-19895.181438651027	-6.913125638109522e-09	-5.436251966921436e-09
646	-19895.018676909804	-6.915612921344866e-09	-5.438620929049053e-09
647	-19894.855915168573	-6.917949646436617e-09	-5.440804495508583e-09
648	-19894.693153427354	-6.919879101828487e-09	-5.442605910474857e-09
649	-19894.53039168613	-6.921674952204465e-09	-5.444234645874458e-09
650	-19894.367629944903	-6.923041867775021e-09	-5.4454630351667455e-09
651	-19894.20486820368	-6.924288818608292e-09	-5.446530953217474e-09
652	-19894.04210646245	-6.925086959662997e-09	-5.447182321594133e-09
653	-19893.87934472123	-6.925783250932153e-09	-5.447687083157343e-09
654	-19893.71658298	-6.9260104656956135e-09	-5.4477615881540775e-09
655	-19893.553821238776	-6.9261531617376154e-09	-5.4477039267575004e-09
656	-19893.391059497553	-6.9258107005544065e-09	-5.447201958471091e-09
657	-19893.228297756326	-6.92539918559836e-09	-5.446581744045738e-09
658	-19893.065536015107	-6.924490758809944e-09	-5.4455082056152684e-09
659	-19892.902774273876	-6.923529247494385e-09	-5.444331832576224e-09
660	-19892.740012532642	-6.922057532310569e-09	-5.4426930134767335e-09
661	-19892.577250791426	-6.920552441939647e-09	-5.440965698674773e-09
662	-19892.414489050203	-6.918528248759387e-09	-5.438772578061639e-09
663	-19892.251727308976	-6.916486292872489e-09	-5.436505234832078e-09
664	-19892.08896556775	-6.913918435251369e-09	-5.433766944587988e-09
665	-19891.926203826526	-6.911348219943025e-09	-5.430969682420241e-09
666	-19891.763442085303	-6.908250770992708e-09	-5.427702010270702e-09
667	-19891.600680344076	-6.9051665724738965e-09	-5.42438964449872e-09
668	-19891.43791860285	-6.901552150058046e-09	-5.4206074596458424e-09
669	-19891.275156861626	-6.897968876353217e-09	-5.416795827412522e-09
670	-19891.1123951204	-6.893856492156683e-09	-5.412517641647039e-09
671	-19890.949633379172	-6.889790047434192e-09	-5.408225256210858e-09
672	-19890.786871637956	-6.88519772345844e-09	-5.4034705807734125e-09
673	-19890.624109896722	-6.880667101902059e-09	-5.398716278287072e-09
674	-19890.461348155495	-6.875616938293047e-09	-5.3935076326286666e-09
675	-19890.298586414276	-6.8706425520876245e-09	-5.388316084844007e-09
676	-19890.13582467305	-6.865157053602784e-09	-5.3826779136945954e-09
677	-19889.973062931826	-6.859761123834029e-09	-5.37706892553167e-09
678	-19889.810301190595	-6.853865148541176e-09	-5.371026629247818e-09
679	-19889.64753944937	-6.848073118840204e-09	-5.365027645732945e-09
680	-19889.484777708145	-6.841792459795093e-09	-5.358609996074113e-09
681	-19889.322015966925	-6.835628238914531e-09	-5.352247385035994e-09
682	-19889.1592542257	-6.8289929161155294e-09	-5.345479596260189e-09
683	-19888.996492484475	-6.822485365147119e-09	-5.3387825388665295e-09
684	-19888.83373074325	-6.815520662895697e-09	-5.331697174467462e-09
685	-19888.670969002025	-6.808698375104933e-09	-5.324692463826189e-09
686	-19888.508207260802	-6.801437840334611e-09	-5.3173203697903475e-09
687	-19888.345445519568	-6.7943299244546895e-09	-5.310041975268129e-09
688	-19888.18268377835	-6.786804896518733e-09	-5.3024142037969226e-09
689	-19888.019922037125	-6.779440953472845e-09	-5.294892405950818e-09
690	-19887.8571602959	-6.771685044028641e-09	-5.287041317161467e-09
691	-19887.69439855467	-6.7640974180837595e-09	-5.279308387343815e-09
692	-19887.531636813444	-6.756142021724189e-09	-5.271270038323775e-09
693	-19887.36887507222	-6.748364641800887e-09	-5.263357822612005e-09
694	-19887.206113330998	-6.740245256044033e-09	-5.255165605111578e-09
695	-19887.043351589768	-6.7323092039664796e-09	-5.247108807289417e-09
696	-19886.880589848544	-6.724059643772749e-09	-5.23879677828855e-09
697	-19886.717828107325	-6.71599955688621e-09	-5.23062889887792e-09
698	-19886.555066366098	-6.7076554753303215e-09	-5.22223220265118e-09
699	-19886.39230462488	-6.6995048872807835e-09	-5.213987863605805e-09
700	-19886.229542883648	-6.691101268858892e-09	-5.20554279812797e-09
701	-19886.066781142417	-6.682894047959523e-09	-5.1972543820446065e-09
702	-19885.9040194012	-6.674465571001933e-09	-5.188795984347744e-09
703	-19885.741257659967	-6.666236214930656e-09	-5.1804987649279756e-09
704	-19885.57849591875	-6.657817798745546e-09	-5.172060158406154e-09
705	-19885.415734177517	-6.6496011898076015e-09	-5.163789992802725e-09
706	-19885.25297243629	-6.641227798712029e-09	-5.1554055842762155e-09
707	-19885.090210695067	-6.633056895807333e-09	-5.14719471013064e-09
708	-19884.927448953844	-6.624762265556588e-09	-5.138900211215886e-09
709	-19884.764687212624	-6.6166704337957235e-09	-5.130781179247467e-09
710	-19884.601925471397	-6.6084906383073905e-09	-5.122609424610192e-09
711	-19884.43916373017	-6.600509500079459e-09	-5.114615043444688e-09
712	-19884.276401988947	-6.592476809576321e-09	-5.106598610685088e-09
713	-19884.11364024772	-6.584640993601051e-09	-5.098761869994894e-09
714	-19883.950878506497	-6.5767856927765215e-09	-5.090932590069405e-09
715	-19883.788116765274	-6.569126196003757e-09	-5.08328471141645e-09
716	-19883.625355024047	-6.561480676526182e-09	-5.075673815595652e-09
717	-19883.46259328282	-6.5540282530795366e-09	-5.068242429820497e-09
718	-19883.299831541597	-6.5466241694044825e-09	-5.060880110865984e-09
719	-19883.137069800367	-6.539405342232679e-09	-5.053695915186264e-09
720	-19882.97430805914	-6.5322717084227376e-09	-5.046609602558637e-09
721	-19882.81154631792	-6.525318498664856e-09	-5.0397006550344905e-09
722	-19882.648784576693	-6.518482396445985e-09	-5.032918371876884e-09
723	-19882.48602283547	-6.511820911877187e-09	-5.026310758295409e-09
724	-19882.323261094243	-6.505309494579789e-09	-5.019858699146221e-09
725	-19882.16049935302	-6.49896492646352e-09	-5.013578771596369e-09
726	-19881.9977376118	-6.49280407267836e-09	-5.007479863858314e-09
727	-19881.83497587057	-6.486800211521329e-09	-5.001549110661662e-09
728	-19881.672214129343	-6.4810127857004595e-09	-4.9958283632899374e-09
729	-19881.509452388123	-6.475375616030739e-09	-4.9902703914630044e-09
730	-19881.346690646893	-6.469982151314892e-09	-4.984947264855236e-09
731	-19881.18392890567	-6.464731808497317e-09	-4.979783490652225e-09
732	-19881.021167164443	-6.4597539179151345e-09	-4.974878601802833e-09
733	-19880.85840542322	-6.454908902363443e-09	-4.970126314751186e-09
734	-19880.695643681993	-6.450365379494808e-09	-4.965657844636498e-09
735	-19880.53288194077	-6.4459445690621555e-09	-4.961334244218429e-09
736	-19880.370120199543	-6.4418502358226505e-09	-4.9573158887396895e-09
737	-19880.20735845832	-6.437870779382192e-09	-4.9534388342002074e-09
738	-19880.044596717093	-6.434242871255675e-09	-4.9498867636470565e-09
739	-19879.881834975866	-6.4307192377480775e-09	-4.946467770919973e-09
740	-19879.719073234643	-6.427568198062331e-09	-4.943393011211159e-09
741	-19879.556311493412	-6.424510766544666e-09	-4.940445043593717e-09
742	-19879.393549752192	-6.421849758980193e-09	-4.937857807569725e-09
743	-19879.23078801097	-6.41927091635152e-09	-4.93538992588231e-09
744	-19879.068026269742	-6.417108030834448e-09	-4.93329951648216e-09
745	-19878.90526452852	-6.4150165123928036e-09	-4.931320117800198e-09
746	-19878.74250278729	-6.413358293051398e-09	-4.929732749901972e-09
747	-19878.579741046062	-6.411761190276552e-09	-4.9282471743460345e-09
748	-19878.416979304842	-6.4106129277742155e-09	-4.9271675589810396e-09
749	-19878.254217563615	-6.409514608250645e-09	-4.926181209296544e-09
750	-19878.091455822392	-6.408880150977749e-09	-4.925610991132504e-09
751	-19877.92869408117	-6.408283125687951e-09	-4.925125559058807e-09
752	-19877.76593233994	-6.4081626033584665e-09	-4.925066287969759e-09
753	-19877.60317059872	-6.408070150777172e-09	-4.925081493365332e-09
754	-19877.44040885749	-6.40846135880424e-09	-4.925531235703034e-09
755	-19877.27764711626	-6.408870951140843e-09	-4.926046702134136e-09
756	-19877.114885375042	-6.409774255160176e-09	-4.9270015024222095e-09
757	-19876.95212363381	-6.410682243317039e-09	-4.928014681900038e-09
758	-19876.789361892595	-6.4120889839427485e-09	-4.9294697786830674e-09
759	-19876.62660015136	-6.413493344171167e-09	-4.930974549981502e-09
760	-19876.463838410145	-6.4153988791280565e-09	-4.932923862028135e-09
761	-19876.30107666891	-6.4172927071115425e-09	-4.9349123074126825e-09
762	-19876.138314927688	-6.4196869741284904e-09	-4.937346888038343e-09
763	-19875.975553186465	-6.422061638329058e-09	-4.939812148033441e-09
764	-19875.81279144524	-6.424935469518608e-09	-4.9427197360639315e-09
765	-19875.65002970402	-6.427779682708757e-09	-4.945651899322016e-09
766	-19875.487267962788	-6.431120416067726e-09	-4.949020299232803e-09
767	-19875.32450622157	-6.434424312744985e-09	-4.952406044275389e-09
768	-19875.161744480338	-6.4382173891052986e-09	-4.956222500417965e-09
769	-19874.99898273912	-6.441966368566229e-09	-4.96004729301764e-09
770	-19874.836220997888	-6.446196964397999e-09	-4.964297835906611e-09
771	-19874.673459256665	-6.450376188931e-09	-4.968547399725375e-09
772	-19874.51069751544	-6.455028903438421e-09	-4.973211663151107e-09
773	-19874.34793577421	-6.4596211082154375e-09	-4.977871104515207e-09
774	-19874.185174032988	-6.464674799182506e-09	-4.982931162198824e-09
775	-19874.02241229176	-6.469663480961183e-09	-4.987979991813684e-09
776	-19873.859650550534	-6.4750970333015375e-09	-4.99341827867754e-09
777	-19873.696888809314	-6.4804626571498905e-09	-4.99883700703514e-09
778	-19873.53412706809	-6.486257580002498e-09	-5.004631003566089e-09
779	-19873.371365326864	-6.491977593034119e-09	-5.01039988277483e-09
780	-19873.208603585637	-6.4981113237441835e-09	-5.016527094759768e-09
781	-19873.045841844418	-6.504163534761751e-09	-5.0226240124847724e-09
782	-19872.883080103198	-6.510611122606489e-09	-5.029061431835459e-09
783	-19872.720318361968	-6.516974093682663e-09	-5.0354619858653736e-09
784	-19872.557556620734	-6.523710855638491e-09	-5.042184170349671e-09
785	-19872.394794879518	-6.530359518765211e-09	-5.048864878823541e-09
786	-19872.232033138287	-6.537358196337586e-09	-5.055848289109114e-09
787	-19872.069271397064	-6.5442677213492775e-09	-5.062783933190897e-09
788	-19871.906509655837	-6.5515028669116316e-09	-5.070000142895848e-09
789	-19871.743747914607	-6.558646021383698e-09	-5.0771652190743485e-09
790	-19871.580986173387	-6.566088483541608e-09	-5.084586149359923e-09
791	-19871.41822443216	-6.5734389359827765e-09	-5.091953503328609e-09
792	-19871.25546269094	-6.581061756165147e-09	-5.099554798719614e-09
793	-19871.09270094971	-6.588591285580851e-09	-5.1070961761258585e-09
794	-19870.929939208487	-6.596365485701193e-09	-5.114845665471766e-09
795	-19870.767177467267	-6.604043191578121e-09	-5.122533781801835e-09
796	-19870.604415726044	-6.6119393658206006e-09	-5.130404002994337e-09
797	-19870.441653984806	-6.6197415882129925e-09	-5.138210237178854e-09
798	-19870.278892243587	-6.627728233126211e-09	-5.146171268313569e-09
799	-19870.116130502363	-6.635621755742257e-09	-5.154066012503169e-09
800	-19869.953368761137	-6.643670409886515e-09	-5.162089035159188e-09
801	-19869.79060701991	-6.651624850519247e-09	-5.170042539226438e-09
802	-19869.627845278686	-6.659704304200758e-09	-5.1780977704486085e-09
803	-19869.46508353746	-6.667691787184886e-09	-5.186079841895123e-09
804	-19869.302321796236	-6.675771620859996e-09	-5.194136032598848e-09
805	-19869.13956005501	-6.683760650402266e-09	-5.20211800439794e-09
806	-19868.976798313786	-6.691810131520307e-09	-5.210146019995684e-09
807	-19868.81403657256	-6.699771874500485e-09	-5.218097330308824e-09
808	-19868.651274831333	-6.707759807549782e-09	-5.226065128199451e-09
809	-19868.488513090113	-6.715662325525546e-09	-5.23395771492645e-09
810	-19868.325751348882	-6.723559754359026e-09	-5.241837914704994e-09
811	-19868.162989607656	-6.731373239609074e-09	-5.249638317814755e-09
812	-19868.000227866432	-6.739149628967193e-09	-5.257400664739652e-09
813	-19867.83746612521	-6.746845715870527e-09	-5.265083621776584e-09
814	-19867.674704383982	-6.754471457036354e-09	-5.272697163174437e-09
815	-19867.51194264276	-6.762020646008731e-09	-5.2802311249582725e-09
816	-19867.34918090153	-6.769465730819442e-09	-5.287667774485095e-09
817	-19867.186419160313	-6.776836864717948e-09	-5.295026077024323e-09
818	-19867.023657419086	-6.784073813077832e-09	-5.302258202881967e-09
819	-19866.86089567786	-6.79124081391367e-09	-5.309412292968601e-09
820	-19866.698133936636	-6.798241604764447e-09	-5.316410796155709e-09
821	-19866.53537219541	-6.805176709485517e-09	-5.323331293374858e-09
822	-19866.372610454182	-6.811914025447928e-09	-5.330071864759277e-09
823	-19866.209848712962	-6.818588831625932e-09	-5.33673295423697e-09
824	-19866.047086971732	-6.825037165579331e-09	-5.343187649130657e-09
825	-19865.88432523051	-6.8314249215153125e-09	-5.349564470895769e-09
826	-19865.721563489282	-6.837558491590229e-09	-5.355708336042988e-09
827	-19865.55880174806	-6.843636076742715e-09	-5.361773750840776e-09
828	-19865.39604000683	-6.8494303351802624e-09	-5.367583755209744e-09
829	-19865.2332782656	-6.855172704842249e-09	-5.3733153482486535e-09
830	-19865.07051652438	-6.8606059359698806e-09	-5.378766952071117e-09
831	-19864.90775478316	-6.865989862130575e-09	-5.3841410551964684e-09
832	-19864.74499304193	-6.871039198756516e-09	-5.389213878947805e-09
833	-19864.582231300705	-6.876042279304986e-09	-5.394209090359178e-09
834	-19864.419469559485	-6.880688406199572e-09	-5.3988815102743015e-09
835	-19864.256707818262	-6.8852898260053225e-09	-5.40347609804491e-09
836	-19864.093946077035	-6.889512314895057e-09	-5.407729106889978e-09
837	-19863.931184335812	-6.893694764431683e-09	-5.411904982731092e-09
838	-19863.768422594578	-6.897475664915649e-09	-5.415721455093635e-09
839	-19863.60566085336	-6.901220749020069e-09	-5.4194592597872395e-09
840	-19863.442899112128	-6.904545487820635e-09	-5.422821497362693e-09
841	-19863.28013737091	-6.907834274010077e-09	-5.4261060522174354e-09
842	-19863.11737562968	-6.910688241470911e-09	-5.4289989005698e-09
843	-19862.95461388845	-6.913506912185382e-09	-5.431815727946312e-09
844	-19862.79185214723	-6.91587619738553e-09	-5.434226430318653e-09
845	-19862.629090406004	-6.9182135821187264e-09	-5.43656080303395e-09
846	-19862.466328664785	-6.920086482690104e-09	-5.438477757223259e-09
847	-19862.303566923558	-6.921931417642783e-09	-5.440320284429198e-09
848	-19862.14080518233	-6.9232980418585055e-09	-5.441734457987424e-09
849	-19861.978043441104	-6.9246380896667e-09	-5.443071934720205e-09
850	-19861.81528169988	-6.925493922062591e-09	-5.443973667715274e-09
851	-19861.652519958658	-6.92632317004872e-09	-5.4448011997540755e-09
852	-19861.489758217434	-6.926658223921233e-09	-5.445183760234915e-09
853	-19861.326996476208	-6.9269701916515955e-09	-5.445492985733473e-09
854	-19861.16423473498	-6.9267841755146735e-09	-5.445355261587406e-09
855	-19861.001472993757	-6.9265743699122504e-09	-5.445141689555635e-09
856	-19860.838711252523	-6.925864514497561e-09	-5.44447713759355e-09
857	-19860.6759495113	-6.925128467783932e-09	-5.443739576360168e-09
858	-19860.513187770077	-6.923893423618205e-09	-5.442548846630148e-09
859	-19860.350426028854	-6.922636864527073e-09	-5.441285903848582e-09
860	-19860.18766428763	-6.92087691869569e-09	-5.4395713180231076e-09
861	-19860.024902546404	-6.91909547572612e-09	-5.437783454275405e-09
862	-19859.862140805177	-6.916819497305674e-09	-5.435547454743281e-09
863	-19859.69937906396	-6.914519535823277e-09	-5.4332394258749226e-09
864	-19859.536617322727	-6.91172810154449e-09	-5.43048661897872e-09
865	-19859.373855581503	-6.908915866033448e-09	-5.42766226108505e-09
866	-19859.211093840284	-6.905620267227386e-09	-5.424400919748468e-09
867	-19859.048332099053	-6.902301282951062e-09	-5.421069830575126e-09
868	-19858.885570357834	-6.898508985347578e-09	-5.417307574096534e-09
869	-19858.722808616603	-6.8946956427689364e-09	-5.413475973028973e-09
870	-19858.560046875373	-6.89041927939828e-09	-5.409227084381896e-09
871	-19858.397285134157	-6.886121176750552e-09	-5.404907759755457e-09
872	-19858.234523392926	-6.88137403765204e-09	-5.400182308994151e-09
873	-19858.071761651707	-6.876603988941994e-09	-5.395388536925463e-09
874	-19857.90899991048	-6.8714045398050385e-09	-5.390203291367228e-09
875	-19857.746238169246	-6.866179525273072e-09	-5.384951335519384e-09
876	-19857.583476428026	-6.860540499702866e-09	-5.379320917037123e-09
877	-19857.4207146868	-6.854878026011105e-09	-5.373625439622073e-09
878	-19857.257952945576	-6.8488219296015194e-09	-5.367571561196001e-09
879	-19857.095191204353	-6.842741316537461e-09	-5.361454084818959e-09
880	-19856.93242946313	-6.83628729914035e-09	-5.354996138102243e-09
881	-19856.769667721903	-6.82981009748377e-09	-5.348476223638272e-09
882	-19856.60690598068	-6.82298194478257e-09	-5.341635254456638e-09
883	-19856.444144239453	-6.816129603177872e-09	-5.334736700833139e-09
884	-19856.281382498222	-6.8089515726801974e-09	-5.327539571304672e-09
885	-19856.118620757003	-6.801748783543742e-09	-5.320284483660133e-09
886	-19855.955859015776	-6.79424792723056e-09	-5.3127562879400005e-09
887	-19855.793097274553	-6.786721109046456e-09	-5.305173113832475e-09
888	-19855.63033553333	-6.7789242171800315e-09	-5.297339607399888e-09
889	-19855.4675737921	-6.771103708644207e-09	-5.289455988511285e-09
890	-19855.30481205088	-6.763038241010873e-09	-5.281346636516661e-09
891	-19855.14205030965	-6.754948922078048e-09	-5.273189575271074e-09
892	-19854.979288568422	-6.746647946202425e-09	-5.2648372401694114e-09
893	-19854.8165268272	-6.7383222996664426e-09	-5.256438385619651e-09
894	-19854.653765085975	-6.729815774432104e-09	-5.247871537427578e-09
895	-19854.491003344756	-6.721286336134943e-09	-5.2392643951421855e-09
896	-19854.328241603525	-6.712607242179394e-09	-5.230516372678657e-09
897	-19854.165479862295	-6.703905868402049e-09	-5.2217322127480644e-09
898	-19854.00271812108	-6.695088959002189e-09	-5.212837728319889e-09
899	-19853.83995637985	-6.686251252702936e-09	-5.203912626996045e-09
900	-19853.677194638625	-6.677329589881773e-09	-5.194905667364299e-09
901	-19853.514432897402	-6.668388416050704e-09	-5.185873349036232e-09
902	-19853.35167115618	-6.659398466509249e-09	-5.1767900312532905e-09
903	-19853.18890941495	-6.650390719338801e-09	-5.167686491755649e-09
904	-19853.02614767373	-6.641369312967755e-09	-5.158564284484231e-09
905	-19852.863385932502	-6.632331246124879e-09	-5.149427321422741e-09
906	-19852.70062419128	-6.6233125868842395e-09	-5.140301458298859e-09
907	-19852.537862450048	-6.614283058354729e-09	-5.131168505259992e-09
908	-19852.375100708825	-6.605305768218931e-09	-5.1220781682734136e-09
909	-19852.2123389676	-6.596318251375349e-09	-5.1129838651213255e-09
910	-19852.049577226368	-6.587419241355052e-09	-5.103966144289312e-09
911	-19851.886815485148	-6.578513319668835e-09	-5.094953790540498e-09
912	-19851.72405374392	-6.569730866471096e-09	-5.0860460627729845e-09
913	-19851.561292002698	-6.560944879965158e-09	-5.077149842358853e-09
914	-19851.398530261475	-6.552313703488589e-09	-5.068391796137597e-09
915	-19851.23576852025	-6.543684974069697e-09	-5.059650342288177e-09
916	-19851.073006779025	-6.535245376024964e-09	-5.0510788143303205e-09
917	-19850.910245037798	-6.526808572776259e-09	-5.042530959755464e-09
918	-19850.747483296575	-6.518595987190666e-09	-5.034182246955798e-09
919	-19850.584721555348	-6.5103911139719224e-09	-5.025868006504756e-09
920	-19850.421959814124	-6.502440249581584e-09	-5.017778899338316e-09
921	-19850.259198072894	-6.494504262722127e-09	-5.009732583665076e-09
922	-19850.096436331674	-6.486851160613085e-09	-5.001940381391967e-09
923	-19849.93367459045	-6.4792170501432406e-09	-4.994200177929286e-09
924	-19849.77091284922	-6.471898143783025e-09	-4.986741592132674e-09
925	-19849.608151108	-6.464602595590001e-09	-4.979340507020901e-09
926	-19849.445389366767	-6.457648852965848e-09	-4.972248425380956e-09
927	-19849.282627625547	-6.450724731559977e-09	-4.965223764627213e-09
928	-19849.11986588432	-6.444170007176352e-09	-4.958531946323555e-09
929	-19848.9571041431	-6.437651537221206e-09	-4.9519158407209e-09
930	-19848.794342401874	-6.43152541432726e-09	-4.945657415405811e-09
931	-19848.631580660644	-6.4254428001240566e-09	-4.939481128633059e-09
932	-19848.468818919424	-6.419776825799576e-09	-4.933685790209579e-09
933	-19848.306057178204	-6.414159821348388e-09	-4.927982885783765e-09
934	-19848.143295436974	-6.408980912068543e-09	-4.9226786494634325e-09
935	-19847.980533695743	-6.403857038859764e-09	-4.917475885657524e-09
936	-19847.817771954524	-6.399192638381234e-09	-4.9126909921205825e-09
937	-19847.655010213293	-6.394589958803689e-09	-4.908017149336243e-09
938	-19847.49224847207	-6.3904614563003695e-09	-4.903777590857959e-09
939	-19847.329486730847	-6.386403419587923e-09	-4.899655505046277e-09
940	-19847.16672498962	-6.382837628871962e-09	-4.8959852658689785e-09
941	-19847.003963248397	-6.37934540413489e-09	-4.892440095083213e-09
942	-19846.84120150717	-6.3763600090294904e-09	-4.889358954852875e-09
943	-19846.678439765947	-6.373454842509493e-09	-4.886410409033923e-09
944	-19846.51567802472	-6.371067947933994e-09	-4.883938265744013e-09
945	-19846.352916283493	-6.368768335977666e-09	-4.881604440363264e-09
946	-19846.19015454227	-6.366994277238228e-09	-4.879758425946936e-09
947	-19846.027392801054	-6.365315416004201e-09	-4.878056625971632e-09
948	-19845.864631059812	-6.364170385288639e-09	-4.876849020798493e-09
949	-19845.701869318596	-6.363122949774503e-09	-4.875792320970508e-09
950	-19845.539107577373	-6.362615559183968e-09	-4.8752350313108155e-09
951	-19845.376345836143	-6.362213087260439e-09	-4.874834234990435e-09
952	-19845.213584094916	-6.36235061046464e-09	-4.87493711838049e-09
953	-19845.05082235369	-6.362599066043352e-09	-4.875200827682243e-09
954	-19844.888060612473	-6.3633863819138055e-09	-4.875967422892175e-09
955	-19844.725298871243	-6.364290790076642e-09	-4.876900506736016e-09
956	-19844.56253713002	-6.3657317992714676e-09	-4.87833557864497e-09
957	-19844.399775388796	-6.367293413782871e-09	-4.879939958590577e-09
958	-19844.237013647566	-6.369388344449039e-09	-4.882042011559436e-09
959	-19844.074251906346	-6.371607134584763e-09	-4.884319011239287e-09
960	-19843.911490165123	-6.374349002129962e-09	-4.8870868841893076e-09
961	-19843.748728423892	-6.377221090670914e-09	-4.89002958244393e-09
962	-19843.585966682665	-6.380607209427189e-09	-4.893456843406343e-09
963	-19843.423204941442	-6.384123841711534e-09	-4.89706120767225e-09
964	-19843.260443200215	-6.3881447421779325e-09	-4.901138029948216e-09
965	-19843.097681458992	-6.392299041874063e-09	-4.905393834918133e-09
966	-19842.934919717765	-6.396940662393512e-09	-4.910109234450733e-09
967	-19842.772157976542	-6.401717683785846e-09	-4.915002868250836e-09
968	-19842.609396235322	-6.406965250236478e-09	-4.920341191390499e-09
969	-19842.446634494092	-6.412350885268821e-09	-4.92585809260569e-09
970	-19842.28387275287	-6.4181877151587765e-09	-4.931801207455197e-09
971	-19842.121111011646	-6.424162139997477e-09	-4.937921493810812e-09
972	-19841.958349270415	-6.430567504669583e-09	-4.944449839304577e-09
973	-19841.795587529195	-6.437111815085073e-09	-4.9511536342851526e-09
974	-19841.63282578797	-6.444060230078838e-09	-4.958242905933145e-09
975	-19841.470064046738	-6.451146837619171e-09	-4.965502855103047e-09
976	-19841.30730230552	-6.458615262306511e-09	-4.973126216495329e-09
977	-19841.144540564288	-6.466219594649206e-09	-4.9809168705854475e-09
978	-19840.98177882307	-6.4741771057878745e-09	-4.989045522077023e-09
979	-19840.819017081838	-6.4822695228693805e-09	-4.9973363450293035e-09
980	-19840.65625534061	-6.490684866169339e-09	-5.00593831366001e-09
981	-19840.493493599388	-6.499232576539916e-09	-5.014696091927843e-09
982	-19840.330731858165	-6.5080726793356604e-09	-5.023736791092016e-09
983	-19840.167970116945	-6.517040248767478e-09	-5.032924858640088e-09
984	-19840.00520837572	-6.526268915971423e-09	-5.0423683475986555e-09
985	-19839.842446634488	-6.535621490113204e-09	-5.0519514574363535e-09
986	-19839.679684893268	-6.545200710008528e-09	-5.061758308237917e-09
987	-19839.516923152038	-6.554898452221042e-09	-5.071694590738565e-09
988	-19839.354161410818	-6.564788020781766e-09	-5.081822313386816e-09
989	-19839.191399669595	-6.574789976515498e-09	-5.09207212808098e-09
990	-19839.028637928364	-6.584947702568044e-09	-5.102479565083497e-09
991	-19838.865876187137	-6.595210858647644e-09	-5.1129965169463364e-09
992	-19838.703114445918	-6.60559391095688e-09	-5.123638215985265e-09
993	-19838.540352704687	-6.616074944865457e-09	-5.134378373528258e-09
994	-19838.37759096346	-6.626637153419426e-09	-5.145206370152426e-09
995	-19838.214829222237	-6.637288103968456e-09	-5.156121815175821e-09
996	-19838.05206748101	-6.6479843186331815e-09	-5.1670909432369375e-09
997	-19837.88930573979	-6.65876055767869e-09	-5.178134024706529e-09
998	-19837.726543998568	-6.669541661325182e-09	-5.189192952375924e-09
999	-19837.563782257337	-6.68039428076781e-09	-5.2003127375178485e-09
1000	-19837.40102051612	-6.691213988768868e-09	-5.211413147821354e-09
1001	-19837.238258774887	-6.7020930042249764e-09	-5.222559514273066e-09
1002	-19837.075497033667	-6.71290061572895e-09	-5.233650661736024e-09
1003	-19836.91273529244	-6.723756594557949e-09	-5.244772705814906e-09
1004	-19836.74997355121	-6.734503015052891e-09	-5.255802702038294e-09
1005	-19836.58721180999	-6.745286865995146e-09	-5.2668505998586915e-09
1006	-19836.424450068767	-6.755922169375498e-09	-5.27776717235095e-09
1007	-19836.261688327533	-6.766583788879601e-09	-5.288686731442565e-09
1008	-19836.098926586317	-6.777059158733875e-09	-5.299440518613514e-09
1009	-19835.936164845087	-6.787547431260144e-09	-5.31018026787207e-09
1010	-19835.773403103867	-6.797812983574339e-09	-5.320719741913329e-09
1011	-19835.61064136264	-6.80807754456151e-09	-5.331230047149675e-09
1012	-19835.447879621406	-6.818084050024209e-09	-5.341502993844161e-09
1013	-19835.28511788019	-6.82807849821492e-09	-5.351731084020204e-09
1014	-19835.12235613896	-6.837777513152778e-09	-5.3616901447688965e-09
1015	-19834.959594397737	-6.847451281544794e-09	-5.3715857175621375e-09
1016	-19834.796832656517	-6.856796792336573e-09	-5.381179827854218e-09
1017	-19834.63407091529	-6.8661019337278555e-09	-5.390696345018307e-09
1018	-19834.47130917406	-6.875047627258109e-09	-5.399878714370801e-09
1019	-19834.30854743284	-6.8839386672915515e-09	-5.408965578805441e-09
1020	-19834.145785691613	-6.892438795029564e-09	-5.417689262516061e-09
1021	-19833.983023950386	-6.900872432240038e-09	-5.426303435850792e-09
1022	-19833.820262209163	-6.908885122439316e-09	-5.434524850954105e-09
1023	-19833.657500467936	-6.916817939415912e-09	-5.44261913074472e-09
1024	-19833.494738726713	-6.924302581999759e-09	-5.450296573689131e-09
1025	-19833.33197698549	-6.931692362826574e-09	-5.4578300362791395e-09
1026	-19833.16921524426	-6.938609644316915e-09	-5.464920293221324e-09
1027	-19833.00645350304	-6.945418802787081e-09	-5.471853222840246e-09
1028	-19832.84369176181	-6.9517318947626684e-09	-5.478320743373174e-09
1029	-19832.680930020582	-6.957923563970097e-09	-5.48461519498687e-09
1030	-19832.51816827936	-6.963598557042095e-09	-5.49042361989797e-09
1031	-19832.35540653814	-6.969139946758722e-09	-5.496044850616075e-09
1032	-19832.19264479691	-6.974146421428981e-09	-5.501161399041164e-09
1033	-19832.02988305569	-6.979005183859773e-09	-5.506077015511745e-09
1034	-19831.867121314455	-6.983314081708745e-09	-5.510473002587906e-09
1035	-19831.704359573243	-6.987464385227042e-09	-5.514655495485063e-09
1036	-19831.54159783201	-6.991049480406396e-09	-5.518302768560503e-09
1037	-19831.37883609079	-6.994465449117248e-09	-5.521725331996197e-09
1038	-19831.216074349562	-6.997305017583916e-09	-5.524602188264441e-09
1039	-19831.053312608332	-6.999965551097445e-09	-5.5272443392889505e-09
1040	-19830.890550867112	-7.002041285113789e-09	-5.529330451609284e-09
1041	-19830.727789125885	-7.003928339999402e-09	-5.531171367862212e-09
1042	-19830.565027384662	-7.005224390003923e-09	-5.532452043180522e-09
1043	-19830.402265643435	-7.0063231222819226e-09	-5.533478861168135e-09
1044	-19830.239503902205	-7.006829342333883e-09	-5.5339394291192174e-09
1045	-19830.076742160985	-7.0071287334003736e-09	-5.534140246394513e-09
1046	-19829.913980419762	-7.006836525896931e-09	-5.533775909821173e-09
1047	-19829.75121867853	-7.006331561305014e-09	-5.533143591290901e-09
1048	-19829.58845693731	-7.0052353419264015e-09	-5.531946916433074e-09
1049	-19829.42569519609	-7.003920009282271e-09	-5.530477962142585e-09
1050	-19829.262933454855	-7.002020693170051e-09	-5.5284502432971085e-09
1051	-19829.100171713635	-6.99989920722932e-09	-5.526147971868592e-09
1052	-19828.937409972412	-6.997200130509574e-09	-5.5232900979510636e-09
1053	-19828.774648231185	-6.994272540243287e-09	-5.5201566094482805e-09
1054	-19828.611886489958	-6.990781926837699e-09	-5.516480009683899e-09
1055	-19828.449124748735	-6.987060053578931e-09	-5.5125256455211764e-09
1056	-19828.286363007508	-6.9827881914457455e-09	-5.508039604134489e-09
1057	-19828.123601266285	-6.97828411722326e-09	-5.503277268223427e-09
1058	-19827.960839525054	-6.973246983068543e-09	-5.49799894205608e-09
1059	-19827.798077783835	-6.967975044924172e-09	-5.492445917043834e-09
1060	-19827.63531604261	-6.962191789274482e-09	-5.486393215970911e-09
1061	-19827.472554301377	-6.956175300381759e-09	-5.480070528900489e-09
1062	-19827.30979256016	-6.949666682828599e-09	-5.473269626681798e-09
1063	-19827.14703081893	-6.942928828466943e-09	-5.466202827725447e-09
1064	-19826.984269077708	-6.935723033271171e-09	-5.458680131829069e-09
1065	-19826.821507336485	-6.9282914576842816e-09	-5.450896678025418e-09
1066	-19826.658745595258	-6.92041822850952e-09	-5.44268434385506e-09
1067	-19826.495983854038	-6.912324315792155e-09	-5.434220035581969e-09
1068	-19826.333222112804	-6.903817671756216e-09	-5.42535145142314e-09
1069	-19826.170460371588	-6.89509532259729e-09	-5.416238993803835e-09
1070	-19826.007698630365	-6.8859922449265965e-09	-5.4067550380006e-09
1071	-19825.844936889134	-6.876680524233176e-09	-5.397038121306324e-09
1072	-19825.682175147907	-6.867021322924213e-09	-5.3869780317605824e-09
1073	-19825.519413406677	-6.857161844972873e-09	-5.3766976210485035e-09
1074	-19825.356651665457	-6.846989300661062e-09	-5.366107891081905e-09
1075	-19825.19388992423	-6.836625679522418e-09	-5.355310516948452e-09
1076	-19825.031128183007	-6.825986128022374e-09	-5.344240315778516e-09
1077	-19824.868366441777	-6.815165383111864e-09	-5.3329758302452605e-09
1078	-19824.705604700557	-6.804108087104453e-09	-5.321474244705221e-09
1079	-19824.54284295933	-6.792881379066533e-09	-5.309794362371082e-09
1080	-19824.380081218107	-6.781456234048595e-09	-5.297915107144543e-09
1081	-19824.21731947688	-6.7698761418847955e-09	-5.285874895842357e-09
1082	-19824.054557735657	-6.758137216020547e-09	-5.273671932121947e-09
1083	-19823.89179599443	-6.746256645229977e-09	-5.261328003365075e-09
1084	-19823.72903425321	-6.734259713201529e-09	-5.248862674982976e-09
1085	-19823.56627251198	-6.722133932171521e-09	-5.23627176260904e-09
1086	-19823.403510770757	-6.709934603328357e-09	-5.223600651808019e-09
1087	-19823.24074902953	-6.6976237606439896e-09	-5.210825488324865e-09
1088	-19823.077987288303	-6.6852795707092845e-09	-5.198009702276056e-09
1089	-19822.915225547076	-6.672841798591057e-09	-5.185109130236674e-09
1090	-19822.75246380585	-6.660414813398314e-09	-5.172211792551739e-09
1091	-19822.589702064633	-6.647910173123857e-09	-5.159252900665428e-09
1092	-19822.426940323407	-6.635459992887681e-09	-5.146334468707896e-09
1093	-19822.26417858218	-6.622947597280744e-09	-5.133377185727507e-09
1094	-19822.10141684096	-6.610534809376337e-09	-5.120502623263772e-09
1095	-19821.938655099726	-6.5980790283934974e-09	-5.1076129022248305e-09
1096	-19821.775893358506	-6.585764094124929e-09	-5.094846002291978e-09
1097	-19821.61313161728	-6.573424626974373e-09	-5.082085711841192e-09
1098	-19821.45036987605	-6.561266511610397e-09	-5.069490918124228e-09
1099	-19821.28760813483	-6.549106551072584e-09	-5.056923495068043e-09
1100	-19821.1248463936	-6.537169756313211e-09	-5.044563098566273e-09
1101	-19820.96208465238	-6.525247375654401e-09	-5.032253040899066e-09
1102	-19820.799322911156	-6.513588842560282e-09	-5.020190174936104e-09
1103	-19820.636561169926	-6.501965318231909e-09	-5.008199900337777e-09
1104	-19820.4737994287	-6.490645250975379e-09	-4.996494815965591e-09
1105	-19820.31103768748	-6.47937923600211e-09	-4.984884581612808e-09
1106	-19820.148275946252	-6.468453926027768e-09	-4.973598089826579e-09
1107	-19819.98551420503	-6.457603789030749e-09	-4.962427680041143e-09
1108	-19819.822752463806	-6.447130123532522e-09	-4.951618211516437e-09
1109	-19819.659990722575	-6.436750031678859e-09	-4.940944964783784e-09
1110	-19819.497228981352	-6.426782098850567e-09	-4.930667767620333e-09
1111	-19819.33446724013	-6.416924979672757e-09	-4.920550702385358e-09
1112	-19819.17170549891	-6.407513319686937e-09	-4.910858171795024e-09
1113	-19819.00894375768	-6.398234294567098e-09	-4.9013481383305715e-09
1114	-19818.84618201645	-6.3894290133756325e-09	-4.892293066528357e-09
1115	-19818.683420275225	-6.380771312597058e-09	-4.883441530811485e-09
1116	-19818.520658534	-6.372619968419093e-09	-4.875073300508547e-09
1117	-19818.35789679277	-6.364633270775223e-09	-4.866925887509191e-09
1118	-19818.195135051552	-6.3571763287285115e-09	-4.8592883123485575e-09
1119	-19818.03237331033	-6.349902299476543e-09	-4.851889988795361e-09
1120	-19817.869611569102	-6.343182813536445e-09	-4.845025532416023e-09
1121	-19817.70684982788	-6.336660697866947e-09	-4.838418300434184e-09
1122	-19817.544088086648	-6.330711815565253e-09	-4.832364439976381e-09
1123	-19817.38132634543	-6.324978786290542e-09	-4.82658298252549e-09
1124	-19817.2185646042	-6.31983642367091e-09	-4.821375034777511e-09
1125	-19817.05580286298	-6.314922260582503e-09	-4.816453374024744e-09
1126	-19816.89304112175	-6.310614265127465e-09	-4.812119931267728e-09
1127	-19816.73027938052	-6.306547612280809e-09	-4.808086827221925e-09
1128	-19816.5675176393	-6.3030995443821985e-09	-4.804654122268476e-09
1129	-19816.40475589808	-6.299904626748052e-09	-4.8015344957653285e-09
1130	-19816.241994156848	-6.29733487902768e-09	-4.799023012723834e-09
1131	-19816.07923241562	-6.295030124717886e-09	-4.796834243713802e-09
1132	-19815.916470674398	-6.293359488313092e-09	-4.7952639052232e-09
1133	-19815.753708933174	-6.2919600232359284e-09	-4.794022253516273e-09
1134	-19815.59094719195	-6.291196776772839e-09	-4.793402694700775e-09
1135	-19815.428185450728	-6.290713617042209e-09	-4.793119379962914e-09
1136	-19815.2654237095	-6.2908674251829205e-09	-4.7934569105738055e-09
1137	-19815.102661968274	-6.291305096266771e-09	-4.7941379121597245e-09
1138	-19814.939900227047	-6.292376111923935e-09	-4.795435841171801e-09
1139	-19814.777138485824	-6.293737928075722e-09	-4.797079435336016e-09
1140	-19814.6143767446	-6.295725930114352e-09	-4.7993359007538445e-09
1141	-19814.45161500337	-6.298006392667673e-09	-4.801939467727848e-09
1142	-19814.28885326215	-6.30090188337942e-09	-4.805144625083949e-09
1143	-19814.126091520924	-6.304094804198441e-09	-4.808698718652144e-09
1144	-19813.963329779694	-6.307888150908929e-09	-4.812843381709853e-09
1145	-19813.800568038474	-6.311977487805131e-09	-4.817330964436602e-09
1146	-19813.637806297247	-6.316653300055698e-09	-4.822396534953227e-09
1147	-19813.475044556024	-6.321623650281442e-09	-4.827800934356827e-09
1148	-19813.3122828148	-6.327158906756875e-09	-4.833763762138463e-09
1149	-19813.149521073567	-6.332987277151499e-09	-4.840061166446716e-09
1150	-19812.986759332347	-6.339358152960738e-09	-4.846895391629824e-09
1151	-19812.823997591124	-6.346016960269681e-09	-4.8540559575265475e-09
1152	-19812.661235849893	-6.353194102812233e-09	-4.86172985372749e-09
1153	-19812.498474108677	-6.360651831525424e-09	-4.869720617801667e-09
1154	-19812.33571236745	-6.368600448138177e-09	-4.878198218345392e-09
1155	-19812.172950626224	-6.3768217972793526e-09	-4.886979898323796e-09
1156	-19812.010188885	-6.3855041084479195e-09	-4.896220173398503e-09
1157	-19811.847427143774	-6.3944505381342725e-09	-4.905753434484455e-09
1158	-19811.684665402543	-6.40382404401128e-09	-4.915711831408129e-09
1159	-19811.52190366132	-6.413449404206458e-09	-4.925948172317865e-09
1160	-19811.359141920097	-6.423468384403735e-09	-4.936576378567842e-09
1161	-19811.196380178873	-6.433727670255444e-09	-4.9474659196074e-09
1162	-19811.03361843765	-6.444343342980082e-09	-4.958712641121299e-09
1163	-19810.870856696423	-6.455183752311234e-09	-4.9702025198915e-09
1164	-19810.7080949552	-6.466342585422945e-09	-4.982010128100176e-09
1165	-19810.545333213966	-6.477712786738074e-09	-4.994043091718978e-09
1166	-19810.382571472743	-6.489358946198266e-09	-5.006354176420197e-09
1167	-19810.21980973152	-6.501199574369874e-09	-5.018869039838329e-09
1168	-19810.057047990296	-6.513275458291551e-09	-5.031620569943414e-09
1169	-19809.894286249073	-6.525527330125126e-09	-5.04455504607002e-09
1170	-19809.731524507846	-6.5379728897402076e-09	-5.057684605216372e-09
1171	-19809.568762766623	-6.550573600775897e-09	-5.070972527072303e-09
1172	-19809.406001025403	-6.5633229819565945e-09	-5.084412452932041e-09
1173	-19809.24323928417	-6.576210774933043e-09	-5.09798742613517e-09
1174	-19809.080477542946	-6.589199483556665e-09	-5.111669291041237e-09
1175	-19808.917715801723	-6.602306685286235e-09	-5.125460120505109e-09
1176	-19808.754954060492	-6.61547063237952e-09	-5.1393148628588866e-09
1177	-19808.59219231927	-6.6287301422858106e-09	-5.153252956189528e-09
1178	-19808.429430578046	-6.641999974070221e-09	-5.1672087980769445e-09
1179	-19808.26666883682	-6.655343994621329e-09	-5.181220945324614e-09
1180	-19808.1039070956	-6.66865177937641e-09	-5.195203564036344e-09
1181	-19807.941145354365	-6.682012368583058e-09	-5.209220546348762e-09
1182	-19807.778383613146	-6.695290776116726e-09	-5.223160073065555e-09
1183	-19807.615621871922	-6.708597320412494e-09	-5.237104353757092e-09
1184	-19807.452860130696	-6.72177463074051e-09	-5.250929633834736e-09
1185	-19807.290098389465	-6.734960221378458e-09	-5.2647317666401285e-09
1186	-19807.127336648242	-6.7479713461111214e-09	-5.278368955805821e-09
1187	-19806.96457490702	-6.760964888507233e-09	-5.29195656774461e-09
1188	-19806.801813165795	-6.773740149129755e-09	-5.305333605486753e-09
1189	-19806.639051424572	-6.786475935568031e-09	-5.318635767165998e-09
1190	-19806.476289683345	-6.798949808666713e-09	-5.3316845019793974e-09
1191	-19806.31352794212	-6.811359659442693e-09	-5.344629115872481e-09
1192	-19806.150766200895	-6.823465708751565e-09	-5.357281067101708e-09
1193	-19805.98800445967	-6.8354859642522184e-09	-5.3698019909596836e-09
1194	-19805.825242718445	-6.8471628774071264e-09	-5.3819897451444364e-09
1195	-19805.662480977215	-6.858730383021325e-09	-5.3940204785101414e-09
1196	-19805.499719235995	-6.869914375658108e-09	-5.4056777218123065e-09
1197	-19805.33695749477	-6.880968504243394e-09	-5.417156659519114e-09
1198	-19805.174195753545	-6.891601499559877e-09	-5.42822310282699e-09
1199	-19805.01143401232	-6.90208301469495e-09	-5.439085604926193e-09
1200	-19804.84867227109	-6.912110372400907e-09	-5.4495044247933285e-09
1201	-19804.685910529868	-6.921965033324362e-09	-5.459694468976696e-09
1202	-19804.523148788645	-6.931332853805872e-09	-5.4694074586356225e-09
1203	-19804.360387047418	-6.940507616905952e-09	-5.478871733508871e-09
1204	-19804.1976253062	-6.9491660178292344e-09	-5.487827247927977e-09
1205	-19804.034863564968	-6.957614143458247e-09	-5.496513389015081e-09
1206	-19803.87210182374	-6.965516937149214e-09	-5.5046650702560256e-09
1207	-19803.70934008252	-6.973192416301301e-09	-5.5125269662134895e-09
1208	-19803.546578341284	-6.980299501164901e-09	-5.519829051937669e-09
1209	-19803.383816600068	-6.9871621345896545e-09	-5.526825449192607e-09
1210	-19803.221054858837	-6.993433697831153e-09	-5.533239604413678e-09
1211	-19803.058293117618	-6.999446714748241e-09	-5.539331981646343e-09
1212	-19802.895531376387	-7.004850934604671e-09	-5.544822358147079e-09
1213	-19802.732769635168	-7.009983203972823e-09	-5.549978372647413e-09
1214	-19802.570007893944	-7.014490867731721e-09	-5.554516301892933e-09
1215	-19802.407246152718	-7.018714121770158e-09	-5.5587063463217456e-09
1216	-19802.24448441149	-7.022302872944403e-09	-5.562267432511866e-09
1217	-19802.081722670267	-7.025595443361351e-09	-5.565470627861949e-09
1218	-19801.91896092904	-7.028244183071956e-09	-5.568034842371163e-09
1219	-19801.75619918781	-7.030589826444842e-09	-5.570231361339902e-09
1220	-19801.593437446594	-7.032284749257795e-09	-5.571784354451912e-09
1221	-19801.43067570537	-7.0336704374390816e-09	-5.57296437665994e-09
1222	-19801.26791396414	-7.034403288624268e-09	-5.573496849063512e-09
1223	-19801.105152222917	-7.034821772119684e-09	-5.573652056966817e-09
1224	-19800.94239048169	-7.034589558894129e-09	-5.573162325889921e-09
1225	-19800.779628740464	-7.0340391976026565e-09	-5.5722915905271596e-09
1226	-19800.616866999237	-7.032843482860627e-09	-5.570781199557252e-09
1227	-19800.45410525801	-7.031327527273043e-09	-5.568890245050844e-09
1228	-19800.29134351679	-7.029174770772243e-09	-5.566365260776253e-09
1229	-19800.128581775567	-7.02670163683671e-09	-5.5634628946844714e-09
1230	-19799.96582003434	-7.023604036555178e-09	-5.559939311247336e-09
1231	-19799.80305829312	-7.020189066973876e-09	-5.556041910392666e-09
1232	-19799.64029655189	-7.016162867492743e-09	-5.551536123653976e-09
1233	-19799.477534810663	-7.011823450291682e-09	-5.546664054902628e-09
1234	-19799.314773069444	-7.006891412519347e-09	-5.541201963471441e-09
1235	-19799.15201132821	-7.001653688773181e-09	-5.5353798286678656e-09
1236	-19798.98924958699	-6.995844515801629e-09	-5.5289894545903406e-09
1237	-19798.82648784576	-6.989733683292668e-09	-5.522251156362091e-09
1238	-19798.66372610454	-6.983078017236366e-09	-5.514968303168596e-09
1239	-19798.500964363313	-6.976131412439219e-09	-5.507349008044185e-09
1240	-19798.338202622082	-6.968666599050066e-09	-5.49921108511883e-09
1241	-19798.175440880863	-6.960920766756857e-09	-5.490752821709462e-09
1242	-19798.01267913964	-6.952685905029392e-09	-5.481805081075114e-09
1243	-19797.849917398413	-6.944185409664612e-09	-5.47255307929925e-09
1244	-19797.68715565719	-6.935228480966883e-09	-5.462844367788621e-09
1245	-19797.524393915966	-6.926017938401658e-09	-5.452848149392298e-09
1246	-19797.361632174732	-6.9163872776746905e-09	-5.44243009581352e-09
1247	-19797.198870433513	-6.906518370003295e-09	-5.431746668216399e-09
1248	-19797.03610869229	-6.896266096116865e-09	-5.420676489946958e-09
1249	-19796.873346951066	-6.8857925308648446e-09	-5.4093613121146e-09
1250	-19796.71058520984	-6.874976522099868e-09	-5.397700115586131e-09
1251	-19796.54782346861	-6.863957504159184e-09	-5.385815116998803e-09
1252	-19796.385061727386	-6.852636080507025e-09	-5.373626055066735e-09
1253	-19796.222299986162	-6.8411297810695935e-09	-5.361235972323801e-09
1254	-19796.059538244932	-6.8293658671825765e-09	-5.3485856089346846e-09
1255	-19795.896776503712	-6.817438651105483e-09	-5.335759054063716e-09
1256	-19795.734014762485	-6.805296117777936e-09	-5.32271556472877e-09
1257	-19795.571253021262	-6.7930119695630346e-09	-5.3095233677552345e-09
1258	-19795.40849128004	-6.780556702325109e-09	-5.296157291149478e-09
1259	-19795.245729538812	-6.767983891186234e-09	-5.282670416473812e-09
1260	-19795.082967797585	-6.755286011923326e-09	-5.269056485072842e-09
1261	-19794.920206056362	-6.742492402453834e-09	-5.255347281904072e-09
1262	-19794.757444315135	-6.729621888665887e-09	-5.241559077199453e-09
1263	-19794.594682573916	-6.71667879690245e-09	-5.2277055181097184e-09
1264	-19794.43192083268	-6.703704469677861e-09	-5.213817355407024e-09
1265	-19794.269159091462	-6.690681285545607e-09	-5.199893198244685e-09
1266	-19794.106397350235	-6.67767495347826e-09	-5.185981710129321e-09
1267	-19793.943635609005	-6.664645707770706e-09	-5.1720629095373115e-09
1268	-19793.78087386778	-6.651679068678927e-09	-5.158205760161004e-09
1269	-19793.618112126558	-6.638711523616994e-09	-5.1443679664310084e-09
1270	-19793.455350385335	-6.6258563611593114e-09	-5.130638988719842e-09
1271	-19793.29258864411	-6.613023664209598e-09	-5.116958444714412e-09
1272	-19793.12982690289	-6.600347392063408e-09	-5.103432549415322e-09
1273	-19792.96706516166	-6.587719004086698e-09	-5.089984346630801e-09
1274	-19792.804303420435	-6.575292905246706e-09	-5.076733854034216e-09
1275	-19792.641541679208	-6.562938823789209e-09	-5.063590205385272e-09
1276	-19792.478779937985	-6.550829886841947e-09	-5.0506911528282885e-09
1277	-19792.31601819676	-6.538813338891583e-09	-5.037922232064855e-09
1278	-19792.15325645553	-6.527086801305454e-09	-5.025440970065792e-09
1279	-19791.990494714308	-6.5154770453561375e-09	-5.013119719312909e-09
1280	-19791.827732973084	-6.5041951096171526e-09	-5.0011230989632e-09
1281	-19791.664971231854	-6.4930521799134755e-09	-4.989313064927838e-09
1282	-19791.502209490634	-6.482277099973812e-09	-4.977869162044397e-09
1283	-19791.339447749408	-6.471663153869149e-09	-4.966634454273998e-09
1284	-19791.176686008184	-6.461452097973533e-09	-4.955803757225623e-09
1285	-19791.01392426696	-6.451420966868675e-09	-4.945204941363786e-09
1286	-19790.85116252573	-6.441830259150029e-09	-4.935045904741339e-09
1287	-19790.688400784507	-6.432436802282836e-09	-4.925140244323838e-09
1288	-19790.52563904328	-6.423515138464808e-09	-4.915705464717422e-09
1289	-19790.362877302065	-6.414807878027459e-09	-4.906546368627777e-09
1290	-19790.200115560838	-6.406601855094401e-09	-4.897886909678695e-09
1291	-19790.037353819607	-6.398628181135071e-09	-4.889520509860959e-09
1292	-19789.874592078384	-6.391181914731649e-09	-4.881682939384868e-09
1293	-19789.711830337157	-6.383981393193026e-09	-4.8741534304505445e-09
1294	-19789.549068595934	-6.377332760866703e-09	-4.867177604548655e-09
1295	-19789.386306854707	-6.3709428335672726e-09	-4.860525680413706e-09
1296	-19789.223545113477	-6.365123935402799e-09	-4.8544467437574285e-09
1297	-19789.060783372257	-6.359576751681915e-09	-4.8487054923361085e-09
1298	-19788.898021631034	-6.3546179323684206e-09	-4.843555043413857e-09
1299	-19788.73525988981	-6.3499396161271595e-09	-4.8387535570788e-09
1300	-19788.57249814858	-6.345864176467534e-09	-4.834557708732061e-09
1301	-19788.40973640736	-6.3420778873914446e-09	-4.830717610283074e-09
1302	-19788.24697466613	-6.338905095936185e-09	-4.827494613969976e-09
1303	-19788.0842129249	-6.336026545236734e-09	-4.824636081136787e-09
1304	-19787.921451183687	-6.333768387851993e-09	-4.822401454324321e-09
1305	-19787.758689442457	-6.331810126992232e-09	-4.820535041671012e-09
1306	-19787.59592770123	-6.330477153807375e-09	-4.819296532325209e-09
1307	-19787.433165960007	-6.329443299264578e-09	-4.818428662350654e-09
1308	-19787.27040421878	-6.329036010608518e-09	-4.818191413171175e-09
1309	-19787.10764247756	-6.3289297764381034e-09	-4.818322202156702e-09
1310	-19786.94488073633	-6.32944594393717e-09	-4.819080982382909e-09
1311	-19786.782118995106	-6.330261670164112e-09	-4.820207231635565e-09
1312	-19786.619357253883	-6.33169419962318e-09	-4.821953349450936e-09
1313	-19786.456595512653	-6.333422408431713e-09	-4.8240629215578745e-09
1314	-19786.29383377143	-6.335756682010858e-09	-4.8267830226703565e-09
1315	-19786.131072030203	-6.3383835515427995e-09	-4.829861351146011e-09
1316	-19785.968310288983	-6.341601503199631e-09	-4.833536261015866e-09
1317	-19785.80554854776	-6.345105387762352e-09	-4.8375582490804645e-09
1318	-19785.642786806526	-6.349183882221341e-09	-4.842160545320233e-09
1319	-19785.480025065306	-6.353539827096028e-09	-4.847102257905419e-09
1320	-19785.31726332408	-6.3584514171633125e-09	-4.852603695291723e-09
1321	-19785.154501582856	-6.363627734579233e-09	-4.85842972505667e-09
1322	-19784.991739841633	-6.369338360820277e-09	-4.8647941794962455e-09
1323	-19784.828978100402	-6.375302881870463e-09	-4.8714679853523566e-09
1324	-19784.66621635918	-6.381773844748561e-09	-4.878655682307539e-09
1325	-19784.503454617956	-6.3884864299482794e-09	-4.886135356752782e-09
1326	-19784.340692876733	-6.3956769881171355e-09	-4.894099259196288e-09
1327	-19784.177931135502	-6.403094122111381e-09	-4.9023376447597735e-09
1328	-19784.01516939428	-6.410958300146516e-09	-4.911029289295033e-09
1329	-19783.852407653056	-6.4190331013349596e-09	-4.919975705752441e-09
1330	-19783.68964591183	-6.4275214500232415e-09	-4.929342835580577e-09
1331	-19783.526884170606	-6.436201049544745e-09	-4.938941073967046e-09
1332	-19783.36412242937	-6.445260481483454e-09	-4.948923768589259e-09
1333	-19783.201360688156	-6.4544924108267785e-09	-4.959116176625646e-09
1334	-19783.03859894693	-6.464064828249421e-09	-4.96965474799883e-09
1335	-19782.875837205702	-6.4737910101714505e-09	-4.980380572668315e-09
1336	-19782.71307546448	-6.48381958156201e-09	-4.991411579269857e-09
1337	-19782.55031372325	-6.493981399133214e-09	-5.002604034178097e-09
1338	-19782.38755198203	-6.504403225157416e-09	-5.01406200140125e-09
1339	-19782.224790240805	-6.5149363206699675e-09	-5.0256544024257515e-09
1340	-19782.062028499582	-6.5256878491287155e-09	-5.037468726058892e-09
1341	-19781.899266758355	-6.536530861301646e-09	-5.04939291814619e-09
1342	-19781.736505017125	-6.547547220097007e-09	-5.06149462262546e-09
1343	-19781.5737432759	-6.5586321385485575e-09	-5.073678282926421e-09
1344	-19781.410981534682	-6.56984777799601e-09	-5.0859959198679125e-09
1345	-19781.248219793444	-6.581109493308713e-09	-5.098367761309424e-09
1346	-19781.085458052225	-6.592457745764596e-09	-5.11082779217512e-09
1347	-19780.922696311	-6.603826788116086e-09	-5.123314060498845e-09
1348	-19780.759934569774	-6.615238436936254e-09	-5.1358437731060996e-09
1349	-19780.59717282855	-6.626650590431409e-09	-5.148373256795184e-09
1350	-19780.434411087324	-6.638058454224763e-09	-5.160898274810625e-09
1351	-19780.271649346105	-6.64944294388153e-09	-5.173394325717258e-09
1352	-19780.108887604878	-6.660779643568883e-09	-5.185844448771822e-09
1353	-19779.946125863655	-6.6720728602174484e-09	-5.198236097783623e-09
1354	-19779.783364122424	-6.683273460681096e-09	-5.210536887736551e-09
1355	-19779.6206023812	-6.694406413859735e-09	-5.2227547767663125e-09
1356	-19779.457840639974	-6.705404528263717e-09	-5.234835437846727e-09
1357	-19779.295078898755	-6.716315005411069e-09	-5.2468074249387225e-09
1358	-19779.13231715753	-6.727046736110522e-09	-5.2585987979464816e-09
1359	-19778.9695554163	-6.737670498087794e-09	-5.270255699685291e-09
1360	-19778.806793675078	-6.748075952140928e-09	-5.281691118053966e-09
1361	-19778.644031933844	-6.758353632180278e-09	-5.292967781181342e-09
1362	-19778.481270192624	-6.7683734461703e-09	-5.303983873171677e-09
1363	-19778.318508451397	-6.778244654881356e-09	-5.314815963120877e-09
1364	-19778.15574671017	-6.787821399836384e-09	-5.325348824989012e-09
1365	-19777.99298496895	-6.797232955562909e-09	-5.335678888313264e-09
1366	-19777.830223227727	-6.806313061639816e-09	-5.3456706126239065e-09
1367	-19777.667461486497	-6.815212218449496e-09	-5.3554370155527245e-09
1368	-19777.50469974528	-6.823746487172328e-09	-5.36483316526637e-09
1369	-19777.341938004047	-6.83208537724181e-09	-5.373986703504834e-09
1370	-19777.179176262824	-6.840026066261212e-09	-5.382735356260176e-09
1371	-19777.016414521604	-6.847759823489245e-09	-5.391224180013693e-09
1372	-19776.853652780374	-6.8550665154974626e-09	-5.3992776022108115e-09
1373	-19776.690891039154	-6.862153882334707e-09	-5.407059258350147e-09
1374	-19776.528129297923	-6.868789005313464e-09	-5.41437858142471e-09
1375	-19776.365367556697	-6.875192475795913e-09	-5.421408349881489e-09
1376	-19776.202605815477	-6.881120426003178e-09	-5.427954388765712e-09
1377	-19776.039844074243	-6.886809061100777e-09	-5.434197832607998e-09
1378	-19775.877082333023	-6.892001971458049e-09	-5.439938359606619e-09
1379	-19775.714320591796	-6.896948364120552e-09	-5.445366997516953e-09
1380	-19775.551558850577	-6.901381178704928e-09	-5.450272250664404e-09
1381	-19775.38879710935	-6.905563322584793e-09	-5.454860905095539e-09
1382	-19775.226035368127	-6.909217205285648e-09	-5.458910483480881e-09
1383	-19775.063273626896	-6.9126158627051124e-09	-5.462637125020841e-09
1384	-19774.900511885673	-6.915476212979753e-09	-5.465812877677119e-09
1385	-19774.73775014445	-6.91808060376206e-09	-5.468661841286312e-09
1386	-19774.574988403227	-6.920137878771724e-09	-5.470956271153908e-09
1387	-19774.412226662	-6.92193938284526e-09	-5.472920384788304e-09
1388	-19774.24946492077	-6.923189597114821e-09	-5.474321305642209e-09
1389	-19774.086703179546	-6.924186374120418e-09	-5.475398346522815e-09
1390	-19773.923941438323	-6.9246305470916144e-09	-5.475908305176552e-09
1391	-19773.761179697092	-6.924823915867286e-09	-5.476096157439357e-09
1392	-19773.598417955873	-6.924467494769336e-09	-5.475721343691418e-09
1393	-19773.435656214646	-6.923867245967946e-09	-5.4750293983091656e-09
1394	-19773.272894473423	-6.922719849721756e-09	-5.473779312177501e-09
1395	-19773.1101327322	-6.921337972658896e-09	-5.472219795245836e-09
1396	-19772.94737099097	-6.9194180060464494e-09	-5.470109910016692e-09
1397	-19772.784609249746	-6.91727125952677e-09	-5.467700625262288e-09
1398	-19772.62184750852	-6.914598323646414e-09	-5.4647541792276195e-09
1399	-19772.459085767296	-6.911708457984867e-09	-5.461517543201281e-09
1400	-19772.296324026076	-6.908307621192674e-09	-5.457758113030583e-09
1401	-19772.133562284846	-6.904702403752567e-09	-5.453724433862978e-09
1402	-19771.97080054362	-6.900602834003581e-09	-5.449184011040125e-09
1403	-19771.8080388024	-6.89631299501227e-09	-5.444383898205313e-09
1404	-19771.64527706117	-6.8915498485545765e-09	-5.43909877702914e-09
1405	-19771.48251531994	-6.886611132989934e-09	-5.433571108806752e-09
1406	-19771.31975357872	-6.88122162238804e-09	-5.427580986296525e-09
1407	-19771.156991837495	-6.875672796616153e-09	-5.4213668990490886e-09
1408	-19770.994230096272	-6.8696990145965206e-09	-5.414716619852676e-09
1409	-19770.83146835505	-6.8635824326981646e-09	-5.407862181964705e-09
1410	-19770.668706613822	-6.857068051358935e-09	-5.400599004267072e-09
1411	-19770.505944872595	-6.850430800749109e-09	-5.3931528497441355e-09
1412	-19770.34318313137	-6.84342476203117e-09	-5.385328670832224e-09
1413	-19770.180421390145	-6.83631307533093e-09	-5.3773441107079775e-09
1414	-19770.017659648922	-6.828867229992708e-09	-5.3690143489965766e-09
1415	-19769.85489790769	-6.821336087218766e-09	-5.360547269745392e-09
1416	-19769.692136166468	-6.813501475778352e-09	-5.351769192189371e-09
1417	-19769.529374425245	-6.805602020157541e-09	-5.342877835800794e-09
1418	-19769.366612684014	-6.79743625464357e-09	-5.333709962469156e-09
1419	-19769.2038509428	-6.789225617630078e-09	-5.324455019716101e-09
1420	-19769.041089201568	-6.780784983379693e-09	-5.314961666710416e-09
1421	-19768.878327460345	-6.772319806404012e-09	-5.305404418361181e-09
1422	-19768.71556571912	-6.763663532844884e-09	-5.295648754105702e-09
1423	-19768.55280397789	-6.7550027934584895e-09	-5.285855142319541e-09
1424	-19768.39004223667	-6.746188153014826e-09	-5.275901263530035e-09
1425	-19768.22728049544	-6.7373911554116364e-09	-5.265935375979169e-09
1426	-19768.064518754218	-6.7284779813354455e-09	-5.255848557060888e-09
1427	-19767.901757012998	-6.7196048999498296e-09	-5.245774884950083e-09
1428	-19767.73899527177	-6.710655679211228e-09	-5.235621861940056e-09
1429	-19767.57623353054	-6.7017644352124165e-09	-5.225507134835946e-09
1430	-19767.41347178932	-6.692836514665574e-09	-5.215353265047584e-09
1431	-19767.25071004809	-6.683988238481219e-09	-5.205262714592152e-09
1432	-19767.087948306867	-6.675141290253642e-09	-5.195172404495141e-09
1433	-19766.92518656564	-6.666392674533405e-09	-5.185170571303106e-09
1434	-19766.762424824414	-6.657683875054352e-09	-5.175208584936335e-09
1435	-19766.599663083194	-6.6490930057585605e-09	-5.165358743905162e-09
1436	-19766.43690134197	-6.640580524297985e-09	-5.15559046830769e-09
1437	-19766.274139600744	-6.632200609685499e-09	-5.1459522303426035e-09
1438	-19766.11137785952	-6.6239394312939565e-09	-5.1364363566546e-09
1439	-19765.948616118294	-6.615826699119174e-09	-5.127074205085996e-09
1440	-19765.78585437706	-6.607866963089705e-09	-5.1178694113526565e-09
1441	-19765.623092635844	-6.600070591722043e-09	-5.108838958888682e-09
1442	-19765.460330894617	-6.592463848589755e-09	-5.100001157815641e-09
1443	-19765.29756915339	-6.585034996675051e-09	-5.091357391314659e-09
1444	-19765.134807412167	-6.5778279214651516e-09	-5.0829422316804e-09
1445	-19764.97204567094	-6.570808565690728e-09	-5.074736884136397e-09
1446	-19764.80928392972	-6.5640445324040215e-09	-5.066793328689326e-09
1447	-19764.64652218849	-6.557482109822153e-09	-5.0590765083405436e-09
1448	-19764.483760447267	-6.55120253550859e-09	-5.051651306157587e-09
1449	-19764.320998706044	-6.545131031707623e-09	-5.044466768805873e-09
1450	-19764.158236964813	-6.539372208287637e-09	-5.037601811284521e-09
1451	-19763.99547522359	-6.533830039972693e-09	-5.030991481002145e-09
1452	-19763.832713482367	-6.52862536140953e-09	-5.0247277990773954e-09
1453	-19763.669951741143	-6.523642086743362e-09	-5.018726410052548e-09
1454	-19763.507189999924	-6.5190200765277676e-09	-5.013098297525072e-09
1455	-19763.344428258686	-6.514624694953167e-09	-5.00774089324313e-09
1456	-19763.181666517463	-6.510608207747309e-09	-5.002775652694387e-09
1457	-19763.01890477624	-6.506822172592384e-09	-4.998089432122853e-09
1458	-19762.856143035013	-6.5034346384618206e-09	-4.9938139096171e-09
1459	-19762.693381293793	-6.500275876363567e-09	-4.989821438566309e-09
1460	-19762.530619552563	-6.497531493439608e-09	-4.986257863914441e-09
1461	-19762.36785781134	-6.495012553208018e-09	-4.982976658957382e-09
1462	-19762.205096070116	-6.49292297449154e-09	-4.980138622797806e-09
1463	-19762.042334328893	-6.491056800949336e-09	-4.977584604313165e-09
1464	-19761.879572587666	-6.489626399526614e-09	-4.975482490685818e-09
1465	-19761.716810846436	-6.488414855119606e-09	-4.973661374897649e-09
1466	-19761.554049105212	-6.48764727921068e-09	-4.97229942224596e-09
1467	-19761.391287363986	-6.487091137616691e-09	-4.9712158060688716e-09
1468	-19761.228525622766	-6.486982753824534e-09	-4.970597218726048e-09
1469	-19761.065763881536	-6.487074452736031e-09	-4.970247835012224e-09
1470	-19760.903002140312	-6.487618436900866e-09	-4.970365591718497e-09
1471	-19760.74024039909	-6.488352904208971e-09	-4.970745170253224e-09
1472	-19760.577478657862	-6.489533858119465e-09	-4.971589899124041e-09
1473	-19760.414716916643	-6.490895847236993e-09	-4.972686247125683e-09
1474	-19760.251955175412	-6.492699828474231e-09	-4.9742424321154005e-09
1475	-19760.089193434193	-6.494671350396803e-09	-4.976039061041578e-09
1476	-19759.926431692966	-6.497076474429392e-09	-4.97828844206009e-09
1477	-19759.76366995174	-6.499633925785714e-09	-4.980762962054988e-09
1478	-19759.600908210516	-6.5026165301729544e-09	-4.983681986870279e-09
1479	-19759.438146469285	-6.505734331013596e-09	-4.986810186854268e-09
1480	-19759.275384728066	-6.509264671503225e-09	-4.990368085787706e-09
1481	-19759.11262298684	-6.512912171118265e-09	-4.994118897319764e-09
1482	-19758.949861245605	-6.51695734190804e-09	-4.9982845134213405e-09
1483	-19758.787099504385	-6.521101736512932e-09	-5.002625099448435e-09
1484	-19758.624337763158	-6.525624995029277e-09	-5.007361957861488e-09
1485	-19758.461576021935	-6.530229199525733e-09	-5.012251554877335e-09
1486	-19758.298814280708	-6.535190823585331e-09	-5.017518945796394e-09
1487	-19758.136052539485	-6.540214599185144e-09	-5.0229189540143095e-09
1488	-19757.973290798265	-6.545574174773423e-09	-5.02867270406381e-09
1489	-19757.81052905704	-6.550973202331728e-09	-5.034537691727912e-09
1490	-19757.647767315815	-6.5566862788646185e-09	-5.040731221807244e-09
1491	-19757.485005574592	-6.562416014041334e-09	-5.0470141577898245e-09
1492	-19757.322243833358	-6.568433658965228e-09	-5.053598879986366e-09
1493	-19757.159482092135	-6.574447853246253e-09	-5.060247385622461e-09
1494	-19756.996720350908	-6.580722403270747e-09	-5.067170647322968e-09
1495	-19756.83395860969	-6.586971011000167e-09	-5.074134912604247e-09
1496	-19756.67119686846	-6.593449620978344e-09	-5.081343881573149e-09
1497	-19756.508435127234	-6.59988437914204e-09	-5.088568187690836e-09
1498	-19756.345673386008	-6.606518903249614e-09	-5.0960061582553974e-09
1499	-19756.182911644784	-6.613084373601127e-09	-5.103436653634631e-09
1500	-19756.020149903557	-6.61981982453503e-09	-5.1110472386541546e-09
1501	-19755.85738816233	-6.626467388606217e-09	-5.118626619586908e-09
1502	-19755.694626421115	-6.633250856898949e-09	-5.12635313459417e-09
1503	-19755.531864679888	-6.639926747507834e-09	-5.134023264891216e-09
1504	-19755.369102938657	-6.646706109127082e-09	-5.1418080486600806e-09
1505	-19755.20634119744	-6.653359357078752e-09	-5.149511927972666e-09
1506	-19755.043579456207	-6.660082390658893e-09	-5.157297055245471e-09
1507	-19754.88081771498	-6.666658477776823e-09	-5.1649802983635205e-09
1508	-19754.71805597376	-6.673273691215387e-09	-5.1727064042337355e-09
1509	-19754.55529423253	-6.679723839709012e-09	-5.180307745197265e-09
1510	-19754.39253249131	-6.686179585918482e-09	-5.187921703049085e-09
1511	-19754.22977075008	-6.692451591190708e-09	-5.195387463837303e-09
1512	-19754.067009008857	-6.698699515191813e-09	-5.202832620715667e-09
1513	-19753.904247267637	-6.704748544261114e-09	-5.210108711505353e-09
1514	-19753.741485526407	-6.710740491469552e-09	-5.217331876592729e-09
1515	-19753.578723785184	-6.716519233076439e-09	-5.224365849631615e-09
1516	-19753.41596204396	-6.722209709056264e-09	-5.2313144711042155e-09
1517	-19753.253200302737	-6.727674863713997e-09	-5.238056125137226e-09
1518	-19753.09043856151	-6.73301976596119e-09	-5.244680275249666e-09
1519	-19752.92767682028	-6.7381278709001e-09	-5.251081326830296e-09
1520	-19752.764915079057	-6.7430910903998945e-09	-5.257335747854321e-09
1521	-19752.602153337837	-6.747808009492675e-09	-5.263351254217696e-09
1522	-19752.43939159661	-6.75234822848188e-09	-5.269190431092448e-09
1523	-19752.276629855387	-6.756633790142952e-09	-5.274779603864712e-09
1524	-19752.11386811416	-6.760719794335212e-09	-5.280163275010377e-09
1525	-19751.95110637293	-6.764545949380557e-09	-5.285286247343166e-09
1526	-19751.788344631706	-6.768146298255154e-09	-5.2901781034867535e-09
1527	-19751.625582890483	-6.771482381989336e-09	-5.294799281101569e-09
1528	-19751.462821149253	-6.774570879849604e-09	-5.299166445160117e-09
1529	-19751.300059408033	-6.777396207412151e-09	-5.3032551110539245e-09
1530	-19751.13729766681	-6.779949959127431e-09	-5.3070690126067285e-09
1531	-19750.974535925583	-6.782238939320891e-09	-5.310599042400381e-09
1532	-19750.81177418436	-6.784240418193744e-09	-5.313831792713242e-09
1533	-19750.64901244313	-6.785981996443017e-09	-5.316781315882907e-09
1534	-19750.48625070191	-6.787417186360909e-09	-5.319415187645108e-09
1535	-19750.32348896068	-6.788593757636631e-09	-5.321762340834181e-09
1536	-19750.160727219452	-6.7894537200403515e-09	-5.323781647389777e-09
1537	-19749.997965478233	-6.790061949461648e-09	-5.325514784242612e-09
1538	-19749.83520373701	-6.7903397633670285e-09	-5.3269072575736e-09
1539	-19749.67244199578	-6.790373933038783e-09	-5.328017614032882e-09
1540	-19749.50968025456	-6.790068567074963e-09	-5.328775364963715e-09
1541	-19749.34691851333	-6.78953237644374e-09	-5.329258884991646e-09
1542	-19749.18415677211	-6.788648658990899e-09	-5.329381059091131e-09
1543	-19749.02139503088	-6.787543533807887e-09	-5.3292359215478135e-09
1544	-19748.858633289656	-6.786089192123738e-09	-5.328725555576726e-09
1545	-19748.695871548432	-6.7844279588163735e-09	-5.327957850559925e-09
1546	-19748.533109807202	-6.782415124017672e-09	-5.326822061083402e-09
1547	-19748.370348065982	-6.780210186489126e-09	-5.325441205227425e-09
1548	-19748.207586324752	-6.777654142155553e-09	-5.323692065863636e-09
1549	-19748.04482458353	-6.77492560280624e-09	-5.321711882135844e-09
1550	-19747.882062842305	-6.7718479983976524e-09	-5.3193649157672446e-09
1551	-19747.719301101082	-6.7686157048166355e-09	-5.31680418552937e-09
1552	-19747.55653935985	-6.7650423643786e-09	-5.313882476925892e-09
1553	-19747.39377761863	-6.761334183508066e-09	-5.310762271245562e-09
1554	-19747.231015877405	-6.757291400607818e-09	-5.307290119235593e-09
1555	-19747.068254136175	-6.753136252619428e-09	-5.303638932900869e-09
1556	-19746.905492394962	-6.748657076786223e-09	-5.299644172732202e-09
1557	-19746.74273065373	-6.744088329428986e-09	-5.295492078358122e-09
1558	-19746.579968912505	-6.739207835878815e-09	-5.291009556168052e-09
1559	-19746.417207171282	-6.734261456215429e-09	-5.286390306485661e-09
1560	-19746.25444543005	-6.729018628043495e-09	-5.2814547473728e-09
1561	-19746.091683688835	-6.723733650926785e-09	-5.276407539298398e-09
1562	-19745.9289219476	-6.718169438126133e-09	-5.271061202975098e-09
1563	-19745.766160206374	-6.71258887994533e-09	-5.265625680733465e-09
1564	-19745.603398465155	-6.70674723840741e-09	-5.259908538795827e-09
1565	-19745.44063672393	-6.7009154480484066e-09	-5.2541308718606835e-09
1566	-19745.2778749827	-6.694841483538597e-09	-5.248090276553948e-09
1567	-19745.115113241474	-6.68880447501709e-09	-5.242013279810992e-09
1568	-19744.95235150025	-6.682547375594397e-09	-5.235697491048659e-09
1569	-19744.789589759024	-6.6763515964323445e-09	-5.229370851340909e-09
1570	-19744.626828017797	-6.6699604316536875e-09	-5.222829227306314e-09
1571	-19744.464066276574	-6.663656605173746e-09	-5.216303016186374e-09
1572	-19744.301304535355	-6.657181454945361e-09	-5.209587670539975e-09
1573	-19744.138542794128	-6.6508200779334145e-09	-5.202914470043097e-09
1574	-19743.975781052904	-6.644312809170648e-09	-5.196077145479004e-09
1575	-19743.813019311678	-6.637944526231515e-09	-5.189309149481186e-09
1576	-19743.650257570454	-6.63145542788303e-09	-5.182403930317947e-09
1577	-19743.48749582923	-6.625132269895527e-09	-5.175596177625738e-09
1578	-19743.324734088004	-6.6187138361809166e-09	-5.1686776175864286e-09
1579	-19743.161972346777	-6.612484986178971e-09	-5.1618820128674535e-09
1580	-19742.99921060555	-6.606191001025328e-09	-5.155003817963035e-09
1581	-19742.836448864327	-6.600107567975958e-09	-5.148274459575671e-09
1582	-19742.6736871231	-6.593986477824913e-09	-5.141492378667676e-09
1583	-19742.510925381885	-6.588098836509821e-09	-5.134882016640434e-09
1584	-19742.348163640647	-6.582199243504333e-09	-5.1282477855663295e-09
1585	-19742.185401899427	-6.576554879580596e-09	-5.121810375136689e-09
1586	-19742.022640158204	-6.570926642269678e-09	-5.1153763957634165e-09
1587	-19741.859878416977	-6.565572538143992e-09	-5.1091618142694346e-09
1588	-19741.69711667575	-6.560262540777892e-09	-5.102979648653671e-09
1589	-19741.534354934527	-6.555244023535999e-09	-5.097038376867083e-09
1590	-19741.3715931933	-6.550294875775961e-09	-5.0911565745961545e-09
1591	-19741.208831452077	-6.545654108291927e-09	-5.085535144366669e-09
1592	-19741.046069710846	-6.541108968224214e-09	-5.0800005939964646e-09
1593	-19740.883307969627	-6.536884356055316e-09	-5.074745919618074e-09
1594	-19740.720546228396	-6.5327821725938335e-09	-5.069603577387509e-09
1595	-19740.557784487177	-6.529013570110423e-09	-5.064756491931533e-09
1596	-19740.395022745954	-6.525389844543108e-09	-5.060048762285114e-09
1597	-19740.232261004723	-6.522108296693049e-09	-5.055648949539299e-09
1598	-19740.0694992635	-6.518995059681571e-09	-5.051413869998247e-09
1599	-19739.906737522277	-6.516234098650787e-09	-5.047498808187998e-09
1600	-19739.74397578105	-6.5136615678901615e-09	-5.043770266748456e-09
1601	-19739.581214039827	-6.511445618546114e-09	-5.040373614682881e-09
1602	-19739.4184522986	-6.509436272626448e-09	-5.037184331225882e-09
1603	-19739.25569055737	-6.507789655203774e-09	-5.034332767747e-09
1604	-19739.09292881615	-6.506369187918018e-09	-5.031709763044956e-09
1605	-19738.93016707493	-6.505307517931445e-09	-5.029431208496534e-09
1606	-19738.767405333696	-6.504490166909875e-09	-5.027397104541838e-09
1607	-19738.604643592476	-6.5040328992339725e-09	-5.025712607841277e-09
1608	-19738.441881851246	-6.503830576191288e-09	-5.024288114081123e-09
1609	-19738.279120110023	-6.50398446312315e-09	-5.023212646671096e-09
1610	-19738.1163583688	-6.50440857137535e-09	-5.022411501544309e-09
1611	-19737.953596627573	-6.505180707510946e-09	-5.021957830757147e-09
1612	-19737.79083488635	-6.506233309378037e-09	-5.021792288681331e-09
1613	-19737.628073145126	-6.5076244227091755e-09	-5.021968398750853e-09
1614	-19737.4653114039	-6.509305541419162e-09	-5.0224433624833475e-09
1615	-19737.30254966268	-6.5113145672240855e-09	-5.02325373554035e-09
1616	-19737.139787921446	-6.513616347005369e-09	-5.024368483086383e-09
1617	-19736.977026180222	-6.516232592933572e-09	-5.025813188030272e-09
1618	-19736.814264439	-6.519149137640777e-09	-5.0275645964877834e-09
1619	-19736.651502697765	-6.522363855130227e-09	-5.029634005335091e-09
1620	-19736.488740956545	-6.525879406343897e-09	-5.032016291490934e-09
1621	-19736.32597921532	-6.5296739405297265e-09	-5.0347012897946e-09
1622	-19736.1632174741	-6.533768666121987e-09	-5.0376993718836615e-09
1623	-19736.000455732876	-6.5381241493819905e-09	-5.040986494356308e-09
1624	-19735.83769399165	-6.542776506188026e-09	-5.044584249540633e-09
1625	-19735.674932250426	-6.547666719525414e-09	-5.048451780915965e-09
1626	-19735.5121705092	-6.552849279165576e-09	-5.052627145389264e-09
1627	-19735.349408767972	-6.5582458051932985e-09	-5.0570528024665414e-09
1628	-19735.186647026752	-6.563927882796512e-09	-5.061780682055989e-09
1629	-19735.023885285522	-6.569797258188168e-09	-5.0667340685080376e-09
1630	-19734.86112354429	-6.575943369994687e-09	-5.071982778193773e-09
1631	-19734.69836180307	-6.582251454509724e-09	-5.07743673662046e-09
1632	-19734.53560006185	-6.588823409887068e-09	-5.083172398352845e-09
1633	-19734.37283832062	-6.59552744495039e-09	-5.089088902009128e-09
1634	-19734.21007657939	-6.602483539168297e-09	-5.095274791739999e-09
1635	-19734.047314838168	-6.609543634967326e-09	-5.10161370708064e-09
1636	-19733.88455309694	-6.616840586547882e-09	-5.1082074489820915e-09
1637	-19733.721791355718	-6.624208016893839e-09	-5.114928224173747e-09
1638	-19733.559029614495	-6.631796341889922e-09	-5.121888523166702e-09
1639	-19733.396267873268	-6.639426521897845e-09	-5.128944761758803e-09
1640	-19733.23350613205	-6.64725787614718e-09	-5.136223173876363e-09
1641	-19733.07074439082	-6.655096972547299e-09	-5.1435678359048126e-09
1642	-19732.9079826496	-6.66311873994214e-09	-5.151113116477525e-09
1643	-19732.745220908368	-6.671116665069281e-09	-5.158695494723267e-09
1644	-19732.58245916715	-6.6792757648863534e-09	-5.166459138700849e-09
1645	-19732.41969742592	-6.6873761236591734e-09	-5.174225212218131e-09
1646	-19732.25693568469	-6.695617984577266e-09	-5.182152160271447e-09
1647	-19732.09417394347	-6.70376857150564e-09	-5.190052306951458e-09
1648	-19731.93141220224	-6.712036051911255e-09	-5.19808651382941e-09
1649	-19731.76865046102	-6.720180858807406e-09	-5.206064379984025e-09
1650	-19731.605888719794	-6.7284172587280415e-09	-5.21415118327026e-09
1651	-19731.443126978567	-6.736499823735783e-09	-5.222149671842927e-09
1652	-19731.280365237344	-6.744650252141725e-09	-5.230233171725963e-09
1653	-19731.11760349612	-6.752611920927747e-09	-5.2381954341673575e-09
1654	-19730.954841754894	-6.760618656211897e-09	-5.246218635585002e-09
1655	-19730.79208001367	-6.7684069282730396e-09	-5.2540896238146265e-09
1656	-19730.629318272444	-6.7762137485067885e-09	-5.261995473763097e-09
1657	-19730.466556531213	-6.783770680525618e-09	-5.269717511410798e-09
1658	-19730.303794789997	-6.791322375401817e-09	-5.277449558679354e-09
1659	-19730.14103304877	-6.798596856173516e-09	-5.2849683769527e-09
1660	-19729.978271307547	-6.805838293826489e-09	-5.292470580448963e-09
1661	-19729.81550956632	-6.812776267027737e-09	-5.299731853212157e-09
1662	-19729.65274782509	-6.819656696425482e-09	-5.306949824698329e-09
1663	-19729.489986083863	-6.8262072674162805e-09	-5.313900685091945e-09
1664	-19729.327224342644	-6.832675327342177e-09	-5.320781631783945e-09
1665	-19729.164462601413	-6.838790585158221e-09	-5.32736940818984e-09
1666	-19729.001700860194	-6.8448010154816535e-09	-5.333863424165674e-09
1667	-19728.83893911897	-6.850433838643237e-09	-5.340042090532866e-09
1668	-19728.676177377743	-6.855938256264662e-09	-5.346100490175421e-09
1669	-19728.513415636524	-6.861048687996619e-09	-5.351820821036714e-09
1670	-19728.35065389529	-6.866007011929483e-09	-5.357398712013217e-09
1671	-19728.187892154067	-6.8705513101426885e-09	-5.362617747524024e-09
1672	-19728.02513041284	-6.874924521670401e-09	-5.367671316928298e-09
1673	-19727.862368671616	-6.878869608191698e-09	-5.372348601930898e-09
1674	-19727.699606930397	-6.882620643667083e-09	-5.376840308940704e-09
1675	-19727.536845189166	-6.885932594549661e-09	-5.380938459048716e-09
1676	-19727.374083447943	-6.8890312335790865e-09	-5.384830052420927e-09
1677	-19727.211321706716	-6.8916801872219335e-09	-5.388316875347017e-09
1678	-19727.048559965486	-6.8940994024140396e-09	-5.391576389746745e-09
1679	-19726.885798224266	-6.896059483620583e-09	-5.394420872767018e-09
1680	-19726.72303648304	-6.897777358750476e-09	-5.397021570628611e-09
1681	-19726.560274741816	-6.89903281512335e-09	-5.399197540533269e-09
1682	-19726.397513000597	-6.900028222977177e-09	-5.401115971185687e-09
1683	-19726.234751259366	-6.900558829430159e-09	-5.402604691383431e-09
1684	-19726.071989518143	-6.900819196707892e-09	-5.403821435928445e-09
1685	-19725.909227776916	-6.900615964006897e-09	-5.4046037486854476e-09
1686	-19725.746466035685	-6.900131189669459e-09	-5.405103117219498e-09
1687	-19725.583704294466	-6.899185956971573e-09	-5.405167944836769e-09
1688	-19725.420942553243	-6.897952655358609e-09	-5.40494036969937e-09
1689	-19725.258180812016	-6.896264588398848e-09	-5.404279845789792e-09
1690	-19725.09541907079	-6.894281992809992e-09	-5.403319365404065e-09
1691	-19724.932657329566	-6.891852813773151e-09	-5.401931388099064e-09
1692	-19724.76989558834	-6.889124840519751e-09	-5.400236857056436e-09
1693	-19724.60713384712	-6.885965509534485e-09	-5.39812472549573e-09
1694	-19724.44437210589	-6.882503384323764e-09	-5.395700977518989e-09
1695	-19724.281610364666	-6.878621521004135e-09	-5.392868445000167e-09
1696	-19724.118848623442	-6.87443875364434e-09	-5.389725253942093e-09
1697	-19723.95608688221	-6.869856441945083e-09	-5.386185473638455e-09
1698	-19723.793325140992	-6.864973481641616e-09	-5.3823356401175914e-09
1699	-19723.63056339976	-6.859708647187647e-09	-5.3781048840102825e-09
1700	-19723.467801658535	-6.854148390116835e-09	-5.373566693193285e-09
1701	-19723.305039917315	-6.8482287555672254e-09	-5.368665199847816e-09
1702	-19723.14227817609	-6.842020607329923e-09	-5.36346166868821e-09
1703	-19722.979516434865	-6.8354749424342485e-09	-5.357915589099832e-09
1704	-19722.816754693635	-6.8286498789531135e-09	-5.352074155299577e-09
1705	-19722.653992952408	-6.821516822939733e-09	-5.345911105320153e-09
1706	-19722.491231211185	-6.8141123128338545e-09	-5.339464199266436e-09
1707	-19722.328469469965	-6.806427220566243e-09	-5.332719842199476e-09
1708	-19722.16570772874	-6.798481870756098e-09	-5.325701692153341e-09
1709	-19722.002945987515	-6.790290240085813e-09	-5.318413059591021e-09
1710	-19721.84018424629	-6.7818500248460275e-09	-5.310863274977623e-09
1711	-19721.67742250506	-6.773193462013171e-09	-5.303071261876832e-09
1712	-19721.51466076384	-6.764306867086321e-09	-5.295034590069797e-09
1713	-19721.351899022608	-6.755237467957574e-09	-5.286783546072366e-09
1714	-19721.18913728139	-6.745952022161376e-09	-5.2783045951463685e-09
1715	-19721.026375540165	-6.736518880663712e-09	-5.269644839696192e-09
1716	-19720.863613798938	-6.726890168143193e-09	-5.260772229179745e-09
1717	-19720.70085205771	-6.717151004491445e-09	-5.251751530848856e-09
1718	-19720.538090316488	-6.707234068178254e-09	-5.242539671238626e-09
1719	-19720.375328575265	-6.697240587670356e-09	-5.233211943018261e-09
1720	-19720.21256683404	-6.6870910384143915e-09	-5.223713048711852e-09
1721	-19720.049805092807	-6.676907326874292e-09	-5.214134058040198e-09
1722	-19719.887043351588	-6.6665873189064175e-09	-5.204407034909553e-09
1723	-19719.724281610364	-6.6562679488063415e-09	-5.194635290869101e-09
1724	-19719.561519869138	-6.645837672142833e-09	-5.1847357785070526e-09
1725	-19719.398758127918	-6.635448345035242e-09	-5.174829128702915e-09
1726	-19719.235996386687	-6.624967687587479e-09	-5.164817199781141e-09
1727	-19719.07323464546	-6.614565736068843e-09	-5.154835490169469e-09
1728	-19718.910472904237	-6.604100765960635e-09	-5.144775307582426e-09
1729	-19718.747711163007	-6.5937506842988995e-09	-5.13477702843765e-09
1730	-19718.58494942179	-6.583360612253887e-09	-5.1247259717796414e-09
1731	-19718.422187680557	-6.573123276425344e-09	-5.114774715870296e-09
1732	-19718.25942593933	-6.562871184772979e-09	-5.104795004090831e-09
1733	-19718.09666419811	-6.552809076306991e-09	-5.094950876897561e-09
1734	-19717.933902456884	-6.542757873506986e-09	-5.0851035934624e-09
1735	-19717.77114071566	-6.532931896610901e-09	-5.0754273812984635e-09
1736	-19717.608378974433	-6.523140507858253e-09	-5.065773621450528e-09
1737	-19717.445617233214	-6.513609729265287e-09	-5.056324082732104e-09
1738	-19717.282855491983	-6.504137604050104e-09	-5.04692279715889e-09
1739	-19717.12009375076	-6.494959746268033e-09	-5.037758629096079e-09
1740	-19716.957332009533	-6.48586752513664e-09	-5.028669058438462e-09
1741	-19716.79457026831	-6.47709977908556e-09	-5.0198479204493415e-09
1742	-19716.63180852709	-6.468440888805559e-09	-5.011125969278034e-09
1743	-19716.46904678586	-6.460136604907781e-09	-5.002702662709193e-09
1744	-19716.306285044633	-6.451964277423782e-09	-4.994403229666428e-09
1745	-19716.143523303403	-6.444174357938238e-09	-4.986430600629751e-09
1746	-19715.980761562183	-6.436539784849214e-09	-4.97860478451602e-09
1747	-19715.81799982096	-6.42931404836679e-09	-4.971133569965447e-09
1748	-19715.655238079733	-6.42226530493344e-09	-4.963830820374332e-09
1749	-19715.49247633851	-6.4156485082895225e-09	-4.956908255917058e-09
1750	-19715.329714597283	-6.409227785618473e-09	-4.950176405321877e-09
1751	-19715.16695285606	-6.403261464239678e-09	-4.943846400974689e-09
1752	-19715.004191114836	-6.397510178346792e-09	-4.937726842753191e-09
1753	-19714.841429373606	-6.392232700532973e-09	-4.932030453095795e-09
1754	-19714.678667632383	-6.3871879717600075e-09	-4.926564507028392e-09
1755	-19714.515905891163	-6.3826322348884196e-09	-4.921537956877885e-09
1756	-19714.35314414992	-6.378328288161778e-09	-4.916760844625802e-09
1757	-19714.190382408706	-6.374526231455076e-09	-4.9124386312974915e-09
1758	-19714.027620667483	-6.370988789402548e-09	-4.908381452928179e-09
1759	-19713.864858926256	-6.367965312087804e-09	-4.904793180081826e-09
1760	-19713.702097185032	-6.365219674985356e-09	-4.9014832187836576e-09
1761	-19713.53933544381	-6.3629955174433216e-09	-4.898653421030385e-09
1762	-19713.376573702582	-6.361060759306048e-09	-4.896113186716486e-09
1763	-19713.21381196136	-6.3596527918500456e-09	-4.8940601584391026e-09
1764	-19713.051050220136	-6.358544557044161e-09	-4.892311602078121e-09
1765	-19712.888288478913	-6.357963883354261e-09	-4.891053820895723e-09
1766	-19712.725526737682	-6.357690748187066e-09	-4.890106898077112e-09
1767	-19712.56276499645	-6.357946651968974e-09	-4.889654854439219e-09
1768	-19712.400003255232	-6.358513629753256e-09	-4.889519949012281e-09
1769	-19712.237241514005	-6.359605078668155e-09	-4.889880150731674e-09
1770	-19712.074479772786	-6.361013477405848e-09	-4.890562076404532e-09
1771	-19711.911718031555	-6.362939098808091e-09	-4.8917342362614885e-09
1772	-19711.748956290325	-6.365186091740325e-09	-4.893233487360659e-09
1773	-19711.586194549105	-6.367936765988938e-09	-4.895216463496697e-09
1774	-19711.423432807886	-6.371009600698552e-09	-4.897527932418728e-09
1775	-19711.260671066655	-6.374577472343905e-09	-4.9003128646354105e-09
1776	-19711.097909325432	-6.378460829008164e-09	-4.903423677792458e-09
1777	-19710.93514758421	-6.382824298682968e-09	-4.906999749619761e-09
1778	-19710.77238584298	-6.387503754976681e-09	-4.91089849483065e-09
1779	-19710.609624101762	-6.392643192715198e-09	-4.915245732058815e-09
1780	-19710.446862360528	-6.398093397524235e-09	-4.91991346833043e-09
1781	-19710.2841006193	-6.4039818920304835e-09	-4.92501293730601e-09
1782	-19710.121338878078	-6.410172368811611e-09	-4.930422647028583e-09
1783	-19709.95857713685	-6.416782756870494e-09	-4.93624661398252e-09
1784	-19709.795815395635	-6.423685326456011e-09	-4.942374493449083e-09
1785	-19709.6330536544	-6.4309776315793166e-09	-4.948893843949067e-09
1786	-19709.470291913174	-6.438553470629664e-09	-4.955704477432314e-09
1787	-19709.307530171955	-6.446494620487969e-09	-4.962884037908513e-09
1788	-19709.144768430728	-6.454704369801546e-09	-4.9703430068364585e-09
1789	-19708.982006689504	-6.46324812342779e-09	-4.9781435896169504e-09
1790	-19708.81924494828	-6.472049070908186e-09	-4.986212307673881e-09
1791	-19708.656483207058	-6.481153843360246e-09	-4.994592692222661e-09
1792	-19708.493721465828	-6.4904977543657215e-09	-5.003225746849041e-09
1793	-19708.330959724608	-6.500111250037841e-09	-5.01214445050899e-09
1794	-19708.168197983377	-6.50994836947971e-09	-5.021295094015749e-09
1795	-19708.005436242158	-6.520022279083408e-09	-5.0306990310910355e-09
1796	-19707.842674500927	-6.5303006867668674e-09	-5.040319554117859e-09
1797	-19707.679912759708	-6.540778876488716e-09	-5.050160632468755e-09
1798	-19707.51715101848	-6.551441361581344e-09	-5.060198097861821e-09
1799	-19707.354389277247	-6.562269085884552e-09	-5.0704207536156885e-09
1800	-19707.191627536027	-6.573260854156109e-09	-5.0808210522539226e-09
1801	-19707.028865794804	-6.584377059444018e-09	-5.091371579624251e-09
1802	-19706.866104053577	-6.5956380833017765e-09	-5.102077995195749e-09
1803	-19706.70334231235	-6.606985288401152e-09	-5.112898111946634e-09
1804	-19706.54058057113	-6.618455768415614e-09	-5.1238512995316485e-09
1805	-19706.377818829904	-6.629971502865813e-09	-5.134883179187511e-09
1806	-19706.21505708868	-6.641587735247789e-09	-5.146025781712825e-09
1807	-19706.05229534745	-6.653212550259497e-09	-5.157207998663361e-09
1808	-19705.889533606223	-6.664912129053705e-09	-5.168475391434557e-09
1809	-19705.726771865007	-6.676582096037051e-09	-5.179749912759577e-09
1810	-19705.564010123777	-6.6883038895371034e-09	-5.191084345394856e-09
1811	-19705.40124838256	-6.6999560880626394e-09	-5.20238625625898e-09
1812	-19705.238486641327	-6.71163610931176e-09	-5.213725408354791e-09
1813	-19705.0757249001	-6.72320691246506e-09	-5.224996020917326e-09
1814	-19704.912963158877	-6.734782896423371e-09	-5.236277219442367e-09
1815	-19704.750201417646	-6.746213721380064e-09	-5.2474531121604395e-09
1816	-19704.587439676427	-6.757625367589703e-09	-5.258618547596615e-09
1817	-19704.4246779352	-6.7688513666905045e-09	-5.269640162467478e-09
1818	-19704.26191619398	-6.780034777540457e-09	-5.280624635974528e-09
1819	-19704.099154452753	-6.79099998763968e-09	-5.291432330432717e-09
1820	-19703.936392711523	-6.801896254192229e-09	-5.302179548403815e-09
1821	-19703.773630970307	-6.8125385995058536e-09	-5.312714512891936e-09
1822	-19703.610869229076	-6.823092178712915e-09	-5.323165681694292e-09
1823	-19703.44810748785	-6.833357435760144e-09	-5.333372258951461e-09
1824	-19703.285345746626	-6.843510960642048e-09	-5.343470153576627e-09
1825	-19703.122584005403	-6.853344422193168e-09	-5.353292960972025e-09
1826	-19702.959822264176	-6.863044613839797e-09	-5.362984867219034e-09
1827	-19702.79706052295	-6.872394572503018e-09	-5.372370391831886e-09
1828	-19702.634298781726	-6.881590476466495e-09	-5.381602906815047e-09
1829	-19702.4715370405	-6.890406758167425e-09	-5.390502749035879e-09
1830	-19702.308775299276	-6.899049570831924e-09	-5.399227381783187e-09
1831	-19702.14601355805	-6.907288129867249e-09	-5.4075927558613485e-09
1832	-19701.983251816826	-6.915332664434437e-09	-5.415762717837765e-09
1833	-19701.820490075603	-6.922948800748574e-09	-5.423548008466776e-09
1834	-19701.657728334372	-6.930355021394985e-09	-5.431121347677865e-09
1835	-19701.494966593153	-6.937310883593056e-09	-5.438287032132794e-09
1836	-19701.332204851922	-6.944037422475443e-09	-5.445221514428171e-09
1837	-19701.169443110695	-6.950296695276033e-09	-5.451728965761371e-09
1838	-19701.00668136948	-6.956311354932679e-09	-5.457989520321501e-09
1839	-19700.84391962825	-6.96184035551716e-09	-5.4638049659095246e-09
1840	-19700.681157887022	-6.967113546346325e-09	-5.469358932570762e-09
1841	-19700.5183961458	-6.971886770683907e-09	-5.474452835817191e-09
1842	-19700.355634404572	-6.976391579489894e-09	-5.479269877431117e-09
1843	-19700.192872663352	-6.9803832056718484e-09	-5.483614168367214e-09
1844	-19700.030110922122	-6.98409412476156e-09	-5.487670710502412e-09
1845	-19699.8673491809	-6.987285668013233e-09	-5.4912436808564144e-09
1846	-19699.704587439675	-6.990187966828244e-09	-5.494519911167161e-09
1847	-19699.541825698452	-6.992563183835971e-09	-5.49730323915854e-09
1848	-19699.37906395722	-6.994641604415733e-09	-5.499781241309203e-09
1849	-19699.216302216002	-6.996190657840143e-09	-5.501760528637173e-09
1850	-19699.05354047477	-6.997434858808697e-09	-5.5034280678589375e-09
1851	-19698.890778733545	-6.9981494864707445e-09	-5.504593656595352e-09
1852	-19698.72801699232	-6.9985563004343694e-09	-5.50544340835872e-09
1853	-19698.5652552511	-6.9984350997004446e-09	-5.505792319183535e-09
1854	-19698.40249350987	-6.998003695803433e-09	-5.50581958610034e-09
1855	-19698.23973176864	-6.997047090012069e-09	-5.505348422595859e-09
1856	-19698.076970027425	-6.9957804742397236e-09	-5.504555285058132e-09
1857	-19697.9142082862	-6.99399732466888e-09	-5.503267294398995e-09
1858	-19697.751446544964	-6.991903628475691e-09	-5.501657232105268e-09
1859	-19697.588684803744	-6.9893020579110355e-09	-5.499562873526323e-09
1860	-19697.425923062525	-6.986392228103947e-09	-5.497146595803197e-09
1861	-19697.263161321298	-6.982989968277456e-09	-5.4942533578283405e-09
1862	-19697.10039958008	-6.979282426758038e-09	-5.491043500904e-09
1863	-19696.937637838848	-6.97509465316087e-09	-5.487372004556392e-09
1864	-19696.77487609762	-6.970608858978202e-09	-5.483385162059254e-09
1865	-19696.612114356398	-6.965663635448459e-09	-5.4789512023138375e-09
1866	-19696.449352615167	-6.9604220198918976e-09	-5.474211719765193e-09
1867	-19696.28659087395	-6.954740774814016e-09	-5.469040458648431e-09
1868	-19696.12382913272	-6.948773256159516e-09	-5.463571460375589e-09
1869	-19695.96106739149	-6.9423888745874905e-09	-5.457690616137186e-09
1870	-19695.798305650274	-6.93572802745704e-09	-5.451520598893273e-09
1871	-19695.635543909044	-6.9286717738327294e-09	-5.444961097704479e-09
1872	-19695.472782167824	-6.92135140812933e-09	-5.438123689151052e-09
1873	-19695.310020426594	-6.913663571079486e-09	-5.430919051591352e-09
1874	-19695.147258685374	-6.905721093225835e-09	-5.423450196791654e-09
1875	-19694.984496944144	-6.897438941476137e-09	-5.415638728641228e-09
1876	-19694.821735202917	-6.8889156495904795e-09	-5.407575922704074e-09
1877	-19694.658973461697	-6.880082187203686e-09	-5.399197608442456e-09
1878	-19694.496211720474	-6.871024625574874e-09	-5.390583319440068e-09
1879	-19694.333449979247	-6.861684617969836e-09	-5.381681314587907e-09
1880	-19694.170688238017	-6.852134901931591e-09	-5.3725585957681195e-09
1881	-19694.007926496797	-6.842337349172243e-09	-5.3631780198900255e-09
1882	-19693.845164755563	-6.832347515205981e-09	-5.353595684658875e-09
1883	-19693.682403014343	-6.822139269506633e-09	-5.343785215766108e-09
1884	-19693.51964127312	-6.81175802236306e-09	-5.3337887550116545e-09
1885	-19693.356879531893	-6.801194977279619e-09	-5.323596448609965e-09
1886	-19693.19411779067	-6.790473866450878e-09	-5.313239276917297e-09
1887	-19693.031356049443	-6.779603186016044e-09	-5.302718069996333e-09
1888	-19692.86859430822	-6.768596511857424e-09	-5.2920513252892565e-09
1889	-19692.705832566997	-6.757477263254073e-09	-5.281252586305358e-09
1890	-19692.543070825766	-6.746239116302367e-09	-5.270329492801839e-09
1891	-19692.380309084543	-6.734923693455288e-09	-5.259308440788242e-09
1892	-19692.21754734332	-6.723506776735658e-09	-5.2481822912169684e-09
1893	-19692.054785602093	-6.712052289176243e-09	-5.236992521244046e-09
1894	-19691.89202386087	-6.7005168134936225e-09	-5.22571924174852e-09
1895	-19691.729262119643	-6.688975677323155e-09	-5.214416762921108e-09
1896	-19691.566500378412	-6.677376862522051e-09	-5.203051089477043e-09
1897	-19691.403738637197	-6.665809939847036e-09	-5.191691005935471e-09
1898	-19691.240976895966	-6.6542019940945155e-09	-5.180290677415773e-09
1899	-19691.078215154746	-6.642659172534503e-09	-5.168928550736493e-09
1900	-19690.91545341352	-6.631100538011015e-09	-5.157546019685258e-09
1901	-19690.75269167229	-6.61964232510892e-09	-5.146237352175008e-09
1902	-19690.58992993107	-6.608185601212929e-09	-5.134929225153211e-09
1903	-19690.42716818984	-6.5968645751557016e-09	-5.1237291533261575e-09
1904	-19690.264406448616	-6.585568130701544e-09	-5.112550911867888e-09
1905	-19690.10164470739	-6.574436588483555e-09	-5.101509324678909e-09
1906	-19689.938882966166	-6.5633487032554356e-09	-5.090512661654416e-09
1907	-19689.776121224946	-6.552461000414121e-09	-5.079687109760279e-09
1908	-19689.61335948372	-6.541635993428707e-09	-5.068926568749485e-09
1909	-19689.45059774249	-6.531044073328896e-09	-5.058366761401589e-09
1910	-19689.287836001266	-6.5205328146063165e-09	-5.047890304121385e-09
1911	-19689.12507426004	-6.510282590486178e-09	-5.037645036151135e-09
1912	-19688.962312518815	-6.500129846904525e-09	-5.02750398528818e-09
1913	-19688.799550777592	-6.490271558672512e-09	-5.017622188632295e-09
1914	-19688.63678903637	-6.4805304741878955e-09	-5.007863891310125e-09
1915	-19688.474027295142	-6.47110471928319e-09	-4.9983905209283584e-09
1916	-19688.311265553923	-6.461816492186575e-09	-4.989061580783152e-09
1917	-19688.14850381269	-6.452870840635123e-09	-4.980040188687259e-09
1918	-19687.98574207146	-6.444074381597056e-09	-4.971179596061389e-09
1919	-19687.82298033024	-6.435644488758352e-09	-4.962653396424103e-09
1920	-19687.66021858901	-6.4273837487202095e-09	-4.954304849469542e-09
1921	-19687.497456847792	-6.419510048634201e-09	-4.946310798391215e-09
1922	-19687.33469510656	-6.41181802371545e-09	-4.9385096501684665e-09
1923	-19687.171933365335	-6.40453473503112e-09	-4.931086037665159e-09
1924	-19687.00917162412	-6.397446899616078e-09	-4.923868372165242e-09
1925	-19686.846409882888	-6.3907845879136504e-09	-4.9170447991111925e-09
1926	-19686.683648141665	-6.38433097117856e-09	-4.9104434726664525e-09
1927	-19686.52088640044	-6.378317478030427e-09	-4.90425259022052e-09
1928	-19686.35812465921	-6.372525157255173e-09	-4.898294836063645e-09
1929	-19686.19536291799	-6.367186006123956e-09	-4.892762022727709e-09
1930	-19686.03260117677	-6.362080071772293e-09	-4.887476062946271e-09
1931	-19685.86983943554	-6.357437737382386e-09	-4.882623472920697e-09
1932	-19685.70707769432	-6.353038038854747e-09	-4.8780283121319005e-09
1933	-19685.54431595309	-6.349111623373638e-09	-4.873880207533655e-09
1934	-19685.38155421187	-6.345435287381451e-09	-4.869997743526869e-09
1935	-19685.21879247064	-6.342239668855859e-09	-4.86656799487237e-09
1936	-19685.056030729407	-6.339300510732719e-09	-4.86341160125111e-09
1937	-19684.893268988188	-6.336844519317145e-09	-4.860714263272893e-09
1938	-19684.73050724696	-6.3346548598725885e-09	-4.858297928444515e-09
1939	-19684.567745505734	-6.332949163743729e-09	-4.856342249969824e-09
1940	-19684.404983764514	-6.331515835085306e-09	-4.854672076510676e-09
1941	-19684.24222202329	-6.330566108142531e-09	-4.853466333969369e-09
1942	-19684.079460282064	-6.329886843379472e-09	-4.852549227009497e-09
1943	-19683.91669854084	-6.329694802489951e-09	-4.852097429194124e-09
1944	-19683.753936799614	-6.329776898788409e-09	-4.851933524523126e-09
1945	-19683.591175058384	-6.330336506264555e-09	-4.852231296027693e-09
1946	-19683.428413317164	-6.331173660267676e-09	-4.852821684572303e-09
1947	-19683.265651575937	-6.332481121603695e-09	-4.853866263543425e-09
1948	-19683.10288983472	-6.334068922337332e-09	-4.855203615677781e-09
1949	-19682.94012809349	-6.336116036478065e-09	-4.856988020289423e-09
1950	-19682.777366352257	-6.3384385510460016e-09	-4.859065893283486e-09
1951	-19682.61460461104	-6.341213692752161e-09	-4.8615791168992526e-09
1952	-19682.45184286981	-6.344263597772297e-09	-4.864381976687001e-09
1953	-19682.28908112859	-6.3477500760976895e-09	-4.867611081418764e-09
1954	-19682.12631938736	-6.351505409541157e-09	-4.871125349943435e-09
1955	-19681.963557646137	-6.355686229213928e-09	-4.8750525386395346e-09
1956	-19681.800795904914	-6.360134227545459e-09	-4.879260649273293e-09
1957	-19681.638034163683	-6.364983797305765e-09	-4.8838669923065105e-09
1958	-19681.475272422464	-6.370093789835432e-09	-4.8887456423568255e-09
1959	-19681.312510681244	-6.375594015236241e-09	-4.894004468986214e-09
1960	-19681.149748940014	-6.38134733479251e-09	-4.899531651152875e-09
1961	-19680.986987198783	-6.387465965881308e-09	-4.9054221719454016e-09
1962	-19680.824225457563	-6.393832360933875e-09	-4.911570210024132e-09
1963	-19680.661463716333	-6.400541197684749e-09	-4.918058249126669e-09
1964	-19680.49870197511	-6.4074915810044104e-09	-4.9247968351349846e-09
1965	-19680.335940233883	-6.414759297950917e-09	-4.931857309828374e-09
1966	-19680.17317849266	-6.422257447832814e-09	-4.939153960655126e-09
1967	-19680.010416751436	-6.4300520648489404e-09	-4.946748933547943e-09
1968	-19679.847655010206	-6.43806326570772e-09	-4.954569556287226e-09
1969	-19679.684893268986	-6.4463435158290256e-09	-4.962666159978383e-09
1970	-19679.522131527763	-6.45483267234176e-09	-4.970974709885549e-09
1971	-19679.359369786533	-6.4635650476977375e-09	-4.97953367293007e-09
1972	-19679.196608045306	-6.472493561593114e-09	-4.988290856997671e-09
1973	-19679.033846304083	-6.481634278928944e-09	-4.997273360167424e-09
1974	-19678.871084562856	-6.490957432520381e-09	-5.006440815650009e-09
1975	-19678.708322821636	-6.500469788201717e-09	-5.0158030238663396e-09
1976	-19678.545561080413	-6.510150025064635e-09	-5.025337364897818e-09
1977	-19678.382799339182	-6.519984900002652e-09	-5.0350417976684675e-09
1978	-19678.220037597956	-6.529975916174265e-09	-5.044899223839193e-09
1979	-19678.057275856732	-6.5400936332916955e-09	-5.0548976448357535e-09
1980	-19677.894514115513	-6.550351667898353e-09	-5.065033521549105e-09
1981	-19677.731752374282	-6.560703179880511e-09	-5.075281114456759e-09
1982	-19677.56899063306	-6.571182403977485e-09	-5.0856541058772e-09
1983	-19677.406228891836	-6.58172753079932e-09	-5.0961060889167506e-09
1984	-19677.24346715061	-6.592381952801825e-09	-5.106662985492904e-09
1985	-19677.080705409386	-6.603068984513766e-09	-5.11727478697975e-09
1986	-19676.91794366816	-6.613851443142467e-09	-5.127973639329804e-09
1987	-19676.75518192693	-6.624636070175722e-09	-5.138692815935222e-09
1988	-19676.592420185705	-6.635500198169585e-09	-5.149486037677189e-09
1989	-19676.429658444482	-6.646335871104817e-09	-5.160270787966237e-09
1990	-19676.266896703255	-6.657233052685057e-09	-5.171107520679175e-09
1991	-19676.104134962032	-6.668071678901558e-09	-5.181908241165392e-09
1992	-19675.941373220805	-6.678954327740529e-09	-5.192742412611191e-09
1993	-19675.778611479585	-6.68975108004118e-09	-5.2035123900410026e-09
1994	-19675.615849738362	-6.700573493027665e-09	-5.214299556876336e-09
1995	-19675.45308799713	-6.711281708682987e-09	-5.224990117773404e-09
1996	-19675.29032625591	-6.7219965518112016e-09	-5.235680033904073e-09
1997	-19675.127564514685	-6.732567725418808e-09	-5.246246866733839e-09
1998	-19674.96480277346	-6.743129454104003e-09	-5.256794721487697e-09
[truncated: 243,761 more rows]
