# Supplementary material for: Sub-optical-cycle light-matter energy transfer in molecular vibrational spectroscopy
Source: Nat Commun. 2022 Oct 6;13:5897. doi: 10.1038/s41467-022-33477-5 (PMC9537163; doi:10.1038/s41467-022-33477-5)
Supplement: Supplementary file 3 — Source Data [file 41467_2022_33477_MOESM3_ESM.zip › fig2b1.csv]

	Frequency (cm^-1)	Experiment	Fit	Ab initio
0	-101322.59564835623	0.0030514312749746375
1	-101321.76174490465	0.0042780531850702495
2	-101320.92784145298	0.006149988900580683
3	-101320.09393800137	0.0074740906938670125
4	-101319.26003454976	0.00911294984804649
5	-101318.42613109811	0.010072043398187005
6	-101317.5922276465	0.011095042171624016
7	-101316.75832419486	0.0113874107744708
8	-101315.92442074325	0.01151808886378236
9	-101315.0905172916	0.011073945957234339
10	-101314.25661384001	0.010298115794706951
11	-101313.42271038836	0.0090634495589711
12	-101312.58880693678	0.007438838748829317
13	-101311.75490348511	0.005540784112900489
14	-101310.9210000335	0.0033844886922350928
15	-101310.08709658186	0.0011556464961054234
16	-101309.25319313024	-0.0011579472762393913
17	-101308.4192896786	-0.0029791149450222347
18	-101307.58538622696	-0.004741910080978209
19	-101306.75148277535	-0.005483436408978234
20	-101305.91757932371	-0.006201373697566239
21	-101305.08367587213	-0.005350608870853374
22	-101304.24977242049	-0.004751807132884349
23	-101303.41586896886	-0.0024367552820414628
24	-101302.58196551721	-0.0006855027920759936
25	-101301.7480620656	0.0025170705868054755
26	-101300.91415861394	0.004507048262221689
27	-101300.08025516235	0.007819350651397107
28	-101299.24635171072	0.009180727750193162
29	-101298.41244825906	0.011540138757016243
30	-101297.57854480747	0.011660834701675143
31	-101296.74464135584	0.012724986956443215
32	-101295.91073790423	0.011438640772032356
33	-101295.07683445257	0.011483915783408634
34	-101294.24293100096	0.00932777487340832
35	-101293.40902754932	0.008734745150240152
36	-101292.57512409774	0.0059907283860838574
37	-101291.74122064607	0.005387687626887269
38	-101290.90731719448	0.0028208694678944187
39	-101290.07341374285	0.0027953849231531205
40	-101289.2395102912	0.0007534661704580644
41	-101288.40560683959	0.0016862531689691076
42	-101287.57170338793	0.00029222927446683454
43	-101286.73779993632	0.0023223096351413525
44	-101285.90389648467	0.0016170501188719892
45	-101285.06999303309	0.004570755060662021
46	-101284.23608958146	0.004668090045217862
47	-101283.40218612982	0.008391010474006684
48	-101282.56828267823	0.00893824850649407
49	-101281.73437922656	0.013164815934226902
50	-101280.90047577496	0.013751384994061902
51	-101280.06657232333	0.018014598980962523
52	-101279.2326688717	0.018174110605143665
53	-101278.39876542006	0.021952004660095142
54	-101277.56486196845	0.021283911749211515
55	-101276.7309585168	0.024171697462140616
56	-101275.89705506517	0.022421926807197314
57	-101275.06315161358	0.02436873007059952
58	-101274.22924816191	0.021567813315426284
59	-101273.39534471031	0.02257325376131226
60	-101272.56144125869	0.0188152743748976
61	-101271.72753780703	0.019292346177826075
62	-101270.89363435542	0.014984236866783454
63	-101270.05973090381	0.015432520860233832
64	-101269.22582745217	0.011245694719415784
65	-101268.39192400055	0.01265100870389298
66	-101267.55802054892	0.009560787531119695
67	-101266.7241170973	0.013272337276901166
68	-101265.89021364569	0.012536130039660823
69	-101265.05631019406	0.019784297520794455
70	-101264.2224067424	0.02225902809247239
71	-101263.3885032908	0.0336192024633045
72	-101262.55459983916	0.03917825723693025
73	-101261.72069638752	0.053931613426819215
74	-101260.88679293591	0.0613383590128118
75	-101260.0528894843	0.07747056361315664
76	-101259.21898603266	0.08442476139519191
77	-101258.38508258104	0.09914109384786121
78	-101257.55117912941	0.10345103313461264
79	-101256.71727567776	0.11493435370653975
80	-101255.88337222615	0.11606126657279747
81	-101255.04946877454	0.12447207354726217
82	-101254.21556532291	0.12371590964804695
83	-101253.38166187129	0.13095653589662162
84	-101252.54775841965	0.13028557220464732
85	-101251.71385496801	0.13832095172882308
86	-101250.8799515164	0.1387906304710013
87	-101250.04604806476	0.14784055988828743
88	-101249.21214461312	0.1486747509048031
89	-101248.37824116152	0.1565683587715465
90	-101247.54433770989	0.15518983277177095
91	-101246.71043425828	0.1583215725264053
92	-101245.87653080664	0.15188380181339672
93	-101245.04262735503	0.1479150791702442
94	-101244.20872390337	0.1360388437419905
95	-101243.37482045173	0.12595560480835297
96	-101242.54091700014	0.11123830899444183
97	-101241.70701354848	0.09892616689768334
98	-101240.87311009687	0.08476428871784766
99	-101240.03920664525	0.07397489362840147
100	-101239.20530319364	0.06296972423368873
101	-101238.37139974201	0.05595229409571795
102	-101237.53749629039	0.04885614228764991
103	-101236.70359283875	0.04585492483906554
104	-101235.86968938712	0.041981164383621684
105	-101235.03578593551	0.04197557265281117
106	-101234.20188248385	0.0400089715722734
107	-101233.36797903226	0.041680157558938634
108	-101232.53407558061	0.04045436662145901
109	-101231.700172129	0.04277232913269268
110	-101230.86626867736	0.041579293111022486
111	-101230.03236522576	0.044032192097962504
112	-101229.19846177413	0.04257730146196718
113	-101228.3645583225	0.044815504337717284
114	-101227.53065487086	0.04294111708724508
115	-101226.69675141924	0.04475116209551186
116	-101225.8628479676	0.04234057938661222
117	-101225.02894451597	0.043288660644648765
118	-101224.19504106436	0.04019355059717433
119	-101223.36113761271	0.040226549039705954
120	-101222.52723416111	0.03648092632912428
121	-101221.69333070947	0.035852729036947896
122	-101220.85942725785	0.031865414411404676
123	-101220.02552380622	0.031103305011692
124	-101219.19162035458	0.027409266151995036
125	-101218.35771690297	0.027140109632695905
126	-101217.52381345136	0.024186098392388555
127	-101216.68990999971	0.02484760680905664
128	-101215.85600654809	0.022842465549120287
129	-101215.02210309649	0.02464603409234859
130	-101214.18819964482	0.023490755077639057
131	-101213.35429619323	0.026233778586547945
132	-101212.52039274159	0.02567058758921802
133	-101211.68648928996	0.029104932326808705
134	-101210.85258583832	0.028709642964876842
135	-101210.01868238671	0.0324049348845503
136	-101209.18477893507	0.03191419908882119
137	-101208.35087548346	0.03562026838290429
138	-101207.51697203184	0.03484115069698761
139	-101206.6830685802	0.03841452140502068
140	-101205.84916512857	0.03734661574574501
141	-101205.01526167695	0.04068100669894543
142	-101204.18135822531	0.039590137843920244
143	-101203.34745477368	0.042932121851193855
144	-101202.51355132207	0.041856478715461644
145	-101201.67964787045	0.04512622572245964
146	-101200.84574441881	0.044157181837533005
147	-101200.01184096721	0.04724197733140348
148	-101199.17793751555	0.046047508506030406
149	-101198.34403406392	0.04867664028157608
150	-101197.51013061233	0.047116970127020125
151	-101196.67622716067	0.04924135350407414
152	-101195.84232370906	0.04732345563244911
153	-101195.00842025744	0.049216851786305374
154	-101194.1745168058	0.047294799419760954
155	-101193.34061335419	0.04941304585100949
156	-101192.50670990256	0.04789577348698531
157	-101191.67280645092	0.05057895809617865
158	-101190.83890299928	0.04954761872345528
159	-101190.00499954767	0.05274565277177452
160	-101189.17109609603	0.05183492019997841
161	-101188.33719264441	0.05495359627519251
162	-101187.5032891928	0.05355157115886693
163	-101186.66938574116	0.055590821554172644
164	-101185.83548228955	0.052899603705532615
165	-101185.00157883792	0.053124165444198415
166	-101184.16767538628	0.04874921026405223
167	-101183.33377193465	0.046981095429285906
168	-101182.49986848305	0.041251181303255405
169	-101181.66596503138	0.03801919434544619
170	-101180.8320615798	0.03171173199323196
171	-101179.99815812816	0.028028045948904918
172	-101179.1642546765	0.02196830891589801
173	-101178.33035122493	0.01863303621465974
174	-101177.49644777329	0.013352534969828916
175	-101176.66254432166	0.011040393598481043
176	-101175.82864087002	0.0068783670872657205
177	-101174.9947374184	0.005811780858359895
178	-101174.16083396676	0.0027637015426979494
179	-101173.32693051518	0.003016499536619428
180	-101172.49302706351	0.0009106479201545906
181	-101171.65912361191	0.002191549049876465
182	-101170.82522016029	0.0006096428230019532
183	-101169.99131670863	0.0025005187163285787
184	-101169.15741325702	0.0009667596614929181
185	-101168.32350980537	0.0029090642553225654
186	-101167.48960635377	0.0010640535598187872
187	-101166.6557029021	0.002821115843674259
188	-101165.82179945052	0.00030669686310784845
189	-101164.98789599889	0.0017203579958907519
190	-101164.15399254729	-0.0012683974039315576
191	-101163.32008909565	-5.790584946353448e-05
192	-101162.48618564403	-0.003314107230371081
193	-101161.65228219239	-0.0019148516341373743
194	-101160.81837874075	-0.005155624617077991
195	-101159.98447528912	-0.0033186780929494977
196	-101159.15057183748	-0.0061739784885679475
197	-101158.31666838587	-0.0037361642813278266
198	-101157.48276493423	-0.006215414320254625
199	-101156.64886148264	-0.0031428767642229637
200	-101155.81495803101	-0.0052943206103980575
201	-101154.98105457939	-0.00151235182967999
202	-101154.14715112773	-0.003151423998719977
203	-101153.31324767614	0.001502257130568852
204	-101152.4793442245	0.0002920332718849928
205	-101151.64544077285	0.005657627793972451
206	-101150.81153732126	0.004660300908764106
207	-101149.97763386961	0.010529639245334479
208	-101149.14373041801	0.00905331003881345
209	-101148.30982696636	0.014843901207399769
210	-101147.47592351475	0.01257616574601359
211	-101146.64202006313	0.01769801441263594
212	-101145.80811661149	0.014189070932742277
213	-101144.97421315986	0.01854532284406599
214	-101144.14030970824	0.01382275785389438
215	-101143.3064062566	0.017616194462420666
216	-101142.47250280496	0.012359987186710528
217	-101141.63859935336	0.016724887149454054
218	-101140.80469590172	0.011905760007007158
219	-101139.97079245011	0.01792089840442397
220	-101139.13688899847	0.014302756057360897
221	-101138.30298554685	0.02258505063586729
222	-101137.46908209521	0.020324628156416134
223	-101136.63517864361	0.030726433002661167
224	-101135.80127519197	0.029034599179347344
225	-101134.96737174035	0.04029746366869376
226	-101134.13346828871	0.03811968985525303
227	-101133.29956483709	0.0489653375162197
228	-101132.46566138545	0.045195082811848745
229	-101131.63175793385	0.054417734914859614
230	-101130.79785448221	0.048743511621333196
231	-101129.96395103057	0.05629402189073324
232	-101129.13004757896	0.04909333258817702
233	-101128.29614412732	0.055604913888492896
234	-101127.4622406757	0.04740969563633149
235	-101126.62833722409	0.05394997841753451
236	-101125.79443377246	0.045409808287412944
237	-101124.96053032082	0.052690864407276605
238	-101124.1266268692	0.044072071292071434
239	-101123.29272341756	0.052589453665749894
240	-101122.45881996596	0.04386896251166154
241	-101121.62491651432	0.053793170978401854
242	-101120.7910130627	0.044824121073722176
243	-101119.95710961107	0.05596690387230833
244	-101119.12320615945	0.04635928194131662
245	-101118.28930270784	0.05822891732724768
246	-101117.45539925617	0.04774000569962553
247	-101116.62149580455	0.05997681514112644
248	-101115.78759235294	0.04851832860147054
249	-101114.95368890131	0.06099130209184881
250	-101114.11978544969	0.04879037579478367
251	-101113.28588199806	0.06163222681088895
252	-101112.45197854642	0.04895789460800906
253	-101111.61807509481	0.06227840231811688
254	-101110.78417164319	0.049327793234612255
255	-101109.95026819155	0.06291557544422194
256	-101109.11636473992	0.04955099515314085
257	-101108.28246128828	0.06290243556632008
258	-101107.44855783667	0.04884377813316442
259	-101106.61465438506	0.061700889236893514
260	-101105.78075093342	0.04667786718023123
261	-101104.9468474818	0.058894913098231014
262	-101104.11294403017	0.0430702206793428
263	-101103.27904057855	0.05480613375175551
264	-101102.44513712691	0.03867096406480868
265	-101101.6112336753	0.05041692294209706
266	-101100.77733022367	0.03438388699531356
267	-101099.94342677205	0.04656963611954329
268	-101099.1095233204	0.03106372087821206
269	-101098.27561986881	0.0439348864352949
270	-101097.44171641715	0.02928030285603498
271	-101096.60781296552	0.042828753080408434
272	-101095.77390951393	0.028859896984443974
273	-101094.94000606227	0.042715503974348805
274	-101094.10610261066	0.029181976456632144
275	-101093.27219915902	0.0429359176041557
276	-101092.43829570738	0.029679811610113332
277	-101091.60439225576	0.04290910591365642
278	-101090.77048880416	0.02971442873924121
279	-101089.93658535252	0.042026005582738765
280	-101089.10268190094	0.028936351548584267
281	-101088.26877844927	0.04006252303995502
282	-101087.43487499763	0.02697674790447098
283	-101086.60097154601	0.03668213701923641
284	-101085.76706809437	0.023893801905296195
285	-101084.93316464276	0.03226093825654651
286	-101084.0992611911	0.01986675302341452
287	-101083.26535773951	0.02710850059630586
288	-101082.43145428787	0.015432652545998843
289	-101081.59755083629	0.021895568704427774
290	-101080.76364738465	0.01118994839024485
291	-101079.92974393298	0.017248949380456128
292	-101079.09584048137	0.007588695930195026
293	-101078.26193702975	0.013524525759596276
294	-101077.42803357811	0.004885457822428975
295	-101076.59413012648	0.01075914883631629
296	-101075.76022667489	0.003002836096443524
297	-101074.92632322322	0.008840634651282412
298	-101074.09241977164	0.0018203629245081212
299	-101073.25851632	0.007687369009974016
300	-101072.42461286836	0.0014979603649440591
301	-101071.59070941673	0.007642679343849044
302	-101070.75680596512	0.0024156131068262007
303	-101069.9229025135	0.009128119734108393
304	-101069.08899906186	0.004893167885297425
305	-101068.25509561025	0.012224222125484616
306	-101067.4211921586	0.008721187728729901
307	-101066.58728870701	0.0161628126224088
308	-101065.75338525535	0.012654932285146955
309	-101064.9194818037	0.0194645751264319
310	-101064.08557835213	0.015486929524865188
311	-101063.25167490049	0.02133261940083209
312	-101062.41777144886	0.01685283952640416
313	-101061.58386799725	0.02200773032985136
314	-101060.74996454561	0.017794936097057838
315	-101059.91606109394	0.02310193210293534
316	-101059.08215764235	0.02002528753354104
317	-101058.24825419072	0.026389369080085854
318	-101057.41435073907	0.025085715997493218
319	-101056.58044728747	0.033007355258166685
320	-101055.74654383583	0.033246746166882155
321	-101054.91264038422	0.04242794183180065
322	-101054.07873693261	0.04335634643401412
323	-101053.24483348096	0.05268911563066724
324	-101052.41093002935	0.052953696322533765
325	-101051.57702657774	0.06147003114117795
326	-101050.74312312607	0.06004945359793665
327	-101049.90921967448	0.0670959053584309
328	-101049.07531622285	0.06389173708098482
329	-101048.2414127712	0.0697041025867812
330	-101047.40750931959	0.06538495295510677
331	-101046.57360586798	0.07048648497781668
332	-101045.73970241632	0.06576389755847338
333	-101044.90579896473	0.07055422272606397
334	-101044.07189551309	0.06569729187402397
335	-101043.23799206146	0.07011864913456792
336	-101042.40408860982	0.06504240764244601
337	-101041.5701851582	0.06889883200153155
338	-101040.73628170656	0.06359498595353269
339	-101039.90237825495	0.06688439783999078
340	-101039.06847480332	0.06154654053245257
341	-101038.23457135168	0.06449141042261336
342	-101037.40066790007	0.059345886008711116
343	-101036.56676444846	0.06211379699261815
344	-101035.73286099681	0.05721206457376767
345	-101034.89895754517	0.059759194784175323
346	-101034.06505409357	0.054835857878896346
347	-101033.23115064192	0.056866247349952284
348	-101032.39724719031	0.05164024536341462
349	-101031.56334373869	0.052925645543279554
350	-101030.72944028703	0.047367724771953584
351	-101029.89553683545	0.04802994612742156
352	-101029.06163338381	0.04239838390401157
353	-101028.22772993217	0.04273905498651002
354	-101027.39382648055	0.03737634700184469
355	-101026.55992302892	0.037604637118316735
356	-101025.72601957728	0.03262240119133363
357	-101024.89211612569	0.032657311260970025
358	-101024.05821267405	0.027913054307550735
359	-101023.22430922241	0.02757315098212778
360	-101022.39040577081	0.02306908207712711
361	-101021.55650231917	0.022412520797541805
362	-101020.72259886756	0.01834321308388604
363	-101019.88869541592	0.017678856158672603
364	-101019.0547919643	0.01441705829860805
365	-101018.22088851266	0.014085301906567269
366	-101017.38698506105	0.011770958173092014
367	-101016.55308160941	0.011713507303657037
368	-101015.71917815779	0.010013997407072279
369	-101014.88527470615	0.009780663933467637
370	-101014.05137125454	0.008085115846113076
371	-101013.21746780291	0.007101342490682913
372	-101012.38356435129	0.004904967390327882
373	-101011.54966089966	0.002998654107211513
374	-101010.71575744801	0.0004015916241008703
375	-101009.88185399641	-0.002003101007112153
376	-101009.04795054476	-0.0043028190288461185
377	-101008.21404709315	-0.006393468866891097
378	-101007.38014364152	-0.007712536250354764
379	-101006.54624018988	-0.009044276782184028
380	-101005.71233673829	-0.009253913610688945
381	-101004.87843328663	-0.009982832722185794
382	-101004.04452983502	-0.009569567436304268
383	-101003.21062638338	-0.010290680417876409
384	-101002.37672293176	-0.009875196702140812
385	-101001.54281948014	-0.010986661202291732
386	-101000.70891602851	-0.010796630885131768
387	-100999.87501257687	-0.012219429078081977
388	-100999.04110912528	-0.011946583130337585
389	-100998.20720567364	-0.013179186066136177
390	-100997.373302222	-0.012307450501178041
391	-100996.53939877039	-0.012853306224775263
392	-100995.70549531873	-0.011072000338158415
393	-100994.87159186712	-0.010874713010009519
394	-100994.03768841548	-0.008437400973576918
395	-100993.20378496387	-0.007915223372182386
396	-100992.36988151226	-0.005425017776139145
397	-100991.53597806062	-0.005172127828385014
398	-100990.70207460898	-0.0031561589690002776
399	-100989.86817115736	-0.003423518439494854
400	-100989.03426770576	-0.0018709905943270241
401	-100988.20036425412	-0.0023887453324764342
402	-100987.3664608025	-0.0009070623845122996
403	-100986.53255735086	-0.0012162628746793574
404	-100985.69865389924	0.0005202644332137912
405	-100984.8647504476	0.0005442151821123643
406	-100984.03084699597	0.0024225285433745383
407	-100983.19694354436	0.002480926985735526
408	-100982.36304009272	0.004135462994663431
409	-100981.52913664111	0.0038931419510746038
410	-100980.69523318947	0.005144431582062836
411	-100979.86132973785	0.004641977193958903
412	-100979.02742628624	0.005768246478246891
413	-100978.19352283458	0.0054471206612244005
414	-100977.35961938297	0.007005361931139768
415	-100976.52571593135	0.007382836763194734
416	-100975.69181247971	0.009750926738130354
417	-100974.8579090281	0.010922863588172313
418	-100974.02400557649	0.013845214409395084
419	-100973.19010212482	0.015208618151020722
420	-100972.35619867322	0.01785277206814907
421	-100971.52229522163	0.018508953383003228
422	-100970.68839176996	0.020124644965576005
423	-100969.85448831836	0.019760640629146602
424	-100969.02058486672	0.02061032872922569
425	-100968.18668141509	0.020148116985664932
426	-100967.35277796346	0.021685904937409663
427	-100966.51887451184	0.02282778859249961
428	-100965.6849710602	0.02664835514735348
429	-100964.85106760856	0.03046952315871647
430	-100964.01716415695	0.0368645062087937
431	-100963.18326070531	0.04270140402673895
432	-100962.34935725373	0.050112555020870676
433	-100961.51545380207	0.05569674979425012
434	-100960.68155035046	0.06146944858658656
435	-100959.84764689881	0.06417480480718459
436	-100959.01374344721	0.06602957113356075
437	-100958.17983999554	0.06431470852060271
438	-100957.34593654392	0.0616141460303402
439	-100956.51203309232	0.05586904049629712
440	-100955.67812964067	0.04991544317169574
441	-100954.84422618909	0.042156680278389924
442	-100954.01032273743	0.03535276125354866
443	-100953.17641928582	0.02802564427750464
444	-100952.34251583419	0.022552723370155698
445	-100951.50861238256	0.017283588652658624
446	-100950.67470893092	0.014122498020168277
447	-100949.84080547928	0.011168187090882343
448	-100949.00690202767	0.009964116474393908
449	-100948.17299857603	0.008483678065105688
450	-100947.33909512445	0.00817238587187459
451	-100946.5051916728	0.007100609267527555
452	-100945.67128822119	0.0068135434337025565
453	-100944.83738476953	0.005625399717171474
454	-100944.00348131792	0.005208495055478229
455	-100943.16957786627	0.004063324575998784
456	-100942.33567441469	0.0038361839273982437
457	-100941.50177096305	0.0030605391187108403
458	-100940.66786751141	0.0032440469211882585
459	-100939.8339640598	0.0028846020088281413
460	-100939.00006060819	0.0033575712688950006
461	-100938.16615715656	0.0031593676690240768
462	-100937.3322537049	0.0036143944370456795
463	-100936.4983502533	0.00328055388795116
464	-100935.66444680166	0.003506700109990838
465	-100934.83054335004	0.0029346920242524633
466	-100933.9966398984	0.002960511491665701
467	-100933.16273644677	0.002287803168502485
468	-100932.32883299518	0.002319160448099347
469	-100931.49492954352	0.0017680575471167757
470	-100930.66102609191	0.0020042726082417192
471	-100929.82712264029	0.001696927484894747
472	-100928.99321918865	0.002155482591461037
473	-100928.15931573704	0.0020060328089994716
474	-100927.32541228541	0.002533308051771001
475	-100926.49150883377	0.002361431177426391
476	-100925.65760538215	0.00278334257331215
477	-100924.82370193052	0.002466221686763861
478	-100923.98979847888	0.0027232713618468127
479	-100923.15589502729	0.0022794079459830564
480	-100922.32199157565	0.002434542918614297
481	-100921.48808812402	0.0019491451353117848
482	-100920.65418467238	0.0020758369082437725
483	-100919.82028122076	0.0015985899204821565
484	-100918.98637776912	0.0017135797266750723
485	-100918.15247431753	0.001235915742560556
486	-100917.31857086589	0.001331289981879381
487	-100916.48466741426	0.0008462781384684486
488	-100915.65076396264	0.0009356423314634241
489	-100914.81686051101	0.0004802166869425497
490	-100913.98295705937	0.0006256138868194329
491	-100913.14905360773	0.0002642233543698772
492	-100912.31515015614	0.000528049585689921
493	-100911.48124670447	0.00029820669623393484
494	-100910.64734325287	0.0006890276439253639
495	-100909.81343980125	0.0005626700960976619
496	-100908.97953634961	0.0010242153591930793
497	-100908.14563289801	0.0009247126797667183
498	-100907.31172944637	0.0013737364885686386
499	-100906.47782599475	0.0012382132137119773
500	-100905.64392254312	0.0016394497472336917
501	-100904.81001909148	0.0014568649893818215
502	-100903.97611563986	0.001818272114259731
503	-100903.14221218824	0.001616927116487187
504	-100902.3083087366	0.0019587767246025283
505	-100901.47440528499	0.0017492858448455069
506	-100900.64050183336	0.0020618404342682382
507	-100899.80659838172	0.0018304223909690644
508	-100898.97269493011	0.0020925321462286
509	-100898.13879147847	0.0018231910245599427
510	-100897.30488802686	0.002037593645589723
511	-100896.47098457524	0.0017502804866648294
512	-100895.6370811236	0.0019505561139989574
513	-100894.80317767197	0.0016761690117450992
514	-100893.96927422033	0.0018940267413131355
515	-100893.13537076871	0.0016496689564235258
516	-100892.30146731708	0.0018821216271775007
517	-100891.46756386544	0.0016359092778591212
518	-100890.63366041385	0.0018333021055461402
519	-100889.79975696222	0.0015295716062821878
520	-100888.9658535106	0.0016442255484078769
521	-100888.13195005899	0.0012529593943213786
522	-100887.29804660736	0.0012858935331225513
523	-100886.46414315571	0.0008435212066787138
524	-100885.63023970409	0.0008635049542807762
525	-100884.79633625246	0.0004587191482852624
526	-100883.96243280082	0.0005512427710914378
527	-100883.1285293492	0.00025744996900456917
528	-100882.29462589756	0.00045923351060677325
529	-100881.46072244596	0.0002731823025409353
530	-100880.62681899432	0.0005431001718216487
531	-100879.79291554271	0.00040181677210562503
532	-100878.95901209107	0.0006646622621205134
533	-100878.12510863943	0.0005032996156235532
534	-100877.29120518784	0.0007161724886472747
535	-100876.45730173617	0.0005197338687725009
536	-100875.62339828454	0.0006872831897971922
537	-100874.78949483293	0.00046380184276916545
538	-100873.95559138131	0.0005989834250149365
539	-100873.12168792968	0.00035287133858754834
540	-100872.28778447809	0.0004536883484266495
541	-100871.45388102642	0.00016656030892709493
542	-100870.61997757482	0.00020917934642804184
543	-100869.78607412319	-0.0001411662093986218
544	-100868.95217067155	-0.00016683780059447898
545	-100868.11826721992	-0.0005754496985154777
546	-100867.28436376828	-0.0006440089206490024
547	-100866.45046031669	-0.0010656168366502993
548	-100865.61655686503	-0.0011179353118731298
549	-100864.78265341344	-0.0014901162002102447
550	-100863.9487499618	-0.0014666202156154347
551	-100863.11484651017	-0.001739099503767655
552	-100862.28094305853	-0.0016140902114286867
553	-100861.44703960691	-0.0017822314712217652
554	-100860.6131361553	-0.001568606169659566
555	-100859.77923270366	-0.001653990933944684
556	-100858.94532925203	-0.0013793739553028103
557	-100858.11142580041	-0.0014086211095281505
558	-100857.27752234881	-0.001101165513256506
559	-100856.44361889717	-0.001095844816104097
560	-100855.60971544555	-0.0007752269847300848
561	-100854.77581199392	-0.0007646589269843437
562	-100853.94190854227	-0.0004612161764926002
563	-100853.10800509066	-0.000479001233985947
564	-100852.27410163905	-0.00021805702712218207
565	-100851.44019818738	-0.0002796658169271449
566	-100850.60629473576	-5.426485885993855e-05
567	-100849.77239128416	-0.0001229631458773736
568	-100848.93848783252	0.0001330869228570358
569	-100848.10458438094	0.00014045445523452055
570	-100847.27068092927	0.0005260071854122568
571	-100846.43677747763	0.000702309303555837
572	-100845.60287402602	0.00128494318391049
573	-100844.7689705744	0.0016489905013947262
574	-100843.93506712276	0.002391382260901107
575	-100843.10116367113	0.0028514399839733705
576	-100842.26726021951	0.0036104558240113945
577	-100841.43335676787	0.0039978150314386954
578	-100840.59945331629	0.004612008486126232
579	-100839.76554986465	0.0048172893930741294
580	-100838.93164641301	0.0052451779455845605
581	-100838.09774296137	0.005307229261350504
582	-100837.26383950976	0.00564987763913272
583	-100836.4299360581	0.005703936263204476
584	-100835.59603260653	0.006091019799371183
585	-100834.76212915489	0.006229195713905878
586	-100833.92822570326	0.006698298889231675
587	-100833.09432225164	0.006898031130415661
588	-100832.2604188	0.00738146422817695
589	-100831.42651534836	0.007542786092556498
590	-100830.59261189673	0.007941971505100244
591	-100829.75870844512	0.007988463106005731
592	-100828.92480499348	0.008265347220418981
593	-100828.09090154189	0.008198005228124276
594	-100827.25699809023	0.00839598855525857
595	-100826.42309463864	0.008283375909037093
596	-100825.58919118697	0.008474348164830035
597	-100824.75528773534	0.008367751614938482
598	-100823.9213842837	0.00856772001315138
599	-100823.08748083211	0.008444482573928285
600	-100822.25357738048	0.00859833005692207
601	-100821.41967392886	0.008388352912898401
602	-100820.58577047725	0.00843671261412087
603	-100819.75186702561	0.00812779277372256
604	-100818.91796357399	0.008117956397910889
605	-100818.08406012235	0.007816309174441854
606	-100817.25015667072	0.0078829857249502
607	-100816.41625321907	0.007723974789317447
608	-100815.58234976749	0.007961516387530213
609	-100814.74844631585	0.007972326519392862
610	-100813.91454286422	0.008334876943003068
611	-100813.08063941261	0.00840920640291571
612	-100812.24673596096	0.00876355558141356
613	-100811.41283250933	0.008768122146458059
614	-100810.5789290577	0.009023675058569743
615	-100809.74502560607	0.008933916808142641
616	-100808.91112215446	0.009134064310147528
617	-100808.07721870285	0.009047305255968596
618	-100807.24331525121	0.009324406351177704
619	-100806.40941179961	0.009368454069911897
620	-100805.57550834799	0.009817113683381184
621	-100804.74160489634	0.010014774840721549
622	-100803.90770144472	0.010577050130902429
623	-100803.07379799309	0.010800646476554588
624	-100802.23989454146	0.011305628792095498
625	-100801.40599108982	0.01138870886778963
626	-100800.5720876382	0.011731160434030555
627	-100799.73818418656	0.011677814365298415
628	-100798.90428073496	0.011978495495916506
629	-100798.07037728332	0.01200984527894477
630	-100797.23647383171	0.012531094284385327
631	-100796.40257038007	0.012878366264232421
632	-100795.56866692846	0.01374618907135123
633	-100794.73476347682	0.014396049617929212
634	-100793.90086002517	0.01547118871197098
635	-100793.06695657357	0.016221918300534786
636	-100792.23305312192	0.01731983680554867
637	-100791.39914967031	0.018077508608443718
638	-100790.56524621868	0.019259602197170694
639	-100789.73134276707	0.020260526780931844
640	-100788.89743931545	0.02191351294557851
641	-100788.06353586382	0.023619346183764236
642	-100787.22963241217	0.026204338280327973
643	-100786.39572896055	0.028962032309673237
644	-100785.56182550892	0.032640813890504904
645	-100784.72792205728	0.0363745815674669
646	-100783.89401860569	0.040850851895530144
647	-100783.06011515405	0.04510871956009814
648	-100782.22621170244	0.049912711799389296
649	-100781.3923082508	0.05438793631667856
650	-100780.55840479916	0.05957964796994535
651	-100779.72450134753	0.0648474111237173
652	-100778.89059789592	0.0715616467567384
653	-100778.0566944443	0.07918177742819262
654	-100777.22279099263	0.08910560858338058
655	-100776.38888754105	0.10044596563935361
656	-100775.55498408944	0.1141410833756958
657	-100774.7210806378	0.12853343313982699
658	-100773.88717718617	0.1438445904310637
659	-100773.05327373453	0.1576487697281509
660	-100772.21937028291	0.1697132878104565
661	-100771.38546683129	0.17748314517739203
662	-100770.55156337967	0.18107702346969318
663	-100769.71765992802	0.17886753693249702
664	-100768.88375647641	0.17207221474151418
665	-100768.04985302477	0.1604568196871472
666	-100767.21594957315	0.14612015136204007
667	-100766.38204612152	0.1295767054399002
668	-100765.54814266988	0.11290386171952024
669	-100764.71423921829	0.09648364420753137
670	-100763.88033576665	0.0817930171349711
671	-100763.04643231502	0.06870990747343213
672	-100762.2125288634	0.05805810152888631
673	-100761.37862541176	0.04922350595322802
674	-100760.54472196016	0.04257121995956562
675	-100759.71081850851	0.03716796451936421
676	-100758.87691505687	0.03317417068289762
677	-100758.04301160527	0.02959546905946272
678	-100757.20910815363	0.026676979346760245
679	-100756.37520470201	0.023635907168964517
680	-100755.54130125039	0.020975352728580837
681	-100754.70739779875	0.018172314558089937
682	-100753.87349434714	0.01589577005908257
683	-100753.03959089553	0.01369847010823545
684	-100752.20568744387	0.012206386577671346
685	-100751.37178399226	0.010873093680227236
686	-100750.53788054062	0.010200759494936307
687	-100749.70397708898	0.009541921262593497
688	-100748.87007363736	0.009330753652245276
689	-100748.03617018575	0.008911121678754604
690	-100747.20226673412	0.008761088752520798
691	-100746.36836328248	0.008280008888718925
692	-100745.53445983087	0.008032768944345986
693	-100744.70055637923	0.007469788696512046
694	-100743.86665292762	0.007217185339486554
695	-100743.03274947597	0.006727431950815432
696	-100742.19884602436	0.006624875477412764
697	-100741.36494257272	0.006306618025248137
698	-100740.53103912111	0.006367023458808904
699	-100739.69713566947	0.006139834526015799
700	-100738.86323221785	0.006203336459720682
701	-100738.02932876624	0.005862965393492717
702	-100737.1954253146	0.005740796639542509
703	-100736.36152186297	0.0051772373993612
704	-100735.52761841135	0.0048635915474787485
705	-100734.6937149597	0.004196050488632429
706	-100733.85981150808	0.0038999342026258725
707	-100733.02590805649	0.0033732602525489933
708	-100732.19200460482	0.0033022678333289243
709	-100731.35810115322	0.003041783784823663
710	-100730.5241977016	0.0032217243422752928
711	-100729.69029424996	0.0031621779090418214
712	-100728.85639079833	0.0034647932232907686
713	-100728.02248734672	0.003453942606236472
714	-100727.18858389508	0.003744886956213706
715	-100726.35468044346	0.00369176154112901
716	-100725.52077699183	0.003933740328023082
717	-100724.68687354021	0.0038429930679085554
718	-100723.85297008863	0.004070312408928315
719	-100723.01906663697	0.0039814842179934145
720	-100722.1851631853	0.004222124315455795
721	-100721.35125973372	0.0041309164089270035
722	-100720.51735628207	0.004348005405539391
723	-100719.68345283048	0.004186547487778508
724	-100718.8495493788	0.004302121578891431
725	-100718.01564592721	0.004001294640716915
726	-100717.18174247554	0.003981616317259257
727	-100716.34783902396	0.0035677408190315455
728	-100715.51393557232	0.0034942383612030325
729	-100714.68003212067	0.0030986599276056283
730	-100713.84612866909	0.00312124942528662
731	-100713.01222521745	0.0028805314944166153
732	-100712.17832176582	0.003078663204850915
733	-100711.34441831418	0.002999179699714441
734	-100710.51051486256	0.0033109939522937373
735	-100709.67661141092	0.0032898482083881554
736	-100708.84270795934	0.003593078727909993
737	-100708.00880450767	0.0035231823443079256
738	-100707.17490105606	0.0037460525469374
739	-100706.34099760445	0.003599588531189989
740	-100705.5070941528	0.003759796840856914
741	-100704.67319070119	0.0035788002640404428
742	-100703.83928724953	0.0037285419262231595
743	-100703.00538379794	0.003557195835995028
744	-100702.17148034627	0.00372012948033857
745	-100701.33757689469	0.0035527152450969147
746	-100700.50367344305	0.00370446292442495
747	-100699.66976999142	0.0034993190322993185
748	-100698.83586653981	0.0035981156219983884
749	-100698.00196308816	0.003325337868965562
750	-100697.16805963655	0.0033742056994878296
751	-100696.33415618492	0.0030764588846047118
752	-100695.50025273328	0.003152458468575079
753	-100694.66634928164	0.002928221359730665
754	-100693.83244583003	0.003127452324673659
755	-100692.99854237842	0.0030498297946592173
756	-100692.16463892678	0.003394104631375173
757	-100691.33073547517	0.0034288475057891532
758	-100690.49683202352	0.0038310438428172866
759	-100689.66292857191	0.0038702729093717516
760	-100688.8290251203	0.004217818428540071
761	-100687.99512166865	0.004175463424947276
762	-100687.16121821704	0.004424854427432833
763	-100686.32731476541	0.004300261648308291
764	-100685.49341131377	0.004485534663584009
765	-100684.65950786215	0.004333962708389138
766	-100683.82560441052	0.004518454388297149
767	-100682.99170095888	0.004395726479142079
768	-100682.15779750729	0.004617818761979878
769	-100681.32389405565	0.004537413606450276
770	-100680.48999060402	0.004798421749974398
771	-100679.65608715243	0.004749592955686221
772	-100678.82218370076	0.005036665452494889
773	-100677.98828024916	0.005007523517463769
774	-100677.15437679752	0.005325909505740372
775	-100676.32047334588	0.005335598449553831
776	-100675.48656989426	0.005716486585800096
777	-100674.65266644263	0.005795203055722393
778	-100673.81876299101	0.006261618672271624
779	-100672.98485953937	0.006417091394596786
780	-100672.15095608776	0.006952893339877302
781	-100671.31705263614	0.007149468972872673
782	-100670.48314918451	0.007705831415150761
783	-100669.64924573287	0.007906499086797638
784	-100668.81534228128	0.008458393379134935
785	-100667.9814388296	0.008668507186987594
786	-100667.14753537801	0.009248452561316697
787	-100666.31363192637	0.009520246599970352
788	-100665.47972847473	0.010184163985438862
789	-100664.64582502312	0.010565344874045738
790	-100663.81192157148	0.01134609234571059
791	-100662.97801811986	0.01185247467955715
792	-100662.14411466825	0.012747971926761496
793	-100661.31021121662	0.013364759958279009
794	-100660.47630776498	0.014366355127304069
795	-100659.64240431336	0.01509494686282235
796	-100658.80850086172	0.016231267615883525
797	-100657.97459741008	0.01712294201056573
798	-100657.14069395847	0.01847290321298167
799	-100656.30679050686	0.01962555857825718
800	-100655.47288705524	0.021300645450869262
801	-100654.6389836036	0.02280756827468271
802	-100653.80508015199	0.024880758557118098
803	-100652.97117670033	0.026776086436762072
804	-100652.1372732487	0.02923959114226652
805	-100651.3033697971	0.03148036129224304
806	-100650.46946634547	0.034276442894670404
807	-100649.63556289385	0.03682133260268002
808	-100648.80165944221	0.039934919218343884
809	-100647.96775599058	0.04280436929259641
810	-100647.13385253899	0.04627855648436341
811	-100646.29994908736	0.04952051353307095
812	-100645.46604563571	0.053376226948687815
813	-100644.6321421841	0.05696417186780129
814	-100643.79823873246	0.06112533770131093
815	-100642.96433528083	0.06494706920829328
816	-100642.13043182922	0.06927880339983017
817	-100641.29652837758	0.07320636094732724
818	-100640.46262492596	0.07762581769034242
819	-100639.62872147432	0.0816362568948333
820	-100638.79481802271	0.0861977122262736
821	-100637.96091457107	0.09041277296505407
822	-100637.12701111945	0.09530884843350254
823	-100636.29310766784	0.09995563250538923
824	-100635.4592042162	0.10543407239758557
825	-100634.62530076456	0.11074123589510206
826	-100633.79139731295	0.11700415530988847
827	-100632.95749386131	0.12310322061819345
828	-100632.12359040968	0.1302086467324715
829	-100631.28968695809	0.13705534957311383
830	-100630.45578350642	0.14485547575491686
831	-100629.62188005482	0.1521719215826008
832	-100628.78797660318	0.1602180442780301
833	-100627.95407315154	0.16734380119644454
834	-100627.12016969992	0.17470874806375344
835	-100626.28626624832	0.18044034846624527
836	-100625.45236279668	0.18564236843800763
837	-100624.61845934506	0.1883546212813928
838	-100623.78455589344	0.18976676040668128
839	-100622.9506524418	0.18810387643732454
840	-100622.11674899017	0.18482604795565602
841	-100621.28284553853	0.17855493122726757
842	-100620.44894208692	0.17103279382915643
843	-100619.61503863527	0.1612296047859241
844	-100618.78113518367	0.15096778624082874
845	-100617.94723173203	0.13936276854827076
846	-100617.11332828041	0.12810955356678352
847	-100616.27942482881	0.1163096007991771
848	-100615.44552137714	0.10544381811923086
849	-100614.61161792553	0.0945519061777858
850	-100613.77771447392	0.08491678304756466
851	-100612.94381102227	0.07551969807072224
852	-100612.10990757066	0.06748500299342106
853	-100611.27600411905	0.05974682195012303
854	-100610.44210066741	0.0533137804112426
855	-100609.60819721578	0.04711427225522
856	-100608.77429376417	0.04207891829634171
857	-100607.94039031252	0.03718706413519315
858	-100607.10648686094	0.03333492596500971
859	-100606.27258340927	0.029567844593655995
860	-100605.43867995763	0.026755804686043196
861	-100604.60477650605	0.023982989874807164
862	-100603.7708730544	0.022067900954788496
863	-100602.93696960276	0.0201032301201368
864	-100602.10306615113	0.018852807316940258
865	-100601.26916269951	0.017423523051934967
866	-100600.43525924787	0.0165710402469027
867	-100599.60135579629	0.015445584994803715
868	-100598.76745234465	0.014845855046528546
869	-100597.933548893	0.013991900210917759
870	-100597.09964544141	0.013752055107855229
871	-100596.26574198976	0.013394908047112606
872	-100595.43183853815	0.013833350936419454
873	-100594.59793508651	0.0143125505636249
874	-100593.76403163488	0.015726535285288112
875	-100592.93012818324	0.01718099122435352
876	-100592.09622473163	0.019453020048273748
877	-100591.26232128002	0.02140367652144939
878	-100590.42841782836	0.023652931577918677
879	-100589.59451437677	0.024879099547908935
880	-100588.76061092512	0.025703394159329748
881	-100587.92670747351	0.02492212024479776
882	-100587.0928040219	0.023458539237077858
883	-100586.25890057026	0.020513221900636674
884	-100585.42499711864	0.017379841094750024
885	-100584.59109366697	0.013606322380564162
886	-100583.75719021536	0.010590003178243539
887	-100582.9232867637	0.007906228639793688
888	-100582.08938331212	0.006732841687569227
889	-100581.25547986048	0.00640326703211057
890	-100580.42157640889	0.007752164508540234
891	-100579.58767295725	0.009783459819253895
892	-100578.75376950562	0.013055637385497015
893	-100577.91986605398	0.01633669391475715
894	-100577.08596260236	0.020082310202740324
895	-100576.25205915072	0.022983929778158274
896	-100575.41815569907	0.02557160644899658
897	-100574.58425224748	0.026620897221482177
898	-100573.75034879585	0.026881038589679523
899	-100572.91644534424	0.025342781221991764
900	-100572.08254189261	0.023061449889651395
901	-100571.24863844097	0.019326407142485253
902	-100570.41473498933	0.01546818004563878
903	-100569.58083153774	0.010987058670727677
904	-100568.74692808607	0.007271593155055711
905	-100567.91302463447	0.003763800190532828
906	-100567.07912118285	0.0016041568726111101
907	-100566.2452177312	-5.900991276994831e-05
908	-100565.41131427961	-0.00043448338930031865
909	-100564.57741082797	-0.0006447618136198964
910	-100563.74350737635	-6.365416089326762e-05
911	-100562.90960392471	0.00015752900685187462
912	-100562.07570047308	0.000713713566664046
913	-100561.24179702146	0.0006171217197304977
914	-100560.40789356985	0.0007286018419202981
915	-100559.57399011822	0.00022676947023808207
916	-100558.74008666658	5.8011107881381567e-05
917	-100557.90618321496	-0.0005550735275246652
918	-100557.07227976332	-0.0006863522394686449
919	-100556.23837631173	-0.0011664839305486894
920	-100555.40447286007	-0.0011307991554570698
921	-100554.57056940846	-0.0014867817657774035
922	-100553.73666595682	-0.0013902481036687738
923	-100552.9027625052	-0.0017892997504249184
924	-100552.06885905357	-0.0017944707155511327
925	-100551.23495560193	-0.002347604795817758
926	-100550.40105215031	-0.0024597028752167197
927	-100549.5671486987	-0.003047160820728328
928	-100548.73324524707	-0.0030442033041424435
929	-100547.89934179545	-0.003383968658073157
930	-100547.06543834381	-0.003001913340380013
931	-100546.23153489217	-0.0029379788354276237
932	-100545.39763144057	-0.002210816030460254
933	-100544.56372798892	-0.0019709175270211025
934	-100543.72982453731	-0.001286839265357932
935	-100542.89592108568	-0.0013106873953727441
936	-100542.06201763406	-0.001066306571345479
937	-100541.22811418244	-0.0015956226735504933
938	-100540.3942107308	-0.0018318679045457825
939	-100539.56030727916	-0.002697590977591645
940	-100538.72640382755	-0.0030859960059836447
941	-100537.89250037592	-0.003885890938656589
942	-100537.0585969243	-0.004022666259805681
943	-100536.22469347267	-0.004446009160426721
944	-100535.39079002103	-0.004150612018243552
945	-100534.55688656944	-0.004169042380757216
946	-100533.7229831178	-0.003524932623672084
947	-100532.88907966616	-0.0033282111599795207
948	-100532.05517621453	-0.002584107531032913
949	-100531.22127276291	-0.002442414653777497
950	-100530.38736931128	-0.0018288766878429622
951	-100529.55346585964	-0.0019132152360248444
952	-100528.71956240803	-0.0015215488949513263
953	-100527.88565895641	-0.0018228921415414628
954	-100527.05175550478	-0.0015698049510321434
955	-100526.21785205316	-0.001940958138031813
956	-100525.38394860152	-0.0016770404720013485
957	-100524.55004514988	-0.0019981051658429284
958	-100523.71614169829	-0.001661723642412699
959	-100522.88223824665	-0.0019197388046101051
960	-100522.04833479504	-0.001550572929183987
961	-100521.2144313434	-0.0017812083092504831
962	-100520.38052789176	-0.0013918002698098545
963	-100519.54662444013	-0.0015798684369837358
964	-100518.7127209885	-0.0011244046119605838
965	-100517.87881753687	-0.0012146407041574996
966	-100517.04491408526	-0.000649224917316076
967	-100516.21101063363	-0.0006415103117139392
968	-100515.37710718201	-3.5066594228059584e-06
969	-100514.54320373038	1.197963614168248e-05
970	-100513.70930027874	0.0006015440111201917
971	-100512.87539682713	0.0004889746528758447
972	-100512.04149337552	0.0009150857482813172
973	-100511.20758992387	0.0005850346917420108
974	-100510.37368647226	0.0008335450882985703
975	-100509.53978302062	0.0003521401386160151
976	-100508.70587956898	0.0005677881475853369
977	-100507.87197611736	0.00015473702014679396
978	-100507.03807266576	0.0005977032834780677
979	-100506.20416921412	0.0005094663612226161
980	-100505.37026576253	0.0013633333371400015
981	-100504.53636231089	0.0016662231432715293
982	-100503.70245885926	0.002848927611304917
983	-100502.86855540762	0.0033355499056904672
984	-100502.03465195598	0.004522182496186427
985	-100501.20074850436	0.0048414660579104325
986	-100500.36684505272	0.0057013663231680325
987	-100499.53294160111	0.005614879478952645
988	-100498.69903814947	0.006007965540384057
989	-100497.86513469789	0.005473837999997257
990	-100497.03123124623	0.005469789311556968
991	-100496.19732779462	0.004634172399658615
992	-100495.36342434297	0.004407658529517149
993	-100494.52952089137	0.0034471774046958468
994	-100493.6956174397	0.0031864632762894055
995	-100492.86171398808	0.0022672528968662327
996	-100492.02781053649	0.0021272522741859847
997	-100491.19390708483	0.0013677604735159766
998	-100490.36000363324	0.0014702668964560153
999	-100489.5261001816	0.000977266558640144
1000	-100488.69219672999	0.0014126855225804276
1001	-100487.85829327835	0.0012363877607300534
1002	-100487.02438982672	0.0020105490311735905
1003	-100486.19048637508	0.0020782848270127718
1004	-100485.3565829235	0.0030068739728387355
1005	-100484.52267947183	0.0030770808942140043
1006	-100483.6887760202	0.003868509002619012
1007	-100482.85487256861	0.003664620051521591
1008	-100482.02096911696	0.004083392222781904
1009	-100481.18706566535	0.0034995873001643107
1010	-100480.3531622137	0.003565287101528639
1011	-100479.51925876207	0.0027441362544148545
1012	-100478.68535531044	0.002655856027635303
1013	-100477.85145185885	0.0018219510635137054
1014	-100477.01754840721	0.0018068590847297571
1015	-100476.18364495558	0.0011325816129232526
1016	-100475.34974150396	0.0012881968768181905
1017	-100474.51583805232	0.0007811797951094586
1018	-100473.68193460067	0.0010731899651040759
1019	-100472.84803114909	0.0006420588290168535
1020	-100472.01412769745	0.0009764491359429528
1021	-100471.18022424582	0.0005246471784931457
1022	-100470.3463207942	0.0008440265066314707
1023	-100469.51241734256	0.0003390881261334805
1024	-100468.67851389093	0.0006551812463242158
1025	-100467.84461043934	0.00014505437673753766
1026	-100467.01070698767	0.0005360258169869864
1027	-100466.17680353603	0.00011603231980374673
1028	-100465.34290008445	0.0006563158084327992
1029	-100464.5089966328	0.0003828496709657128
1030	-100463.6750931812	0.0010932507053936168
1031	-100462.84118972959	0.000973863332087385
1032	-100462.00728627793	0.0018029983271372848
1033	-100461.17338282632	0.001772973556402862
1034	-100460.33947937468	0.0026536055357574318
1035	-100459.50557592305	0.0026775742705082606
1036	-100458.67167247142	0.0035675992914959366
1037	-100457.83776901981	0.0035939349519154436
1038	-100457.00386556817	0.004449355585515053
1039	-100456.16996211655	0.004410476658199194
1040	-100455.33605866492	0.005128231815605714
1041	-100454.50215521328	0.004910778381924053
1042	-100453.66825176169	0.005394122467960168
1043	-100452.83434831003	0.004897976749864384
1044	-100452.00044485842	0.005076615187546405
1045	-100451.16654140678	0.004264107211747482
1046	-100450.33263795517	0.00416472364739649
1047	-100449.49873450352	0.003099998464636664
1048	-100448.66483105191	0.0028278310532866206
1049	-100447.8309276003	0.0016238844809720323
1050	-100446.99702414866	0.0013460954501274545
1051	-100446.16312069703	0.00020221003575968195
1052	-100445.32921724541	9.474508848679436e-05
1053	-100444.49531379377	-0.0008313212513699082
1054	-100443.66141034215	-0.0006422486447104056
1055	-100442.82750689052	-0.0012504673340449199
1056	-100441.99360343888	-0.0007385939813322937
1057	-100441.15969998729	-0.0010352146061713675
1058	-100440.32579653565	-0.00025331925333874685
1059	-100439.49189308402	-0.00028144484889921573
1060	-100438.6579896324	0.0007199446334154406
1061	-100437.82408618076	0.0009039605344350322
1062	-100436.99018272915	0.002075796472047076
1063	-100436.1562792775	0.0023963639869506847
1064	-100435.32237582588	0.0036180459520826955
1065	-100434.48847237424	0.003926430411000937
1066	-100433.65456892263	0.005049140766614356
1067	-100432.82066547101	0.005180343945195899
1068	-100431.9867620194	0.0060723403713383965
1069	-100431.15285856777	0.005921662586936112
1070	-100430.31895511615	0.006594277884677935
1071	-100429.48505166451	0.006221822131310623
1072	-100428.65114821287	0.00678075825763922
1073	-100427.81724476127	0.006359105511163092
1074	-100426.9833413096	0.007027228738459212
1075	-100426.14943785801	0.006781870755650336
1076	-100425.31553440637	0.007738796537293794
1077	-100424.48163095475	0.007773156183501844
1078	-100423.64772750312	0.009047267367792386
1079	-100422.81382405153	0.009273081306575247
1080	-100421.97992059986	0.01060659678689354
1081	-100421.14601714825	0.010762975176069627
1082	-100420.31211369662	0.011808542084118636
1083	-100419.47821024498	0.01162081811758821
1084	-100418.64430679336	0.012189146867204985
1085	-100417.81040334172	0.011600976592775342
1086	-100416.97649989012	0.011788210253367317
1087	-100416.14259643848	0.01097086844125766
1088	-100415.30869298687	0.011004478283464379
1089	-100414.47478953523	0.010195459793370863
1090	-100413.64088608361	0.010307644879780165
1091	-100412.806982632	0.00968050670869725
1092	-100411.97307918033	0.00998046199570297
1093	-100411.1391757287	0.009517272437500874
1094	-100410.3052722771	0.009974254083879665
1095	-100409.47136882547	0.009566527311313355
1096	-100408.63746537385	0.010017300490155933
1097	-100407.80356192222	0.009478591290069427
1098	-100406.96965847058	0.009782865524992228
1099	-100406.13575501897	0.008983249302803573
1100	-100405.30185156735	0.009020973811429517
1101	-100404.4679481157	0.007945528106749061
1102	-100403.63404466408	0.007815426892344124
1103	-100402.80014121244	0.006661185195504349
1104	-100401.96623776083	0.00661502005002805
1105	-100401.13233430922	0.005783525487522221
1106	-100400.29843085758	0.006181538396567233
1107	-100399.46452740596	0.005937327820498454
1108	-100398.63062395432	0.006888664678044716
1109	-100397.79672050271	0.007130846947679973
1110	-100396.96281705107	0.008431877766303077
1111	-100396.12891359946	0.008867817527117107
1112	-100395.29501014783	0.010070960017423929
1113	-100394.46110669621	0.010247615264242227
1114	-100393.62720324456	0.011024867927965443
1115	-100392.79329979295	0.01072212566661795
1116	-100391.9593963413	0.011023141531132288
1117	-100391.12549288968	0.010315627035659058
1118	-100390.29158943809	0.01040763653944517
1119	-100389.45768598643	0.009633641096968045
1120	-100388.62378253482	0.009915195164254657
1121	-100387.7898790832	0.009402904443795034
1122	-100386.95597563154	0.01020129157360229
1123	-100386.12207217995	0.010162914907823796
1124	-100385.28816872831	0.011575362821239239
1125	-100384.45426527668	0.011984749851707471
1126	-100383.62036182506	0.013850656822234865
1127	-100382.78645837343	0.014451191221743606
1128	-100381.9525549218	0.0164013598234252
1129	-100381.11865147017	0.016846769972975878
1130	-100380.28474801857	0.018448450495241266
1131	-100379.45084456693	0.01852288844125672
1132	-100378.61694111531	0.019604721859055808
1133	-100377.78303766367	0.01925112659884504
1134	-100376.94913421207	0.01995838832692073
1135	-100376.1152307604	0.019439116162424205
1136	-100375.28132730881	0.019969180089529328
1137	-100374.44742385714	0.01942713501218365
1138	-100373.61352040553	0.02011358548946342
1139	-100372.77961695392	0.01979447171957523
1140	-100371.94571350227	0.020818321841819986
1141	-100371.11181005069	0.020848566912763277
1142	-100370.27790659905	0.022440014071206847
1143	-100369.44400314742	0.022909231760558823
1144	-100368.61009969578	0.02502854118840616
1145	-100367.77619624416	0.025853892802500326
1146	-100366.94229279252	0.028587898571519776
1147	-100366.1083893409	0.02971713065874553
1148	-100365.27448588928	0.03303981876123769
1149	-100364.44058243763	0.034490294599974096
1150	-100363.60667898605	0.03855503157395253
1151	-100362.7727755344	0.04051471239819794
1152	-100361.9388720828	0.04545062342916197
1153	-100361.10496863113	0.048096369548048495
1154	-100360.2710651795	0.053863294033118944
1155	-100359.43716172787	0.05702112511804905
1156	-100358.60325827629	0.06302687741145087
1157	-100357.76935482465	0.06586691914393648
1158	-100356.93545137299	0.07075067951456153
1159	-100356.10154792141	0.07197344113703512
1160	-100355.26764446977	0.07411858041862092
1161	-100354.43374101815	0.0724518492369497
1162	-100353.59983756651	0.0707551068666506
1163	-100352.76593411488	0.06572449516675863
1164	-100351.93203066323	0.060508571045617764
1165	-100351.09812721165	0.05324033304389664
1166	-100350.26422376	0.04684613480398176
1167	-100349.43032030841	0.039768160976740116
1168	-100348.59641685677	0.03541902974632202
1169	-100347.76251340513	0.03103912650135464
1170	-100346.92860995351	0.03137657890836201
1171	-100346.0947065019	0.03087689357850188
1172	-100345.26080305026	0.03668756151857746
1173	-100344.42689959863	0.03946009300476879
1174	-100343.59299614701	0.04962535344654611
1175	-100342.75909269536	0.05377830686480879
1176	-100341.92518924378	0.06575979167329861
1177	-100341.09128579214	0.06869355543816212
1178	-100340.25738234048	0.07960275324810498
1179	-100339.42347888889	0.07926647786409564
1180	-100338.58957543725	0.08722209769684704
1181	-100337.75567198562	0.08320894151395135
1182	-100336.92176853398	0.08879648628444953
1183	-100336.08786508236	0.08233370909380448
1184	-100335.25396163072	0.0874991309276866
1185	-100334.42005817911	0.08016810719508528
1186	-100333.58615472748	0.08657309262367047
1187	-100332.75225127584	0.07910148446449534
1188	-100331.91834782423	0.08753222027430521
1189	-100331.08444437262	0.07936082732024181
1190	-100330.25054092097	0.08970241217757585
1191	-100329.41663746933	0.08047515531415717
1192	-100328.58273401773	0.0926735667836645
1193	-100327.74883056608	0.08275534732426792
1194	-100326.91492711447	0.0983698344547557
1195	-100326.08102366285	0.08926153221537157
1196	-100325.2471202112	0.11058965569199856
1197	-100324.41321675961	0.1037690630557095
1198	-100323.57931330797	0.1328739796050379
1199	-100322.74540985633	0.12826018327603375
1200	-100321.91150640472	0.1645717627940434
1201	-100321.07760295308	0.15992239978354023
1202	-100320.24369950144	0.19998489129013086
1203	-100319.40979604985	0.19140517273934976
1204	-100318.57589259821	0.2289872500624105
1205	-100317.74198914658	0.21232859340103827
1206	-100316.90808569499	0.24263243139507396
1207	-100316.07418224332	0.21688040488620164
1208	-100315.24027879172	0.23915489804326534
1209	-100314.40637534008	0.2076948980557152
1210	-100313.57247188846	0.2256903910998101
1211	-100312.73856843683	0.19316313914584035
1212	-100311.9046649852	0.21167640141998437
1213	-100311.07076153357	0.1814030775737591
1214	-100310.23685808193	0.20409635150342206
1215	-100309.4029546303	0.17689243335186194
1216	-100308.5690511787	0.20409274875501746
1217	-100307.73514772707	0.1784639632257554
1218	-100306.90124427545	0.207633464696053
1219	-100306.0673408238	0.17988307463359848
1220	-100305.23343737218	0.20574147495533224
1221	-100304.39953392057	0.1733385358084606
1222	-100303.56563046895	0.1918783629658133
1223	-100302.73172701731	0.15548663469774893
1224	-100301.89782356568	0.16693615478003312
1225	-100301.06392011404	0.13043404740204798
1226	-100300.23001666245	0.13835152741021614
1227	-100299.39611321082	0.10538166499709331
1228	-100298.56220975918	0.11345478600591198
1229	-100297.72830630756	0.0853846052316905
1230	-100296.89440285593	0.09542923122909293
1231	-100296.06049940431	0.0722720530352147
1232	-100295.22659595267	0.08445534457315555
1233	-100294.39269250106	0.0650638056407164
1234	-100293.55878904944	0.07907196380758015
1235	-100292.7248855978	0.062400210523113474
1236	-100291.89098214616	0.07800409147732987
1237	-100291.05707869453	0.06323921453961784
1238	-100290.2231752429	0.08050930944767759
1239	-100289.38927179128	0.06738704847892871
1240	-100288.55536833969	0.08676211443887703
1241	-100287.72146488803	0.07515242049653842
1242	-100286.88756143641	0.09711493750079633
1243	-100286.05365798478	0.08675541743794227
1244	-100285.21975453314	0.11135949055957091
1245	-100284.38585108152	0.10123818333343224
1246	-100283.55194762988	0.12759994228810329
1247	-100282.71804417828	0.1160182637026993
1248	-100281.88414072664	0.1424651241322071
1249	-100281.05023727503	0.12796213655811384
1250	-100280.2163338234	0.15220624390807155
1251	-100279.38243037177	0.13450305012355818
1252	-100278.54852692013	0.15562665733105968
1253	-100277.71462346852	0.1354989502843453
1254	-100276.88072001688	0.15387308789446683
1255	-100276.04681656527	0.13342346775530334
1256	-100275.21291311363	0.15044990870554728
1257	-100274.37900966199	0.13150291311067286
1258	-100273.5451062104	0.14882143685640384
1259	-100272.71120275874	0.1323267878801099
1260	-100271.87729930713	0.15089831580466617
1261	-100271.04339585551	0.13656623293972814
1262	-100270.20949240387	0.15666385448517056
1263	-100269.37558895227	0.14346790915607271
1264	-100268.54168550065	0.16438707780311934
1265	-100267.70778204898	0.1506350969451032
1266	-100266.87387859738	0.1708296724512524
1267	-100266.03997514576	0.15406633762719046
1268	-100265.20607169412	0.17111722292931386
1269	-100264.37216824252	0.14927549849153748
1270	-100263.53826479088	0.16102541641229326
1271	-100262.70436133925	0.13371530539151352
1272	-100261.87045788762	0.13958894601747282
1273	-100261.036554436	0.10931710960313697
1274	-100260.20265098436	0.11124867945273868
1275	-100259.36874753273	0.08185718422287662
1276	-100258.5348440811	0.08283368147973325
1277	-100257.70094062947	0.0576882112514288
1278	-100256.86703717789	0.060681542078415175
1279	-100256.03313372623	0.04072469771397545
1280	-100255.19923027462	0.04649084787579345
1281	-100254.36532682297	0.031087452531812495
1282	-100253.53142337137	0.038745959787010224
1283	-100252.6975199197	0.026087471787046238
1284	-100251.86361646811	0.034298092687931
1285	-100251.02971301648	0.02271660472313227
1286	-100250.19580956483	0.03055515052706852
1287	-100249.36190611325	0.01909029728682329
1288	-100248.52800266162	0.026362253431187394
1289	-100247.69409920998	0.015030065506881393
1290	-100246.86019575835	0.02211266319756505
1291	-100246.02629230672	0.011292189135530959
1292	-100245.19238885508	0.018929192529879086
1293	-100244.3584854035	0.008950165336765459
1294	-100243.52458195183	0.017321486874294183
1295	-100242.69067850022	0.0078506356969864
1296	-100241.85677504861	0.016579791591487328
1297	-100241.02287159696	0.0066551006522425045
1298	-100240.18896814532	0.014587566774616912
1299	-100239.35506469374	0.0033679487016706317
1300	-100238.52116124207	0.009622976444405943
1301	-100237.68725779043	-0.002834916308810878
1302	-100236.85335433885	0.002122290592048346
1303	-100236.01945088721	-0.010316593476841293
1304	-100235.18554743558	-0.005257344718651133
1305	-100234.35164398396	-0.015825725517927876
1306	-100233.51774053232	-0.009457186676234509
1307	-100232.68383708067	-0.017596388148020652
1308	-100231.84993362908	-0.009615575742404287
1309	-100231.01603017744	-0.015805439860345483
1310	-100230.18212672583	-0.006956910108009159
1311	-100229.3482232742	-0.012542707901334674
1312	-100228.51431982256	-0.003789017638783924
1313	-100227.68041637093	-0.009761446072067637
1314	-100226.84651291934	-0.001852585215322088
1315	-100226.01260946768	-0.0086093750702768
1316	-100225.17870601604	-0.0017458203969817323
1317	-100224.34480256445	-0.00921414451374466
1318	-100223.51089911279	-0.0028564794044051867
1319	-100222.6769956612	-0.010504221193070495
1320	-100221.84309220957	-0.003866191099951807
1321	-100221.00918875793	-0.010820302455032947
1322	-100220.17528530631	-0.003029168986562533
1323	-100219.34138185468	-0.008585423060032443
1324	-100218.50747840304	0.0010992571523674288
1325	-100217.6735749514	-0.002877049208381196
1326	-100216.83967149981	0.009026356934210878
1327	-100216.00576804818	0.006320130903238759
1328	-100215.17186459659	0.02007693893670048
1329	-100214.33796114492	0.01782811461803575
1330	-100213.50405769332	0.03239515464661325
1331	-100212.67015424168	0.02910989335737655
1332	-100211.83625079006	0.04322233847605789
1333	-100211.00234733842	0.038090283553661085
1334	-100210.16844388678	0.05062631272811571
1335	-100209.33454043517	0.043657463117715505
1336	-100208.50063698352	0.05443949406544887
1337	-100207.6667335319	0.04584628984577471
1338	-100206.8328300803	0.05527148718115552
1339	-100205.99892662867	0.04570477581294605
1340	-100205.16502317703	0.054237832717995274
1341	-100204.33111972542	0.044145407016736325
1342	-100203.49721627377	0.0523000449995758
1343	-100202.66331282217	0.04182011920471164
1344	-100201.82940937053	0.049693158600708415
1345	-100200.99550591888	0.03879255330164856
1346	-100200.16160246728	0.04634972052259693
1347	-100199.32769901564	0.034835382856075625
1348	-100198.49379556402	0.042097847454624075
1349	-100197.65989211241	0.02988143636547038
1350	-100196.82598866078	0.03706029656280144
1351	-100195.99208520915	0.024640921177228905
1352	-100195.15818175752	0.032301397424677705
1353	-100194.32427830588	0.02049850496952832
1354	-100193.49037485427	0.029152408185593445
1355	-100192.65647140263	0.01868308136222731
1356	-100191.82256795102	0.02864090206271
1357	-100190.9886644994	0.019142793830879596
1358	-100190.15476104776	0.029441918665799843
1359	-100189.32085759615	0.020013103769340033
1360	-100188.4869541445	0.029686952737267874
1361	-100187.65305069287	0.0197309331112037
1362	-100186.81914724124	0.028016014395064258
1363	-100185.98524378963	0.017267040240724254
1364	-100185.15134033801	0.02414360621928232
1365	-100184.31743688638	0.012979774199286717
1366	-100183.48353343476	0.018822720987319554
1367	-100182.64962998315	0.007745243473938906
1368	-100181.81572653152	0.013380391767768948
1369	-100180.98182307987	0.003071065583967994
1370	-100180.14791962825	0.009226255313287197
1371	-100179.31401617662	0.00027284638274885364
1372	-100178.480112725	0.007689557379936167
1373	-100177.64620927336	0.00043552786926749214
1374	-100176.81230582173	0.00948875468803102
1375	-100175.97840237012	0.003861325135890414
1376	-100175.14449891848	0.014775741376117316
1377	-100174.31059546687	0.00980450554682659
1378	-100173.47669201523	0.021871421725893635
1379	-100172.6427885636	0.01588676541487547
1380	-100171.808885112	0.0273277341582928
1381	-100170.97498166036	0.018434864456611855
1382	-100170.1410782087	0.02758154790324836
1383	-100169.30717475712	0.015509553509548768
1384	-100168.47327130547	0.02183874078530473
1385	-100167.63936785384	0.008275390800398715
1386	-100166.80546440222	0.012765961339158131
1387	-100165.97156095061	-6.0343010494314586e-05
1388	-100165.13765749898	0.004173488243280704
1389	-100164.30375404735	-0.006178316155724667
1390	-100163.4698505957	-0.000934192452702924
1391	-100162.63594714408	-0.007994299328833474
1392	-100161.80204369249	-0.0009759840722399172
1393	-100160.96814024085	-0.004480573982907078
1394	-100160.13423678922	0.004466329808838066
1395	-100159.30033333758	0.0034634581608692654
1396	-100158.46642988596	0.013597099702561491
1397	-100157.63252643432	0.013568275665596662
1398	-100156.79862298272	0.02365799974629496
1399	-100155.96471953107	0.022311427235533386
1400	-100155.13081607943	0.03117085856013538
1401	-100154.29691262783	0.027487623264674414
1402	-100153.4630091762	0.03480572319692358
1403	-100152.62910572457	0.028782206774855382
1404	-100151.79520227294	0.03573632612836737
1405	-100150.9612988213	0.029269717150536605
1406	-100150.1273953697	0.037265557012219994
1407	-100149.29349191808	0.03163051735273476
1408	-100148.45958846643	0.041227142621165606
1409	-100147.62568501485	0.036657659895981305
1410	-100146.79178156321	0.04667050879250294
1411	-100145.95787811154	0.04201894301195872
1412	-100145.12397465995	0.05116088951832306
1413	-100144.2900712083	0.045715386664370236
1414	-100143.45616775668	0.052986120109242335
1415	-100142.62226430504	0.04660271100671104
1416	-100141.78836085343	0.051934517965684095
1417	-100140.9544574018	0.04508926194573814
1418	-100140.12055395021	0.048933187858810616
1419	-100139.28665049856	0.04268889068726432
1420	-100138.45274704695	0.04584186519151078
1421	-100137.6188435953	0.04128480789703269
1422	-100136.78494014367	0.044753427800169956
1423	-100135.95103669203	0.042999684209936447
1424	-100135.1171332404	0.04789314199536907
1425	-100134.28322978881	0.049704075081323
1426	-100133.44932633717	0.05668360357902201
1427	-100132.61542288559	0.06163485999199765
1428	-100131.78151943392	0.07090588354621773
1429	-100130.94761598232	0.0771304745203957
1430	-100130.11371253069	0.08744189595398764
1431	-100129.27980907906	0.09176443827535843
1432	-100128.44590562742	0.10155625375773136
1433	-100127.61200217578	0.10228075089177101
1434	-100126.77809872416	0.11092777762631577
1435	-100125.94419527252	0.10941551805355623
1436	-100125.11029182094	0.11839256961192494
1437	-100124.27638836928	0.11797020929064403
1438	-100123.44248491767	0.1288490814583403
1439	-100122.60858146606	0.1316955695712369
1440	-100121.7746780144	0.1454773604150969
1441	-100120.9407745628	0.1514395977999035
1442	-100120.10687111117	0.16730859038199064
1443	-100119.2729676595	0.1735182919661389
1444	-100118.43906420787	0.18912664082722894
1445	-100117.60516075628	0.19049564777825626
1446	-100116.77125730464	0.20219194365801296
1447	-100115.93735385305	0.19389579344212024
1448	-100115.10345040141	0.19925549163721715
1449	-100114.26954694977	0.17947215404014089
1450	-100113.43564349815	0.17858878758515007
1451	-100112.60174004652	0.15035851626579672
1452	-100111.76783659488	0.14618887683954443
1453	-100110.93393314329	0.1150536592524669
1454	-100110.10002969165	0.1107566677944554
1455	-100109.26612624	0.0817842888906588
1456	-100108.4322227884	0.0803294843764515
1457	-100107.59831933677	0.05696550306962856
1458	-100106.76441588512	0.05905316187732086
1459	-100105.9305124335	0.041858854943984385
1460	-100105.0966089819	0.046860340631859405
1461	-100104.26270553023	0.03484997319358886
1462	-100103.42880207863	0.04128097724096812
1463	-100102.59489862701	0.03289235184699254
1464	-100101.76099517537	0.03987096153651083
1465	-100100.92709172374	0.034172999081020235
1466	-100100.09318827215	0.04129098503130186
1467	-100099.2592848205	0.03774575372743336
1468	-100098.42538136888	0.04482277433071818
1469	-100097.59147791725	0.04257438323545677
1470	-100096.75757446562	0.04924905129092254
1471	-100095.92367101401	0.047322915420232356
1472	-100095.08976756236	0.0529900844778587
1473	-100094.25586411075	0.050393168628081166
1474	-100093.4219606591	0.0544089802971769
1475	-100092.58805720748	0.050255736065368
1476	-100091.75415375584	0.05270064770809412
1477	-100090.92025030423	0.04687872577154707
1478	-100090.08634685262	0.0481225861546576
1479	-100089.25244340098	0.04105801782784486
1480	-100088.41853994937	0.04187903774662297
1481	-100087.58463649773	0.03429051161840074
1482	-100086.75073304611	0.03543910225356328
1483	-100085.91682959447	0.02851667400596264
1484	-100085.08292614284	0.03063928390178448
1485	-100084.2490226912	0.024787792102922927
1486	-100083.41511923961	0.02746369168902868
1487	-100082.58121578797	0.02269269656340135
1488	-100081.74731233633	0.025565544781477885
1489	-100080.91340888472	0.021896270375279026
1490	-100080.07950543308	0.024737071558332272
1491	-100079.24560198147	0.022228122271517714
1492	-100078.41169852985	0.02523427959884947
1493	-100077.57779507822	0.024447235344523362
1494	-100076.74389162658	0.02802996483404848
1495	-100075.90998817496	0.029438949035363045
1496	-100075.07608472332	0.03403501349692982
1497	-100074.24218127172	0.03739472217984636
1498	-100073.40827782008	0.04248671785610925
1499	-100072.57437436846	0.046424783164054136
1500	-100071.74047091683	0.05094805060449729
1501	-100070.9065674652	0.05308718581243289
1502	-100070.0726640136	0.05509601699002219
1503	-100069.23876056193	0.05271644611583865
1504	-100068.40485711032	0.05109270739138697
1505	-100067.5709536587	0.04333603859606423
1506	-100066.73705020707	0.03872559721365187
1507	-100065.90314675545	0.028244934442194662
1508	-100065.06924330385	0.02419318573917464
1509	-100064.23533985218	0.016187394612448003
1510	-100063.40143640057	0.016212900073799164
1511	-100062.56753294895	0.014353646233999682
1512	-100061.7336294973	0.019661157296341825
1513	-100060.89972604568	0.02368248806626427
1514	-100060.06582259404	0.031975937442772405
1515	-100059.23191914245	0.0380273771454846
1516	-100058.39801569081	0.046164129055115743
1517	-100057.5641122392	0.04968263010405747
1518	-100056.73020878756	0.054524681100527585
1519	-100055.89630533592	0.05264706604106875
1520	-100055.06240188432	0.053243500793732766
1521	-100054.22849843267	0.04642262928786226
1522	-100053.39459498106	0.044131393517895454
1523	-100052.56069152943	0.034966077851027205
1524	-100051.72678807781	0.032271622107270866
1525	-100050.89288462617	0.024033030143536353
1526	-100050.05898117457	0.022745932417423214
1527	-100049.2250777229	0.016817357289574914
1528	-100048.3911742713	0.01746578553270728
1529	-100047.55727081969	0.013432316473221826
1530	-100046.72336736803	0.015435780012395225
1531	-100045.8894639164	0.01152315075116846
1532	-100045.05556046478	0.013652047632671927
1533	-100044.22165701314	0.008057873128135225
1534	-100043.38775356152	0.009636923324108503
1535	-100042.55385010992	0.0018832773264954809
1536	-100041.71994665828	0.0033140939930198505
1537	-100040.88604320664	-0.005502039805966168
1538	-100040.05213975503	-0.003871607655153783
1539	-100039.2182363034	-0.012912440738671524
1540	-100038.38433285178	-0.011287326384914089
1541	-100037.55042940016	-0.020509998262278412
1542	-100036.71652594852	-0.019355591890213703
1543	-100035.88262249688	-0.028806784401644542
1544	-100035.04871904527	-0.02847123087928056
1545	-100034.21481559363	-0.03793732333257804
1546	-100033.380912142	-0.03818473845355325
1547	-100032.5470086904	-0.046906993818292934
1548	-100031.71310523876	-0.047167210388156765
1549	-100030.87920178713	-0.05451773054327449
1550	-100030.04529833552	-0.0545288051875835
1551	-100029.21139488387	-0.06000673667655679
1552	-100028.37749143229	-0.05963711798879924
1553	-100027.54358798065	-0.06358302790999731
1554	-100026.70968452898	-0.06282033063828012
1555	-100025.87578107738	-0.06521093224111686
1556	-100025.04187762576	-0.06372654813329083
1557	-100024.20797417412	-0.06462326941369978
1558	-100023.3740707225	-0.06210258414007956
1559	-100022.54016727088	-0.06141137185291645
1560	-100021.70626381924	-0.05742237757798544
1561	-100020.87236036766	-0.05598218171366009
1562	-100020.038456916	-0.05135831628541929
1563	-100019.20455346437	-0.05061626514919792
1564	-100018.37065001273	-0.046610849687786955
1565	-100017.53674656113	-0.04738714327563422
1566	-100016.70284310947	-0.04460948744723992
1567	-100015.86893965788	-0.046793905130109
1568	-100015.03503620623	-0.04496216246096951
1569	-100014.20113275464	-0.04709034296509235
1570	-100013.36722930301	-0.045239164798695754
1571	-100012.53332585137	-0.045622972569002745
1572	-100011.69942239975	-0.04269973067936327
1573	-100010.8655189481	-0.039832590787891274
1574	-100010.03161549648	-0.035546115042629
1575	-100009.19771204483	-0.029380307913995343
1576	-100008.36380859325	-0.02352276522692942
1577	-100007.52990514161	-0.01538249488617574
1578	-100006.69600168998	-0.008952958798447512
1579	-100005.86209823836	-0.0027900028339473454
1580	-100005.02819478672	0.0031026439930122336
1581	-100004.1942913351	0.000430741034238837
1582	-100003.36038788348	0.004252051038039257
1583	-100002.52648443186	-0.013435307558115152
1584	-100001.69258098022	-0.011038954027902236
1585	-100000.85867752864	-0.040674678476756355
1586	-100000.02477407696	-0.0367152479441397
1587	-99999.19087062529	-0.0693132044367779
1588	-99998.35696717374	-0.062104782224138226
1589	-99997.52306372207	-0.09142701027291751
1590	-99996.68916027049	-0.0826777369520531
1591	-99995.85525681885	-0.10816547558979336
1592	-99995.02135336722	-0.09918053497236545
1593	-99994.18744991558	-0.1216578548012795
1594	-99993.35354646397	-0.1132208511935488
1595	-99992.51964301232	-0.13340184596076407
1596	-99991.68573956072	-0.1251161154827814
1597	-99990.85183610908	-0.14421509510375632
1598	-99990.01793265744	-0.1369378628873238
1599	-99989.18402920582	-0.15805251619572913
1600	-99988.3501257542	-0.152359786657284
1601	-99987.51622230258	-0.18131461397809542
1602	-99986.68231885094	-0.18047072573486247
1603	-99985.84841539933	-0.22679602391535214
1604	-99985.01451194768	-0.2378668555284893
1605	-99984.18060849606	-0.309263790034001
1606	-99983.34670504447	-0.3450371824601933
1607	-99982.5128015928	-0.41125469757035266
1608	-99981.6788981412	-0.4799905689169464
1609	-99980.84499468956	-0.44720500505272076
1610	-99980.01109123793	-0.5240266490739892
1611	-99979.1771877863	-0.3905240476763308
1612	-99978.34328433468	-0.44922152132844917
1613	-99977.50938088304	-0.30797920781537613
1614	-99976.67547743145	-0.35298873790465113
1615	-99975.84157397978	-0.2354296453391015
1616	-99975.00767052818	-0.2757013925102207
1617	-99974.17376707656	-0.1788613217795691
1618	-99973.33986362492	-0.22321613777247026
1619	-99972.50596017332	-0.13893749539587996
1620	-99971.67205672164	-0.19752484446774127
1621	-99970.83815327004	-0.11266662484759556
1622	-99970.00424981842	-0.20351877658807357
1623	-99969.17034636682	-0.0938396326951638
1624	-99968.33644291517	-0.2489134955841996
1625	-99967.50253946353	-0.0462073418271856
1626	-99966.66863601189	-0.29028346793876864
1627	-99965.8347325603	0.19418053941758032
1628	-99965.00082910867	0.4278381797925709
1629	-99964.16692565703	0.7828672513504814
1630	-99963.33302220544	0.9884446152003996
1631	-99962.49911875377	0.6865566328314465
1632	-99961.66521530217	0.5794946965831336
1633	-99960.8313118505	0.4761490084866716
1634	-99959.99740839891	0.4171138800855481
1635	-99959.16350494728	0.3600625168450844
1636	-99958.32960149564	0.3224343502616254
1637	-99957.49569804402	0.28093518322474104
1638	-99956.66179459241	0.2474188817554547
1639	-99955.8278911408	0.21340233599669767
1640	-99954.99398768916	0.17668613388002366
1641	-99954.16008423753	0.14836071490841962
1642	-99953.32618078588	0.10515343808513389
1643	-99952.49227733426	0.08248039279421075
1644	-99951.65837388263	0.030962134506082005
1645	-99950.82447043102	0.015643617790293884
1646	-99949.9905669794	-0.04496967329706635
1647	-99949.15666352774	-0.05062482928215738
1648	-99948.32276007615	-0.11145443107032736
1649	-99947.4888566245	-0.10453833027896647
1650	-99946.65495317287	-0.1463334665984098
1651	-99945.82104972129	-0.12845907021700778
1652	-99944.98714626963	-0.14192885424616905
1653	-99944.15324281799	-0.12216810173834915
1654	-99943.31933936638	-0.11936449967356247
1655	-99942.48543591474	-0.10494470299869404
1656	-99941.65153246312	-0.0988424959427054
1657	-99940.81762901152	-0.09108833950764338
1658	-99939.98372555987	-0.0857967916820532
1659	-99939.14982210824	-0.08321461116181118
1660	-99938.31591865663	-0.07872346882048678
1661	-99937.482015205	-0.07947842406202171
1662	-99936.64811175338	-0.07447760895101033
1663	-99935.81420830176	-0.07750574292947915
1664	-99934.98030485013	-0.0717347471556068
1665	-99934.14640139848	-0.076595243956875
1666	-99933.31249794686	-0.07107938892924373
1667	-99932.47859449526	-0.07814603161061298
1668	-99931.64469104359	-0.07497386713160974
1669	-99930.810787592	-0.08492038733658318
1670	-99929.97688414036	-0.0856774655681996
1671	-99929.14298068873	-0.09827149079034543
1672	-99928.3090772371	-0.10124893327559108
1673	-99927.47517378547	-0.11352436454501386
1674	-99926.64127033383	-0.11194586105611258
1675	-99925.8073668822	-0.1201024040850886
1676	-99924.97346343058	-0.10799184093063699
1677	-99924.13955997898	-0.11073555620047812
1678	-99923.30565652736	-0.08949211366931598
1679	-99922.4717530757	-0.0897221174944871
1680	-99921.63784962408	-0.06545308923601006
1681	-99920.80394617248	-0.06650790172999141
1682	-99919.97004272084	-0.04428645686754853
1683	-99919.13613926922	-0.047707227118693726
1684	-99918.3022358176	-0.029525160748338167
1685	-99917.46833236596	-0.035972955828091235
1686	-99916.63442891432	-0.021694898394344558
1687	-99915.80052546272	-0.030744966621322038
1688	-99914.96662201108	-0.019577735782410597
1689	-99914.13271855947	-0.03043639383774828
1690	-99913.29881510785	-0.021126279049721124
1691	-99912.46491165624	-0.03278918146355968
1692	-99911.63100820457	-0.023907047802837533
1693	-99910.79710475297	-0.035714160606653084
1694	-99909.9632013013	-0.02587702742771276
1695	-99909.12929784966	-0.037023957196029196
1696	-99908.29539439808	-0.025522924517896495
1697	-99907.46149094643	-0.034992151125907194
1698	-99906.62758749485	-0.021626527519341514
1699	-99905.79368404321	-0.02894824500683473
1700	-99904.9597805916	-0.014859517226777344
1701	-99904.12587713996	-0.020447041394696077
1702	-99903.29197368832	-0.008392792405515798
1703	-99902.45807023668	-0.01363259684630028
1704	-99901.62416678508	-0.004605012996159393
1705	-99900.79026333343	-0.010479989830832464
1706	-99899.95635988179	-0.003998854265099668
1707	-99899.12245643021	-0.010417240257693668
1708	-99898.28855297856	-0.004924282522313125
1709	-99897.45464952693	-0.011397275245979367
1710	-99896.62074607529	-0.005266095846825385
1711	-99895.78684262367	-0.011422930199632128
1712	-99894.95293917203	-0.0036494993517156233
1713	-99894.11903572048	-0.009282298423106945
1714	-99893.2851322688	0.0003180586287377326
1715	-99892.45122881718	-0.005031179019610743
1716	-99891.61732536557	0.005640823188652487
1717	-99890.78342191392	0.00017998442299497748
1718	-99889.94951846232	0.01070225724400571
1719	-99889.11561501067	0.004674836854558225
1720	-99888.28171155904	0.013394154683264308
1721	-99887.44780810738	0.007049233315080966
1722	-99886.6139046558	0.013151532591291617
1723	-99885.78000120418	0.006839892729059864
1724	-99884.94609775256	0.009759959453714113
1725	-99884.11219430093	0.003643686061585261
1726	-99883.27829084928	0.0034565014809752053
1727	-99882.44438739767	-0.0026045759581274463
1728	-99881.61048394606	-0.005391541167131148
1729	-99880.77658049439	-0.011673638700857795
1730	-99879.9426770428	-0.015587318392849384
1731	-99879.10877359117	-0.022199810800674836
1732	-99878.27487013952	-0.025359070771154974
1733	-99877.44096668791	-0.03166319545757913
1734	-99876.60706323628	-0.03253562156148159
1735	-99875.77315978464	-0.03813641265533207
1736	-99874.93925633305	-0.035701471460090534
1737	-99874.1053528814	-0.04029169995929102
1738	-99873.27144942978	-0.03443505041386775
1739	-99872.43754597814	-0.0386253411817749
1740	-99871.60364252652	-0.030734002134088445
1741	-99870.76973907488	-0.03562312389968299
1742	-99869.93583562328	-0.02782120524169384
1743	-99869.10193217164	-0.034800999217035535
1744	-99868.26802872	-0.02884960561530672
1745	-99867.4341252684	-0.038079269294358425
1746	-99866.60022181677	-0.03368765624007966
1747	-99865.76631836512	-0.04366621351008818
1748	-99864.93241491352	-0.03817745509879737
1749	-99864.0985114619	-0.046499208376088154
1750	-99863.26460801023	-0.03708885725339693
1751	-99862.43070455865	-0.04253228949483584
1752	-99861.596801107	-0.028828389739385164
1753	-99860.76289765537	-0.032025289036991436
1754	-99859.92899420374	-0.015990919286926975
1755	-99859.09509075213	-0.019067330354018204
1756	-99858.2611873005	-0.0031392348226964603
1757	-99857.42728384888	-0.007668784261017122
1758	-99856.59338039724	0.006505657015002165
1759	-99855.75947694562	-0.0001644971675816502
1760	-99854.92557349401	0.012147097427998544
1761	-99854.09167004238	0.0032005182814117935
1762	-99853.25776659074	0.014194474698858104
1763	-99852.4238631391	0.0034111832238251398
1764	-99851.58995968748	0.014142349034873509
1765	-99850.75605623584	0.0024886733354759993
1766	-99849.92215278425	0.014470557981701012
1767	-99849.08824933262	0.002654976257202584
1768	-99848.254345881	0.01752852871941803
1769	-99847.42044242936	0.006812373758227646
1770	-99846.58653897773	0.026147120688362908
1771	-99845.75263552609	0.017395056058383422
1772	-99844.91873207447	0.040769513217256866
1773	-99844.08482862286	0.03366683995854362
1774	-99843.25092517119	0.05770669765370216
1775	-99842.41702171961	0.0503507932940368
1776	-99841.58311826797	0.06974048876264052
1777	-99840.74921481634	0.060575343590627426
1778	-99839.91531136473	0.07370766063169085
1779	-99839.08140791312	0.06344067401756139
1780	-99838.24750446147	0.07364026758259723
1781	-99837.41360100986	0.06434388643121076
1782	-99836.57969755822	0.07692586657002613
1783	-99835.74579410658	0.07055246419959603
1784	-99834.91189065496	0.08913555096228531
1785	-99834.07798720332	0.086820285578502
1786	-99833.24408375172	0.11177282929497444
1787	-99832.41018030008	0.11247753461052937
1788	-99831.57627684847	0.1397321501118909
1789	-99830.74237339686	0.14006631659067556
1790	-99829.90846994522	0.16063500197990144
1791	-99829.07456649357	0.15569941656985958
1792	-99828.24066304196	0.15844156992886194
1793	-99827.40675959032	0.14576758921966218
1794	-99826.5728561387	0.12620190047041968
1795	-99825.73895268708	0.10798579265748777
1796	-99824.90504923544	0.07321638539259608
1797	-99824.07114578383	0.05576418162639668
1798	-99823.23724233216	0.018860790330855717
1799	-99822.40333888057	0.007341471710402789
1800	-99821.56943542894	-0.02150575354176169
1801	-99820.73553197735	-0.025645965403969267
1802	-99819.90162852571	-0.04348178358420597
1803	-99819.06772507406	-0.042647057873575825
1804	-99818.23382162245	-0.052130332733889666
1805	-99817.39991817082	-0.04987407353416709
1806	-99816.5660147192	-0.055161392744738906
1807	-99815.73211126756	-0.0539553391762271
1808	-99814.89820781592	-0.057424616629608065
1809	-99814.06430436429	-0.058232673125584
1810	-99813.23040091268	-0.0607038721025749
1811	-99812.39649746103	-0.06303247856140429
1812	-99811.56259400945	-0.0642961388575444
1813	-99810.7286905578	-0.0680795593434158
1814	-99809.89478710617	-0.0678402424881103
1815	-99809.06088365456	-0.07277794529772802
1816	-99808.2269802029	-0.07093200213503904
1817	-99807.3930767513	-0.07682315542052964
1818	-99806.55917329968	-0.07277579278038386
1819	-99805.72526984804	-0.07916939624275916
1820	-99804.8913663964	-0.07151130448088713
1821	-99804.05746294478	-0.07742939620269465
1822	-99803.22355949318	-0.06454955097382502
1823	-99802.38965604155	-0.06905686932804438
1824	-99801.55575258992	-0.05040475868009544
1825	-99800.72184913828	-0.05388079623980761
1826	-99799.88794568666	-0.03197240733859385
1827	-99799.05404223505	-0.03579131467335809
1828	-99798.22013878338	-0.014919342034757047
1829	-99797.38623533178	-0.020919434195450216
1830	-99796.55233188016	-0.003938975538473444
1831	-99795.71842842852	-0.012541140013446727
1832	-99794.88452497691	0.0004141627690238096
1833	-99794.05062152527	-0.009769398656363509
1834	-99793.21671807363	0.0011729999782016016
1835	-99792.38281462202	-0.009712695786903508
1836	-99791.5489111704	0.0006713440030035577
1837	-99790.71500771877	-0.010298816530789743
1838	-99789.88110426713	-2.7084186684381306e-05
1839	-99789.04720081553	-0.011876475541014269
1840	-99788.21329736387	-0.002553990719055374
1841	-99787.37939391227	-0.015677948441516404
1842	-99786.54549046066	-0.008113955669070822
1843	-99785.71158700902	-0.02299739435713714
1844	-99784.87768355738	-0.016944030886047297
1845	-99784.04378010574	-0.03289630593856199
1846	-99783.2098766541	-0.026752211642123516
1847	-99782.37597320252	-0.04258994840547433
1848	-99781.54206975088	-0.033614535636455924
1849	-99780.70816629924	-0.04741140994261901
1850	-99779.87426284766	-0.033335234351127216
1851	-99779.04035939598	-0.04458766994396463
1852	-99778.20645594437	-0.02522058222508456
1853	-99777.37255249273	-0.0349940627170573
1854	-99776.53864904112	-0.012862018485390666
1855	-99775.70474558948	-0.02317062107447915
1856	-99774.8708421379	-0.001139899047272413
1857	-99774.03693868623	-0.013000222061952562
1858	-99773.20303523463	0.007583186503637927
1859	-99772.36913178301	-0.005839393209190834
1860	-99771.53522833137	0.014033850017254688
1861	-99770.70132487974	-0.00020138102025389252
1862	-99769.8674214281	0.01975733203468361
1863	-99769.03351797648	0.004928600976258797
1864	-99768.19961452483	0.025346148117362848
1865	-99767.36571107326	0.009897082571153216
1866	-99766.53180762162	0.03091470460701538
1867	-99765.69790417	0.014115208241163078
1868	-99764.86400071836	0.03544822367666365
1869	-99764.03009726673	0.016898769287558554
1870	-99763.19619381509	0.0384024994125727
1871	-99762.36229036345	0.01832021968185657
1872	-99761.52838691184	0.04058295775730975
1873	-99760.69448346019	0.019808374893866724
1874	-99759.8605800086	0.044120212302145946
1875	-99759.02667655695	0.024163443544759838
1876	-99758.19277310537	0.05171062672002477
1877	-99757.35886965375	0.03360555787050689
1878	-99756.52496620212	0.063707401618479
1879	-99755.69106275048	0.047074986060206346
1880	-99754.85715929884	0.0770463850143511
1881	-99754.0232558472	0.0607441293709011
1882	-99753.18935239558	0.08756109551344406
1883	-99752.35544894398	0.07007592713686964
1884	-99751.52154549233	0.09209084572818964
1885	-99750.6876420407	0.07344908490508341
1886	-99749.85373858908	0.09063130017481197
1887	-99749.01983513744	0.07096180756627349
1888	-99748.18593168585	0.08445873916339577
1889	-99747.35202823422	0.06445994227374305
1890	-99746.51812478258	0.07621907084188764
1891	-99745.68422133096	0.05674962483032595
1892	-99744.85031787932	0.06855499080454731
1893	-99744.01641442765	0.05042352917136051
1894	-99743.18251097607	0.06349109240536782
1895	-99742.34860752446	0.04611112768446011
1896	-99741.51470407279	0.060385113271321615
1897	-99740.6808006212	0.04368648266072633
1898	-99739.84689716961	0.05752304704382031
1899	-99739.01299371794	0.04064528583108414
1900	-99738.17909026633	0.05121284670218986
1901	-99737.34518681468	0.034422259405966174
1902	-99736.51128336304	0.039725340938461126
1903	-99735.67737991145	0.023455671960864066
1904	-99734.8434764598	0.024017335570917894
1905	-99734.00957300818	0.009781529535496025
1906	-99733.17566955654	0.008106446297780014
1907	-99732.34176610492	-0.00380706760773088
1908	-99731.5078626533	-0.004625853407637072
1909	-99730.67395920165	-0.01454573630028845
1910	-99729.84005575004	-0.01324115178685216
1911	-99729.00615229843	-0.02185313723139689
1912	-99728.17224884678	-0.01764499356402557
1913	-99727.33834539518	-0.02539094193304609
1914	-99726.50444194353	-0.01848566642082944
1915	-99725.67053849192	-0.026193352794037252
1916	-99724.83663504028	-0.017114709573176245
1917	-99724.00273158867	-0.025245835582512928
1918	-99723.16882813703	-0.0148307771898391
1919	-99722.33492468545	-0.024100078974995078
1920	-99721.5010212338	-0.01313894364798401
1921	-99720.66711778217	-0.023570264677484794
1922	-99719.83321433056	-0.012658771701130648
1923	-99718.9993108789	-0.023981296349681235
1924	-99718.16540742728	-0.013323194458910885
1925	-99717.33150397564	-0.0243753266943401
1926	-99716.49760052405	-0.014211594456923746
1927	-99715.6636970724	-0.024487791345049296
1928	-99714.82979362078	-0.01486837845888175
1929	-99713.99589016916	-0.02402227385860656
1930	-99713.1619867175	-0.015102419537975725
1931	-99712.3280832659	-0.023545704336758958
1932	-99711.49417981428	-0.014476071164499981
1933	-99710.66027636261	-0.0221536270828333
1934	-99709.82637291102	-0.012296689442395016
1935	-99708.9924694594	-0.01940448366106527
1936	-99708.1585660078	-0.00791922917977948
1937	-99707.32466255616	-0.014646585388730685
1938	-99706.49075910453	-0.001435323260956936
1939	-99705.65685565287	-0.007951936177148428
1940	-99704.82295220128	0.006010545362437861
1941	-99703.98904874963	-0.0014253284596951086
1942	-99703.155145298	0.011741249770409024
1943	-99702.32124184641	0.0025920581650134625
1944	-99701.48733839474	0.013343826455684129
1945	-99700.65343494313	0.002297987042990709
1946	-99699.81953149152	0.01006438602153298
1947	-99698.98562803987	-0.002106564232994308
1948	-99698.15172458824	0.003957463375877789
1949	-99697.31782113666	-0.007187038238697434
1950	-99696.48391768498	-9.588573441795792e-05
1951	-99695.65001423338	-0.008466322365445306
1952	-99694.81611078174	0.0009500140859302817
1953	-99693.98220733012	-0.0046516636694301505
1954	-99693.14830387845	0.006403801530981881
1955	-99692.31440042687	0.0018122761831469
1956	-99691.48049697523	0.011995189545084306
1957	-99690.64659352365	0.006785577969116659
1958	-99689.812690072	0.01420970304276472
1959	-99688.97878662036	0.007284451255665646
1960	-99688.14488316874	0.012068589675526448
1961	-99687.3109797171	0.0036666548584832767
1962	-99686.47707626547	0.007592527775954241
1963	-99685.64317281384	-0.0011039693123734663
1964	-99684.80926936225	0.003962386325800233
1965	-99683.97536591059	-0.003871097608029694
1966	-99683.14146245901	0.004105462694616647
1967	-99682.30755900736	-0.0022461853883530875
1968	-99681.4736555557	0.009190142911454544
1969	-99680.6397521041	0.003940629132581593
1970	-99679.80584865248	0.017888377576619967
1971	-99678.97194520084	0.01291937002582398
1972	-99678.13804174922	0.027182154443513858
1973	-99677.30413829758	0.02119930355432284
1974	-99676.47023484598	0.03329855249291519
1975	-99675.63633139433	0.025319967680587474
1976	-99674.80242794272	0.034236261497820976
1977	-99673.96852449108	0.024722981143418667
1978	-99673.13462103947	0.030964380482921543
1979	-99672.30071758783	0.020920555423819803
1980	-99671.46681413619	0.026450684877268982
1981	-99670.63291068457	0.0169797424114449
1982	-99669.79900723297	0.023379461102808936
1983	-99668.9651037813	0.014852254760978074
1984	-99668.1312003297	0.022790145929431332
1985	-99667.29729687808	0.01515646220815685
1986	-99666.46339342643	0.024347536377187742
1987	-99665.62948997485	0.017035724701984292
1988	-99664.7955865232	0.027231141903393635
1989	-99663.96168307158	0.019866659638871118
1990	-99663.12777961996	0.0302709883036058
1991	-99662.29387616832	0.022387184535855618
1992	-99661.45997271668	0.03263854859860245
1993	-99660.62606926504	0.02418331644893391
1994	-99659.79216581344	0.03426091110743287
1995	-99658.95826236179	0.02526221384563481
1996	-99658.1243589102	0.03526315019653699
1997	-99657.29045545857	0.026063930439640573
1998	-99656.45655200696	0.036616994456283435
[truncated: 243,761 more rows]
