# Supplementary material for: Sub-optical-cycle light-matter energy transfer in molecular vibrational spectroscopy
Source: Nat Commun. 2022 Oct 6;13:5897. doi: 10.1038/s41467-022-33477-5 (PMC9537163; doi:10.1038/s41467-022-33477-5)
Supplement: Supplementary file 3 — Source Data [file 41467_2022_33477_MOESM3_ESM.zip › fig2b2.csv]

	Frequency (cm^-1)	Fit	Ab initio
0	-101322.59564835623	0.0	0.0
1	-101321.76174490465	0.0	0.0
2	-101320.92784145298	0.0	0.0
3	-101320.09393800137	0.0	0.0
4	-101319.26003454976	0.0	0.0
5	-101318.42613109811	0.0	0.0
6	-101317.5922276465	0.0	0.0
7	-101316.75832419486	0.0	0.0
8	-101315.92442074325	0.0	0.0
9	-101315.0905172916	0.0	0.0
10	-101314.25661384001	0.0	0.0
11	-101313.42271038836	0.0	0.0
12	-101312.58880693678	0.0	0.0
13	-101311.75490348511	0.0	0.0
14	-101310.9210000335	0.0	0.0
15	-101310.08709658186	0.0	0.0
16	-101309.25319313024	0.0	0.0
17	-101308.4192896786	0.0	0.0
18	-101307.58538622696	0.0	0.0
19	-101306.75148277535	0.0	0.0
20	-101305.91757932371	0.0	0.0
21	-101305.08367587213	0.0	0.0
22	-101304.24977242049	0.0	0.0
23	-101303.41586896886	0.0	0.0
24	-101302.58196551721	0.0	0.0
25	-101301.7480620656	0.0	0.0
26	-101300.91415861394	0.0	0.0
27	-101300.08025516235	0.0	0.0
28	-101299.24635171072	0.0	0.0
29	-101298.41244825906	0.0	0.0
30	-101297.57854480747	0.0	0.0
31	-101296.74464135584	0.0	0.0
32	-101295.91073790423	0.0	0.0
33	-101295.07683445257	0.0	0.0
34	-101294.24293100096	0.0	0.0
35	-101293.40902754932	0.0	0.0
36	-101292.57512409774	0.0	0.0
37	-101291.74122064607	0.0	0.0
38	-101290.90731719448	0.0	0.0
39	-101290.07341374285	0.0	0.0
40	-101289.2395102912	0.0	0.0
41	-101288.40560683959	0.0	0.0
42	-101287.57170338793	0.0	0.0
43	-101286.73779993632	0.0	0.0
44	-101285.90389648467	0.0	0.0
45	-101285.06999303309	0.0	0.0
46	-101284.23608958146	0.0	0.0
47	-101283.40218612982	0.0	0.0
48	-101282.56828267823	0.0	0.0
49	-101281.73437922656	0.0	0.0
50	-101280.90047577496	0.0	0.0
51	-101280.06657232333	0.0	0.0
52	-101279.2326688717	0.0	0.0
53	-101278.39876542006	0.0	0.0
54	-101277.56486196845	0.0	0.0
55	-101276.7309585168	0.0	0.0
56	-101275.89705506517	0.0	0.0
57	-101275.06315161358	0.0	0.0
58	-101274.22924816191	0.0	0.0
59	-101273.39534471031	0.0	0.0
60	-101272.56144125869	0.0	0.0
61	-101271.72753780703	0.0	0.0
62	-101270.89363435542	0.0	0.0
63	-101270.05973090381	0.0	0.0
64	-101269.22582745217	0.0	0.0
65	-101268.39192400055	0.0	0.0
66	-101267.55802054892	0.0	0.0
67	-101266.7241170973	0.0	0.0
68	-101265.89021364569	0.0	0.0
69	-101265.05631019406	0.0	0.0
70	-101264.2224067424	0.0	0.0
71	-101263.3885032908	0.0	0.0
72	-101262.55459983916	0.0	0.0
73	-101261.72069638752	0.0	0.0
74	-101260.88679293591	0.0	0.0
75	-101260.0528894843	0.0	0.0
76	-101259.21898603266	0.0	0.0
77	-101258.38508258104	0.0	0.0
78	-101257.55117912941	0.0	0.0
79	-101256.71727567776	0.0	0.0
80	-101255.88337222615	0.0	0.0
81	-101255.04946877454	0.0	0.0
82	-101254.21556532291	0.0	0.0
83	-101253.38166187129	0.0	0.0
84	-101252.54775841965	0.0	0.0
85	-101251.71385496801	0.0	0.0
86	-101250.8799515164	0.0	0.0
87	-101250.04604806476	0.0	0.0
88	-101249.21214461312	0.0	0.0
89	-101248.37824116152	0.0	0.0
90	-101247.54433770989	0.0	0.0
91	-101246.71043425828	0.0	0.0
92	-101245.87653080664	0.0	0.0
93	-101245.04262735503	0.0	0.0
94	-101244.20872390337	0.0	0.0
95	-101243.37482045173	0.0	0.0
96	-101242.54091700014	0.0	0.0
97	-101241.70701354848	0.0	0.0
98	-101240.87311009687	0.0	0.0
99	-101240.03920664525	0.0	0.0
100	-101239.20530319364	0.0	0.0
101	-101238.37139974201	0.0	0.0
102	-101237.53749629039	0.0	0.0
103	-101236.70359283875	0.0	0.0
104	-101235.86968938712	0.0	0.0
105	-101235.03578593551	0.0	0.0
106	-101234.20188248385	0.0	0.0
107	-101233.36797903226	0.0	0.0
108	-101232.53407558061	0.0	0.0
109	-101231.700172129	0.0	0.0
110	-101230.86626867736	0.0	0.0
111	-101230.03236522576	0.0	0.0
112	-101229.19846177413	0.0	0.0
113	-101228.3645583225	0.0	0.0
114	-101227.53065487086	0.0	0.0
115	-101226.69675141924	0.0	0.0
116	-101225.8628479676	0.0	0.0
117	-101225.02894451597	0.0	0.0
118	-101224.19504106436	0.0	0.0
119	-101223.36113761271	0.0	0.0
120	-101222.52723416111	0.0	0.0
121	-101221.69333070947	0.0	0.0
122	-101220.85942725785	0.0	0.0
123	-101220.02552380622	0.0	0.0
124	-101219.19162035458	0.0	0.0
125	-101218.35771690297	0.0	0.0
126	-101217.52381345136	0.0	0.0
127	-101216.68990999971	0.0	0.0
128	-101215.85600654809	0.0	0.0
129	-101215.02210309649	0.0	0.0
130	-101214.18819964482	0.0	0.0
131	-101213.35429619323	0.0	0.0
132	-101212.52039274159	0.0	0.0
133	-101211.68648928996	0.0	0.0
134	-101210.85258583832	0.0	0.0
135	-101210.01868238671	0.0	0.0
136	-101209.18477893507	0.0	0.0
137	-101208.35087548346	0.0	0.0
138	-101207.51697203184	0.0	0.0
139	-101206.6830685802	0.0	0.0
140	-101205.84916512857	0.0	0.0
141	-101205.01526167695	0.0	0.0
142	-101204.18135822531	0.0	0.0
143	-101203.34745477368	0.0	0.0
144	-101202.51355132207	0.0	0.0
145	-101201.67964787045	0.0	0.0
146	-101200.84574441881	0.0	0.0
147	-101200.01184096721	0.0	0.0
148	-101199.17793751555	0.0	0.0
149	-101198.34403406392	0.0	0.0
150	-101197.51013061233	0.0	0.0
151	-101196.67622716067	0.0	0.0
152	-101195.84232370906	0.0	0.0
153	-101195.00842025744	0.0	0.0
154	-101194.1745168058	0.0	0.0
155	-101193.34061335419	0.0	0.0
156	-101192.50670990256	0.0	0.0
157	-101191.67280645092	0.0	0.0
158	-101190.83890299928	0.0	0.0
159	-101190.00499954767	0.0	0.0
160	-101189.17109609603	0.0	0.0
161	-101188.33719264441	0.0	0.0
162	-101187.5032891928	0.0	0.0
163	-101186.66938574116	0.0	0.0
164	-101185.83548228955	0.0	0.0
165	-101185.00157883792	0.0	0.0
166	-101184.16767538628	0.0	0.0
167	-101183.33377193465	0.0	0.0
168	-101182.49986848305	0.0	0.0
169	-101181.66596503138	0.0	0.0
170	-101180.8320615798	0.0	0.0
171	-101179.99815812816	0.0	0.0
172	-101179.1642546765	0.0	0.0
173	-101178.33035122493	0.0	0.0
174	-101177.49644777329	0.0	0.0
175	-101176.66254432166	0.0	0.0
176	-101175.82864087002	0.0	0.0
177	-101174.9947374184	0.0	0.0
178	-101174.16083396676	0.0	0.0
179	-101173.32693051518	0.0	0.0
180	-101172.49302706351	0.0	0.0
181	-101171.65912361191	0.0	0.0
182	-101170.82522016029	0.0	0.0
183	-101169.99131670863	0.0	0.0
184	-101169.15741325702	0.0	0.0
185	-101168.32350980537	0.0	0.0
186	-101167.48960635377	0.0	0.0
187	-101166.6557029021	0.0	0.0
188	-101165.82179945052	0.0	0.0
189	-101164.98789599889	0.0	0.0
190	-101164.15399254729	0.0	0.0
191	-101163.32008909565	0.0	0.0
192	-101162.48618564403	0.0	0.0
193	-101161.65228219239	0.0	0.0
194	-101160.81837874075	0.0	0.0
195	-101159.98447528912	0.0	0.0
196	-101159.15057183748	0.0	0.0
197	-101158.31666838587	0.0	0.0
198	-101157.48276493423	0.0	0.0
199	-101156.64886148264	0.0	0.0
200	-101155.81495803101	0.0	0.0
201	-101154.98105457939	0.0	0.0
202	-101154.14715112773	0.0	0.0
203	-101153.31324767614	0.0	0.0
204	-101152.4793442245	0.0	0.0
205	-101151.64544077285	0.0	0.0
206	-101150.81153732126	0.0	0.0
207	-101149.97763386961	0.0	0.0
208	-101149.14373041801	0.0	0.0
209	-101148.30982696636	0.0	0.0
210	-101147.47592351475	0.0	0.0
211	-101146.64202006313	0.0	0.0
212	-101145.80811661149	0.0	0.0
213	-101144.97421315986	0.0	0.0
214	-101144.14030970824	0.0	0.0
215	-101143.3064062566	0.0	0.0
216	-101142.47250280496	0.0	0.0
217	-101141.63859935336	0.0	0.0
218	-101140.80469590172	0.0	0.0
219	-101139.97079245011	0.0	0.0
220	-101139.13688899847	0.0	0.0
221	-101138.30298554685	0.0	0.0
222	-101137.46908209521	0.0	0.0
223	-101136.63517864361	0.0	0.0
224	-101135.80127519197	0.0	0.0
225	-101134.96737174035	0.0	0.0
226	-101134.13346828871	0.0	0.0
227	-101133.29956483709	0.0	0.0
228	-101132.46566138545	0.0	0.0
229	-101131.63175793385	0.0	0.0
230	-101130.79785448221	0.0	0.0
231	-101129.96395103057	0.0	0.0
232	-101129.13004757896	0.0	0.0
233	-101128.29614412732	0.0	0.0
234	-101127.4622406757	0.0	0.0
235	-101126.62833722409	0.0	0.0
236	-101125.79443377246	0.0	0.0
237	-101124.96053032082	0.0	0.0
238	-101124.1266268692	0.0	0.0
239	-101123.29272341756	0.0	0.0
240	-101122.45881996596	0.0	0.0
241	-101121.62491651432	0.0	0.0
242	-101120.7910130627	0.0	0.0
243	-101119.95710961107	0.0	0.0
244	-101119.12320615945	0.0	0.0
245	-101118.28930270784	0.0	0.0
246	-101117.45539925617	0.0	0.0
247	-101116.62149580455	0.0	0.0
248	-101115.78759235294	0.0	0.0
249	-101114.95368890131	0.0	0.0
250	-101114.11978544969	0.0	0.0
251	-101113.28588199806	0.0	0.0
252	-101112.45197854642	0.0	0.0
253	-101111.61807509481	0.0	0.0
254	-101110.78417164319	0.0	0.0
255	-101109.95026819155	0.0	0.0
256	-101109.11636473992	0.0	0.0
257	-101108.28246128828	0.0	0.0
258	-101107.44855783667	0.0	0.0
259	-101106.61465438506	0.0	0.0
260	-101105.78075093342	0.0	0.0
261	-101104.9468474818	0.0	0.0
262	-101104.11294403017	0.0	0.0
263	-101103.27904057855	0.0	0.0
264	-101102.44513712691	0.0	0.0
265	-101101.6112336753	0.0	0.0
266	-101100.77733022367	0.0	0.0
267	-101099.94342677205	0.0	0.0
268	-101099.1095233204	0.0	0.0
269	-101098.27561986881	0.0	0.0
270	-101097.44171641715	0.0	0.0
271	-101096.60781296552	0.0	0.0
272	-101095.77390951393	0.0	0.0
273	-101094.94000606227	0.0	0.0
274	-101094.10610261066	0.0	0.0
275	-101093.27219915902	0.0	0.0
276	-101092.43829570738	0.0	0.0
277	-101091.60439225576	0.0	0.0
278	-101090.77048880416	0.0	0.0
279	-101089.93658535252	0.0	0.0
280	-101089.10268190094	0.0	0.0
281	-101088.26877844927	0.0	0.0
282	-101087.43487499763	0.0	0.0
283	-101086.60097154601	0.0	0.0
284	-101085.76706809437	0.0	0.0
285	-101084.93316464276	0.0	0.0
286	-101084.0992611911	0.0	0.0
287	-101083.26535773951	0.0	0.0
288	-101082.43145428787	0.0	0.0
289	-101081.59755083629	0.0	0.0
290	-101080.76364738465	0.0	0.0
291	-101079.92974393298	0.0	0.0
292	-101079.09584048137	0.0	0.0
293	-101078.26193702975	0.0	0.0
294	-101077.42803357811	0.0	0.0
295	-101076.59413012648	0.0	0.0
296	-101075.76022667489	0.0	0.0
297	-101074.92632322322	0.0	0.0
298	-101074.09241977164	0.0	0.0
299	-101073.25851632	0.0	0.0
300	-101072.42461286836	0.0	0.0
301	-101071.59070941673	0.0	0.0
302	-101070.75680596512	0.0	0.0
303	-101069.9229025135	0.0	0.0
304	-101069.08899906186	0.0	0.0
305	-101068.25509561025	0.0	0.0
306	-101067.4211921586	0.0	0.0
307	-101066.58728870701	0.0	0.0
308	-101065.75338525535	0.0	0.0
309	-101064.9194818037	0.0	0.0
310	-101064.08557835213	0.0	0.0
311	-101063.25167490049	0.0	0.0
312	-101062.41777144886	0.0	0.0
313	-101061.58386799725	0.0	0.0
314	-101060.74996454561	0.0	0.0
315	-101059.91606109394	0.0	0.0
316	-101059.08215764235	0.0	0.0
317	-101058.24825419072	0.0	0.0
318	-101057.41435073907	0.0	0.0
319	-101056.58044728747	0.0	0.0
320	-101055.74654383583	0.0	0.0
321	-101054.91264038422	0.0	0.0
322	-101054.07873693261	0.0	0.0
323	-101053.24483348096	0.0	0.0
324	-101052.41093002935	0.0	0.0
325	-101051.57702657774	0.0	0.0
326	-101050.74312312607	0.0	0.0
327	-101049.90921967448	0.0	0.0
328	-101049.07531622285	0.0	0.0
329	-101048.2414127712	0.0	0.0
330	-101047.40750931959	0.0	0.0
331	-101046.57360586798	0.0	0.0
332	-101045.73970241632	0.0	0.0
333	-101044.90579896473	0.0	0.0
334	-101044.07189551309	0.0	0.0
335	-101043.23799206146	0.0	0.0
336	-101042.40408860982	0.0	0.0
337	-101041.5701851582	0.0	0.0
338	-101040.73628170656	0.0	0.0
339	-101039.90237825495	0.0	0.0
340	-101039.06847480332	0.0	0.0
341	-101038.23457135168	0.0	0.0
342	-101037.40066790007	0.0	0.0
343	-101036.56676444846	0.0	0.0
344	-101035.73286099681	0.0	0.0
345	-101034.89895754517	0.0	0.0
346	-101034.06505409357	0.0	0.0
347	-101033.23115064192	0.0	0.0
348	-101032.39724719031	0.0	0.0
349	-101031.56334373869	0.0	0.0
350	-101030.72944028703	0.0	0.0
351	-101029.89553683545	0.0	0.0
352	-101029.06163338381	0.0	0.0
353	-101028.22772993217	0.0	0.0
354	-101027.39382648055	0.0	0.0
355	-101026.55992302892	0.0	0.0
356	-101025.72601957728	0.0	0.0
357	-101024.89211612569	0.0	0.0
358	-101024.05821267405	0.0	0.0
359	-101023.22430922241	0.0	0.0
360	-101022.39040577081	0.0	0.0
361	-101021.55650231917	0.0	0.0
362	-101020.72259886756	0.0	0.0
363	-101019.88869541592	0.0	0.0
364	-101019.0547919643	0.0	0.0
365	-101018.22088851266	0.0	0.0
366	-101017.38698506105	0.0	0.0
367	-101016.55308160941	0.0	0.0
368	-101015.71917815779	0.0	0.0
369	-101014.88527470615	0.0	0.0
370	-101014.05137125454	0.0	0.0
371	-101013.21746780291	0.0	0.0
372	-101012.38356435129	0.0	0.0
373	-101011.54966089966	0.0	0.0
374	-101010.71575744801	0.0	0.0
375	-101009.88185399641	0.0	0.0
376	-101009.04795054476	0.0	0.0
377	-101008.21404709315	0.0	0.0
378	-101007.38014364152	0.0	0.0
379	-101006.54624018988	0.0	0.0
380	-101005.71233673829	0.0	0.0
381	-101004.87843328663	0.0	0.0
382	-101004.04452983502	0.0	0.0
383	-101003.21062638338	0.0	0.0
384	-101002.37672293176	0.0	0.0
385	-101001.54281948014	0.0	0.0
386	-101000.70891602851	0.0	0.0
387	-100999.87501257687	0.0	0.0
388	-100999.04110912528	0.0	0.0
389	-100998.20720567364	0.0	0.0
390	-100997.373302222	0.0	0.0
391	-100996.53939877039	0.0	0.0
392	-100995.70549531873	0.0	0.0
393	-100994.87159186712	0.0	0.0
394	-100994.03768841548	0.0	0.0
395	-100993.20378496387	0.0	0.0
396	-100992.36988151226	0.0	0.0
397	-100991.53597806062	0.0	0.0
398	-100990.70207460898	0.0	0.0
399	-100989.86817115736	0.0	0.0
400	-100989.03426770576	0.0	0.0
401	-100988.20036425412	0.0	0.0
402	-100987.3664608025	0.0	0.0
403	-100986.53255735086	0.0	0.0
404	-100985.69865389924	0.0	0.0
405	-100984.8647504476	0.0	0.0
406	-100984.03084699597	0.0	0.0
407	-100983.19694354436	0.0	0.0
408	-100982.36304009272	0.0	0.0
409	-100981.52913664111	0.0	0.0
410	-100980.69523318947	0.0	0.0
411	-100979.86132973785	0.0	0.0
412	-100979.02742628624	0.0	0.0
413	-100978.19352283458	0.0	0.0
414	-100977.35961938297	0.0	0.0
415	-100976.52571593135	0.0	0.0
416	-100975.69181247971	0.0	0.0
417	-100974.8579090281	0.0	0.0
418	-100974.02400557649	0.0	0.0
419	-100973.19010212482	0.0	0.0
420	-100972.35619867322	0.0	0.0
421	-100971.52229522163	0.0	0.0
422	-100970.68839176996	0.0	0.0
423	-100969.85448831836	0.0	0.0
424	-100969.02058486672	0.0	0.0
425	-100968.18668141509	0.0	0.0
426	-100967.35277796346	0.0	0.0
427	-100966.51887451184	0.0	0.0
428	-100965.6849710602	0.0	0.0
429	-100964.85106760856	0.0	0.0
430	-100964.01716415695	0.0	0.0
431	-100963.18326070531	0.0	0.0
432	-100962.34935725373	0.0	0.0
433	-100961.51545380207	0.0	0.0
434	-100960.68155035046	0.0	0.0
435	-100959.84764689881	0.0	0.0
436	-100959.01374344721	0.0	0.0
437	-100958.17983999554	0.0	0.0
438	-100957.34593654392	0.0	0.0
439	-100956.51203309232	0.0	0.0
440	-100955.67812964067	0.0	0.0
441	-100954.84422618909	0.0	0.0
442	-100954.01032273743	0.0	0.0
443	-100953.17641928582	0.0	0.0
444	-100952.34251583419	0.0	0.0
445	-100951.50861238256	0.0	0.0
446	-100950.67470893092	0.0	0.0
447	-100949.84080547928	0.0	0.0
448	-100949.00690202767	0.0	0.0
449	-100948.17299857603	0.0	0.0
450	-100947.33909512445	0.0	0.0
451	-100946.5051916728	0.0	0.0
452	-100945.67128822119	0.0	0.0
453	-100944.83738476953	0.0	0.0
454	-100944.00348131792	0.0	0.0
455	-100943.16957786627	0.0	0.0
456	-100942.33567441469	0.0	0.0
457	-100941.50177096305	0.0	0.0
458	-100940.66786751141	0.0	0.0
459	-100939.8339640598	0.0	0.0
460	-100939.00006060819	0.0	0.0
461	-100938.16615715656	0.0	0.0
462	-100937.3322537049	0.0	0.0
463	-100936.4983502533	0.0	0.0
464	-100935.66444680166	0.0	0.0
465	-100934.83054335004	0.0	0.0
466	-100933.9966398984	0.0	0.0
467	-100933.16273644677	0.0	0.0
468	-100932.32883299518	0.0	0.0
469	-100931.49492954352	0.0	0.0
470	-100930.66102609191	0.0	0.0
471	-100929.82712264029	0.0	0.0
472	-100928.99321918865	0.0	0.0
473	-100928.15931573704	0.0	0.0
474	-100927.32541228541	0.0	0.0
475	-100926.49150883377	0.0	0.0
476	-100925.65760538215	0.0	0.0
477	-100924.82370193052	0.0	0.0
478	-100923.98979847888	0.0	0.0
479	-100923.15589502729	0.0	0.0
480	-100922.32199157565	0.0	0.0
481	-100921.48808812402	0.0	0.0
482	-100920.65418467238	0.0	0.0
483	-100919.82028122076	0.0	0.0
484	-100918.98637776912	0.0	0.0
485	-100918.15247431753	0.0	0.0
486	-100917.31857086589	0.0	0.0
487	-100916.48466741426	0.0	0.0
488	-100915.65076396264	0.0	0.0
489	-100914.81686051101	0.0	0.0
490	-100913.98295705937	0.0	0.0
491	-100913.14905360773	0.0	0.0
492	-100912.31515015614	0.0	0.0
493	-100911.48124670447	0.0	0.0
494	-100910.64734325287	0.0	0.0
495	-100909.81343980125	0.0	0.0
496	-100908.97953634961	0.0	0.0
497	-100908.14563289801	0.0	0.0
498	-100907.31172944637	0.0	0.0
499	-100906.47782599475	0.0	0.0
500	-100905.64392254312	0.0	0.0
501	-100904.81001909148	0.0	0.0
502	-100903.97611563986	0.0	0.0
503	-100903.14221218824	0.0	0.0
504	-100902.3083087366	0.0	0.0
505	-100901.47440528499	0.0	0.0
506	-100900.64050183336	0.0	0.0
507	-100899.80659838172	0.0	0.0
508	-100898.97269493011	0.0	0.0
509	-100898.13879147847	0.0	0.0
510	-100897.30488802686	0.0	0.0
511	-100896.47098457524	0.0	0.0
512	-100895.6370811236	0.0	0.0
513	-100894.80317767197	0.0	0.0
514	-100893.96927422033	0.0	0.0
515	-100893.13537076871	0.0	0.0
516	-100892.30146731708	0.0	0.0
517	-100891.46756386544	0.0	0.0
518	-100890.63366041385	0.0	0.0
519	-100889.79975696222	0.0	0.0
520	-100888.9658535106	0.0	0.0
521	-100888.13195005899	0.0	0.0
522	-100887.29804660736	0.0	0.0
523	-100886.46414315571	0.0	0.0
524	-100885.63023970409	0.0	0.0
525	-100884.79633625246	0.0	0.0
526	-100883.96243280082	0.0	0.0
527	-100883.1285293492	0.0	0.0
528	-100882.29462589756	0.0	0.0
529	-100881.46072244596	0.0	0.0
530	-100880.62681899432	0.0	0.0
531	-100879.79291554271	0.0	0.0
532	-100878.95901209107	0.0	0.0
533	-100878.12510863943	0.0	0.0
534	-100877.29120518784	0.0	0.0
535	-100876.45730173617	0.0	0.0
536	-100875.62339828454	0.0	0.0
537	-100874.78949483293	0.0	0.0
538	-100873.95559138131	0.0	0.0
539	-100873.12168792968	0.0	0.0
540	-100872.28778447809	0.0	0.0
541	-100871.45388102642	0.0	0.0
542	-100870.61997757482	0.0	0.0
543	-100869.78607412319	0.0	0.0
544	-100868.95217067155	0.0	0.0
545	-100868.11826721992	0.0	0.0
546	-100867.28436376828	0.0	0.0
547	-100866.45046031669	0.0	0.0
548	-100865.61655686503	0.0	0.0
549	-100864.78265341344	0.0	0.0
550	-100863.9487499618	0.0	0.0
551	-100863.11484651017	0.0	0.0
552	-100862.28094305853	0.0	0.0
553	-100861.44703960691	0.0	0.0
554	-100860.6131361553	0.0	0.0
555	-100859.77923270366	0.0	0.0
556	-100858.94532925203	0.0	0.0
557	-100858.11142580041	0.0	0.0
558	-100857.27752234881	0.0	0.0
559	-100856.44361889717	0.0	0.0
560	-100855.60971544555	0.0	0.0
561	-100854.77581199392	0.0	0.0
562	-100853.94190854227	0.0	0.0
563	-100853.10800509066	0.0	0.0
564	-100852.27410163905	0.0	0.0
565	-100851.44019818738	0.0	0.0
566	-100850.60629473576	0.0	0.0
567	-100849.77239128416	0.0	0.0
568	-100848.93848783252	0.0	0.0
569	-100848.10458438094	0.0	0.0
570	-100847.27068092927	0.0	0.0
571	-100846.43677747763	0.0	0.0
572	-100845.60287402602	0.0	0.0
573	-100844.7689705744	0.0	0.0
574	-100843.93506712276	0.0	0.0
575	-100843.10116367113	0.0	0.0
576	-100842.26726021951	0.0	0.0
577	-100841.43335676787	0.0	0.0
578	-100840.59945331629	0.0	0.0
579	-100839.76554986465	0.0	0.0
580	-100838.93164641301	0.0	0.0
581	-100838.09774296137	0.0	0.0
582	-100837.26383950976	0.0	0.0
583	-100836.4299360581	0.0	0.0
584	-100835.59603260653	0.0	0.0
585	-100834.76212915489	0.0	0.0
586	-100833.92822570326	0.0	0.0
587	-100833.09432225164	0.0	0.0
588	-100832.2604188	0.0	0.0
589	-100831.42651534836	0.0	0.0
590	-100830.59261189673	0.0	0.0
591	-100829.75870844512	0.0	0.0
592	-100828.92480499348	0.0	0.0
593	-100828.09090154189	0.0	0.0
594	-100827.25699809023	0.0	0.0
595	-100826.42309463864	0.0	0.0
596	-100825.58919118697	0.0	0.0
597	-100824.75528773534	0.0	0.0
598	-100823.9213842837	0.0	0.0
599	-100823.08748083211	0.0	0.0
600	-100822.25357738048	0.0	0.0
601	-100821.41967392886	0.0	0.0
602	-100820.58577047725	0.0	0.0
603	-100819.75186702561	0.0	0.0
604	-100818.91796357399	0.0	0.0
605	-100818.08406012235	0.0	0.0
606	-100817.25015667072	0.0	0.0
607	-100816.41625321907	0.0	0.0
608	-100815.58234976749	0.0	0.0
609	-100814.74844631585	0.0	0.0
610	-100813.91454286422	0.0	0.0
611	-100813.08063941261	0.0	0.0
612	-100812.24673596096	0.0	0.0
613	-100811.41283250933	0.0	0.0
614	-100810.5789290577	0.0	0.0
615	-100809.74502560607	0.0	0.0
616	-100808.91112215446	0.0	0.0
617	-100808.07721870285	0.0	0.0
618	-100807.24331525121	0.0	0.0
619	-100806.40941179961	0.0	0.0
620	-100805.57550834799	0.0	0.0
621	-100804.74160489634	0.0	0.0
622	-100803.90770144472	0.0	0.0
623	-100803.07379799309	0.0	0.0
624	-100802.23989454146	0.0	0.0
625	-100801.40599108982	0.0	0.0
626	-100800.5720876382	0.0	0.0
627	-100799.73818418656	0.0	0.0
628	-100798.90428073496	0.0	0.0
629	-100798.07037728332	0.0	0.0
630	-100797.23647383171	0.0	0.0
631	-100796.40257038007	0.0	0.0
632	-100795.56866692846	0.0	0.0
633	-100794.73476347682	0.0	0.0
634	-100793.90086002517	0.0	0.0
635	-100793.06695657357	0.0	0.0
636	-100792.23305312192	0.0	0.0
637	-100791.39914967031	0.0	0.0
638	-100790.56524621868	0.0	0.0
639	-100789.73134276707	0.0	0.0
640	-100788.89743931545	0.0	0.0
641	-100788.06353586382	0.0	0.0
642	-100787.22963241217	0.0	0.0
643	-100786.39572896055	0.0	0.0
644	-100785.56182550892	0.0	0.0
645	-100784.72792205728	0.0	0.0
646	-100783.89401860569	0.0	0.0
647	-100783.06011515405	0.0	0.0
648	-100782.22621170244	0.0	0.0
649	-100781.3923082508	0.0	0.0
650	-100780.55840479916	0.0	0.0
651	-100779.72450134753	0.0	0.0
652	-100778.89059789592	0.0	0.0
653	-100778.0566944443	0.0	0.0
654	-100777.22279099263	0.0	0.0
655	-100776.38888754105	0.0	0.0
656	-100775.55498408944	0.0	0.0
657	-100774.7210806378	0.0	0.0
658	-100773.88717718617	0.0	0.0
659	-100773.05327373453	0.0	0.0
660	-100772.21937028291	0.0	0.0
661	-100771.38546683129	0.0	0.0
662	-100770.55156337967	0.0	0.0
663	-100769.71765992802	0.0	0.0
664	-100768.88375647641	0.0	0.0
665	-100768.04985302477	0.0	0.0
666	-100767.21594957315	0.0	0.0
667	-100766.38204612152	0.0	0.0
668	-100765.54814266988	0.0	0.0
669	-100764.71423921829	0.0	0.0
670	-100763.88033576665	0.0	0.0
671	-100763.04643231502	0.0	0.0
672	-100762.2125288634	0.0	0.0
673	-100761.37862541176	0.0	0.0
674	-100760.54472196016	0.0	0.0
675	-100759.71081850851	0.0	0.0
676	-100758.87691505687	0.0	0.0
677	-100758.04301160527	0.0	0.0
678	-100757.20910815363	0.0	0.0
679	-100756.37520470201	0.0	0.0
680	-100755.54130125039	0.0	0.0
681	-100754.70739779875	0.0	0.0
682	-100753.87349434714	0.0	0.0
683	-100753.03959089553	0.0	0.0
684	-100752.20568744387	0.0	0.0
685	-100751.37178399226	0.0	0.0
686	-100750.53788054062	0.0	0.0
687	-100749.70397708898	0.0	0.0
688	-100748.87007363736	0.0	0.0
689	-100748.03617018575	0.0	0.0
690	-100747.20226673412	0.0	0.0
691	-100746.36836328248	0.0	0.0
692	-100745.53445983087	0.0	0.0
693	-100744.70055637923	0.0	0.0
694	-100743.86665292762	0.0	0.0
695	-100743.03274947597	0.0	0.0
696	-100742.19884602436	0.0	0.0
697	-100741.36494257272	0.0	0.0
698	-100740.53103912111	0.0	0.0
699	-100739.69713566947	0.0	0.0
700	-100738.86323221785	0.0	0.0
701	-100738.02932876624	0.0	0.0
702	-100737.1954253146	0.0	0.0
703	-100736.36152186297	0.0	0.0
704	-100735.52761841135	0.0	0.0
705	-100734.6937149597	0.0	0.0
706	-100733.85981150808	0.0	0.0
707	-100733.02590805649	0.0	0.0
708	-100732.19200460482	0.0	0.0
709	-100731.35810115322	0.0	0.0
710	-100730.5241977016	0.0	0.0
711	-100729.69029424996	0.0	0.0
712	-100728.85639079833	0.0	0.0
713	-100728.02248734672	0.0	0.0
714	-100727.18858389508	0.0	0.0
715	-100726.35468044346	0.0	0.0
716	-100725.52077699183	0.0	0.0
717	-100724.68687354021	0.0	0.0
718	-100723.85297008863	0.0	0.0
719	-100723.01906663697	0.0	0.0
720	-100722.1851631853	0.0	0.0
721	-100721.35125973372	0.0	0.0
722	-100720.51735628207	0.0	0.0
723	-100719.68345283048	0.0	0.0
724	-100718.8495493788	0.0	0.0
725	-100718.01564592721	0.0	0.0
726	-100717.18174247554	0.0	0.0
727	-100716.34783902396	0.0	0.0
728	-100715.51393557232	0.0	0.0
729	-100714.68003212067	0.0	0.0
730	-100713.84612866909	0.0	0.0
731	-100713.01222521745	0.0	0.0
732	-100712.17832176582	0.0	0.0
733	-100711.34441831418	0.0	0.0
734	-100710.51051486256	0.0	0.0
735	-100709.67661141092	0.0	0.0
736	-100708.84270795934	0.0	0.0
737	-100708.00880450767	0.0	0.0
738	-100707.17490105606	0.0	0.0
739	-100706.34099760445	0.0	0.0
740	-100705.5070941528	0.0	0.0
741	-100704.67319070119	0.0	0.0
742	-100703.83928724953	0.0	0.0
743	-100703.00538379794	0.0	0.0
744	-100702.17148034627	0.0	0.0
745	-100701.33757689469	0.0	0.0
746	-100700.50367344305	0.0	0.0
747	-100699.66976999142	0.0	0.0
748	-100698.83586653981	0.0	0.0
749	-100698.00196308816	0.0	0.0
750	-100697.16805963655	0.0	0.0
751	-100696.33415618492	0.0	0.0
752	-100695.50025273328	0.0	0.0
753	-100694.66634928164	0.0	0.0
754	-100693.83244583003	0.0	0.0
755	-100692.99854237842	0.0	0.0
756	-100692.16463892678	0.0	0.0
757	-100691.33073547517	0.0	0.0
758	-100690.49683202352	0.0	0.0
759	-100689.66292857191	0.0	0.0
760	-100688.8290251203	0.0	0.0
761	-100687.99512166865	0.0	0.0
762	-100687.16121821704	0.0	0.0
763	-100686.32731476541	0.0	0.0
764	-100685.49341131377	0.0	0.0
765	-100684.65950786215	0.0	0.0
766	-100683.82560441052	0.0	0.0
767	-100682.99170095888	0.0	0.0
768	-100682.15779750729	0.0	0.0
769	-100681.32389405565	0.0	0.0
770	-100680.48999060402	0.0	0.0
771	-100679.65608715243	0.0	0.0
772	-100678.82218370076	0.0	0.0
773	-100677.98828024916	0.0	0.0
774	-100677.15437679752	0.0	0.0
775	-100676.32047334588	0.0	0.0
776	-100675.48656989426	0.0	0.0
777	-100674.65266644263	0.0	0.0
778	-100673.81876299101	0.0	0.0
779	-100672.98485953937	0.0	0.0
780	-100672.15095608776	0.0	0.0
781	-100671.31705263614	0.0	0.0
782	-100670.48314918451	0.0	0.0
783	-100669.64924573287	0.0	0.0
784	-100668.81534228128	0.0	0.0
785	-100667.9814388296	0.0	0.0
786	-100667.14753537801	0.0	0.0
787	-100666.31363192637	0.0	0.0
788	-100665.47972847473	0.0	0.0
789	-100664.64582502312	0.0	0.0
790	-100663.81192157148	0.0	0.0
791	-100662.97801811986	0.0	0.0
792	-100662.14411466825	0.0	0.0
793	-100661.31021121662	0.0	0.0
794	-100660.47630776498	0.0	0.0
795	-100659.64240431336	0.0	0.0
796	-100658.80850086172	0.0	0.0
797	-100657.97459741008	0.0	0.0
798	-100657.14069395847	0.0	0.0
799	-100656.30679050686	0.0	0.0
800	-100655.47288705524	0.0	0.0
801	-100654.6389836036	0.0	0.0
802	-100653.80508015199	0.0	0.0
803	-100652.97117670033	0.0	0.0
804	-100652.1372732487	0.0	0.0
805	-100651.3033697971	0.0	0.0
806	-100650.46946634547	0.0	0.0
807	-100649.63556289385	0.0	0.0
808	-100648.80165944221	0.0	0.0
809	-100647.96775599058	0.0	0.0
810	-100647.13385253899	0.0	0.0
811	-100646.29994908736	0.0	0.0
812	-100645.46604563571	0.0	0.0
813	-100644.6321421841	0.0	0.0
814	-100643.79823873246	0.0	0.0
815	-100642.96433528083	0.0	0.0
816	-100642.13043182922	0.0	0.0
817	-100641.29652837758	0.0	0.0
818	-100640.46262492596	0.0	0.0
819	-100639.62872147432	0.0	0.0
820	-100638.79481802271	0.0	0.0
821	-100637.96091457107	0.0	0.0
822	-100637.12701111945	0.0	0.0
823	-100636.29310766784	0.0	0.0
824	-100635.4592042162	0.0	0.0
825	-100634.62530076456	0.0	0.0
826	-100633.79139731295	0.0	0.0
827	-100632.95749386131	0.0	0.0
828	-100632.12359040968	0.0	0.0
829	-100631.28968695809	0.0	0.0
830	-100630.45578350642	0.0	0.0
831	-100629.62188005482	0.0	0.0
832	-100628.78797660318	0.0	0.0
833	-100627.95407315154	0.0	0.0
834	-100627.12016969992	0.0	0.0
835	-100626.28626624832	0.0	0.0
836	-100625.45236279668	0.0	0.0
837	-100624.61845934506	0.0	0.0
838	-100623.78455589344	0.0	0.0
839	-100622.9506524418	0.0	0.0
840	-100622.11674899017	0.0	0.0
841	-100621.28284553853	0.0	0.0
842	-100620.44894208692	0.0	0.0
843	-100619.61503863527	0.0	0.0
844	-100618.78113518367	0.0	0.0
845	-100617.94723173203	0.0	0.0
846	-100617.11332828041	0.0	0.0
847	-100616.27942482881	0.0	0.0
848	-100615.44552137714	0.0	0.0
849	-100614.61161792553	0.0	0.0
850	-100613.77771447392	0.0	0.0
851	-100612.94381102227	0.0	0.0
852	-100612.10990757066	0.0	0.0
853	-100611.27600411905	0.0	0.0
854	-100610.44210066741	0.0	0.0
855	-100609.60819721578	0.0	0.0
856	-100608.77429376417	0.0	0.0
857	-100607.94039031252	0.0	0.0
858	-100607.10648686094	0.0	0.0
859	-100606.27258340927	0.0	0.0
860	-100605.43867995763	0.0	0.0
861	-100604.60477650605	0.0	0.0
862	-100603.7708730544	0.0	0.0
863	-100602.93696960276	0.0	0.0
864	-100602.10306615113	0.0	0.0
865	-100601.26916269951	0.0	0.0
866	-100600.43525924787	0.0	0.0
867	-100599.60135579629	0.0	0.0
868	-100598.76745234465	0.0	0.0
869	-100597.933548893	0.0	0.0
870	-100597.09964544141	0.0	0.0
871	-100596.26574198976	0.0	0.0
872	-100595.43183853815	0.0	0.0
873	-100594.59793508651	0.0	0.0
874	-100593.76403163488	0.0	0.0
875	-100592.93012818324	0.0	0.0
876	-100592.09622473163	0.0	0.0
877	-100591.26232128002	0.0	0.0
878	-100590.42841782836	0.0	0.0
879	-100589.59451437677	0.0	0.0
880	-100588.76061092512	0.0	0.0
881	-100587.92670747351	0.0	0.0
882	-100587.0928040219	0.0	0.0
883	-100586.25890057026	0.0	0.0
884	-100585.42499711864	0.0	0.0
885	-100584.59109366697	0.0	0.0
886	-100583.75719021536	0.0	0.0
887	-100582.9232867637	0.0	0.0
888	-100582.08938331212	0.0	0.0
889	-100581.25547986048	0.0	0.0
890	-100580.42157640889	0.0	0.0
891	-100579.58767295725	0.0	0.0
892	-100578.75376950562	0.0	0.0
893	-100577.91986605398	0.0	0.0
894	-100577.08596260236	0.0	0.0
895	-100576.25205915072	0.0	0.0
896	-100575.41815569907	0.0	0.0
897	-100574.58425224748	0.0	0.0
898	-100573.75034879585	0.0	0.0
899	-100572.91644534424	0.0	0.0
900	-100572.08254189261	0.0	0.0
901	-100571.24863844097	0.0	0.0
902	-100570.41473498933	0.0	0.0
903	-100569.58083153774	0.0	0.0
904	-100568.74692808607	0.0	0.0
905	-100567.91302463447	0.0	0.0
906	-100567.07912118285	0.0	0.0
907	-100566.2452177312	0.0	0.0
908	-100565.41131427961	0.0	0.0
909	-100564.57741082797	0.0	0.0
910	-100563.74350737635	0.0	0.0
911	-100562.90960392471	0.0	0.0
912	-100562.07570047308	0.0	0.0
913	-100561.24179702146	0.0	0.0
914	-100560.40789356985	0.0	0.0
915	-100559.57399011822	0.0	0.0
916	-100558.74008666658	0.0	0.0
917	-100557.90618321496	0.0	0.0
918	-100557.07227976332	0.0	0.0
919	-100556.23837631173	0.0	0.0
920	-100555.40447286007	0.0	0.0
921	-100554.57056940846	0.0	0.0
922	-100553.73666595682	0.0	0.0
923	-100552.9027625052	0.0	0.0
924	-100552.06885905357	0.0	0.0
925	-100551.23495560193	0.0	0.0
926	-100550.40105215031	0.0	0.0
927	-100549.5671486987	0.0	0.0
928	-100548.73324524707	0.0	0.0
929	-100547.89934179545	0.0	0.0
930	-100547.06543834381	0.0	0.0
931	-100546.23153489217	0.0	0.0
932	-100545.39763144057	0.0	0.0
933	-100544.56372798892	0.0	0.0
934	-100543.72982453731	0.0	0.0
935	-100542.89592108568	0.0	0.0
936	-100542.06201763406	0.0	0.0
937	-100541.22811418244	0.0	0.0
938	-100540.3942107308	0.0	0.0
939	-100539.56030727916	0.0	0.0
940	-100538.72640382755	0.0	0.0
941	-100537.89250037592	0.0	0.0
942	-100537.0585969243	0.0	0.0
943	-100536.22469347267	0.0	0.0
944	-100535.39079002103	0.0	0.0
945	-100534.55688656944	0.0	0.0
946	-100533.7229831178	0.0	0.0
947	-100532.88907966616	0.0	0.0
948	-100532.05517621453	0.0	0.0
949	-100531.22127276291	0.0	0.0
950	-100530.38736931128	0.0	0.0
951	-100529.55346585964	0.0	0.0
952	-100528.71956240803	0.0	0.0
953	-100527.88565895641	0.0	0.0
954	-100527.05175550478	0.0	0.0
955	-100526.21785205316	0.0	0.0
956	-100525.38394860152	0.0	0.0
957	-100524.55004514988	0.0	0.0
958	-100523.71614169829	0.0	0.0
959	-100522.88223824665	0.0	0.0
960	-100522.04833479504	0.0	0.0
961	-100521.2144313434	0.0	0.0
962	-100520.38052789176	0.0	0.0
963	-100519.54662444013	0.0	0.0
964	-100518.7127209885	0.0	0.0
965	-100517.87881753687	0.0	0.0
966	-100517.04491408526	0.0	0.0
967	-100516.21101063363	0.0	0.0
968	-100515.37710718201	0.0	0.0
969	-100514.54320373038	0.0	0.0
970	-100513.70930027874	0.0	0.0
971	-100512.87539682713	0.0	0.0
972	-100512.04149337552	0.0	0.0
973	-100511.20758992387	0.0	0.0
974	-100510.37368647226	0.0	0.0
975	-100509.53978302062	0.0	0.0
976	-100508.70587956898	0.0	0.0
977	-100507.87197611736	0.0	0.0
978	-100507.03807266576	0.0	0.0
979	-100506.20416921412	0.0	0.0
980	-100505.37026576253	0.0	0.0
981	-100504.53636231089	0.0	0.0
982	-100503.70245885926	0.0	0.0
983	-100502.86855540762	0.0	0.0
984	-100502.03465195598	0.0	0.0
985	-100501.20074850436	0.0	0.0
986	-100500.36684505272	0.0	0.0
987	-100499.53294160111	0.0	0.0
988	-100498.69903814947	0.0	0.0
989	-100497.86513469789	0.0	0.0
990	-100497.03123124623	0.0	0.0
991	-100496.19732779462	0.0	0.0
992	-100495.36342434297	0.0	0.0
993	-100494.52952089137	0.0	0.0
994	-100493.6956174397	0.0	0.0
995	-100492.86171398808	0.0	0.0
996	-100492.02781053649	0.0	0.0
997	-100491.19390708483	0.0	0.0
998	-100490.36000363324	0.0	0.0
999	-100489.5261001816	0.0	0.0
1000	-100488.69219672999	0.0	0.0
1001	-100487.85829327835	0.0	0.0
1002	-100487.02438982672	0.0	0.0
1003	-100486.19048637508	0.0	0.0
1004	-100485.3565829235	0.0	0.0
1005	-100484.52267947183	0.0	0.0
1006	-100483.6887760202	0.0	0.0
1007	-100482.85487256861	0.0	0.0
1008	-100482.02096911696	0.0	0.0
1009	-100481.18706566535	0.0	0.0
1010	-100480.3531622137	0.0	0.0
1011	-100479.51925876207	0.0	0.0
1012	-100478.68535531044	0.0	0.0
1013	-100477.85145185885	0.0	0.0
1014	-100477.01754840721	0.0	0.0
1015	-100476.18364495558	0.0	0.0
1016	-100475.34974150396	0.0	0.0
1017	-100474.51583805232	0.0	0.0
1018	-100473.68193460067	0.0	0.0
1019	-100472.84803114909	0.0	0.0
1020	-100472.01412769745	0.0	0.0
1021	-100471.18022424582	0.0	0.0
1022	-100470.3463207942	0.0	0.0
1023	-100469.51241734256	0.0	0.0
1024	-100468.67851389093	0.0	0.0
1025	-100467.84461043934	0.0	0.0
1026	-100467.01070698767	0.0	0.0
1027	-100466.17680353603	0.0	0.0
1028	-100465.34290008445	0.0	0.0
1029	-100464.5089966328	0.0	0.0
1030	-100463.6750931812	0.0	0.0
1031	-100462.84118972959	0.0	0.0
1032	-100462.00728627793	0.0	0.0
1033	-100461.17338282632	0.0	0.0
1034	-100460.33947937468	0.0	0.0
1035	-100459.50557592305	0.0	0.0
1036	-100458.67167247142	0.0	0.0
1037	-100457.83776901981	0.0	0.0
1038	-100457.00386556817	0.0	0.0
1039	-100456.16996211655	0.0	0.0
1040	-100455.33605866492	0.0	0.0
1041	-100454.50215521328	0.0	0.0
1042	-100453.66825176169	0.0	0.0
1043	-100452.83434831003	0.0	0.0
1044	-100452.00044485842	0.0	0.0
1045	-100451.16654140678	0.0	0.0
1046	-100450.33263795517	0.0	0.0
1047	-100449.49873450352	0.0	0.0
1048	-100448.66483105191	0.0	0.0
1049	-100447.8309276003	0.0	0.0
1050	-100446.99702414866	0.0	0.0
1051	-100446.16312069703	0.0	0.0
1052	-100445.32921724541	0.0	0.0
1053	-100444.49531379377	0.0	0.0
1054	-100443.66141034215	0.0	0.0
1055	-100442.82750689052	0.0	0.0
1056	-100441.99360343888	0.0	0.0
1057	-100441.15969998729	0.0	0.0
1058	-100440.32579653565	0.0	0.0
1059	-100439.49189308402	0.0	0.0
1060	-100438.6579896324	0.0	0.0
1061	-100437.82408618076	0.0	0.0
1062	-100436.99018272915	0.0	0.0
1063	-100436.1562792775	0.0	0.0
1064	-100435.32237582588	0.0	0.0
1065	-100434.48847237424	0.0	0.0
1066	-100433.65456892263	0.0	0.0
1067	-100432.82066547101	0.0	0.0
1068	-100431.9867620194	0.0	0.0
1069	-100431.15285856777	0.0	0.0
1070	-100430.31895511615	0.0	0.0
1071	-100429.48505166451	0.0	0.0
1072	-100428.65114821287	0.0	0.0
1073	-100427.81724476127	0.0	0.0
1074	-100426.9833413096	0.0	0.0
1075	-100426.14943785801	0.0	0.0
1076	-100425.31553440637	0.0	0.0
1077	-100424.48163095475	0.0	0.0
1078	-100423.64772750312	0.0	0.0
1079	-100422.81382405153	0.0	0.0
1080	-100421.97992059986	0.0	0.0
1081	-100421.14601714825	0.0	0.0
1082	-100420.31211369662	0.0	0.0
1083	-100419.47821024498	0.0	0.0
1084	-100418.64430679336	0.0	0.0
1085	-100417.81040334172	0.0	0.0
1086	-100416.97649989012	0.0	0.0
1087	-100416.14259643848	0.0	0.0
1088	-100415.30869298687	0.0	0.0
1089	-100414.47478953523	0.0	0.0
1090	-100413.64088608361	0.0	0.0
1091	-100412.806982632	0.0	0.0
1092	-100411.97307918033	0.0	0.0
1093	-100411.1391757287	0.0	0.0
1094	-100410.3052722771	0.0	0.0
1095	-100409.47136882547	0.0	0.0
1096	-100408.63746537385	0.0	0.0
1097	-100407.80356192222	0.0	0.0
1098	-100406.96965847058	0.0	0.0
1099	-100406.13575501897	0.0	0.0
1100	-100405.30185156735	0.0	0.0
1101	-100404.4679481157	0.0	0.0
1102	-100403.63404466408	0.0	0.0
1103	-100402.80014121244	0.0	0.0
1104	-100401.96623776083	0.0	0.0
1105	-100401.13233430922	0.0	0.0
1106	-100400.29843085758	0.0	0.0
1107	-100399.46452740596	0.0	0.0
1108	-100398.63062395432	0.0	0.0
1109	-100397.79672050271	0.0	0.0
1110	-100396.96281705107	0.0	0.0
1111	-100396.12891359946	0.0	0.0
1112	-100395.29501014783	0.0	0.0
1113	-100394.46110669621	0.0	0.0
1114	-100393.62720324456	0.0	0.0
1115	-100392.79329979295	0.0	0.0
1116	-100391.9593963413	0.0	0.0
1117	-100391.12549288968	0.0	0.0
1118	-100390.29158943809	0.0	0.0
1119	-100389.45768598643	0.0	0.0
1120	-100388.62378253482	0.0	0.0
1121	-100387.7898790832	0.0	0.0
1122	-100386.95597563154	0.0	0.0
1123	-100386.12207217995	0.0	0.0
1124	-100385.28816872831	0.0	0.0
1125	-100384.45426527668	0.0	0.0
1126	-100383.62036182506	0.0	0.0
1127	-100382.78645837343	0.0	0.0
1128	-100381.9525549218	0.0	0.0
1129	-100381.11865147017	0.0	0.0
1130	-100380.28474801857	0.0	0.0
1131	-100379.45084456693	0.0	0.0
1132	-100378.61694111531	0.0	0.0
1133	-100377.78303766367	0.0	0.0
1134	-100376.94913421207	0.0	0.0
1135	-100376.1152307604	0.0	0.0
1136	-100375.28132730881	0.0	0.0
1137	-100374.44742385714	0.0	0.0
1138	-100373.61352040553	0.0	0.0
1139	-100372.77961695392	0.0	0.0
1140	-100371.94571350227	0.0	0.0
1141	-100371.11181005069	0.0	0.0
1142	-100370.27790659905	0.0	0.0
1143	-100369.44400314742	0.0	0.0
1144	-100368.61009969578	0.0	0.0
1145	-100367.77619624416	0.0	0.0
1146	-100366.94229279252	0.0	0.0
1147	-100366.1083893409	0.0	0.0
1148	-100365.27448588928	0.0	0.0
1149	-100364.44058243763	0.0	0.0
1150	-100363.60667898605	0.0	0.0
1151	-100362.7727755344	0.0	0.0
1152	-100361.9388720828	0.0	0.0
1153	-100361.10496863113	0.0	0.0
1154	-100360.2710651795	0.0	0.0
1155	-100359.43716172787	0.0	0.0
1156	-100358.60325827629	0.0	0.0
1157	-100357.76935482465	0.0	0.0
1158	-100356.93545137299	0.0	0.0
1159	-100356.10154792141	0.0	0.0
1160	-100355.26764446977	0.0	0.0
1161	-100354.43374101815	0.0	0.0
1162	-100353.59983756651	0.0	0.0
1163	-100352.76593411488	0.0	0.0
1164	-100351.93203066323	0.0	0.0
1165	-100351.09812721165	0.0	0.0
1166	-100350.26422376	0.0	0.0
1167	-100349.43032030841	0.0	0.0
1168	-100348.59641685677	0.0	0.0
1169	-100347.76251340513	0.0	0.0
1170	-100346.92860995351	0.0	0.0
1171	-100346.0947065019	0.0	0.0
1172	-100345.26080305026	0.0	0.0
1173	-100344.42689959863	0.0	0.0
1174	-100343.59299614701	0.0	0.0
1175	-100342.75909269536	0.0	0.0
1176	-100341.92518924378	0.0	0.0
1177	-100341.09128579214	0.0	0.0
1178	-100340.25738234048	0.0	0.0
1179	-100339.42347888889	0.0	0.0
1180	-100338.58957543725	0.0	0.0
1181	-100337.75567198562	0.0	0.0
1182	-100336.92176853398	0.0	0.0
1183	-100336.08786508236	0.0	0.0
1184	-100335.25396163072	0.0	0.0
1185	-100334.42005817911	0.0	0.0
1186	-100333.58615472748	0.0	0.0
1187	-100332.75225127584	0.0	0.0
1188	-100331.91834782423	0.0	0.0
1189	-100331.08444437262	0.0	0.0
1190	-100330.25054092097	0.0	0.0
1191	-100329.41663746933	0.0	0.0
1192	-100328.58273401773	0.0	0.0
1193	-100327.74883056608	0.0	0.0
1194	-100326.91492711447	0.0	0.0
1195	-100326.08102366285	0.0	0.0
1196	-100325.2471202112	0.0	0.0
1197	-100324.41321675961	0.0	0.0
1198	-100323.57931330797	0.0	0.0
1199	-100322.74540985633	0.0	0.0
1200	-100321.91150640472	0.0	0.0
1201	-100321.07760295308	0.0	0.0
1202	-100320.24369950144	0.0	0.0
1203	-100319.40979604985	0.0	0.0
1204	-100318.57589259821	0.0	0.0
1205	-100317.74198914658	0.0	0.0
1206	-100316.90808569499	0.0	0.0
1207	-100316.07418224332	0.0	0.0
1208	-100315.24027879172	0.0	0.0
1209	-100314.40637534008	0.0	0.0
1210	-100313.57247188846	0.0	0.0
1211	-100312.73856843683	0.0	0.0
1212	-100311.9046649852	0.0	0.0
1213	-100311.07076153357	0.0	0.0
1214	-100310.23685808193	0.0	0.0
1215	-100309.4029546303	0.0	0.0
1216	-100308.5690511787	0.0	0.0
1217	-100307.73514772707	0.0	0.0
1218	-100306.90124427545	0.0	0.0
1219	-100306.0673408238	0.0	0.0
1220	-100305.23343737218	0.0	0.0
1221	-100304.39953392057	0.0	0.0
1222	-100303.56563046895	0.0	0.0
1223	-100302.73172701731	0.0	0.0
1224	-100301.89782356568	0.0	0.0
1225	-100301.06392011404	0.0	0.0
1226	-100300.23001666245	0.0	0.0
1227	-100299.39611321082	0.0	0.0
1228	-100298.56220975918	0.0	0.0
1229	-100297.72830630756	0.0	0.0
1230	-100296.89440285593	0.0	0.0
1231	-100296.06049940431	0.0	0.0
1232	-100295.22659595267	0.0	0.0
1233	-100294.39269250106	0.0	0.0
1234	-100293.55878904944	0.0	0.0
1235	-100292.7248855978	0.0	0.0
1236	-100291.89098214616	0.0	0.0
1237	-100291.05707869453	0.0	0.0
1238	-100290.2231752429	0.0	0.0
1239	-100289.38927179128	0.0	0.0
1240	-100288.55536833969	0.0	0.0
1241	-100287.72146488803	0.0	0.0
1242	-100286.88756143641	0.0	0.0
1243	-100286.05365798478	0.0	0.0
1244	-100285.21975453314	0.0	0.0
1245	-100284.38585108152	0.0	0.0
1246	-100283.55194762988	0.0	0.0
1247	-100282.71804417828	0.0	0.0
1248	-100281.88414072664	0.0	0.0
1249	-100281.05023727503	0.0	0.0
1250	-100280.2163338234	0.0	0.0
1251	-100279.38243037177	0.0	0.0
1252	-100278.54852692013	0.0	0.0
1253	-100277.71462346852	0.0	0.0
1254	-100276.88072001688	0.0	0.0
1255	-100276.04681656527	0.0	0.0
1256	-100275.21291311363	0.0	0.0
1257	-100274.37900966199	0.0	0.0
1258	-100273.5451062104	0.0	0.0
1259	-100272.71120275874	0.0	0.0
1260	-100271.87729930713	0.0	0.0
1261	-100271.04339585551	0.0	0.0
1262	-100270.20949240387	0.0	0.0
1263	-100269.37558895227	0.0	0.0
1264	-100268.54168550065	0.0	0.0
1265	-100267.70778204898	0.0	0.0
1266	-100266.87387859738	0.0	0.0
1267	-100266.03997514576	0.0	0.0
1268	-100265.20607169412	0.0	0.0
1269	-100264.37216824252	0.0	0.0
1270	-100263.53826479088	0.0	0.0
1271	-100262.70436133925	0.0	0.0
1272	-100261.87045788762	0.0	0.0
1273	-100261.036554436	0.0	0.0
1274	-100260.20265098436	0.0	0.0
1275	-100259.36874753273	0.0	0.0
1276	-100258.5348440811	0.0	0.0
1277	-100257.70094062947	0.0	0.0
1278	-100256.86703717789	0.0	0.0
1279	-100256.03313372623	0.0	0.0
1280	-100255.19923027462	0.0	0.0
1281	-100254.36532682297	0.0	0.0
1282	-100253.53142337137	0.0	0.0
1283	-100252.6975199197	0.0	0.0
1284	-100251.86361646811	0.0	0.0
1285	-100251.02971301648	0.0	0.0
1286	-100250.19580956483	0.0	0.0
1287	-100249.36190611325	0.0	0.0
1288	-100248.52800266162	0.0	0.0
1289	-100247.69409920998	0.0	0.0
1290	-100246.86019575835	0.0	0.0
1291	-100246.02629230672	0.0	0.0
1292	-100245.19238885508	0.0	0.0
1293	-100244.3584854035	0.0	0.0
1294	-100243.52458195183	0.0	0.0
1295	-100242.69067850022	0.0	0.0
1296	-100241.85677504861	0.0	0.0
1297	-100241.02287159696	0.0	0.0
1298	-100240.18896814532	0.0	0.0
1299	-100239.35506469374	0.0	0.0
1300	-100238.52116124207	0.0	0.0
1301	-100237.68725779043	0.0	0.0
1302	-100236.85335433885	0.0	0.0
1303	-100236.01945088721	0.0	0.0
1304	-100235.18554743558	0.0	0.0
1305	-100234.35164398396	0.0	0.0
1306	-100233.51774053232	0.0	0.0
1307	-100232.68383708067	0.0	0.0
1308	-100231.84993362908	0.0	0.0
1309	-100231.01603017744	0.0	0.0
1310	-100230.18212672583	0.0	0.0
1311	-100229.3482232742	0.0	0.0
1312	-100228.51431982256	0.0	0.0
1313	-100227.68041637093	0.0	0.0
1314	-100226.84651291934	0.0	0.0
1315	-100226.01260946768	0.0	0.0
1316	-100225.17870601604	0.0	0.0
1317	-100224.34480256445	0.0	0.0
1318	-100223.51089911279	0.0	0.0
1319	-100222.6769956612	0.0	0.0
1320	-100221.84309220957	0.0	0.0
1321	-100221.00918875793	0.0	0.0
1322	-100220.17528530631	0.0	0.0
1323	-100219.34138185468	0.0	0.0
1324	-100218.50747840304	0.0	0.0
1325	-100217.6735749514	0.0	0.0
1326	-100216.83967149981	0.0	0.0
1327	-100216.00576804818	0.0	0.0
1328	-100215.17186459659	0.0	0.0
1329	-100214.33796114492	0.0	0.0
1330	-100213.50405769332	0.0	0.0
1331	-100212.67015424168	0.0	0.0
1332	-100211.83625079006	0.0	0.0
1333	-100211.00234733842	0.0	0.0
1334	-100210.16844388678	0.0	0.0
1335	-100209.33454043517	0.0	0.0
1336	-100208.50063698352	0.0	0.0
1337	-100207.6667335319	0.0	0.0
1338	-100206.8328300803	0.0	0.0
1339	-100205.99892662867	0.0	0.0
1340	-100205.16502317703	0.0	0.0
1341	-100204.33111972542	0.0	0.0
1342	-100203.49721627377	0.0	0.0
1343	-100202.66331282217	0.0	0.0
1344	-100201.82940937053	0.0	0.0
1345	-100200.99550591888	0.0	0.0
1346	-100200.16160246728	0.0	0.0
1347	-100199.32769901564	0.0	0.0
1348	-100198.49379556402	0.0	0.0
1349	-100197.65989211241	0.0	0.0
1350	-100196.82598866078	0.0	0.0
1351	-100195.99208520915	0.0	0.0
1352	-100195.15818175752	0.0	0.0
1353	-100194.32427830588	0.0	0.0
1354	-100193.49037485427	0.0	0.0
1355	-100192.65647140263	0.0	0.0
1356	-100191.82256795102	0.0	0.0
1357	-100190.9886644994	0.0	0.0
1358	-100190.15476104776	0.0	0.0
1359	-100189.32085759615	0.0	0.0
1360	-100188.4869541445	0.0	0.0
1361	-100187.65305069287	0.0	0.0
1362	-100186.81914724124	0.0	0.0
1363	-100185.98524378963	0.0	0.0
1364	-100185.15134033801	0.0	0.0
1365	-100184.31743688638	0.0	0.0
1366	-100183.48353343476	0.0	0.0
1367	-100182.64962998315	0.0	0.0
1368	-100181.81572653152	0.0	0.0
1369	-100180.98182307987	0.0	0.0
1370	-100180.14791962825	0.0	0.0
1371	-100179.31401617662	0.0	0.0
1372	-100178.480112725	0.0	0.0
1373	-100177.64620927336	0.0	0.0
1374	-100176.81230582173	0.0	0.0
1375	-100175.97840237012	0.0	0.0
1376	-100175.14449891848	0.0	0.0
1377	-100174.31059546687	0.0	0.0
1378	-100173.47669201523	0.0	0.0
1379	-100172.6427885636	0.0	0.0
1380	-100171.808885112	0.0	0.0
1381	-100170.97498166036	0.0	0.0
1382	-100170.1410782087	0.0	0.0
1383	-100169.30717475712	0.0	0.0
1384	-100168.47327130547	0.0	0.0
1385	-100167.63936785384	0.0	0.0
1386	-100166.80546440222	0.0	0.0
1387	-100165.97156095061	0.0	0.0
1388	-100165.13765749898	0.0	0.0
1389	-100164.30375404735	0.0	0.0
1390	-100163.4698505957	0.0	0.0
1391	-100162.63594714408	0.0	0.0
1392	-100161.80204369249	0.0	0.0
1393	-100160.96814024085	0.0	0.0
1394	-100160.13423678922	0.0	0.0
1395	-100159.30033333758	0.0	0.0
1396	-100158.46642988596	0.0	0.0
1397	-100157.63252643432	0.0	0.0
1398	-100156.79862298272	0.0	0.0
1399	-100155.96471953107	0.0	0.0
1400	-100155.13081607943	0.0	0.0
1401	-100154.29691262783	0.0	0.0
1402	-100153.4630091762	0.0	0.0
1403	-100152.62910572457	0.0	0.0
1404	-100151.79520227294	0.0	0.0
1405	-100150.9612988213	0.0	0.0
1406	-100150.1273953697	0.0	0.0
1407	-100149.29349191808	0.0	0.0
1408	-100148.45958846643	0.0	0.0
1409	-100147.62568501485	0.0	0.0
1410	-100146.79178156321	0.0	0.0
1411	-100145.95787811154	0.0	0.0
1412	-100145.12397465995	0.0	0.0
1413	-100144.2900712083	0.0	0.0
1414	-100143.45616775668	0.0	0.0
1415	-100142.62226430504	0.0	0.0
1416	-100141.78836085343	0.0	0.0
1417	-100140.9544574018	0.0	0.0
1418	-100140.12055395021	0.0	0.0
1419	-100139.28665049856	0.0	0.0
1420	-100138.45274704695	0.0	0.0
1421	-100137.6188435953	0.0	0.0
1422	-100136.78494014367	0.0	0.0
1423	-100135.95103669203	0.0	0.0
1424	-100135.1171332404	0.0	0.0
1425	-100134.28322978881	0.0	0.0
1426	-100133.44932633717	0.0	0.0
1427	-100132.61542288559	0.0	0.0
1428	-100131.78151943392	0.0	0.0
1429	-100130.94761598232	0.0	0.0
1430	-100130.11371253069	0.0	0.0
1431	-100129.27980907906	0.0	0.0
1432	-100128.44590562742	0.0	0.0
1433	-100127.61200217578	0.0	0.0
1434	-100126.77809872416	0.0	0.0
1435	-100125.94419527252	0.0	0.0
1436	-100125.11029182094	0.0	0.0
1437	-100124.27638836928	0.0	0.0
1438	-100123.44248491767	0.0	0.0
1439	-100122.60858146606	0.0	0.0
1440	-100121.7746780144	0.0	0.0
1441	-100120.9407745628	0.0	0.0
1442	-100120.10687111117	0.0	0.0
1443	-100119.2729676595	0.0	0.0
1444	-100118.43906420787	0.0	0.0
1445	-100117.60516075628	0.0	0.0
1446	-100116.77125730464	0.0	0.0
1447	-100115.93735385305	0.0	0.0
1448	-100115.10345040141	0.0	0.0
1449	-100114.26954694977	0.0	0.0
1450	-100113.43564349815	0.0	0.0
1451	-100112.60174004652	0.0	0.0
1452	-100111.76783659488	0.0	0.0
1453	-100110.93393314329	0.0	0.0
1454	-100110.10002969165	0.0	0.0
1455	-100109.26612624	0.0	0.0
1456	-100108.4322227884	0.0	0.0
1457	-100107.59831933677	0.0	0.0
1458	-100106.76441588512	0.0	0.0
1459	-100105.9305124335	0.0	0.0
1460	-100105.0966089819	0.0	0.0
1461	-100104.26270553023	0.0	0.0
1462	-100103.42880207863	0.0	0.0
1463	-100102.59489862701	0.0	0.0
1464	-100101.76099517537	0.0	0.0
1465	-100100.92709172374	0.0	0.0
1466	-100100.09318827215	0.0	0.0
1467	-100099.2592848205	0.0	0.0
1468	-100098.42538136888	0.0	0.0
1469	-100097.59147791725	0.0	0.0
1470	-100096.75757446562	0.0	0.0
1471	-100095.92367101401	0.0	0.0
1472	-100095.08976756236	0.0	0.0
1473	-100094.25586411075	0.0	0.0
1474	-100093.4219606591	0.0	0.0
1475	-100092.58805720748	0.0	0.0
1476	-100091.75415375584	0.0	0.0
1477	-100090.92025030423	0.0	0.0
1478	-100090.08634685262	0.0	0.0
1479	-100089.25244340098	0.0	0.0
1480	-100088.41853994937	0.0	0.0
1481	-100087.58463649773	0.0	0.0
1482	-100086.75073304611	0.0	0.0
1483	-100085.91682959447	0.0	0.0
1484	-100085.08292614284	0.0	0.0
1485	-100084.2490226912	0.0	0.0
1486	-100083.41511923961	0.0	0.0
1487	-100082.58121578797	0.0	0.0
1488	-100081.74731233633	0.0	0.0
1489	-100080.91340888472	0.0	0.0
1490	-100080.07950543308	0.0	0.0
1491	-100079.24560198147	0.0	0.0
1492	-100078.41169852985	0.0	0.0
1493	-100077.57779507822	0.0	0.0
1494	-100076.74389162658	0.0	0.0
1495	-100075.90998817496	0.0	0.0
1496	-100075.07608472332	0.0	0.0
1497	-100074.24218127172	0.0	0.0
1498	-100073.40827782008	0.0	0.0
1499	-100072.57437436846	0.0	0.0
1500	-100071.74047091683	0.0	0.0
1501	-100070.9065674652	0.0	0.0
1502	-100070.0726640136	0.0	0.0
1503	-100069.23876056193	0.0	0.0
1504	-100068.40485711032	0.0	0.0
1505	-100067.5709536587	0.0	0.0
1506	-100066.73705020707	0.0	0.0
1507	-100065.90314675545	0.0	0.0
1508	-100065.06924330385	0.0	0.0
1509	-100064.23533985218	0.0	0.0
1510	-100063.40143640057	0.0	0.0
1511	-100062.56753294895	0.0	0.0
1512	-100061.7336294973	0.0	0.0
1513	-100060.89972604568	0.0	0.0
1514	-100060.06582259404	0.0	0.0
1515	-100059.23191914245	0.0	0.0
1516	-100058.39801569081	0.0	0.0
1517	-100057.5641122392	0.0	0.0
1518	-100056.73020878756	0.0	0.0
1519	-100055.89630533592	0.0	0.0
1520	-100055.06240188432	0.0	0.0
1521	-100054.22849843267	0.0	0.0
1522	-100053.39459498106	0.0	0.0
1523	-100052.56069152943	0.0	0.0
1524	-100051.72678807781	0.0	0.0
1525	-100050.89288462617	0.0	0.0
1526	-100050.05898117457	0.0	0.0
1527	-100049.2250777229	0.0	0.0
1528	-100048.3911742713	0.0	0.0
1529	-100047.55727081969	0.0	0.0
1530	-100046.72336736803	0.0	0.0
1531	-100045.8894639164	0.0	0.0
1532	-100045.05556046478	0.0	0.0
1533	-100044.22165701314	0.0	0.0
1534	-100043.38775356152	0.0	0.0
1535	-100042.55385010992	0.0	0.0
1536	-100041.71994665828	0.0	0.0
1537	-100040.88604320664	0.0	0.0
1538	-100040.05213975503	0.0	0.0
1539	-100039.2182363034	0.0	0.0
1540	-100038.38433285178	0.0	0.0
1541	-100037.55042940016	0.0	0.0
1542	-100036.71652594852	0.0	0.0
1543	-100035.88262249688	0.0	0.0
1544	-100035.04871904527	0.0	0.0
1545	-100034.21481559363	0.0	0.0
1546	-100033.380912142	0.0	0.0
1547	-100032.5470086904	0.0	0.0
1548	-100031.71310523876	0.0	0.0
1549	-100030.87920178713	0.0	0.0
1550	-100030.04529833552	0.0	0.0
1551	-100029.21139488387	0.0	0.0
1552	-100028.37749143229	0.0	0.0
1553	-100027.54358798065	0.0	0.0
1554	-100026.70968452898	0.0	0.0
1555	-100025.87578107738	0.0	0.0
1556	-100025.04187762576	0.0	0.0
1557	-100024.20797417412	0.0	0.0
1558	-100023.3740707225	0.0	0.0
1559	-100022.54016727088	0.0	0.0
1560	-100021.70626381924	0.0	0.0
1561	-100020.87236036766	0.0	0.0
1562	-100020.038456916	0.0	0.0
1563	-100019.20455346437	0.0	0.0
1564	-100018.37065001273	0.0	0.0
1565	-100017.53674656113	0.0	0.0
1566	-100016.70284310947	0.0	0.0
1567	-100015.86893965788	0.0	0.0
1568	-100015.03503620623	0.0	0.0
1569	-100014.20113275464	0.0	0.0
1570	-100013.36722930301	0.0	0.0
1571	-100012.53332585137	0.0	0.0
1572	-100011.69942239975	0.0	0.0
1573	-100010.8655189481	0.0	0.0
1574	-100010.03161549648	0.0	0.0
1575	-100009.19771204483	0.0	0.0
1576	-100008.36380859325	0.0	0.0
1577	-100007.52990514161	0.0	0.0
1578	-100006.69600168998	0.0	0.0
1579	-100005.86209823836	0.0	0.0
1580	-100005.02819478672	0.0	0.0
1581	-100004.1942913351	0.0	0.0
1582	-100003.36038788348	0.0	0.0
1583	-100002.52648443186	0.0	0.0
1584	-100001.69258098022	0.0	0.0
1585	-100000.85867752864	0.0	0.0
1586	-100000.02477407696	0.0	0.0
1587	-99999.19087062529	0.0	0.0
1588	-99998.35696717374	0.0	0.0
1589	-99997.52306372207	0.0	0.0
1590	-99996.68916027049	0.0	0.0
1591	-99995.85525681885	0.0	0.0
1592	-99995.02135336722	0.0	0.0
1593	-99994.18744991558	0.0	0.0
1594	-99993.35354646397	0.0	0.0
1595	-99992.51964301232	0.0	0.0
1596	-99991.68573956072	0.0	0.0
1597	-99990.85183610908	0.0	0.0
1598	-99990.01793265744	0.0	0.0
1599	-99989.18402920582	0.0	0.0
1600	-99988.3501257542	0.0	0.0
1601	-99987.51622230258	0.0	0.0
1602	-99986.68231885094	0.0	0.0
1603	-99985.84841539933	0.0	0.0
1604	-99985.01451194768	0.0	0.0
1605	-99984.18060849606	0.0	0.0
1606	-99983.34670504447	0.0	0.0
1607	-99982.5128015928	0.0	0.0
1608	-99981.6788981412	0.0	0.0
1609	-99980.84499468956	0.0	0.0
1610	-99980.01109123793	0.0	0.0
1611	-99979.1771877863	0.0	0.0
1612	-99978.34328433468	0.0	0.0
1613	-99977.50938088304	0.0	0.0
1614	-99976.67547743145	0.0	0.0
1615	-99975.84157397978	0.0	0.0
1616	-99975.00767052818	0.0	0.0
1617	-99974.17376707656	0.0	0.0
1618	-99973.33986362492	0.0	0.0
1619	-99972.50596017332	0.0	0.0
1620	-99971.67205672164	0.0	0.0
1621	-99970.83815327004	0.0	0.0
1622	-99970.00424981842	0.0	0.0
1623	-99969.17034636682	0.0	0.0
1624	-99968.33644291517	0.0	0.0
1625	-99967.50253946353	0.0	0.0
1626	-99966.66863601189	0.0	0.0
1627	-99965.8347325603	0.0	0.0
1628	-99965.00082910867	0.0	0.0
1629	-99964.16692565703	0.0	0.0
1630	-99963.33302220544	0.0	0.0
1631	-99962.49911875377	0.0	0.0
1632	-99961.66521530217	0.0	0.0
1633	-99960.8313118505	0.0	0.0
1634	-99959.99740839891	0.0	0.0
1635	-99959.16350494728	0.0	0.0
1636	-99958.32960149564	0.0	0.0
1637	-99957.49569804402	0.0	0.0
1638	-99956.66179459241	0.0	0.0
1639	-99955.8278911408	0.0	0.0
1640	-99954.99398768916	0.0	0.0
1641	-99954.16008423753	0.0	0.0
1642	-99953.32618078588	0.0	0.0
1643	-99952.49227733426	0.0	0.0
1644	-99951.65837388263	0.0	0.0
1645	-99950.82447043102	0.0	0.0
1646	-99949.9905669794	0.0	0.0
1647	-99949.15666352774	0.0	0.0
1648	-99948.32276007615	0.0	0.0
1649	-99947.4888566245	0.0	0.0
1650	-99946.65495317287	0.0	0.0
1651	-99945.82104972129	0.0	0.0
1652	-99944.98714626963	0.0	0.0
1653	-99944.15324281799	0.0	0.0
1654	-99943.31933936638	0.0	0.0
1655	-99942.48543591474	0.0	0.0
1656	-99941.65153246312	0.0	0.0
1657	-99940.81762901152	0.0	0.0
1658	-99939.98372555987	0.0	0.0
1659	-99939.14982210824	0.0	0.0
1660	-99938.31591865663	0.0	0.0
1661	-99937.482015205	0.0	0.0
1662	-99936.64811175338	0.0	0.0
1663	-99935.81420830176	0.0	0.0
1664	-99934.98030485013	0.0	0.0
1665	-99934.14640139848	0.0	0.0
1666	-99933.31249794686	0.0	0.0
1667	-99932.47859449526	0.0	0.0
1668	-99931.64469104359	0.0	0.0
1669	-99930.810787592	0.0	0.0
1670	-99929.97688414036	0.0	0.0
1671	-99929.14298068873	0.0	0.0
1672	-99928.3090772371	0.0	0.0
1673	-99927.47517378547	0.0	0.0
1674	-99926.64127033383	0.0	0.0
1675	-99925.8073668822	0.0	0.0
1676	-99924.97346343058	0.0	0.0
1677	-99924.13955997898	0.0	0.0
1678	-99923.30565652736	0.0	0.0
1679	-99922.4717530757	0.0	0.0
1680	-99921.63784962408	0.0	0.0
1681	-99920.80394617248	0.0	0.0
1682	-99919.97004272084	0.0	0.0
1683	-99919.13613926922	0.0	0.0
1684	-99918.3022358176	0.0	0.0
1685	-99917.46833236596	0.0	0.0
1686	-99916.63442891432	0.0	0.0
1687	-99915.80052546272	0.0	0.0
1688	-99914.96662201108	0.0	0.0
1689	-99914.13271855947	0.0	0.0
1690	-99913.29881510785	0.0	0.0
1691	-99912.46491165624	0.0	0.0
1692	-99911.63100820457	0.0	0.0
1693	-99910.79710475297	0.0	0.0
1694	-99909.9632013013	0.0	0.0
1695	-99909.12929784966	0.0	0.0
1696	-99908.29539439808	0.0	0.0
1697	-99907.46149094643	0.0	0.0
1698	-99906.62758749485	0.0	0.0
1699	-99905.79368404321	0.0	0.0
1700	-99904.9597805916	0.0	0.0
1701	-99904.12587713996	0.0	0.0
1702	-99903.29197368832	0.0	0.0
1703	-99902.45807023668	0.0	0.0
1704	-99901.62416678508	0.0	0.0
1705	-99900.79026333343	0.0	0.0
1706	-99899.95635988179	0.0	0.0
1707	-99899.12245643021	0.0	0.0
1708	-99898.28855297856	0.0	0.0
1709	-99897.45464952693	0.0	0.0
1710	-99896.62074607529	0.0	0.0
1711	-99895.78684262367	0.0	0.0
1712	-99894.95293917203	0.0	0.0
1713	-99894.11903572048	0.0	0.0
1714	-99893.2851322688	0.0	0.0
1715	-99892.45122881718	0.0	0.0
1716	-99891.61732536557	0.0	0.0
1717	-99890.78342191392	0.0	0.0
1718	-99889.94951846232	0.0	0.0
1719	-99889.11561501067	0.0	0.0
1720	-99888.28171155904	0.0	0.0
1721	-99887.44780810738	0.0	0.0
1722	-99886.6139046558	0.0	0.0
1723	-99885.78000120418	0.0	0.0
1724	-99884.94609775256	0.0	0.0
1725	-99884.11219430093	0.0	0.0
1726	-99883.27829084928	0.0	0.0
1727	-99882.44438739767	0.0	0.0
1728	-99881.61048394606	0.0	0.0
1729	-99880.77658049439	0.0	0.0
1730	-99879.9426770428	0.0	0.0
1731	-99879.10877359117	0.0	0.0
1732	-99878.27487013952	0.0	0.0
1733	-99877.44096668791	0.0	0.0
1734	-99876.60706323628	0.0	0.0
1735	-99875.77315978464	0.0	0.0
1736	-99874.93925633305	0.0	0.0
1737	-99874.1053528814	0.0	0.0
1738	-99873.27144942978	0.0	0.0
1739	-99872.43754597814	0.0	0.0
1740	-99871.60364252652	0.0	0.0
1741	-99870.76973907488	0.0	0.0
1742	-99869.93583562328	0.0	0.0
1743	-99869.10193217164	0.0	0.0
1744	-99868.26802872	0.0	0.0
1745	-99867.4341252684	0.0	0.0
1746	-99866.60022181677	0.0	0.0
1747	-99865.76631836512	0.0	0.0
1748	-99864.93241491352	0.0	0.0
1749	-99864.0985114619	0.0	0.0
1750	-99863.26460801023	0.0	0.0
1751	-99862.43070455865	0.0	0.0
1752	-99861.596801107	0.0	0.0
1753	-99860.76289765537	0.0	0.0
1754	-99859.92899420374	0.0	0.0
1755	-99859.09509075213	0.0	0.0
1756	-99858.2611873005	0.0	0.0
1757	-99857.42728384888	0.0	0.0
1758	-99856.59338039724	0.0	0.0
1759	-99855.75947694562	0.0	0.0
1760	-99854.92557349401	0.0	0.0
1761	-99854.09167004238	0.0	0.0
1762	-99853.25776659074	0.0	0.0
1763	-99852.4238631391	0.0	0.0
1764	-99851.58995968748	0.0	0.0
1765	-99850.75605623584	0.0	0.0
1766	-99849.92215278425	0.0	0.0
1767	-99849.08824933262	0.0	0.0
1768	-99848.254345881	0.0	0.0
1769	-99847.42044242936	0.0	0.0
1770	-99846.58653897773	0.0	0.0
1771	-99845.75263552609	0.0	0.0
1772	-99844.91873207447	0.0	0.0
1773	-99844.08482862286	0.0	0.0
1774	-99843.25092517119	0.0	0.0
1775	-99842.41702171961	0.0	0.0
1776	-99841.58311826797	0.0	0.0
1777	-99840.74921481634	0.0	0.0
1778	-99839.91531136473	0.0	0.0
1779	-99839.08140791312	0.0	0.0
1780	-99838.24750446147	0.0	0.0
1781	-99837.41360100986	0.0	0.0
1782	-99836.57969755822	0.0	0.0
1783	-99835.74579410658	0.0	0.0
1784	-99834.91189065496	0.0	0.0
1785	-99834.07798720332	0.0	0.0
1786	-99833.24408375172	0.0	0.0
1787	-99832.41018030008	0.0	0.0
1788	-99831.57627684847	0.0	0.0
1789	-99830.74237339686	0.0	0.0
1790	-99829.90846994522	0.0	0.0
1791	-99829.07456649357	0.0	0.0
1792	-99828.24066304196	0.0	0.0
1793	-99827.40675959032	0.0	0.0
1794	-99826.5728561387	0.0	0.0
1795	-99825.73895268708	0.0	0.0
1796	-99824.90504923544	0.0	0.0
1797	-99824.07114578383	0.0	0.0
1798	-99823.23724233216	0.0	0.0
1799	-99822.40333888057	0.0	0.0
1800	-99821.56943542894	0.0	0.0
1801	-99820.73553197735	0.0	0.0
1802	-99819.90162852571	0.0	0.0
1803	-99819.06772507406	0.0	0.0
1804	-99818.23382162245	0.0	0.0
1805	-99817.39991817082	0.0	0.0
1806	-99816.5660147192	0.0	0.0
1807	-99815.73211126756	0.0	0.0
1808	-99814.89820781592	0.0	0.0
1809	-99814.06430436429	0.0	0.0
1810	-99813.23040091268	0.0	0.0
1811	-99812.39649746103	0.0	0.0
1812	-99811.56259400945	0.0	0.0
1813	-99810.7286905578	0.0	0.0
1814	-99809.89478710617	0.0	0.0
1815	-99809.06088365456	0.0	0.0
1816	-99808.2269802029	0.0	0.0
1817	-99807.3930767513	0.0	0.0
1818	-99806.55917329968	0.0	0.0
1819	-99805.72526984804	0.0	0.0
1820	-99804.8913663964	0.0	0.0
1821	-99804.05746294478	0.0	0.0
1822	-99803.22355949318	0.0	0.0
1823	-99802.38965604155	0.0	0.0
1824	-99801.55575258992	0.0	0.0
1825	-99800.72184913828	0.0	0.0
1826	-99799.88794568666	0.0	0.0
1827	-99799.05404223505	0.0	0.0
1828	-99798.22013878338	0.0	0.0
1829	-99797.38623533178	0.0	0.0
1830	-99796.55233188016	0.0	0.0
1831	-99795.71842842852	0.0	0.0
1832	-99794.88452497691	0.0	0.0
1833	-99794.05062152527	0.0	0.0
1834	-99793.21671807363	0.0	0.0
1835	-99792.38281462202	0.0	0.0
1836	-99791.5489111704	0.0	0.0
1837	-99790.71500771877	0.0	0.0
1838	-99789.88110426713	0.0	0.0
1839	-99789.04720081553	0.0	0.0
1840	-99788.21329736387	0.0	0.0
1841	-99787.37939391227	0.0	0.0
1842	-99786.54549046066	0.0	0.0
1843	-99785.71158700902	0.0	0.0
1844	-99784.87768355738	0.0	0.0
1845	-99784.04378010574	0.0	0.0
1846	-99783.2098766541	0.0	0.0
1847	-99782.37597320252	0.0	0.0
1848	-99781.54206975088	0.0	0.0
1849	-99780.70816629924	0.0	0.0
1850	-99779.87426284766	0.0	0.0
1851	-99779.04035939598	0.0	0.0
1852	-99778.20645594437	0.0	0.0
1853	-99777.37255249273	0.0	0.0
1854	-99776.53864904112	0.0	0.0
1855	-99775.70474558948	0.0	0.0
1856	-99774.8708421379	0.0	0.0
1857	-99774.03693868623	0.0	0.0
1858	-99773.20303523463	0.0	0.0
1859	-99772.36913178301	0.0	0.0
1860	-99771.53522833137	0.0	0.0
1861	-99770.70132487974	0.0	0.0
1862	-99769.8674214281	0.0	0.0
1863	-99769.03351797648	0.0	0.0
1864	-99768.19961452483	0.0	0.0
1865	-99767.36571107326	0.0	0.0
1866	-99766.53180762162	0.0	0.0
1867	-99765.69790417	0.0	0.0
1868	-99764.86400071836	0.0	0.0
1869	-99764.03009726673	0.0	0.0
1870	-99763.19619381509	0.0	0.0
1871	-99762.36229036345	0.0	0.0
1872	-99761.52838691184	0.0	0.0
1873	-99760.69448346019	0.0	0.0
1874	-99759.8605800086	0.0	0.0
1875	-99759.02667655695	0.0	0.0
1876	-99758.19277310537	0.0	0.0
1877	-99757.35886965375	0.0	0.0
1878	-99756.52496620212	0.0	0.0
1879	-99755.69106275048	0.0	0.0
1880	-99754.85715929884	0.0	0.0
1881	-99754.0232558472	0.0	0.0
1882	-99753.18935239558	0.0	0.0
1883	-99752.35544894398	0.0	0.0
1884	-99751.52154549233	0.0	0.0
1885	-99750.6876420407	0.0	0.0
1886	-99749.85373858908	0.0	0.0
1887	-99749.01983513744	0.0	0.0
1888	-99748.18593168585	0.0	0.0
1889	-99747.35202823422	0.0	0.0
1890	-99746.51812478258	0.0	0.0
1891	-99745.68422133096	0.0	0.0
1892	-99744.85031787932	0.0	0.0
1893	-99744.01641442765	0.0	0.0
1894	-99743.18251097607	0.0	0.0
1895	-99742.34860752446	0.0	0.0
1896	-99741.51470407279	0.0	0.0
1897	-99740.6808006212	0.0	0.0
1898	-99739.84689716961	0.0	0.0
1899	-99739.01299371794	0.0	0.0
1900	-99738.17909026633	0.0	0.0
1901	-99737.34518681468	0.0	0.0
1902	-99736.51128336304	0.0	0.0
1903	-99735.67737991145	0.0	0.0
1904	-99734.8434764598	0.0	0.0
1905	-99734.00957300818	0.0	0.0
1906	-99733.17566955654	0.0	0.0
1907	-99732.34176610492	0.0	0.0
1908	-99731.5078626533	0.0	0.0
1909	-99730.67395920165	0.0	0.0
1910	-99729.84005575004	0.0	0.0
1911	-99729.00615229843	0.0	0.0
1912	-99728.17224884678	0.0	0.0
1913	-99727.33834539518	0.0	0.0
1914	-99726.50444194353	0.0	0.0
1915	-99725.67053849192	0.0	0.0
1916	-99724.83663504028	0.0	0.0
1917	-99724.00273158867	0.0	0.0
1918	-99723.16882813703	0.0	0.0
1919	-99722.33492468545	0.0	0.0
1920	-99721.5010212338	0.0	0.0
1921	-99720.66711778217	0.0	0.0
1922	-99719.83321433056	0.0	0.0
1923	-99718.9993108789	0.0	0.0
1924	-99718.16540742728	0.0	0.0
1925	-99717.33150397564	0.0	0.0
1926	-99716.49760052405	0.0	0.0
1927	-99715.6636970724	0.0	0.0
1928	-99714.82979362078	0.0	0.0
1929	-99713.99589016916	0.0	0.0
1930	-99713.1619867175	0.0	0.0
1931	-99712.3280832659	0.0	0.0
1932	-99711.49417981428	0.0	0.0
1933	-99710.66027636261	0.0	0.0
1934	-99709.82637291102	0.0	0.0
1935	-99708.9924694594	0.0	0.0
1936	-99708.1585660078	0.0	0.0
1937	-99707.32466255616	0.0	0.0
1938	-99706.49075910453	0.0	0.0
1939	-99705.65685565287	0.0	0.0
1940	-99704.82295220128	0.0	0.0
1941	-99703.98904874963	0.0	0.0
1942	-99703.155145298	0.0	0.0
1943	-99702.32124184641	0.0	0.0
1944	-99701.48733839474	0.0	0.0
1945	-99700.65343494313	0.0	0.0
1946	-99699.81953149152	0.0	0.0
1947	-99698.98562803987	0.0	0.0
1948	-99698.15172458824	0.0	0.0
1949	-99697.31782113666	0.0	0.0
1950	-99696.48391768498	0.0	0.0
1951	-99695.65001423338	0.0	0.0
1952	-99694.81611078174	0.0	0.0
1953	-99693.98220733012	0.0	0.0
1954	-99693.14830387845	0.0	0.0
1955	-99692.31440042687	0.0	0.0
1956	-99691.48049697523	0.0	0.0
1957	-99690.64659352365	0.0	0.0
1958	-99689.812690072	0.0	0.0
1959	-99688.97878662036	0.0	0.0
1960	-99688.14488316874	0.0	0.0
1961	-99687.3109797171	0.0	0.0
1962	-99686.47707626547	0.0	0.0
1963	-99685.64317281384	0.0	0.0
1964	-99684.80926936225	0.0	0.0
1965	-99683.97536591059	0.0	0.0
1966	-99683.14146245901	0.0	0.0
1967	-99682.30755900736	0.0	0.0
1968	-99681.4736555557	0.0	0.0
1969	-99680.6397521041	0.0	0.0
1970	-99679.80584865248	0.0	0.0
1971	-99678.97194520084	0.0	0.0
1972	-99678.13804174922	0.0	0.0
1973	-99677.30413829758	0.0	0.0
1974	-99676.47023484598	0.0	0.0
1975	-99675.63633139433	0.0	0.0
1976	-99674.80242794272	0.0	0.0
1977	-99673.96852449108	0.0	0.0
1978	-99673.13462103947	0.0	0.0
1979	-99672.30071758783	0.0	0.0
1980	-99671.46681413619	0.0	0.0
1981	-99670.63291068457	0.0	0.0
1982	-99669.79900723297	0.0	0.0
1983	-99668.9651037813	0.0	0.0
1984	-99668.1312003297	0.0	0.0
1985	-99667.29729687808	0.0	0.0
1986	-99666.46339342643	0.0	0.0
1987	-99665.62948997485	0.0	0.0
1988	-99664.7955865232	0.0	0.0
1989	-99663.96168307158	0.0	0.0
1990	-99663.12777961996	0.0	0.0
1991	-99662.29387616832	0.0	0.0
1992	-99661.45997271668	0.0	0.0
1993	-99660.62606926504	0.0	0.0
1994	-99659.79216581344	0.0	0.0
1995	-99658.95826236179	0.0	0.0
1996	-99658.1243589102	0.0	0.0
1997	-99657.29045545857	0.0	0.0
1998	-99656.45655200696	0.0	0.0
[truncated: 243,761 more rows]
