# Supplementary material for: Sub-optical-cycle light-matter energy transfer in molecular vibrational spectroscopy
Source: Nat Commun. 2022 Oct 6;13:5897. doi: 10.1038/s41467-022-33477-5 (PMC9537163; doi:10.1038/s41467-022-33477-5)
Supplement: Supplementary file 3 — Source Data [file 41467_2022_33477_MOESM3_ESM.zip › fig2c_1.csv]

	Time (fs)	Experiment	Error_lower	Error_upper	Model (experimental parameters)	Model (ab initio parameters)	Final absorbed	Maximum absorbed
0	-20000.16276174122	0.0	0.0	0.0
1	-20000.0	-7.040212740318419e-21	-1.0175736762987255e-20	-3.904688717649583e-21
2	-19999.83723825877	-1.416821174096981e-20	-2.0455350232036378e-20	-7.881073249903245e-21
3	-19999.674476517543	-2.1299181974635773e-20	-3.0739046535016586e-20	-1.1859317414254959e-20
4	-19999.51171477632	-2.8447326111831097e-20	-4.1043485194230936e-20	-1.5851167029431257e-20
5	-19999.3489530351	-3.560619341503032e-20	-5.1361085015782296e-20	-1.9851301814278347e-20
6	-19999.186191293873	-4.277957929897577e-20	-6.169630107288939e-20	-2.3862857525062153e-20
7	-19999.023429552642	-4.9965000274329424e-20	-7.204620146412072e-20	-2.788379908453813e-20
8	-19998.86066781142	-5.716421722816433e-20	-8.241283981375082e-20	-3.1915594642577836e-20
9	-19998.697906070203	-6.437588101859525e-20	-9.2794624485502e-20	-3.59571375516885e-20
10	-19998.53514432897	-7.160097750712004e-20	-1.0319269872874037e-19	-4.0009256285499725e-20
11	-19998.372382587746	-7.883862959234088e-20	-1.1360604111090216e-19	-4.40712180737796e-20
12	-19998.209620846523	-8.60894462403566e-20	-1.2403533751440131e-19	-4.8143554966311873e-20
13	-19998.046859105292	-9.335277172163436e-20	-1.3447981683539638e-19	-5.222572660787235e-20
14	-19997.884097364073	-1.0062897698635124e-19	-1.4493989722435916e-19	-5.631805674834331e-20
15	-19997.721335622842	-1.0791753965746856e-19	-1.5541495855551462e-19	-6.04201207594225e-20
16	-19997.558573881623	-1.152186907947026e-19	-1.6590525142944929e-19	-6.453213015995591e-20
17	-19997.3958121404	-1.2253198260704707e-19	-1.7641025250472667e-19	-6.865371270936746e-20
18	-19997.23305039917	-1.2985751772941224e-19	-1.8693006469382295e-19	-7.278497076500154e-20
19	-19997.070288657946	-1.3719488900244752e-19	-1.9746421883896227e-19	-7.692555916593276e-20
20	-19996.90752691672	-1.4454411190096586e-19	-2.0801271006234977e-19	-8.107551373958195e-20
21	-19996.744765175496	-1.5190481312863405e-19	-2.1857509498848376e-19	-8.523453126878433e-20
22	-19996.58200343427	-1.5927693110886781e-19	-2.2915127010013736e-19	-8.940259211759825e-20
23	-19996.41924169305	-1.6666009539221644e-19	-2.3974081979045486e-19	-9.357937099397803e-20
24	-19996.25647995182	-1.7405419356141119e-19	-2.5034358074508855e-19	-9.776480637773383e-20
25	-19996.093718210595	-1.814588606481668e-19	-2.609591217516841e-19	-1.019585995446495e-19
26	-19995.930956469372	-1.8887391734979632e-19	-2.715872172101886e-19	-1.0616061748940401e-19
27	-19995.768194728145	-1.962990080540793e-19	-2.822274626112994e-19	-1.1037055349685917e-19
28	-19995.60543298692	-2.0373391803403823e-19	-2.9287957050549356e-19	-1.145882655625829e-19
29	-19995.44267124569	-2.1117827689653093e-19	-3.0354311391485516e-19	-1.188134398782067e-19
30	-19995.279909504472	-2.1863182031763647e-19	-3.142177496990327e-19	-1.2304589093624025e-19
31	-19995.117147763245	-2.260941844754608e-19	-3.2490306776280676e-19	-1.2728530118811488e-19
32	-19994.954386022015	-2.3356506319732975e-19	-3.3559868384520125e-19	-1.3153144254945825e-19
33	-19994.791624280795	-2.410440895281894e-19	-3.4630417102026786e-19	-1.3578400803611092e-19
34	-19994.628862539565	-2.485309241647476e-19	-3.57019103173567e-19	-1.4004274515592824e-19
35	-19994.46610079834	-2.5602518546428435e-19	-3.6774305200793493e-19	-1.4430731892063378e-19
36	-19994.30333905712	-2.6352651125733627e-19	-3.7847555020136203e-19	-1.4857747231331049e-19
37	-19994.140577315888	-2.7103452273443193e-19	-3.892161702474974e-19	-1.5285287522136645e-19
38	-19993.977815574664	-2.7854881853886245e-19	-3.999644131652006e-19	-1.5713322391252426e-19
39	-19993.815053833445	-2.8606900537790903e-19	-4.107198312750724e-19	-1.6141817948074568e-19
40	-19993.65229209222	-2.9359466600147074e-19	-4.2148189942637316e-19	-1.6570743257656835e-19
41	-19993.489530351	-3.0112541392105e-19	-4.322501786446385e-19	-1.700006491974615e-19
42	-19993.326768609764	-3.0866080548044393e-19	-4.4302411506312395e-19	-1.742974958977639e-19
43	-19993.164006868545	-3.1620044722797623e-19	-4.538032661372097e-19	-1.7859762831874277e-19
44	-19993.00124512732	-3.237438765847044e-19	-4.645870545451e-19	-1.8290069862430876e-19
45	-19992.838483386095	-3.312907030520407e-19	-4.753750389783734e-19	-1.8720636712570795e-19
46	-19992.675721644868	-3.388404436349559e-19	-4.861666159023197e-19	-1.9151427136759206e-19
47	-19992.51295990364	-3.4639270506868554e-19	-4.969613441223592e-19	-1.9582406601501185e-19
48	-19992.350198162414	-3.5394700176152666e-19	-5.077586146641974e-19	-2.0013538885885592e-19
49	-19992.18743642119	-3.615029452606642e-19	-5.185579931132098e-19	-2.0444789740811856e-19
50	-19992.024674679968	-3.6906002758603874e-19	-5.293588448008852e-19	-2.087612103711923e-19
51	-19991.861912938744	-3.766178646929407e-19	-5.401607381412954e-19	-2.130749912445859e-19
52	-19991.699151197514	-3.841759438538049e-19	-5.509630360172623e-19	-2.173888516903475e-19
53	-19991.53638945629	-3.917338872122432e-19	-5.617653153107492e-19	-2.2170245911373716e-19
54	-19991.373627715067	-3.9929117715987485e-19	-5.725669253803272e-19	-2.260154289394225e-19
55	-19991.210865973844	-4.06847436170436e-19	-5.833674426327212e-19	-2.3032742970815085e-19
56	-19991.048104232614	-4.1440215429850675e-19	-5.941662351188079e-19	-2.346380734782056e-19
57	-19990.885342491394	-4.2195497185029214e-19	-6.049628938037642e-19	-2.3894704989682006e-19
58	-19990.722580750167	-4.295053671752086e-19	-6.157567648883798e-19	-2.4325396946203736e-19
59	-19990.559819008944	-4.3705298549989695e-19	-6.265474603758438e-19	-2.4755851062395013e-19
60	-19990.397057267717	-4.44597314614584e-19	-6.373343359888653e-19	-2.5186029324030276e-19
61	-19990.234295526487	-4.52138011338277e-19	-6.4811700094041e-19	-2.56159021736144e-19
62	-19990.071533785263	-4.596745703391322e-19	-6.588948233965834e-19	-2.604543172816811e-19
63	-19989.908772044037	-4.672066668934862e-19	-6.69667444830592e-19	-2.647458889563803e-19
64	-19989.746010302813	-4.747338052631834e-19	-6.804342417716909e-19	-2.6903336875467604e-19
65	-19989.583248561594	-4.822556739778557e-19	-6.91194866065561e-19	-2.733164818901503e-19
66	-19989.420486820363	-4.897717826946197e-19	-7.019487058098862e-19	-2.775948595793531e-19
67	-19989.25772507914	-4.972818430114494e-19	-7.126954336840522e-19	-2.818682523388466e-19
68	-19989.094963337917	-5.047853752134159e-19	-7.234344440591789e-19	-2.8613630636765287e-19
69	-19988.932201596686	-5.1228210321425075e-19	-7.341654340023315e-19	-2.9039877242617004e-19
70	-19988.76943985546	-5.197715797717843e-19	-7.448878332221572e-19	-2.946553263214113e-19
71	-19988.606678114236	-5.272535430274561e-19	-7.556013490150311e-19	-2.989057370398811e-19
72	-19988.44391637302	-5.347275546856569e-19	-7.663054259199951e-19	-3.031496834513187e-19
73	-19988.28115463179	-5.421933845159032e-19	-7.769997975520099e-19	-3.073869714797965e-19
74	-19988.118392890563	-5.496506076419982e-19	-7.876839281622464e-19	-3.1161728712174997e-19
75	-19987.95563114934	-5.570990177443219e-19	-7.983575971267291e-19	-3.158404383619148e-19
76	-19987.792869408113	-5.645382178123275e-19	-8.090202853253628e-19	-3.200561502992923e-19
77	-19987.630107666886	-5.719680208637645e-19	-8.196717849956172e-19	-3.2426425673191166e-19
78	-19987.467345925663	-5.793880540322274e-19	-8.303116262653553e-19	-3.284644817990996e-19
79	-19987.30458418444	-5.867981521054769e-19	-8.409396248198317e-19	-3.326566793911221e-19
80	-19987.141822443213	-5.94197978370952e-19	-8.515553394078518e-19	-3.368406173340522e-19
81	-19986.97906070199	-6.015873870817331e-19	-8.621586024540995e-19	-3.4101617170936664e-19
82	-19986.816298960766	-6.089660524728411e-19	-8.727489907218047e-19	-3.4518311422387765e-19
83	-19986.653537219536	-6.163338680667826e-19	-8.833263954529307e-19	-3.4934134068063436e-19
84	-19986.49077547831	-6.236905445284747e-19	-8.938904317862322e-19	-3.534906572707172e-19
85	-19986.32801373709	-6.310359950770587e-19	-9.044410004667819e-19	-3.576309896873355e-19
86	-19986.16525199587	-6.383699591006249e-19	-9.149777535962567e-19	-3.6176216460499317e-19
87	-19986.00249025464	-6.456923806392023e-19	-9.255006320208853e-19	-3.6588412925751934e-19
88	-19985.839728513405	-6.530030227447724e-19	-9.360093192875199e-19	-3.6999672620202507e-19
89	-19985.676966772186	-6.6030185087906155e-19	-9.465037851612626e-19	-3.740999165968606e-19
90	-19985.514205030966	-6.675886758866122e-19	-9.569837655880169e-19	-3.7819358618520755e-19
91	-19985.351443289735	-6.748634823587797e-19	-9.674492415394706e-19	-3.8227772317808886e-19
92	-19985.188681548516	-6.821261025620305e-19	-9.778999800835436e-19	-3.863522250405174e-19
93	-19985.02591980729	-6.893765686896113e-19	-9.88336015664471e-19	-3.904171217147515e-19
94	-19984.863158066062	-6.9661473663741785e-19	-9.987571400516754e-19	-3.944723332231603e-19
95	-19984.70039632484	-7.038406471869046e-19	-1.0091634066889202e-18	-3.9851788768488897e-19
96	-19984.53763458361	-7.110542058377719e-19	-1.0195546741293396e-18	-4.02553737546204e-19
97	-19984.37487284239	-7.182554896196923e-19	-1.0299310234174033e-18	-4.0657995582198135e-19
98	-19984.212111101162	-7.254444252330173e-19	-1.0402923302890705e-18	-4.1059652017696416e-19
99	-19984.04934935994	-7.326211130594663e-19	-1.0506387115546317e-18	-4.1460351456430086e-19
100	-19983.886587618716	-7.397855080405625e-19	-1.060970083269415e-18	-4.1860093281171004e-19
101	-19983.723825877485	-7.469377388864429e-19	-1.0712865964472828e-18	-4.225888813256032e-19
102	-19983.561064136262	-7.540777980766457e-19	-1.0815882072083254e-18	-4.2656738894496606e-19
103	-19983.398302395035	-7.612058389376278e-19	-1.091875104975e-18	-4.305365729002557e-19
104	-19983.235540653808	-7.683218807095009e-19	-1.1021472676410818e-18	-4.344964937779199e-19
105	-19983.07277891258	-7.754260934974791e-19	-1.1124048929052367e-18	-4.384472940897216e-19
106	-19982.910017171358	-7.8251853846656e-19	-1.122648035917397e-18	-4.423890410157229e-19
107	-19982.747255430135	-7.895994157634274e-19	-1.1328769173205507e-18	-4.463219142063042e-19
108	-19982.58449368891	-7.966688081729648e-19	-1.1430916005803263e-18	-4.502460157656034e-19
109	-19982.42173194769	-8.03726936453977e-19	-1.1532923501710203e-18	-4.541615227369338e-19
110	-19982.25897020646	-8.107739144806432e-19	-1.1634792774052132e-18	-4.580685515560731e-19
111	-19982.096208465242	-8.17809981571963e-19	-1.1736526620184928e-18	-4.619673011254333e-19
112	-19981.933446724008	-8.248352728735354e-19	-1.1838126396509008e-18	-4.658579060961699e-19
113	-19981.770684982785	-8.3185004882917465e-19	-1.1939595042440895e-18	-4.697405934142598e-19
114	-19981.60792324156	-8.388544807026423e-19	-1.204093438922663e-18	-4.736155224826219e-19
115	-19981.44516150033	-8.458488528337585e-19	-1.2142147775586531e-18	-4.774829281088639e-19
116	-19981.282399759108	-8.528333595176073e-19	-1.2243237328559185e-18	-4.813429861792961e-19
117	-19981.119638017888	-8.598082909700323e-19	-1.2344206399725645e-18	-4.851959419674999e-19
118	-19980.956876276658	-8.6677385910518695e-19	-1.244505733384776e-18	-4.890419848255979e-19
119	-19980.794114535438	-8.737303788345321e-19	-1.2545793724492164e-18	-4.928813852198478e-19
120	-19980.631352794207	-8.806780941627785e-19	-1.264641834608191e-18	-4.967143537173661e-19
121	-19980.468591052984	-8.876173261623474e-19	-1.2746934993098641e-18	-5.005411530148307e-19
122	-19980.30582931176	-8.945483424402636e-19	-1.284734662486533e-18	-5.043620223939943e-19
123	-19980.14306757053	-9.014714769899786e-19	-1.294765718881318e-18	-5.081772350986392e-19
124	-19979.98030582931	-9.08387009335174e-19	-1.3047869904221655e-18	-5.119870282481826e-19
125	-19979.817544088084	-9.152952874317678e-19	-1.3147988853398138e-18	-5.157916895237218e-19
126	-19979.65478234686	-9.221966168459028e-19	-1.3248017589832115e-18	-5.19591474708594e-19
127	-19979.492020605638	-9.290913529025369e-19	-1.3347960247961177e-18	-5.23386681008956e-19
128	-19979.32925886441	-9.359798127408408e-19	-1.344782054105598e-18	-5.2717757137608365e-19
129	-19979.166497123184	-9.428623612993096e-19	-1.3547602791497022e-18	-5.30964443448917e-19
130	-19979.003735381953	-9.497393293377492e-19	-1.3647310877384014e-18	-5.34747570937097e-19
131	-19978.840973640734	-9.566110884254286e-19	-1.3746949170003367e-18	-5.385272598505204e-19
132	-19978.678211899507	-9.634779839836005e-19	-1.3846521793088327e-18	-5.423037886583683e-19
133	-19978.51545015828	-9.703403924941079e-19	-1.3946033179979752e-18	-5.460774669902405e-19
134	-19978.352688417057	-9.771986687356939e-19	-1.4045487582489806e-18	-5.498485792224072e-19
135	-19978.189926675834	-9.840531925433777e-19	-1.414488950747536e-18	-5.536174343392195e-19
136	-19978.02716493461	-9.909043306475972e-19	-1.4244243352569012e-18	-5.573843260382932e-19
137	-19977.864403193384	-9.977524573824824e-19	-1.434355357228358e-18	-5.611495575366069e-19
138	-19977.701641452164	-1.0045979499467533e-18	-1.4442824678452173e-18	-5.649134320482891e-19
139	-19977.53887971093	-1.011441185407118e-18	-1.4542061107726153e-18	-5.686762600416206e-19
140	-19977.376117969703	-1.018282544761295e-18	-1.4641267554780136e-18	-5.724383340445763e-19
141	-19977.213356228483	-1.0251224047550758e-18	-1.4740448550824935e-18	-5.761999544276581e-19
142	-19977.050594487257	-1.0319611504054697e-18	-1.4839608787872603e-18	-5.799614220236789e-19
143	-19976.887832746033	-1.038799155156541e-18	-1.4938752718767495e-18	-5.837230384363325e-19
144	-19976.725071004803	-1.045636805043272e-18	-1.5037885080352737e-18	-5.874851020512702e-19
145	-19976.562309263583	-1.0524744655088114e-18	-1.5137010264368338e-18	-5.9124790458078905e-19
146	-19976.399547522364	-1.059312527071956e-18	-1.523613309163704e-18	-5.950117449802082e-19
147	-19976.236785781126	-1.0661513514679763e-18	-1.5335257922327222e-18	-5.987769107032304e-19
148	-19976.074024039906	-1.0729913182855526e-18	-1.5434389486505283e-18	-6.025436879205769e-19
149	-19975.911262298683	-1.0798327826699505e-18	-1.5533532058870101e-18	-6.063123594528908e-19
150	-19975.748500557453	-1.086676129814333e-18	-1.5632690374136075e-18	-6.100832222150587e-19
151	-19975.585738816233	-1.0935217047842983e-18	-1.5731868656852232e-18	-6.138565438833733e-19
152	-19975.422977075006	-1.1003698845786821e-18	-1.5831071659254203e-18	-6.176326032319439e-19
153	-19975.260215333787	-1.107220998904952e-18	-1.5930303325884017e-18	-6.214116652215021e-19
154	-19975.09745359256	-1.1140754243565014e-18	-1.6029568473487874e-18	-6.251940013642153e-19
155	-19974.934691851326	-1.1209334762905243e-18	-1.612887097115956e-18	-6.2897985546509265e-19
156	-19974.771930110106	-1.1277955186290567e-18	-1.6228215385183291e-18	-6.327694987397844e-19
157	-19974.609168368876	-1.1346618638301295e-18	-1.632760554615301e-18	-6.365631730449582e-19
158	-19974.446406627656	-1.1415328678113966e-18	-1.6427046010929701e-18	-6.403611345298229e-19
159	-19974.283644886433	-1.1484088165762173e-18	-1.652654030161129e-18	-6.441636029913056e-19
160	-19974.12088314521	-1.155290050957492e-18	-1.6626092786765615e-18	-6.479708232384226e-19
161	-19973.95812140398	-1.1621768479087776e-18	-1.672570686315687e-18	-6.517830095018682e-19
162	-19973.795359662756	-1.1690695383815064e-18	-1.6825386793040478e-18	-6.556003974589651e-19
163	-19973.632597921533	-1.1759683893283416e-18	-1.6925135881437727e-18	-6.594231905129105e-19
164	-19973.469836180306	-1.1828737139180457e-18	-1.7024958253451036e-18	-6.632516024909879e-19
165	-19973.30707443908	-1.189785752148186e-18	-1.7124856975104399e-18	-6.6708580678593215e-19
166	-19973.144312697852	-1.1967048077623641e-18	-1.7224835969118446e-18	-6.709260186128836e-19
167	-19972.98155095663	-1.2036310980759082e-18	-1.732489800543618e-18	-6.747723956081984e-19
168	-19972.818789215406	-1.2105649130874195e-18	-1.7425046939273425e-18	-6.786251322474967e-19
169	-19972.656027474175	-1.2175064558416363e-18	-1.7525285265875435e-18	-6.8248438509572915e-19
170	-19972.493265732955	-1.2244559932023968e-18	-1.762561655180446e-18	-6.863503312243476e-19
171	-19972.330503991725	-1.231413700627715e-18	-1.772604307795265e-18	-6.902230934601648e-19
172	-19972.167742250505	-1.2383798296179506e-18	-1.782656822059684e-18	-6.941028371762171e-19
173	-19972.00498050928	-1.2453545421375867e-18	-1.7927194140469513e-18	-6.979896702282221e-19
174	-19971.84221876805	-1.2523380674046678e-18	-1.8027923961746455e-18	-7.018837386346903e-19
175	-19971.67945702683	-1.259330539650262e-18	-1.812875948100992e-18	-7.057851311995324e-19
176	-19971.5166952856	-1.2663321664157228e-18	-1.822970358928706e-18	-7.096939739027393e-19
177	-19971.35393354438	-1.2733430670460481e-18	-1.8330757859701088e-18	-7.136103481219873e-19
178	-19971.19117180316	-1.2803634243040929e-18	-1.8431924865746437e-18	-7.175343620335422e-19
179	-19971.02841006193	-1.2873933278879977e-18	-1.853320588327108e-18	-7.214660674488875e-19
180	-19970.865648320705	-1.2944329402017317e-18	-1.863460323222155e-18	-7.254055571813085e-19
181	-19970.702886579482	-1.3014823332420885e-18	-1.8736118049013015e-18	-7.293528615828755e-19
182	-19970.540124838255	-1.3085416481219653e-18	-1.883775245276823e-18	-7.333080509671077e-19
183	-19970.377363097028	-1.315610928755319e-18	-1.893950708455862e-18	-7.372711490547758e-19
184	-19970.214601355798	-1.3226902922769072e-18	-1.9041383775152873e-18	-7.41242207038527e-19
185	-19970.051839614574	-1.3297797633419037e-18	-1.914338306887765e-18	-7.452212197960424e-19
186	-19969.889077873348	-1.3368794285936492e-18	-1.9245506358327833e-18	-7.49208221354515e-19
187	-19969.726316132128	-1.3439892859679905e-18	-1.9347753869202905e-18	-7.532031850156903e-19
188	-19969.563554390905	-1.3511094050722277e-18	-1.945012682101464e-18	-7.572061280429916e-19
189	-19969.400792649678	-1.35823976097183e-18	-1.9552625129843767e-18	-7.612170089592831e-19
190	-19969.23803090845	-1.3653803930165754e-18	-1.965524971323287e-18	-7.652358147098639e-19
191	-19969.075269167228	-1.3725312544234433e-18	-1.9758000212391692e-18	-7.692624876077175e-19
192	-19968.91250742601	-1.3796923657431263e-18	-1.9860877212255878e-18	-7.732970102606647e-19
193	-19968.749745684774	-1.386863650715548e-18	-1.9963880052640612e-18	-7.773392961670348e-19
194	-19968.58698394355	-1.3940451022844242e-18	-2.00670091034739e-18	-7.813892942214585e-19
195	-19968.424222202328	-1.4012366233656034e-18	-2.0170263362922426e-18	-7.854469104389642e-19
196	-19968.2614604611	-1.4084381873345623e-18	-2.0273642912588188e-18	-7.895120834103058e-19
197	-19968.098698719878	-1.415649679547416e-18	-2.037714663099645e-18	-7.935846959951872e-19
198	-19967.935936978647	-1.4228710396111933e-18	-2.0480774093078134e-18	-7.976646699145732e-19
199	-19967.773175237427	-1.4301021308179477e-18	-2.0584523947921648e-18	-8.017518668437305e-19
200	-19967.610413496197	-1.4373428724556577e-18	-2.068839560127501e-18	-8.058461847838144e-19
201	-19967.44765175497	-1.444593107614825e-18	-2.079238737680784e-18	-8.0994747754886595e-19
202	-19967.28489001375	-1.4518527304851794e-18	-2.089649828768844e-18	-8.140556322015146e-19
203	-19967.122128272524	-1.4591215671894422e-18	-2.1000726572574185e-18	-8.181704771214658e-19
204	-19966.9593665313	-1.4663994938244729e-18	-2.1105071046110054e-18	-8.222918830379404e-19
205	-19966.79660479008	-1.4736863095846335e-18	-2.1209529482512916e-18	-8.264196709179755e-19
206	-19966.63384304885	-1.480981864190714e-18	-2.1314100428928028e-18	-8.305536854886251e-19
207	-19966.47108130762	-1.4882859470464153e-18	-2.141878155344072e-18	-8.346937387487588e-19
208	-19966.3083195664	-1.4955983943485312e-18	-2.1523571206318007e-18	-8.388396680652616e-19
209	-19966.145557825177	-1.5029189752048022e-18	-2.162846685076908e-18	-8.429912653326962e-19
210	-19965.982796083954	-1.5102474981106954e-18	-2.1733466493403903e-18	-8.471483468810005e-19
211	-19965.82003434272	-1.5175837194795262e-18	-2.1838567426112987e-18	-8.513106963477538e-19
212	-19965.6572726015	-1.5249274328655445e-18	-2.194376737381475e-18	-8.554781283496139e-19
213	-19965.494510860273	-1.5322783792445222e-18	-2.2049063422464762e-18	-8.596504162425684e-19
214	-19965.331749119046	-1.539636338771099e-18	-2.215445319821003e-18	-8.638273577211951e-19
215	-19965.168987377823	-1.5470010365126406e-18	-2.2259933605136248e-18	-8.680087125116564e-19
216	-19965.0062256366	-1.5543722321216602e-18	-2.2365501951638207e-18	-8.721942690794996e-19
217	-19964.843463895373	-1.5617496498441315e-18	-2.2471155121177204e-18	-8.763837875705426e-19
218	-19964.68070215415	-1.5691330308859346e-18	-2.2576890207093397e-18	-8.805770410625295e-19
219	-19964.517940412927	-1.5765220858722012e-18	-2.268270389997466e-18	-8.847737817469362e-19
220	-19964.355178671696	-1.5839165491350914e-18	-2.2788593180081775e-18	-8.88973780262005e-19
221	-19964.19241693047	-1.591316122113323e-18	-2.289455462266835e-18	-8.93176781959811e-19
222	-19964.029655189246	-1.5987205267336133e-18	-2.3000585028790288e-18	-8.973825505881979e-19
223	-19963.86689344803	-1.6061294590839089e-18	-2.310668090150062e-18	-9.015908280177559e-19
224	-19963.7041317068	-1.6135426320838747e-18	-2.3212838906790882e-18	-9.05801373488661e-19
225	-19963.54136996557	-1.6209597413216013e-18	-2.3319055508328936e-18	-9.10013931810309e-19
226	-19963.378608224342	-1.6283804863879116e-18	-2.342532720403627e-18	-9.142282523721964e-19
227	-19963.215846483123	-1.6358045552583815e-18	-2.3531650357459108e-18	-9.18444074770852e-19
228	-19963.053084741892	-1.6432316506386265e-18	-2.3638021447018185e-18	-9.226611565754344e-19
229	-19962.890323000673	-1.6506614634008215e-18	-2.3744436823468174e-18	-9.268792444548255e-19
230	-19962.72756125945	-1.658093682795562e-18	-2.3850892788509036e-18	-9.310980867402206e-19
231	-19962.564799518223	-1.665527997801368e-18	-2.395738569933212e-18	-9.353174256695237e-19
232	-19962.402037777	-1.6729641004551638e-18	-2.406391184151244e-18	-9.395370167590835e-19
233	-19962.239276035772	-1.680401685264609e-18	-2.4170467561079337e-18	-9.43756614421284e-19
234	-19962.076514294546	-1.6878404386144765e-18	-2.4277049081773014e-18	-9.479759690516517e-19
235	-19961.913752553322	-1.6952800593895773e-18	-2.4383652827661393e-18	-9.521948360130152e-19
236	-19961.750990812096	-1.702720241320416e-18	-2.449027505512906e-18	-9.56412977127926e-19
237	-19961.588229070876	-1.7101606870424272e-18	-2.4596912200558963e-18	-9.606301540289582e-19
238	-19961.425467329642	-1.7176010831376711e-18	-2.4703560390192416e-18	-9.648461272561007e-19
239	-19961.262705588422	-1.7250411390728495e-18	-2.481021611121192e-18	-9.69060667024507e-19
240	-19961.0999438472	-1.7324805589224468e-18	-2.4916875660561942e-18	-9.732735517886994e-19
241	-19960.93718210597	-1.739919063215943e-18	-2.5023535619132484e-18	-9.774845645186378e-19
242	-19960.77442036474	-1.747356341984851e-18	-2.5130192189730312e-18	-9.816934649966709e-19
243	-19960.61165862352	-1.7547921301316737e-18	-2.523684209163964e-18	-9.859000510993833e-19
244	-19960.448896882295	-1.7622261376675264e-18	-2.5343481540515434e-18	-9.901041212835092e-19
245	-19960.286135141072	-1.7696581035487494e-18	-2.5450107357278327e-18	-9.94305471369666e-19
246	-19960.12337339985	-1.7770877478384127e-18	-2.555671595689964e-18	-9.985038999868614e-19
247	-19959.960611658622	-1.784514820106645e-18	-2.5663304223485886e-18	-1.0026992178647014e-18
248	-19959.797849917395	-1.791939041286341e-18	-2.5769868549229155e-18	-1.0068912276497668e-18
249	-19959.63508817617	-1.799360183738953e-18	-2.587640597313281e-18	-1.011079770164625e-18
250	-19959.472326434945	-1.806777987841354e-18	-2.5982913107470967e-18	-1.0152646649356115e-18
251	-19959.309564693725	-1.814192235669655e-18	-2.608938724341569e-18	-1.0194457469977411e-18
252	-19959.14680295249	-1.8216026709171416e-18	-2.6195824969846616e-18	-1.0236228448496217e-18
253	-19958.984041211264	-1.8290090919442205e-18	-2.630222359269728e-18	-1.027795824618713e-18
254	-19958.82127947004	-1.836411264977495e-18	-2.6408579959210526e-18	-1.0319645340339373e-18
255	-19958.658517728814	-1.8438090020095245e-18	-2.651489162424574e-18	-1.036128841594475e-18
256	-19958.495755987595	-1.8512020744096153e-18	-2.6621155503709594e-18	-1.0402885984482713e-18
257	-19958.332994246368	-1.858590313381243e-18	-2.672736929037989e-18	-1.0444436977244968e-18
258	-19958.170232505145	-1.8659735141918717e-18	-2.6833530088809157e-18	-1.0485940195028277e-18
259	-19958.00747076392	-1.87335152246071e-18	-2.6939635716449716e-18	-1.0527394732764488e-18
260	-19957.844709022695	-1.880724136482584e-18	-2.704568333988207e-18	-1.0568799389769612e-18
261	-19957.681947281475	-1.8880912236925893e-18	-2.715167107688244e-18	-1.0610153396969343e-18
262	-19957.519185540245	-1.895452611314538e-18	-2.725759642648135e-18	-1.0651455799809412e-18
263	-19957.356423799018	-1.902808181250726e-18	-2.7363457698117234e-18	-1.069270592689729e-18
264	-19957.193662057798	-1.9101577671196247e-18	-2.7469252337686557e-18	-1.0733903004705936e-18
265	-19957.030900316568	-1.917501271287334e-18	-2.7574978823123294e-18	-1.0775046602623383e-18
266	-19956.868138575344	-1.9248385515283705e-18	-2.76806350046014e-18	-1.0816136025966008e-18
267	-19956.705376834117	-1.932169528356788e-18	-2.7786219546009648e-18	-1.0857171021126112e-18
268	-19956.542615092894	-1.9394940724569356e-18	-2.7891730394254348e-18	-1.0898151054884364e-18
269	-19956.379853351667	-1.946812112469189e-18	-2.7997166386449294e-18	-1.0939075862934488e-18
270	-19956.217091610437	-1.9541235370246962e-18	-2.810252559425461e-18	-1.0979945146239314e-18
271	-19956.054329869217	-1.961428307454728e-18	-2.8207807167576455e-18	-1.1020758981518104e-18
272	-19955.891568127994	-1.9687263254206404e-18	-2.8313009499346892e-18	-1.1061517009065916e-18
273	-19955.72880638677	-1.9760175568898864e-18	-2.8418131687092787e-18	-1.110221945070494e-18
274	-19955.566044645544	-1.9833019293524133e-18	-2.852317228779546e-18	-1.1142866299252805e-18
275	-19955.40328290432	-1.9905794273947422e-18	-2.8628130712361913e-18	-1.118345783553293e-18
276	-19955.24052116309	-1.9978499901282298e-18	-2.8733005730760002e-18	-1.1223994071804592e-18
277	-19955.077759421863	-2.0051136224575112e-18	-2.8837796977491057e-18	-1.126447547165917e-18
278	-19954.914997680648	-2.0123702777569935e-18	-2.89425033986205e-18	-1.130490215651937e-18
279	-19954.752235939417	-2.0196199770191378e-18	-2.9047124765744073e-18	-1.1345274774638683e-18
280	-19954.589474198197	-2.026862687882861e-18	-2.915166007858158e-18	-1.138559367907564e-18
281	-19954.426712456963	-2.0340984387699506e-18	-2.925610931792295e-18	-1.1425859457476063e-18
282	-19954.26395071574	-2.041327221037616e-18	-2.936047187349358e-18	-1.1466072547258745e-18
283	-19954.101188974524	-2.0485490847885253e-18	-2.9464747873606925e-18	-1.150623382216358e-18
284	-19953.938427233286	-2.05576402921137e-18	-2.9568936772531012e-18	-1.1546343811696387e-18
285	-19953.775665492067	-2.062972110342919e-18	-2.9673038844884373e-18	-1.1586403361974005e-18
286	-19953.61290375084	-2.0701733459962512e-18	-2.9777053758314904e-18	-1.1626413161610118e-18
287	-19953.450142009617	-2.077367809457315e-18	-2.9880981969574095e-18	-1.1666374219572207e-18
288	-19953.28738026839	-2.0845555283491648e-18	-2.998482335074445e-18	-1.1706287216238846e-18
289	-19953.124618527167	-2.0917365859537093e-18	-3.0088578476335156e-18	-1.174615324273903e-18
290	-19952.961856785947	-2.0989110214034327e-18	-3.01922472767821e-18	-1.1785973151286555e-18
291	-19952.79909504472	-2.1060789281537983e-18	-3.029583043160333e-18	-1.1825748131472637e-18
292	-19952.63633330349	-2.1132403642925434e-18	-3.0399328197915694e-18	-1.1865479087935175e-18
293	-19952.473571562266	-2.1203954294422663e-18	-3.0502741397772803e-18	-1.1905167191072525e-18
294	-19952.31080982104	-2.127544188315164e-18	-3.060607034700751e-18	-1.194481341929577e-18
295	-19952.14804807981	-2.1346867565299335e-18	-3.0709316045545285e-18	-1.1984419085053386e-18
296	-19951.985286338593	-2.1418232071123646e-18	-3.0812478914862197e-18	-1.2023985227385096e-18
297	-19951.822524597363	-2.1489536549264503e-18	-3.0915560023393667e-18	-1.2063513075135341e-18
298	-19951.65976285614	-2.1560781897600216e-18	-3.1018560015755666e-18	-1.2103003779444767e-18
299	-19951.497001114916	-2.1631969383561036e-18	-3.1121480024888133e-18	-1.214245874223394e-18
300	-19951.334239373693	-2.170309991596506e-18	-3.122432080700064e-18	-1.2181879024929477e-18
301	-19951.171477632466	-2.1774174805542216e-18	-3.132708360979378e-18	-1.222126600129065e-18
302	-19951.00871589124	-2.1845195068121713e-18	-3.142976928703695e-18	-1.2260620849206479e-18
303	-19950.845954150012	-2.1916162079946537e-18	-3.153237913269063e-18	-1.2299945027202445e-18
304	-19950.68319240879	-2.1987076943708322e-18	-3.163491417560426e-18	-1.2339239711812383e-18
305	-19950.52043066757	-2.205794101793373e-18	-3.1737375820163546e-18	-1.2378506215703912e-18
306	-19950.357668926335	-2.21287555103934e-18	-3.18397651846923e-18	-1.2417745836094498e-18
307	-19950.194907185123	-2.219952183782023e-18	-3.1942083695092164e-18	-1.2456959980548295e-18
308	-19950.032145443885	-2.2270241214067025e-18	-3.2044332615932197e-18	-1.2496149812201853e-18
309	-19949.869383702662	-2.2340915076012397e-18	-3.2146513428207436e-18	-1.2535316723817357e-18
310	-19949.70662196144	-2.2411544675910444e-18	-3.2248627378905904e-18	-1.2574461972914982e-18
311	-19949.543860220212	-2.248213152787897e-18	-3.235067608349118e-18	-1.261358697226676e-18
312	-19949.38109847899	-2.25526769582254e-18	-3.2452660956557785e-18	-1.2652692959893017e-18
313	-19949.218336737762	-2.2623182394895395e-18	-3.2554583567053363e-18	-1.2691781222737428e-18
314	-19949.055574996542	-2.269364921102129e-18	-3.2656445400279544e-18	-1.273085302176304e-18
315	-19948.89281325532	-2.276407886864702e-18	-3.275824804886556e-18	-1.276990968842848e-18
316	-19948.73005151409	-2.2834472738625873e-18	-3.2859993065203886e-18	-1.280895241204786e-18
317	-19948.567289772862	-2.2904832313913625e-18	-3.2961682166712615e-18	-1.2847982461114633e-18
318	-19948.404528031642	-2.297515900867125e-18	-3.3063316968045625e-18	-1.2887001049296877e-18
319	-19948.241766290408	-2.3045454281319494e-18	-3.3164899098567506e-18	-1.292600946407148e-18
320	-19948.07900454919	-2.31157195633357e-18	-3.3266430257795047e-18	-1.2965008868876356e-18
321	-19947.91624280796	-2.3185956270305073e-18	-3.336791212757784e-18	-1.3004000413032305e-18
322	-19947.75348106673	-2.325616584710626e-18	-3.3469346417506006e-18	-1.3042985276706516e-18
323	-19947.59071932551	-2.3326349733874123e-18	-3.3570734836631547e-18	-1.3081964631116697e-18
324	-19947.42795758429	-2.3396509404522418e-18	-3.3672079226209743e-18	-1.312093958283509e-18
325	-19947.265195843065	-2.346664623991095e-18	-3.377338125755788e-18	-1.3159911222264025e-18
326	-19947.10243410184	-2.3536761704817038e-18	-3.3874642778838976e-18	-1.31988806307951e-18
327	-19946.93967236061	-2.3606857188204997e-18	-3.397586548385133e-18	-1.3237848892558664e-18
328	-19946.77691061939	-2.3676934167457014e-18	-3.4077051269139653e-18	-1.3276817065774376e-18
329	-19946.614148878165	-2.374699398334253e-18	-3.4178201818709206e-18	-1.3315786147975858e-18
330	-19946.451387136934	-2.381703808057576e-18	-3.4279319042078297e-18	-1.3354757119073223e-18
331	-19946.28862539571	-2.388706775253191e-18	-3.438040457033966e-18	-1.339373093472416e-18
332	-19946.12586365449	-2.395708444922813e-18	-3.4481460357822885e-18	-1.343270854063338e-18
333	-19945.96310191326	-2.402708945124025e-18	-3.4582488083774106e-18	-1.3471690818706394e-18
334	-19945.80034017204	-2.409708427298025e-18	-3.468348978384418e-18	-1.3510678762116322e-18
335	-19945.637578430807	-2.41670701465906e-18	-3.478446710961773e-18	-1.3549673183563466e-18
336	-19945.474816689584	-2.4237048491347626e-18	-3.488542203991699e-18	-1.3588674942778258e-18
337	-19945.312054948357	-2.4307020526255145e-18	-3.498635624161275e-18	-1.3627684810897537e-18
338	-19945.14929320713	-2.437698771084776e-18	-3.508727172595795e-18	-1.3666703695737564e-18
339	-19944.98653146591	-2.444695117654996e-18	-3.5188170112155285e-18	-1.3705732240944633e-18
340	-19944.823769724684	-2.4516912292423716e-18	-3.528905338846688e-18	-1.3744771196380547e-18
341	-19944.661007983457	-2.45868722754748e-18	-3.538992322584229e-18	-1.3783821325107314e-18
342	-19944.498246242238	-2.4656832542397256e-18	-3.549078163070682e-18	-1.3822883454087688e-18
343	-19944.335484501007	-2.4726794128477434e-18	-3.559163017804675e-18	-1.3861958078908113e-18
344	-19944.17272275978	-2.479675844509467e-18	-3.569247099466381e-18	-1.3901045895525532e-18
345	-19944.00996101856	-2.4866726517085943e-18	-3.5793305562785176e-18	-1.394014747138671e-18
346	-19943.847199277334	-2.493669970009918e-18	-3.589413593181669e-18	-1.3979263468381675e-18
347	-19943.684437536114	-2.5006679045098052e-18	-3.599496368092586e-18	-1.4018394409270244e-18
348	-19943.521675794884	-2.5076665890941967e-18	-3.609579081713206e-18	-1.4057540964751873e-18
349	-19943.35891405366	-2.514666121282361e-18	-3.619661889976201e-18	-1.409670352588521e-18
350	-19943.196152312434	-2.521666631921924e-18	-3.6297449924699795e-18	-1.413588271373869e-18
351	-19943.033390571203	-2.5286682174966585e-18	-3.639828538467958e-18	-1.417507896525359e-18
352	-19942.870628829984	-2.5356710082293775e-18	-3.649912736748259e-18	-1.4214292797104964e-18
353	-19942.70786708876	-2.5426750909154696e-18	-3.659997732717069e-18	-1.4253524491138704e-18
354	-19942.545105347534	-2.5496805922956388e-18	-3.670083726354992e-18	-1.4292774582362856e-18
355	-19942.38234360631	-2.5566876004313517e-18	-3.680170860442382e-18	-1.433204340420322e-18
356	-19942.219581865087	-2.5636962389406146e-18	-3.690259333127101e-18	-1.437133144754128e-18
357	-19942.056820123857	-2.570706590957279e-18	-3.700349287860538e-18	-1.4410638940540197e-18
358	-19941.894058382626	-2.5777187809347716e-18	-3.7104409267120084e-18	-1.444996635157535e-18
359	-19941.731296641407	-2.5847328850509775e-18	-3.720534382609835e-18	-1.4489313874921199e-18
360	-19941.568534900187	-2.59174902272872e-18	-3.730629854685924e-18	-1.452868190771516e-18
361	-19941.405773158964	-2.5987672727121045e-18	-3.740727481010301e-18	-1.456807064413908e-18
362	-19941.24301141773	-2.605787747444784e-18	-3.750827448491071e-18	-1.4607480463984967e-18
363	-19941.080249676506	-2.612810517757613e-18	-3.760929890721639e-18	-1.4646911447935866e-18
364	-19940.917487935283	-2.6198356952685646e-18	-3.771034993367767e-18	-1.4686363971693628e-18
365	-19940.754726194053	-2.6268633492362283e-18	-3.781142881890866e-18	-1.4725838165815907e-18
366	-19940.591964452833	-2.63389359006617e-18	-3.791253746224902e-18	-1.476533433907438e-18
367	-19940.429202711606	-2.6409264818488106e-18	-3.801367715931514e-18	-1.4804852477661071e-18
368	-19940.26644097038	-2.647962131093804e-18	-3.811484972321893e-18	-1.4844392898657151e-18
369	-19940.10367922916	-2.6550005981386853e-18	-3.821605632145721e-18	-1.4883955641316493e-18
370	-19939.94091748793	-2.6620419856450046e-18	-3.831729874105463e-18	-1.4923540971845462e-18
371	-19939.778155746706	-2.6690863536205866e-18	-3.841857816719247e-18	-1.4963148905219266e-18
372	-19939.615394005476	-2.6761337923755587e-18	-3.851989625087184e-18	-1.5002779596639335e-18
373	-19939.452632264256	-2.6831843612512197e-18	-3.862125421170189e-18	-1.5042433013322504e-18
374	-19939.289870523036	-2.690238157124437e-18	-3.8722653737310606e-18	-1.5082109405178137e-18
375	-19939.12710878181	-2.69729522974565e-18	-3.882409588335169e-18	-1.5121808711561304e-18
376	-19938.964347040583	-2.7043556673750605e-18	-3.892558225966658e-18	-1.516153108783463e-18
377	-19938.80158529936	-2.711419522104835e-18	-3.902711393351456e-18	-1.5201276508582142e-18
378	-19938.638823558133	-2.7184868713246942e-18	-3.912869241585475e-18	-1.5241045010639133e-18
379	-19938.476061816902	-2.7255577623714465e-18	-3.923031875514615e-18	-1.5280836492282785e-18
380	-19938.31330007568	-2.7326322784545823e-18	-3.9331994422368784e-18	-1.5320651146722858e-18
381	-19938.150538334456	-2.7397104600786528e-18	-3.943372034151508e-18	-1.5360488860057973e-18
382	-19937.987776593232	-2.7467923840183017e-18	-3.953549799047644e-18	-1.54003496898896e-18
383	-19937.82501485201	-2.7538780865181145e-18	-3.9637328264394066e-18	-1.5440233465968222e-18
384	-19937.662253110782	-2.760967638205471e-18	-3.973921247151262e-18	-1.54801402925968e-18
385	-19937.499491369555	-2.7680610755794384e-18	-3.9841151471076304e-18	-1.5520070040512466e-18
386	-19937.33672962833	-2.7751584610852985e-18	-3.9943146536645294e-18	-1.5560022685060678e-18
387	-19937.173967887105	-2.7822598288261558e-18	-4.0045198499472774e-18	-1.559999807705034e-18
388	-19937.011206145882	-2.789365237437464e-18	-4.014730848922005e-18	-1.5639996259529229e-18
389	-19936.84844440465	-2.796474716087125e-18	-4.024947726785744e-18	-1.5680017053885062e-18
390	-19936.685682663425	-2.803588321021298e-18	-4.035170596103151e-18	-1.572006045939445e-18
391	-19936.522920922205	-2.8107060787165557e-18	-4.0453995293130354e-18	-1.5760126281200758e-18
392	-19936.360159180975	-2.817828035930275e-18	-4.055634621664961e-18	-1.5800214501955893e-18
393	-19936.19739743976	-2.8249542157480477e-18	-4.065875936682583e-18	-1.5840324948135126e-18
394	-19936.03463569853	-2.832084657826825e-18	-4.076123563607617e-18	-1.588045752046033e-18
395	-19935.871873957305	-2.8392193820243078e-18	-4.08637756478904e-18	-1.5920611992595755e-18
396	-19935.70911221608	-2.846358429492437e-18	-4.09663802259354e-18	-1.596078836391334e-18
397	-19935.54635047485	-2.8535018145885137e-18	-4.106904984418663e-18	-1.6000986447583647e-18
398	-19935.38358873363	-2.8606495630576424e-18	-4.117178518489867e-18	-1.6041206076254179e-18
399	-19935.2208269924	-2.8678016890006893e-18	-4.1274586749116526e-18	-1.6081447030897265e-18
400	-19935.05806525118	-2.874958221139318e-18	-4.137745514106406e-18	-1.61217092817223e-18
401	-19934.89530350996	-2.8821191666338395e-18	-4.148039072629068e-18	-1.6161992606386114e-18
402	-19934.73254176873	-2.889284544697592e-18	-4.158339403850375e-18	-1.6202296855448082e-18
403	-19934.5697800275	-2.8964543588177724e-18	-4.168646538904526e-18	-1.6242621787310187e-18
404	-19934.407018286278	-2.9036286207198705e-18	-4.178960512737321e-18	-1.62829672870242e-18
405	-19934.244256545055	-2.91080733416718e-18	-4.189281352830417e-18	-1.6323333155039424e-18
406	-19934.081494803828	-2.917990505821243e-18	-4.1996090918755225e-18	-1.6363719197669628e-18
407	-19933.9187330626	-2.9251781326313246e-18	-4.209943741410398e-18	-1.640412523852251e-18
408	-19933.755971321378	-2.9323702151989622e-18	-4.220285317876419e-18	-1.6444551125215052e-18
409	-19933.593209580155	-2.9395667473568805e-18	-4.230633836205909e-18	-1.648499658507852e-18
410	-19933.43044783893	-2.946767722270058e-18	-4.240989300105348e-18	-1.6525461444347685e-18
411	-19933.267686097704	-2.9539731309105523e-18	-4.2513517115082305e-18	-1.6565945503128746e-18
412	-19933.10492435648	-2.9611829617644222e-18	-4.261721066786966e-18	-1.6606448567418784e-18
413	-19932.94216261525	-2.968397201491995e-18	-4.272097359779696e-18	-1.6646970432042936e-18
414	-19932.779400874027	-2.9756158299536125e-18	-4.282480571809717e-18	-1.6687510880975082e-18
415	-19932.616639132804	-2.9828388315574647e-18	-4.2928706946176586e-18	-1.672806968497271e-18
416	-19932.453877391577	-2.9900661790190333e-18	-4.303267692626217e-18	-1.6768646654118491e-18
417	-19932.29111565035	-2.9972978505624954e-18	-4.313671544335826e-18	-1.680924156789165e-18
418	-19932.128353909124	-3.0045338160697672e-18	-4.324082213579297e-18	-1.6849854185602375e-18
419	-19931.9655921679	-3.0117740513744413e-18	-4.334499672111801e-18	-1.6890484306370819e-18
420	-19931.80283042668	-3.0190185196017145e-18	-4.344923867339124e-18	-1.6931131718643049e-18
421	-19931.640068685447	-3.02626718837353e-18	-4.355354753414336e-18	-1.697179623332725e-18
422	-19931.477306944227	-3.033520012140154e-18	-4.365792271357343e-18	-1.7012477529229654e-18
423	-19931.314545203	-3.0407769614851213e-18	-4.37623637827154e-18	-1.7053175446987026e-18
424	-19931.151783461773	-3.048037983399732e-18	-4.386686993739607e-18	-1.709388973059857e-18
425	-19930.98902172055	-3.0553030385585522e-18	-4.3971440590412764e-18	-1.7134620180758279e-18
426	-19930.82625997933	-3.062572070751535e-18	-4.40760749218936e-18	-1.7175366493137103e-18
427	-19930.663498238104	-3.0698450397139058e-18	-4.41807723267183e-18	-1.7216128467559814e-18
428	-19930.50073649688	-3.0771218831720585e-18	-4.428553180582784e-18	-1.7256905857613332e-18
429	-19930.33797475565	-3.0844025545787233e-18	-4.439035260423453e-18	-1.7297698487339936e-18
430	-19930.17521301443	-3.0916869811979576e-18	-4.449523358359874e-18	-1.7338506040360416e-18
431	-19930.0124512732	-3.0989751100182035e-18	-4.460017393351968e-18	-1.7379328266844387e-18
432	-19929.84968953197	-3.106266867331063e-18	-4.470517244678654e-18	-1.742016489983472e-18
433	-19929.686927790754	-3.1135621973881334e-18	-4.4810228251764185e-18	-1.7461015695998483e-18
434	-19929.524166049523	-3.1208610157044506e-18	-4.4915339964380194e-18	-1.7501880349708817e-18
435	-19929.3614043083	-3.1281632661710067e-18	-4.502050660629672e-18	-1.7542758717123413e-18
436	-19929.198642567077	-3.135468858475769e-18	-4.512572676588022e-18	-1.7583650403635165e-18
437	-19929.03588082585	-3.1427777259786208e-18	-4.5230999296161416e-18	-1.7624555223411e-18
438	-19928.873119084627	-3.1500897707424857e-18	-4.5336322633106e-18	-1.7665472781743712e-18
439	-19928.7103573434	-3.157404924388037e-18	-4.544169561144272e-18	-1.7706402876318026e-18
440	-19928.547595602173	-3.1647230845994816e-18	-4.554711653548857e-18	-1.7747345156501063e-18
441	-19928.384833860946	-3.1720441767215424e-18	-4.56525842069826e-18	-1.7788299327448247e-18
442	-19928.222072119726	-3.1793680972482637e-18	-4.575809690051851e-18	-1.7829265044446763e-18
443	-19928.059310378496	-3.1866947651769824e-18	-4.5863653176982765e-18	-1.7870242126556883e-18
444	-19927.896548637276	-3.1940240622935176e-18	-4.59692511773255e-18	-1.791123006854485e-18
445	-19927.733786896046	-3.2013559013208394e-18	-4.6074889430824565e-18	-1.795222859559222e-18
446	-19927.571025154823	-3.208690164347865e-18	-4.6180565955972134e-18	-1.799323733098517e-18
447	-19927.408263413603	-3.2160267620158008e-18	-4.628627926487008e-18	-1.803425597544594e-18
448	-19927.245501672372	-3.2233655650100896e-18	-4.6392027246633644e-18	-1.8075284053568148e-18
449	-19927.082739931153	-3.2307064770851726e-18	-4.6497808277545376e-18	-1.8116321264158077e-18
450	-19926.919978189922	-3.2380493684175774e-18	-4.66036202282729e-18	-1.815736714007865e-18
451	-19926.757216448703	-3.245394139259055e-18	-4.670946135830666e-18	-1.819842142687444e-18
452	-19926.594454707476	-3.2527406514530407e-18	-4.6815329475052635e-18	-1.8239483554008183e-18
453	-19926.431692966245	-3.2600887963003055e-18	-4.692122275299837e-18	-1.828055317300774e-18
454	-19926.268931225026	-3.267438428897556e-18	-4.702713883995121e-18	-1.8321629737999904e-18
455	-19926.106169483803	-3.2747894393723284e-18	-4.713307589645245e-18	-1.8362712890994114e-18
456	-19925.943407742565	-3.282141678716426e-18	-4.723903152364283e-18	-1.840380205068569e-18
457	-19925.780646001345	-3.2894950272782318e-18	-4.7345003764035686e-18	-1.844489678152895e-18
458	-19925.617884260122	-3.296849332302983e-18	-4.745099012901372e-18	-1.848599651704594e-18
459	-19925.45512251889	-3.3042044699517965e-18	-4.755698854618386e-18	-1.852710085285207e-18
460	-19925.292360777676	-3.31156028006189e-18	-4.7662996514872246e-18	-1.8568209086365552e-18
461	-19925.129599036445	-3.318916635667846e-18	-4.7769011971652175e-18	-1.8609320741704746e-18
462	-19924.966837295226	-3.3262733761566984e-18	-4.787503233531177e-18	-1.8650435187822197e-18
463	-19924.804075554	-3.3336303667946507e-18	-4.7981055419061235e-18	-1.869155191683178e-18
464	-19924.64131381277	-3.340987438005379e-18	-4.8087078587494664e-18	-1.8732670172612914e-18
465	-19924.47855207155	-3.3483444542466383e-18	-4.819309961186278e-18	-1.877378947306999e-18
466	-19924.31579033032	-3.355701243745509e-18	-4.82991157698183e-18	-1.8814909105091877e-18
467	-19924.153028589095	-3.3630576605994506e-18	-4.8405124763283664e-18	-1.885602844870535e-18
468	-19923.99026684787	-3.370413533264735e-18	-4.851112396126141e-18	-1.8897146704033285e-18
469	-19923.82750510665	-3.377768716345927e-18	-4.8617111039886215e-18	-1.8938263287032325e-18
470	-19923.66474336542	-3.3851230290276386e-18	-4.872308315761464e-18	-1.8979377422938133e-18
471	-19923.5019816242	-3.392476321385458e-18	-4.882903801041975e-18	-1.902048841728941e-18
472	-19923.339219882968	-3.399828413631679e-18	-4.893497287687945e-18	-1.906159539575413e-18
473	-19923.17645814174	-3.4071791491614192e-18	-4.904088529819827e-18	-1.9102697685030117e-18
474	-19923.013696400518	-3.4145283499978506e-18	-4.9146772541751754e-18	-1.914379445820526e-18
475	-19922.85093465929	-3.4218758577221253e-18	-4.9252632188579325e-18	-1.9184884965863177e-18
476	-19922.688172918075	-3.429221486913979e-18	-4.935846144378674e-18	-1.9225968294492834e-18
477	-19922.525411176848	-3.436565082234483e-18	-4.9464257938018356e-18	-1.9267043706671305e-18
478	-19922.362649435618	-3.443906459121527e-18	-4.957001889371721e-18	-1.930811028871333e-18
479	-19922.199887694398	-3.4512454536183163e-18	-4.967574184136387e-18	-1.9349167231002456e-18
480	-19922.037125953168	-3.4585818839358616e-18	-4.978142412981536e-18	-1.939021354890187e-18
481	-19921.874364211948	-3.4659155861284345e-18	-4.9887063317929204e-18	-1.9431248404639485e-18
482	-19921.711602470717	-3.473246377874489e-18	-4.9992656706288665e-18	-1.9472270851201122e-18
483	-19921.548840729494	-3.480574097382806e-18	-5.009820184277562e-18	-1.9513280104880498e-18
484	-19921.386078988275	-3.487898563854806e-18	-5.020369612632858e-18	-1.9554275150767544e-18
485	-19921.223317247044	-3.495219615018466e-18	-5.030913722110934e-18	-1.9595255079259988e-18
486	-19921.060555505817	-3.5025370722597476e-18	-5.041452249960988e-18	-1.9636218945585073e-18
487	-19920.897793764594	-3.509850772719141e-18	-5.051984960889455e-18	-1.9677165845488264e-18
488	-19920.735032023367	-3.517160545533073e-18	-5.062511613499043e-18	-1.971809477567103e-18
489	-19920.572270282144	-3.524466231023616e-18	-5.07303198171052e-18	-1.9759004803367115e-18
490	-19920.40950854092	-3.531767658011882e-18	-5.0835458194982794e-18	-1.9799894965254845e-18
491	-19920.24674679969	-3.539064667532467e-18	-5.094052899787781e-18	-1.984076435277153e-18
492	-19920.08398505847	-3.546357095648961e-18	-5.10455299852157e-18	-1.988161192776352e-18
493	-19919.921223317247	-3.55364479069139e-18	-5.115045902939775e-18	-1.992243678443005e-18
494	-19919.758461576017	-3.560927593079101e-18	-5.125531390891687e-18	-1.996323795266514e-18
495	-19919.595699834797	-3.5682053536833185e-18	-5.136009253251521e-18	-2.000401454115116e-18
496	-19919.432938093567	-3.5754779221404724e-18	-5.1464792868678805e-18	-2.0044765574130643e-18
497	-19919.270176352344	-3.58274515703687e-18	-5.156941299268976e-18	-2.0085490148047638e-18
498	-19919.10741461112	-3.5900069143718256e-18	-5.1673950962024025e-18	-2.0126187325412487e-18
499	-19918.94465286989	-3.5972630573675524e-18	-5.177840490775543e-18	-2.0166856239595615e-18
500	-19918.781891128667	-3.604513454064584e-18	-5.188277311291167e-18	-2.0207495968380014e-18
501	-19918.61912938744	-3.6117579745385475e-18	-5.1987053868483266e-18	-2.0248105622287683e-18
502	-19918.456367646213	-3.618996496429215e-18	-5.20912455433149e-18	-2.02886843852694e-18
503	-19918.293605904997	-3.626228897495691e-18	-5.219534654754316e-18	-2.0329231402370663e-18
504	-19918.130844163767	-3.633455067136605e-18	-5.229935550259763e-18	-2.0369745840134462e-18
505	-19917.96808242254	-3.640674896299254e-18	-5.240327099464229e-18	-2.0410226931342785e-18
506	-19917.80532068132	-3.647888284076807e-18	-5.250709176627734e-18	-2.0450673915258798e-18
507	-19917.64255894009	-3.655095127804522e-18	-5.261081653206617e-18	-2.0491086024024264e-18
508	-19917.47979719887	-3.6622953421386816e-18	-5.2714444273471834e-18	-2.0531462569301797e-18
509	-19917.317035457636	-3.6694888383871545e-18	-5.281797391108501e-18	-2.0571802856658076e-18
510	-19917.154273716413	-3.676675543224439e-18	-5.292140459046518e-18	-2.061210627402359e-18
511	-19916.991511975193	-3.683855377360736e-18	-5.3024735386608765e-18	-2.065237216060595e-18
512	-19916.82875023397	-3.6910282812291616e-18	-5.312796570911962e-18	-2.0692599915463613e-18
513	-19916.66598849274	-3.6981941933306964e-18	-5.323109486502232e-18	-2.0732789001591606e-18
514	-19916.50322675152	-3.705353069490285e-18	-5.333412243350958e-18	-2.077293895629612e-18
515	-19916.34046501029	-3.712504858590109e-18	-5.343704791149518e-18	-2.0813049260307005e-18
516	-19916.17770326907	-3.7196495327831236e-18	-5.353987112276695e-18	-2.0853119532895524e-18
517	-19916.01494152784	-3.726787056324225e-18	-5.364259177374364e-18	-2.089314935274087e-18
518	-19915.852179786616	-3.7339174188425214e-18	-5.374520993201847e-18	-2.0933138444831957e-18
519	-19915.689418045393	-3.741040596816329e-18	-5.3847725473903185e-18	-2.097308646242339e-18
520	-19915.52665630417	-3.748156595521217e-18	-5.395013874123641e-18	-2.1012993169187922e-18
521	-19915.363894562943	-3.7552654100651285e-18	-5.405244987845293e-18	-2.1052858322849643e-18
522	-19915.201132821716	-3.762367061636881e-18	-5.4154659393249336e-18	-2.1092681839488287e-18
523	-19915.03837108049	-3.769461560669145e-18	-5.425676766092315e-18	-2.113246355245976e-18
524	-19914.875609339266	-3.776548948275527e-18	-5.435877550786779e-18	-2.117220345764276e-18
525	-19914.712847598043	-3.783629248083434e-18	-5.4460683455536964e-18	-2.1211901506131726e-18
526	-19914.550085856816	-3.79070251811846e-18	-5.456249253862434e-18	-2.125155782374486e-18
527	-19914.38732411558	-3.797768803603551e-18	-5.466420360350564e-18	-2.129117246856538e-18
528	-19914.22456237437	-3.804828179109925e-18	-5.476581791036413e-18	-2.1330745671834368e-18
529	-19914.06180063314	-3.811880703668407e-18	-5.486733652155997e-18	-2.137027755180817e-18
530	-19913.899038891923	-3.818926467172479e-18	-5.496876094641995e-18	-2.1409768397029638e-18
531	-19913.73627715069	-3.8259655492204155e-18	-5.507009247097928e-18	-2.144921851342904e-18
532	-19913.573515409465	-3.8329980618227015e-18	-5.517133284275617e-18	-2.1488628393697857e-18
533	-19913.410753668242	-3.840024094406771e-18	-5.527248354228079e-18	-2.152799834585463e-18
534	-19913.24799192701	-3.847043774824783e-18	-5.537354654258822e-18	-2.1567328953907434e-18
535	-19913.085230185796	-3.854057211027929e-18	-5.5474523546050805e-18	-2.160662067450778e-18
536	-19912.92246844456	-3.861064547223231e-18	-5.557541678945944e-18	-2.1645874155005185e-18
537	-19912.759706703335	-3.8680659127330396e-18	-5.56762282207495e-18	-2.168509003391129e-18
538	-19912.59694496211	-3.8750614646760896e-18	-5.577696024587483e-18	-2.1724269047646967e-18
539	-19912.434183220892	-3.882051343263233e-18	-5.587761502211451e-18	-2.1763411843150145e-18
540	-19912.27142147966	-3.889035727020778e-18	-5.597819520675805e-18	-2.1802519333657515e-18
541	-19912.108659738435	-3.896014770549729e-18	-5.607870309223811e-18	-2.1841592318756466e-18
542	-19911.94589799721	-3.902988667156436e-18	-5.617914153838951e-18	-2.1880631804739207e-18
543	-19911.78313625599	-3.9099575882175284e-18	-5.627951307857025e-18	-2.191963868578032e-18
544	-19911.62037451476	-3.9169217390393695e-18	-5.637982074668616e-18	-2.195861403410123e-18
545	-19911.457612773534	-3.923881304851845e-18	-5.6480067265042106e-18	-2.1997558831994798e-18
546	-19911.294851032315	-3.930836500928102e-18	-5.658025577032236e-18	-2.203647424823969e-18
547	-19911.13208929109	-3.937787527290679e-18	-5.668038918423795e-18	-2.2075361361575634e-18
548	-19910.969327549865	-3.944734616671984e-18	-5.678047084396368e-18	-2.2114221489476005e-18
549	-19910.80656580864	-3.951677980224896e-18	-5.688050381712702e-18	-2.21530557873709e-18
550	-19910.64380406741	-3.958617862774472e-18	-5.698049162904371e-18	-2.2191865626445732e-18
551	-19910.481042326188	-3.965554483777955e-18	-5.708043743411766e-18	-2.2230652241441437e-18
552	-19910.318280584965	-3.972488097795381e-18	-5.7180344873678556e-18	-2.2269417082229053e-18
553	-19910.155518843738	-3.979418937505769e-18	-5.728021726902965e-18	-2.230816148108572e-18
554	-19909.99275710251	-3.986347262406727e-18	-5.7380058325358014e-18	-2.234688692277653e-18
555	-19909.829995361284	-3.993273313707558e-18	-5.74798714654185e-18	-2.238559480873266e-18
556	-19909.66723362006	-4.00019736374571e-18	-5.757966053404193e-18	-2.2424286740872263e-18
557	-19909.50447187884	-4.007119661146099e-18	-5.767942903716127e-18	-2.2462964185760707e-18
558	-19909.341710137607	-4.014040482963947e-18	-5.777918090237213e-18	-2.2501628756906805e-18
559	-19909.178948396384	-4.0209600862294964e-18	-5.787891977944597e-18	-2.254028194514396e-18
560	-19909.016186655164	-4.02787875408328e-18	-5.7978649627387644e-18	-2.2578925454277962e-18
561	-19908.853424913937	-4.0347967477088236e-18	-5.8078374091389195e-18	-2.2617560862787272e-18
562	-19908.690663172718	-4.041714351516294e-18	-5.817809716427454e-18	-2.2656189866051342e-18
563	-19908.527901431487	-4.0486318329575685e-18	-5.827782258920391e-18	-2.269481406994746e-18
564	-19908.365139690257	-4.055549481605799e-18	-5.837755434571711e-18	-2.2733435286398875e-18
565	-19908.202377949037	-4.0624675657688415e-18	-5.8477296202576715e-18	-2.2772055112800116e-18
566	-19908.039616207807	-4.069386375069366e-18	-5.85770522205882e-18	-2.2810675280799132e-18
567	-19907.876854466587	-4.07630617947696e-18	-5.8676826119644235e-18	-2.2849297469894963e-18
568	-19907.714092725357	-4.0832272683307294e-18	-5.877662191183901e-18	-2.288792345477558e-18
569	-19907.551330984134	-4.090149913563336e-18	-5.8876443345039054e-18	-2.2926554926227672e-18
570	-19907.388569242907	-4.097074401378672e-18	-5.8976294369152306e-18	-2.296519365842114e-18
571	-19907.225807501683	-4.104001002522647e-18	-5.907617872283518e-18	-2.300384132761777e-18
572	-19907.06304576046	-4.110930001618885e-18	-5.9176100309694894e-18	-2.3042499722682808e-18
573	-19906.900284019237	-4.117861665512397e-18	-5.927606279825301e-18	-2.3081170511994927e-18
574	-19906.737522278007	-4.124796274139425e-18	-5.93760700270685e-18	-2.3119855455720005e-18
575	-19906.574760536787	-4.131734091263232e-18	-5.9476125616867995e-18	-2.315855620839665e-18
576	-19906.41199879556	-4.138675391968739e-18	-5.9576233281940835e-18	-2.3197274557433946e-18
577	-19906.249237054337	-4.145620435012831e-18	-5.967639657181453e-18	-2.3236012128442087e-18
578	-19906.086475313106	-4.152569484553557e-18	-5.977661911354933e-18	-2.3274770577521812e-18
579	-19905.923713571887	-4.15952279159338e-18	-5.987690431152616e-18	-2.3313551520341437e-18
580	-19905.76095183066	-4.1664806168543985e-18	-5.99772556764397e-18	-2.3352356660648268e-18
581	-19905.598190089437	-4.1734432047130945e-18	-6.007767650367468e-18	-2.3391187590587207e-18
582	-19905.435428348206	-4.180410803171609e-18	-6.017817015957191e-18	-2.343004590386027e-18
583	-19905.27266660698	-4.187383650585682e-18	-6.0278739874163324e-18	-2.346893313755032e-18
584	-19905.10990486576	-4.194361979611626e-18	-6.03793887672831e-18	-2.350785082494943e-18
585	-19904.947143124533	-4.201346014346817e-18	-6.048011984765837e-18	-2.3546800439277966e-18
586	-19904.78438138331	-4.208335982703837e-18	-6.058093616664164e-18	-2.3585783487435096e-18
587	-19904.621619642083	-4.215332102917405e-18	-6.068184063988423e-18	-2.362480141846388e-18
588	-19904.45885790086	-4.2223345838924e-18	-6.078283602935818e-18	-2.366385564848983e-18
589	-19904.29609615964	-4.22934362666769e-18	-6.088392502247259e-18	-2.370294751088121e-18
590	-19904.133334418406	-4.2363594273746214e-18	-6.098511025331784e-18	-2.3742078294174593e-18
591	-19903.970572677186	-4.2433821767712955e-18	-6.108639426894708e-18	-2.378124926647883e-18
592	-19903.80781093596	-4.250412057312986e-18	-6.118777940206039e-18	-2.3820461744199333e-18
593	-19903.645049194725	-4.25744924378801e-18	-6.128926794986069e-18	-2.3859716925899506e-18
594	-19903.48228745351	-4.264493902545292e-18	-6.139086209352727e-18	-2.389901595737857e-18
595	-19903.319525712286	-4.271546192122111e-18	-6.149256393075838e-18	-2.393835991168384e-18
596	-19903.156763971056	-4.278606263786456e-18	-6.159437538074261e-18	-2.3977749894986512e-18
597	-19902.994002229836	-4.285674261813533e-18	-6.1696298310085535e-18	-2.401718692618512e-18
598	-19902.83124048861	-4.292750313179204e-18	-6.179833436772928e-18	-2.405667189585481e-18
599	-19902.668478747386	-4.29983455030878e-18	-6.190048521454137e-18	-2.409620579163423e-18
600	-19902.50571700616	-4.3069270850061055e-18	-6.200275222776684e-18	-2.4135789472355275e-18
601	-19902.34295526493	-4.314028027812897e-18	-6.210513682913215e-18	-2.417542372712579e-18
602	-19902.18019352371	-4.3211374724570234e-18	-6.220764016625039e-18	-2.421510928289007e-18
603	-19902.017431782482	-4.3282555147152115e-18	-6.231026342875807e-18	-2.4254846865546164e-18
604	-19901.854670041255	-4.335382229199978e-18	-6.241300750010952e-18	-2.429463708389004e-18
605	-19901.691908300032	-4.342517691619537e-18	-6.251587323351669e-18	-2.4334480598874046e-18
606	-19901.52914655881	-4.349661953008583e-18	-6.261886119502823e-18	-2.4374377865143428e-18
607	-19901.36638481759	-4.35681507404013e-18	-6.2721972133059954e-18	-2.441432934774264e-18
608	-19901.203623076355	-4.36397708998606e-18	-6.282520630557714e-18	-2.4454335494144065e-18
609	-19901.04086133513	-4.371148037235581e-18	-6.292856408161528e-18	-2.4494396663096338e-18
610	-19900.8780995939	-4.378327930478873e-18	-6.303204551872926e-18	-2.4534513090848194e-18
611	-19900.71533785268	-4.3855167901567735e-18	-6.313565075215392e-18	-2.4574685050981548e-18
612	-19900.552576111455	-4.392714612951633e-18	-6.323937956073067e-18	-2.461491269830199e-18
613	-19900.38981437024	-4.3999213970624174e-18	-6.334323176830746e-18	-2.4655196172940885e-18
614	-19900.22705262901	-4.407137114542488e-18	-6.344720686071615e-18	-2.46955354301336e-18
615	-19900.064290887778	-4.414361749141569e-18	-6.355130447427947e-18	-2.473593050855191e-18
616	-19899.901529146562	-4.421595251128207e-18	-6.3655523725994125e-18	-2.4776381296570006e-18
617	-19899.738767405328	-4.4288375835730815e-18	-6.37598639607717e-18	-2.4816887710689923e-18
618	-19899.576005664112	-4.4360886814934435e-18	-6.386432415701649e-18	-2.4857449472852372e-18
619	-19899.413243922878	-4.443348490964583e-18	-6.3968903398633635e-18	-2.489806642065803e-18
620	-19899.25048218165	-4.450616923227634e-18	-6.4073600305451385e-18	-2.4938738159101294e-18
621	-19899.08772044043	-4.457893901795871e-18	-6.417841372695151e-18	-2.497946430896591e-18
622	-19898.9249586992	-4.465179320522109e-18	-6.428334200596224e-18	-2.5020244404479945e-18
623	-19898.76219695798	-4.472473085514635e-18	-6.4388383697843856e-18	-2.506107801244885e-18
624	-19898.59943521675	-4.479775070912008e-18	-6.449353694668812e-18	-2.510196447155203e-18
625	-19898.436673475528	-4.487085165170909e-18	-6.459880009075008e-18	-2.5142903212668108e-18
626	-19898.273911734304	-4.494403224592078e-18	-6.470417100525612e-18	-2.518389348658543e-18
627	-19898.11114999308	-4.501729119029432e-18	-6.480964775768929e-18	-2.5224934622899346e-18
628	-19897.948388251854	-4.509062685941868e-18	-6.491522797650712e-18	-2.526602574233023e-18
629	-19897.78562651063	-4.516403778755979e-18	-6.502090954883111e-18	-2.530716602628847e-18
630	-19897.622864769408	-4.523752218095957e-18	-6.512668986397812e-18	-2.534835449794102e-18
631	-19897.46010302818	-4.531107838258376e-18	-6.523256650622655e-18	-2.538959025894097e-18
632	-19897.297341286958	-4.5384704428649185e-18	-6.533853665669379e-18	-2.543087220060458e-18
633	-19897.134579545724	-4.5458398519768246e-18	-6.54445977463247e-18	-2.5472199293211795e-18
634	-19896.971817804504	-4.553215856923988e-18	-6.555074678681852e-18	-2.551357035166125e-18
635	-19896.80905606328	-4.560598263296167e-18	-6.5656980974118324e-18	-2.5554984291805018e-18
636	-19896.64629432205	-4.5679868401157965e-18	-6.576329704299777e-18	-2.559643975931816e-18
637	-19896.483532580827	-4.575381376389879e-18	-6.586969202648301e-18	-2.5637935501314564e-18
638	-19896.3207708396	-4.5827816312422925e-18	-6.597616247293016e-18	-2.5679470151915692e-18
639	-19896.158009098373	-4.5901873829391025e-18	-6.6082705283688336e-18	-2.5721042375093715e-18
640	-19895.995247357154	-4.597598377795344e-18	-6.618931690402457e-18	-2.5762650651882312e-18
641	-19895.83248561593	-4.605014378807217e-18	-6.6295993950408594e-18	-2.5804293625735744e-18
642	-19895.669723874704	-4.61243512300567e-18	-6.640273273813504e-18	-2.5845969721978358e-18
643	-19895.506962133477	-4.6198603609827e-18	-6.65095298053453e-18	-2.5887677414308698e-18
644	-19895.34420039225	-4.6272898136422194e-18	-6.6616381242083435e-18	-2.5929415030760954e-18
645	-19895.181438651027	-4.634723225324622e-18	-6.672328347430808e-18	-2.5971181032184365e-18
646	-19895.018676909804	-4.642160308591256e-18	-6.68302325041913e-18	-2.601297366763382e-18
647	-19894.855915168573	-4.649600792881989e-18	-6.693722458252377e-18	-2.605479127511602e-18
648	-19894.693153427354	-4.657044387210388e-18	-6.7044255675849264e-18	-2.6096632068358496e-18
649	-19894.53039168613	-4.6644908164474246e-18	-6.71513219410142e-18	-2.613849438793429e-18
650	-19894.367629944903	-4.6719397803154416e-18	-6.725841921410103e-18	-2.6180376392207795e-18
651	-19894.20486820368	-4.679390991072211e-18	-6.736554358021865e-18	-2.6222276241225575e-18
652	-19894.04210646245	-4.686844139473703e-18	-6.747269078810727e-18	-2.6264192001366784e-18
653	-19893.87934472123	-4.6942989413456166e-18	-6.757985688728972e-18	-2.6306121939622613e-18
654	-19893.71658298	-4.70175508544117e-18	-6.768703759820968e-18	-2.6348064110613713e-18
655	-19893.553821238776	-4.70921227304499e-18	-6.779422883099666e-18	-2.639001662990314e-18
656	-19893.391059497553	-4.716670192963289e-18	-6.790142635548956e-18	-2.643197750377621e-18
657	-19893.228297756326	-4.72412854783445e-18	-6.800862606784233e-18	-2.647394488884667e-18
658	-19893.065536015107	-4.7315870205440185e-18	-6.8115823600021194e-18	-2.6515916810859175e-18
659	-19892.902774273876	-4.739045311093074e-18	-6.8223014903216716e-18	-2.655789131864476e-18
660	-19892.740012532642	-4.746503105423112e-18	-6.833019573773875e-18	-2.659986637072349e-18
661	-19892.577250791426	-4.753960103875168e-18	-6.8437362009959625e-18	-2.664184006754373e-18
662	-19892.414489050203	-4.7614159897798754e-18	-6.854450939188062e-18	-2.6683810403716886e-18
663	-19892.251727308976	-4.7688704613458086e-18	-6.865163382102896e-18	-2.672577540588721e-18
664	-19892.08896556775	-4.7763232108225085e-18	-6.87587311363687e-18	-2.676773308008147e-18
665	-19891.926203826526	-4.783773942325022e-18	-6.886579729922381e-18	-2.6809681547276637e-18
666	-19891.763442085303	-4.791222346768122e-18	-6.897282814224576e-18	-2.685161879311668e-18
667	-19891.600680344076	-4.7986681275013255e-18	-6.907981969032395e-18	-2.6893542859702563e-18
668	-19891.43791860285	-4.806110981311309e-18	-6.918676786728765e-18	-2.693545175893853e-18
669	-19891.275156861626	-4.8135506194926985e-18	-6.929366879578491e-18	-2.697734359406906e-18
670	-19891.1123951204	-4.820986749688584e-18	-6.940051855148133e-18	-2.701921644229035e-18
671	-19890.949633379172	-4.828419084835529e-18	-6.950731326572707e-18	-2.7061068430983515e-18
672	-19890.786871637956	-4.83584733958469e-18	-6.961404915896257e-18	-2.710289763273122e-18
673	-19890.624109896722	-4.8432712389844804e-18	-6.972072254561812e-18	-2.7144702234071487e-18
674	-19890.461348155495	-4.850690505538512e-18	-6.982732972718084e-18	-2.7186480383589412e-18
675	-19890.298586414276	-4.858104870430265e-18	-6.993386711669e-18	-2.72282302919153e-18
676	-19890.13582467305	-4.865514067036274e-18	-7.004033118868023e-18	-2.726995015204526e-18
677	-19889.973062931826	-4.8729178392018165e-18	-7.014671855467486e-18	-2.731163822936147e-18
678	-19889.810301190595	-4.880315931813446e-18	-7.025302580563249e-18	-2.7353292830636423e-18
679	-19889.64753944937	-4.8877080968075425e-18	-7.03592496505595e-18	-2.7394912285591346e-18
680	-19889.484777708145	-4.8950940959913075e-18	-7.046538696604872e-18	-2.7436494953777426e-18
681	-19889.322015966925	-4.902473695662591e-18	-7.057143469269887e-18	-2.7478039220552945e-18
682	-19889.1592542257	-4.9098466679610964e-18	-7.067738982152628e-18	-2.7519543537695654e-18
683	-19888.996492484475	-4.917212788452467e-18	-7.078324939274278e-18	-2.7561006376306563e-18
684	-19888.83373074325	-4.924571846702406e-18	-7.088901070202464e-18	-2.760242623202348e-18
685	-19888.670969002025	-4.9319236360162116e-18	-7.09946710514839e-18	-2.764380166884032e-18
686	-19888.508207260802	-4.939267963553152e-18	-7.110022790297373e-18	-2.768513136808932e-18
687	-19888.345445519568	-4.946604636539883e-18	-7.120567871801727e-18	-2.7726414012780397e-18
688	-19888.18268377835	-4.953933477022815e-18	-7.131102123941677e-18	-2.776764830103954e-18
689	-19888.019922037125	-4.961254311403111e-18	-7.141625321582198e-18	-2.7808833012240247e-18
690	-19887.8571602959	-4.96856697817408e-18	-7.152137261287448e-18	-2.7849966950607104e-18
691	-19887.69439855467	-4.975871315135379e-18	-7.162637729139435e-18	-2.789104901131322e-18
692	-19887.531636813444	-4.983167184258649e-18	-7.173126552516471e-18	-2.7932078160008264e-18
693	-19887.36887507222	-4.990454444946579e-18	-7.183603555713859e-18	-2.7973053341792978e-18
694	-19887.206113330998	-4.997732975207996e-18	-7.194068580873905e-18	-2.8013973695420878e-18
695	-19887.043351589768	-5.005002651592851e-18	-7.204521473050134e-18	-2.8054838301355684e-18
696	-19886.880589848544	-5.0122633724458485e-18	-7.214962105939868e-18	-2.8095646389518296e-18
697	-19886.717828107325	-5.019515035005597e-18	-7.225390351018256e-18	-2.8136397189929378e-18
698	-19886.555066366098	-5.0267575552582e-18	-7.23580610974029e-18	-2.8177090007761123e-18
699	-19886.39230462488	-5.033990845714456e-18	-7.24620927568786e-18	-2.8217724157410516e-18
700	-19886.229542883648	-5.041214849047919e-18	-7.256599784007e-18	-2.825829914088838e-18
701	-19886.066781142417	-5.04842950041808e-18	-7.26697755543554e-18	-2.8298814454006214e-18
702	-19885.9040194012	-5.0556347604906404e-18	-7.277342551158277e-18	-2.833926969823004e-18
703	-19885.741257659967	-5.0628305820964966e-18	-7.287694715637724e-18	-2.8379664485552692e-18
704	-19885.57849591875	-5.070016947591775e-18	-7.298034039146521e-18	-2.841999856037028e-18
705	-19885.415734177517	-5.077193832150729e-18	-7.308360502180155e-18	-2.8460271621213026e-18
706	-19885.25297243629	-5.084361233401556e-18	-7.318674113181347e-18	-2.850048353621765e-18
707	-19885.090210695067	-5.09151914709541e-18	-7.32897487200013e-18	-2.8540634221906906e-18
708	-19884.927448953844	-5.0986675984466e-18	-7.339262823405239e-18	-2.858072373487961e-18
709	-19884.764687212624	-5.105806603301579e-18	-7.349538003365704e-18	-2.862075203237455e-18
710	-19884.601925471397	-5.112936204615773e-18	-7.359800480456021e-18	-2.8660719287755264e-18
711	-19884.43916373017	-5.12005643569151e-18	-7.370050308716816e-18	-2.8700625626662048e-18
712	-19884.276401988947	-5.127167362364981e-18	-7.380287591074645e-18	-2.874047133655317e-18
713	-19884.11364024772	-5.134269040239614e-18	-7.390512410533601e-18	-2.8780256699456263e-18
714	-19883.950878506497	-5.141361551334623e-18	-7.400724888148364e-18	-2.881998214520882e-18
715	-19883.788116765274	-5.148444967630637e-18	-7.410925129983793e-18	-2.885964805277482e-18
716	-19883.625355024047	-5.155519396489756e-18	-7.42111329219209e-18	-2.8899255007874224e-18
717	-19883.46259328282	-5.1625849309673386e-18	-7.431289509167189e-18	-2.8938803527674886e-18
718	-19883.299831541597	-5.1696416961163635e-18	-7.441453960432023e-18	-2.8978294318007044e-18
719	-19883.137069800367	-5.17668980290146e-18	-7.451606800281804e-18	-2.9017728055211164e-18
720	-19882.97430805914	-5.183729390876406e-18	-7.461748225340326e-18	-2.9057105564124858e-18
721	-19882.81154631792	-5.190760591411611e-18	-7.471878427473543e-18	-2.9096427553496786e-18
722	-19882.648784576693	-5.197783564415499e-18	-7.481997632664567e-18	-2.913569496166431e-18
723	-19882.48602283547	-5.204798460076262e-18	-7.492106044370658e-18	-2.917490875781866e-18
724	-19882.323261094243	-5.211805452103064e-18	-7.502203904277457e-18	-2.9214069999286714e-18
725	-19882.16049935302	-5.218804705023463e-18	-7.512291444029342e-18	-2.925317966017584e-18
726	-19881.9977376118	-5.225796414983825e-18	-7.52236893421536e-18	-2.9292238957522906e-18
727	-19881.83497587057	-5.232780760565844e-18	-7.532436623846894e-18	-2.9331248972847935e-18
728	-19881.672214129343	-5.23975795036091e-18	-7.542494802816568e-18	-2.937021097905253e-18
729	-19881.509452388123	-5.246728181222224e-18	-7.552543740194881e-18	-2.9409126222495664e-18
730	-19881.346690646893	-5.253691674477906e-18	-7.562583743232865e-18	-2.9447996057229472e-18
731	-19881.18392890567	-5.2606486405844894e-18	-7.57261509917095e-18	-2.9486821819980285e-18
732	-19881.021167164443	-5.267599318395615e-18	-7.582638133957097e-18	-2.952560502834134e-18
733	-19880.85840542322	-5.27454392843559e-18	-7.5926531523367e-18	-2.956434704534481e-18
734	-19880.695643681993	-5.281482720409962e-18	-7.60266049581508e-18	-2.960304945004845e-18
735	-19880.53288194077	-5.2884159327273096e-18	-7.612660490004901e-18	-2.9641713754497184e-18
736	-19880.370120199543	-5.295343822399463e-18	-7.622653484586158e-18	-2.968034160212767e-18
737	-19880.20735845832	-5.302266635111747e-18	-7.63263981440892e-18	-2.9718934558145734e-18
738	-19880.044596717093	-5.3091846436629254e-18	-7.642619855345541e-18	-2.9757494319803094e-18
739	-19879.881834975866	-5.316098106339962e-18	-7.652593956830763e-18	-2.979602255849161e-18
740	-19879.719073234643	-5.323007299353285e-18	-7.662562494495968e-18	-2.983452104210602e-18
741	-19879.556311493412	-5.329912490876833e-18	-7.672525829814097e-18	-2.9872991519395696e-18
742	-19879.393549752192	-5.336813968266026e-18	-7.682484355845559e-18	-2.991143580686493e-18
743	-19879.23078801097	-5.343712004757608e-18	-7.692438445467227e-18	-2.9949855640479886e-18
744	-19879.068026269742	-5.3506068925279926e-18	-7.702388490802409e-18	-2.9988252942535762e-18
745	-19878.90526452852	-5.357498911778239e-18	-7.71233487210536e-18	-3.002662951451118e-18
746	-19878.74250278729	-5.3643883629665045e-18	-7.722277996012831e-18	-3.006498729920177e-18
747	-19878.579741046062	-5.3712755330453946e-18	-7.732218252122568e-18	-3.010332813968222e-18
748	-19878.416979304842	-5.378160724178794e-18	-7.74215604781219e-18	-3.014165400545398e-18
749	-19878.254217563615	-5.385044226811329e-18	-7.752091773836812e-18	-3.017996679785846e-18
750	-19878.091455822392	-5.391926346555633e-18	-7.76202584440995e-18	-3.0218268487013162e-18
751	-19877.92869408117	-5.398807379301159e-18	-7.771958658081358e-18	-3.025656100520959e-18
752	-19877.76593233994	-5.4056876298992135e-18	-7.781890625104906e-18	-3.029484634693521e-18
753	-19877.60317059872	-5.412567392581581e-18	-7.791822144413911e-18	-3.0333126407492517e-18
754	-19877.44040885749	-5.4194469754347505e-18	-7.801753629297436e-18	-3.0371403215720648e-18
755	-19877.27764711626	-5.426326675888301e-18	-7.81168548140014e-18	-3.040967870376462e-18
756	-19877.114885375042	-5.433206798932557e-18	-7.82161811018337e-18	-3.0447954876817444e-18
757	-19876.95212363381	-5.440087640455243e-18	-7.831551910260585e-18	-3.0486233706498998e-18
758	-19876.789361892595	-5.446969503711252e-18	-7.841487294110968e-18	-3.0524517133115366e-18
759	-19876.62660015136	-5.453852685052583e-18	-7.851424659455451e-18	-3.0562807106497143e-18
760	-19876.463838410145	-5.460737484099469e-18	-7.86136440487399e-18	-3.0601105633249474e-18
761	-19876.30107666891	-5.467624190612161e-18	-7.871306921243345e-18	-3.063941459980977e-18
762	-19876.138314927688	-5.474513099600492e-18	-7.881252605808775e-18	-3.0677735933922085e-18
763	-19875.975553186465	-5.481404500414502e-18	-7.89120184575675e-18	-3.071607155072254e-18
764	-19875.81279144524	-5.488298682137865e-18	-7.901155026298479e-18	-3.0754423379772506e-18
765	-19875.65002970402	-5.495195926827602e-18	-7.911112526327461e-18	-3.0792793273277435e-18
766	-19875.487267962788	-5.502096514757886e-18	-7.921074723675104e-18	-3.083118305840667e-18
767	-19875.32450622157	-5.509000724678704e-18	-7.931041992245238e-18	-3.0869594571121698e-18
768	-19875.161744480338	-5.51590883096669e-18	-7.941014692009616e-18	-3.090802969923765e-18
769	-19874.99898273912	-5.522821099443884e-18	-7.950993180564646e-18	-3.094649018323122e-18
770	-19874.836220997888	-5.529737795352239e-18	-7.960977814163289e-18	-3.0984977765411894e-18
771	-19874.673459256665	-5.536659181447469e-18	-7.970968945882063e-18	-3.1023494170128752e-18
772	-19874.51069751544	-5.543585510619918e-18	-7.980966912139908e-18	-3.1062041090999274e-18
773	-19874.34793577421	-5.55051703294607e-18	-7.990972044538894e-18	-3.1100620213532465e-18
774	-19874.185174032988	-5.5574539943205166e-18	-8.00098467134604e-18	-3.1139233172949935e-18
775	-19874.02241229176	-5.564396637034564e-18	-8.011005118398843e-18	-3.1177881556702864e-18
776	-19873.859650550534	-5.571345187667551e-18	-8.021033686371257e-18	-3.1216566889638466e-18
777	-19873.696888809314	-5.5782998750046096e-18	-8.03107067820295e-18	-3.125529071806269e-18
778	-19873.53412706809	-5.585260919157776e-18	-8.041116388123176e-18	-3.1294054501923756e-18
779	-19873.371365326864	-5.592228540410495e-18	-8.05117111144514e-18	-3.1332859693758484e-18
780	-19873.208603585637	-5.599202941618721e-18	-8.061235111717534e-18	-3.137170771519909e-18
781	-19873.045841844418	-5.606184325488141e-18	-8.071308659126234e-18	-3.1410599918500496e-18
782	-19872.883080103198	-5.6131728814696095e-18	-8.081392010384645e-18	-3.1449537525545736e-18
783	-19872.720318361968	-5.620168800251073e-18	-8.091485421784864e-18	-3.1488521787172807e-18
784	-19872.557556620734	-5.627172255305631e-18	-8.101589117551797e-18	-3.1527553930594635e-18
785	-19872.394794879518	-5.634183424732137e-18	-8.111703333633941e-18	-3.156663515830333e-18
786	-19872.232033138287	-5.6412024686679594e-18	-8.121828280950004e-18	-3.160576656385915e-18
787	-19872.069271397064	-5.6482295454982776e-18	-8.131964170096879e-18	-3.164494920899677e-18
788	-19871.906509655837	-5.655264797932753e-18	-8.142111189499108e-18	-3.1684184063663978e-18
789	-19871.743747914607	-5.662308370930389e-18	-8.152269531289986e-18	-3.172347210570792e-18
790	-19871.580986173387	-5.669360387612161e-18	-8.162439358709383e-18	-3.1762814165149394e-18
791	-19871.41822443216	-5.676420978899593e-18	-8.17262084411531e-18	-3.180221113683875e-18
792	-19871.25546269094	-5.68349024973479e-18	-8.182814124358788e-18	-3.184166375110791e-18
793	-19871.09270094971	-5.690568309984179e-18	-8.193019343534761e-18	-3.1881172764335973e-18
794	-19870.929939208487	-5.697655253657575e-18	-8.203236623832402e-18	-3.192073883482749e-18
795	-19870.767177467267	-5.70475117829485e-18	-8.213466094709885e-18	-3.196036261879814e-18
796	-19870.604415726044	-5.711856154214368e-18	-8.223707842750115e-18	-3.2000044656786207e-18
797	-19870.441653984806	-5.71897025831479e-18	-8.2339619709282e-18	-3.2039785457013813e-18
798	-19870.278892243587	-5.7260935400414964e-18	-8.244228544189902e-18	-3.20795853589309e-18
799	-19870.116130502363	-5.733226060249045e-18	-8.254507643736092e-18	-3.2119444767619986e-18
800	-19869.953368761137	-5.740367853679796e-18	-8.264799307276342e-18	-3.2159364000832505e-18
801	-19869.79060701991	-5.7475189609711495e-18	-8.275103585042431e-18	-3.219934336899868e-18
802	-19869.627845278686	-5.7546794000437165e-18	-8.285420497637006e-18	-3.2239383024504264e-18
803	-19869.46508353746	-5.761849195817401e-18	-8.295750079817828e-18	-3.2279483118169755e-18
804	-19869.302321796236	-5.7690283463677886e-18	-8.30609232146761e-18	-3.2319643712679658e-18
805	-19869.13956005501	-5.776216853954042e-18	-8.316447221563868e-18	-3.2359864863442157e-18
806	-19868.976798313786	-5.783414693370314e-18	-8.326814750003032e-18	-3.2400146367375963e-18
807	-19868.81403657256	-5.7906218554299615e-18	-8.337194889241525e-18	-3.244048821618397e-18
808	-19868.651274831333	-5.797838299810936e-18	-8.347587578429472e-18	-3.248089021192399e-18
809	-19868.488513090113	-5.805063993911141e-18	-8.357992770681132e-18	-3.25213521714115e-18
810	-19868.325751348882	-5.812298880135733e-18	-8.368410386270387e-18	-3.2561873740010797e-18
811	-19868.162989607656	-5.8195429105549226e-18	-8.378840359551483e-18	-3.260245461558362e-18
812	-19868.000227866432	-5.826796005942943e-18	-8.389282578317831e-18	-3.2643094335680553e-18
813	-19867.83746612521	-5.8340580995519275e-18	-8.399736951569771e-18	-3.268379247534084e-18
814	-19867.674704383982	-5.841329095937174e-18	-8.41020334601362e-18	-3.2724548458607265e-18
815	-19867.51194264276	-5.8486089113515894e-18	-8.420681647596834e-18	-3.2765361751063444e-18
816	-19867.34918090153	-5.855897434119951e-18	-8.431171702074036e-18	-3.2806231661658664e-18
817	-19867.186419160313	-5.863194558883766e-18	-8.44167336492339e-18	-3.284715752844141e-18
818	-19867.023657419086	-5.870500158268559e-18	-8.452186462164832e-18	-3.288813854372287e-18
819	-19866.86089567786	-5.877814113449653e-18	-8.462710832821628e-18	-3.2929173940776794e-18
820	-19866.698133936636	-5.885136278870885e-18	-8.473246279458981e-18	-3.2970262782827875e-18
821	-19866.53537219541	-5.8924665210889924e-18	-8.483792618007247e-18	-3.3011404241707378e-18
822	-19866.372610454182	-5.899804674753272e-18	-8.494349619864665e-18	-3.3052597296418794e-18
823	-19866.209848712962	-5.907150587015377e-18	-8.504917078204454e-18	-3.309384095826299e-18
824	-19866.047086971732	-5.9145040839306395e-18	-8.515494758360753e-18	-3.313513409500526e-18
825	-19865.88432523051	-5.921864997879256e-18	-8.526082431208335e-18	-3.317647564550177e-18
826	-19865.721563489282	-5.929233137935353e-18	-8.53667983528033e-18	-3.321786440590376e-18
827	-19865.55880174806	-5.9366083213656036e-18	-8.547286724337929e-18	-3.325929918393279e-18
828	-19865.39604000683	-5.943990341223947e-18	-8.557902817550163e-18	-3.330077864897731e-18
829	-19865.2332782656	-5.951379002340702e-18	-8.568527849528072e-18	-3.3342301551533315e-18
830	-19865.07051652438	-5.9587740858500805e-18	-8.579161522104252e-18	-3.3383866495959093e-18
831	-19864.90775478316	-5.966175381168744e-18	-8.589803549232426e-18	-3.342547213105061e-18
832	-19864.74499304193	-5.973582657366312e-18	-8.600453619019728e-18	-3.3467116957128956e-18
833	-19864.582231300705	-5.9809956950708434e-18	-8.611111430645343e-18	-3.3508799594963437e-18
834	-19864.419469559485	-5.988414250799148e-18	-8.621776650956091e-18	-3.355051850642204e-18
835	-19864.256707818262	-5.995838086951411e-18	-8.632448960159445e-18	-3.3592272137433758e-18
836	-19864.093946077035	-6.003266951747273e-18	-8.643128019824313e-18	-3.3634058836702325e-18
837	-19863.931184335812	-6.010700601540081e-18	-8.653813498660267e-18	-3.367587704419894e-18
838	-19863.768422594578	-6.0181387743577956e-18	-8.664505037916494e-18	-3.371772510799097e-18
839	-19863.60566085336	-6.025581214935051e-18	-8.675202290902992e-18	-3.375960138967111e-18
840	-19863.442899112128	-6.0330276515243625e-18	-8.685904890168804e-18	-3.3801504128799217e-18
841	-19863.28013737091	-6.040477820346769e-18	-8.696612476578892e-18	-3.3843431641146466e-18
842	-19863.11737562968	-6.0479314446074345e-18	-8.707324672209218e-18	-3.3885382170056507e-18
843	-19862.95461388845	-6.055388248971971e-18	-8.718041107109928e-18	-3.3927353908340145e-18
844	-19862.79185214723	-6.062847948151498e-18	-8.728761395026417e-18	-3.396934501276578e-18
845	-19862.629090406004	-6.070310266496304e-18	-8.739485159264848e-18	-3.40113537372776e-18
846	-19862.466328664785	-6.0777749122703566e-18	-8.750212003023055e-18	-3.4053378215176578e-18
847	-19862.303566923558	-6.085241597220486e-18	-8.760941532970492e-18	-3.4095416614704808e-18
848	-19862.14080518233	-6.0927100281642646e-18	-8.771673356968442e-18	-3.4137466993600873e-18
849	-19861.978043441104	-6.100179916853537e-18	-8.782407082310642e-18	-3.4179527513964334e-18
850	-19861.81528169988	-6.107650964145484e-18	-8.793142296914997e-18	-3.4221596313759706e-18
851	-19861.652519958658	-6.11512287484392e-18	-8.803878601794502e-18	-3.4263671478933376e-18
852	-19861.489758217434	-6.122595347289017e-18	-8.814615590677187e-18	-3.430575103900847e-18
853	-19861.326996476208	-6.130068088419236e-18	-8.82535286309658e-18	-3.4347833137418926e-18
854	-19861.16423473498	-6.137540797049568e-18	-8.836090006495794e-18	-3.438991587603341e-18
855	-19861.001472993757	-6.14501317113173e-18	-8.84682660988317e-18	-3.4431997323802894e-18
856	-19860.838711252523	-6.152484914622671e-18	-8.857562275547032e-18	-3.4474075536983092e-18
857	-19860.6759495113	-6.159955727413927e-18	-8.868296592458936e-18	-3.4516148623689187e-18
858	-19860.513187770077	-6.167425308581844e-18	-8.879029148841476e-18	-3.455821468322213e-18
859	-19860.350426028854	-6.174893357701149e-18	-8.889759538374904e-18	-3.4600271770273944e-18
860	-19860.18766428763	-6.1823595786813396e-18	-8.90048735815655e-18	-3.4642317992061295e-18
861	-19860.024902546404	-6.189823676001032e-18	-8.911212207155966e-18	-3.468435144846098e-18
862	-19859.862140805177	-6.197285355334083e-18	-8.921933687375133e-18	-3.472637023293033e-18
863	-19859.69937906396	-6.2047443235947884e-18	-8.932651393043636e-18	-3.476837254145941e-18
864	-19859.536617322727	-6.2122002923594866e-18	-8.943364933133911e-18	-3.4810356515850616e-18
865	-19859.373855581503	-6.2196529719270966e-18	-8.954073915389702e-18	-3.4852320284644915e-18
866	-19859.211093840284	-6.227102079426319e-18	-8.964777953022352e-18	-3.4894262058302866e-18
867	-19859.048332099053	-6.234547328381216e-18	-8.975476652528863e-18	-3.49361800423357e-18
868	-19858.885570357834	-6.2419884423122705e-18	-8.986169642567988e-18	-3.4978072420565535e-18
869	-19858.722808616603	-6.249425144978276e-18	-8.996856546864075e-18	-3.501993743092478e-18
870	-19858.560046875373	-6.2568571689178084e-18	-9.007536994965796e-18	-3.506177342869821e-18
871	-19858.397285134157	-6.264284239458651e-18	-9.018210612566429e-18	-3.510357866350873e-18
872	-19858.234523392926	-6.2717061001281546e-18	-9.028877053129653e-18	-3.514535147126656e-18
873	-19858.071761651707	-6.279122489693263e-18	-9.03953595983694e-18	-3.518709019549586e-18
874	-19857.90899991048	-6.286533156792556e-18	-9.050186991458365e-18	-3.5228793221267456e-18
875	-19857.746238169246	-6.293937848033495e-18	-9.060829799944886e-18	-3.527045896122103e-18
876	-19857.583476428026	-6.3013363271215945e-18	-9.071464061283219e-18	-3.53120859295997e-18
877	-19857.4207146868	-6.3087283501619895e-18	-9.082089443951177e-18	-3.535367256372801e-18
878	-19857.257952945576	-6.316113690599097e-18	-9.092705640815838e-18	-3.539521740382357e-18
879	-19857.095191204353	-6.3234921159895734e-18	-9.103312328913331e-18	-3.5436719030658155e-18
880	-19856.93242946313	-6.330863414117719e-18	-9.113909221021091e-18	-3.5478176072143464e-18
881	-19856.769667721903	-6.3382273674785836e-18	-9.124496023956048e-18	-3.55195871100112e-18
882	-19856.60690598068	-6.3455837742925835e-18	-9.135072461793111e-18	-3.556095086792056e-18
883	-19856.444144239453	-6.3529324291315695e-18	-9.145638248818561e-18	-3.560226609444578e-18
884	-19856.281382498222	-6.360273147851443e-18	-9.156193135248579e-18	-3.564353160454307e-18
885	-19856.118620757003	-6.367605737450084e-18	-9.166736861736242e-18	-3.568474613163925e-18
886	-19855.955859015776	-6.3749300286111745e-18	-9.177269194225639e-18	-3.57259086299671e-18
887	-19855.793097274553	-6.382245845285832e-18	-9.187789892746701e-18	-3.576701797824963e-18
888	-19855.63033553333	-6.389553034809219e-18	-9.198298749701814e-18	-3.5808073199166236e-18
889	-19855.4675737921	-6.396851438566617e-18	-9.208795543494595e-18	-3.58490733363864e-18
890	-19855.30481205088	-6.404140915404628e-18	-9.219280085124161e-18	-3.589001745685095e-18
891	-19855.14205030965	-6.41142131964072e-18	-9.229752175873391e-18	-3.593090463408049e-18
892	-19854.979288568422	-6.4186925348735124e-18	-9.240211659201438e-18	-3.597173410545588e-18
893	-19854.8165268272	-6.4259544339328154e-18	-9.250658361033136e-18	-3.601250506832495e-18
894	-19854.653765085975	-6.4332069175928776e-18	-9.261092144741222e-18	-3.605321690444533e-18
895	-19854.491003344756	-6.440449875500844e-18	-9.271512858456392e-18	-3.6093868925452976e-18
896	-19854.328241603525	-6.44768322014456e-18	-9.281920382006347e-18	-3.613446058282773e-18
897	-19854.165479862295	-6.454906864579473e-18	-9.292314600982016e-18	-3.61749912817693e-18
898	-19854.00271812108	-6.462120745994763e-18	-9.302695433543159e-18	-3.6215460584463665e-18
899	-19853.83995637985	-6.4693247907678414e-18	-9.31306277114952e-18	-3.625586810386162e-18
900	-19853.677194638625	-6.476518955250743e-18	-9.323416556561022e-18	-3.629621353940464e-18
901	-19853.514432897402	-6.483703185406467e-18	-9.333756721454009e-18	-3.633649649358924e-18
902	-19853.35167115618	-6.490877456050652e-18	-9.344083230650612e-18	-3.637671681450692e-18
903	-19853.18890941495	-6.498041736100621e-18	-9.354396041760747e-18	-3.641687430440495e-18
904	-19853.02614767373	-6.505196020568826e-18	-9.364695149675394e-18	-3.645696891462257e-18
905	-19852.863385932502	-6.512340297388789e-18	-9.37498054095829e-18	-3.649700053819288e-18
906	-19852.70062419128	-6.519474578497732e-18	-9.385252232359019e-18	-3.653696924636445e-18
907	-19852.537862450048	-6.5265988725330185e-18	-9.395510234785994e-18	-3.6576875102800426e-18
908	-19852.375100708825	-6.533713217329678e-18	-9.405754604178727e-18	-3.661671830480629e-18
909	-19852.2123389676	-6.5408176396380005e-18	-9.415985377087801e-18	-3.665649902188199e-18
910	-19852.049577226368	-6.547912194115169e-18	-9.426202630160608e-18	-3.66962175806973e-18
911	-19851.886815485148	-6.554996930601229e-18	-9.436406436412761e-18	-3.673587424789698e-18
912	-19851.72405374392	-6.562071922045144e-18	-9.446596895060718e-18	-3.677546949029569e-18
913	-19851.561292002698	-6.569137237643487e-18	-9.456774104084475e-18	-3.681500371202499e-18
914	-19851.398530261475	-6.576192974628164e-18	-9.466938199940792e-18	-3.685447749315537e-18
915	-19851.23576852025	-6.583239225026836e-18	-9.477089306223495e-18	-3.689389143830176e-18
916	-19851.073006779025	-6.590276102832517e-18	-9.487227583218155e-18	-3.6933246224468786e-18
917	-19850.910245037798	-6.597303716995616e-18	-9.497353182179355e-18	-3.697254251811878e-18
918	-19850.747483296575	-6.60432220436757e-18	-9.507466292452073e-18	-3.701178116283066e-18
919	-19850.584721555348	-6.611331694356892e-18	-9.517567096542175e-18	-3.705096292171608e-18
920	-19850.421959814124	-6.618332338475329e-18	-9.527655802767943e-18	-3.7090088741827156e-18
921	-19850.259198072894	-6.625324287567037e-18	-9.537732618375181e-18	-3.7129159567588926e-18
922	-19850.096436331674	-6.632307714267885e-18	-9.54779778536267e-18	-3.7168176431731006e-18
923	-19849.93367459045	-6.6392827904879594e-18	-9.557851539433995e-18	-3.7207140415419236e-18
924	-19849.77091284922	-6.646249709221829e-18	-9.567894147226457e-18	-3.724605271217202e-18
925	-19849.608151108	-6.653208656701769e-18	-9.577925869833919e-18	-3.7284914435696195e-18
926	-19849.445389366767	-6.660159838574667e-18	-9.587946988864079e-18	-3.732372688285255e-18
927	-19849.282627625547	-6.667103463354313e-18	-9.597957793458946e-18	-3.7362491332496796e-18
928	-19849.11986588432	-6.674039758147909e-18	-9.60795859757285e-18	-3.740120918722967e-18
929	-19848.9571041431	-6.680968946363109e-18	-9.617949709006204e-18	-3.743988183720014e-18
930	-19848.794342401874	-6.687891270112024e-18	-9.62793146312296e-18	-3.747851077101089e-18
931	-19848.631580660644	-6.694806971440989e-18	-9.637904195665578e-18	-3.7517097472164004e-18
932	-19848.468818919424	-6.701716307482285e-18	-9.64786826163153e-18	-3.755564353333039e-18
933	-19848.306057178204	-6.708619533439064e-18	-9.65782401222793e-18	-3.759415054650198e-18
934	-19848.143295436974	-6.715516922049665e-18	-9.667771825981548e-18	-3.763262018117782e-18
935	-19847.980533695743	-6.722408744910272e-18	-9.677712079966982e-18	-3.767105409853563e-18
936	-19847.817771954524	-6.729295285150475e-18	-9.687645163992607e-18	-3.7709454063083444e-18
937	-19847.655010213293	-6.736176830174395e-18	-9.697571472723642e-18	-3.774782187625148e-18
938	-19847.49224847207	-6.743053678755895e-18	-9.70749141790835e-18	-3.77861593960344e-18
939	-19847.329486730847	-6.749926128631226e-18	-9.717405412132435e-18	-3.782446845130015e-18
940	-19847.16672498962	-6.756794486976056e-18	-9.727313880662248e-18	-3.786275093289862e-18
941	-19847.003963248397	-6.763659063275136e-18	-9.73721725043081e-18	-3.7901008761194635e-18
942	-19846.84120150717	-6.770520179182922e-18	-9.747115963347545e-18	-3.793924395018299e-18
943	-19846.678439765947	-6.777378155276418e-18	-9.757010465304132e-18	-3.797745845248706e-18
944	-19846.51567802472	-6.7842333160155005e-18	-9.766901204347404e-18	-3.8015654276835976e-18
945	-19846.352916283493	-6.791085990921238e-18	-9.776788635331742e-18	-3.805383346510734e-18
946	-19846.19015454227	-6.797936517460796e-18	-9.786673218683433e-18	-3.809199816238158e-18
947	-19846.027392801054	-6.804785234868843e-18	-9.796555428247084e-18	-3.8130150414906016e-18
948	-19845.864631059812	-6.811632482617691e-18	-9.806435732240619e-18	-3.816829232994762e-18
949	-19845.701869318596	-6.8184786033656586e-18	-9.816314599055203e-18	-3.820642607676114e-18
950	-19845.539107577373	-6.8253239424069825e-18	-9.826192509572552e-18	-3.824455375241414e-18
951	-19845.376345836143	-6.8321688485665415e-18	-9.836069944821613e-18	-3.82826775231147e-18
952	-19845.213584094916	-6.839013667448199e-18	-9.845947383114663e-18	-3.832079951781736e-18
953	-19845.05082235369	-6.845858754761592e-18	-9.855825316751718e-18	-3.835892192771466e-18
954	-19844.888060612473	-6.8527044626465585e-18	-9.865704227246128e-18	-3.839704698046989e-18
955	-19844.725298871243	-6.859551142032103e-18	-9.875584599669385e-18	-3.8435176843948194e-18
956	-19844.56253713002	-6.866399140595633e-18	-9.885466915795447e-18	-3.847331365395818e-18
957	-19844.399775388796	-6.873248813923752e-18	-9.895351664997112e-18	-3.851145962850392e-18
958	-19844.237013647566	-6.880100510860608e-18	-9.905239331113849e-18	-3.854961690607366e-18
959	-19844.074251906346	-6.886954583508257e-18	-9.915130403223547e-18	-3.858778763792967e-18
960	-19843.911490165123	-6.893811377884338e-18	-9.92502535377287e-18	-3.8625974019958056e-18
961	-19843.748728423892	-6.9006712432991516e-18	-9.934924666048413e-18	-3.866417820549891e-18
962	-19843.585966682665	-6.90753452043349e-18	-9.94482881053868e-18	-3.870240230328301e-18
963	-19843.423204941442	-6.914401555020689e-18	-9.954738270486616e-18	-3.874064839554763e-18
964	-19843.260443200215	-6.92127267933632e-18	-9.964653503979213e-18	-3.8778918546934275e-18
965	-19843.097681458992	-6.928148231130305e-18	-9.974574975817787e-18	-3.881721486442822e-18
966	-19842.934919717765	-6.93502853931178e-18	-9.984503139258093e-18	-3.8855539393654665e-18
967	-19842.772157976542	-6.941913937290586e-18	-9.994438455987694e-18	-3.889389418593479e-18
968	-19842.609396235322	-6.948804736823017e-18	-1.0004381364279598e-17	-3.893228109366436e-18
969	-19842.446634494092	-6.955701258748086e-18	-1.0014332303638227e-17	-3.897070213857945e-18
970	-19842.28387275287	-6.962603814586693e-18	-1.0024291699306173e-17	-3.900915929867213e-18
971	-19842.121111011646	-6.969512716081463e-18	-1.0034259988777914e-17	-3.9047654433850114e-18
972	-19841.958349270415	-6.976428252914628e-18	-1.0044237571794458e-17	-3.908618934034799e-18
973	-19841.795587529195	-6.983350723448104e-18	-1.005422486290885e-17	-3.912476583987358e-18
974	-19841.63282578797	-6.990280406590777e-18	-1.0064222250271699e-17	-3.916338562909855e-18
975	-19841.470064046738	-6.997217588775391e-18	-1.0074230130228288e-17	-3.9202050473224946e-18
976	-19841.30730230552	-7.00416253513244e-18	-1.0084248870665572e-17	-3.924076199599309e-18
977	-19841.144540564288	-7.011115514711917e-18	-1.0094278844241653e-17	-3.927952185182182e-18
978	-19840.98177882307	-7.018076774928843e-18	-1.010432039180406e-17	-3.931833158053625e-18
979	-19840.819017081838	-7.025046566168437e-18	-1.0114373864677356e-17	-3.935719267659519e-18
980	-19840.65625534061	-7.032025122083033e-18	-1.0124439585596046e-17	-3.939610658570021e-18
981	-19840.493493599388	-7.039012679584282e-18	-1.013451788354862e-17	-3.943507475619946e-18
982	-19840.330731858165	-7.046009447179148e-18	-1.0144609051080641e-17	-3.947409843277655e-18
983	-19840.167970116945	-7.053015640349885e-18	-1.0154713387978429e-17	-3.951317892721341e-18
984	-19840.00520837572	-7.06003145216443e-18	-1.0164831158051024e-17	-3.9552317462778375e-18
985	-19839.842446634488	-7.06705707674583e-18	-1.0174962633220173e-17	-3.9591515202714876e-18
986	-19839.679684893268	-7.074092687307316e-18	-1.0185108057313463e-17	-3.96307731730117e-18
987	-19839.516923152038	-7.081138461776144e-18	-1.0195267677453163e-17	-3.9670092460991255e-18
988	-19839.354161410818	-7.088194544636617e-18	-1.0205441695731388e-17	-3.970947393541845e-18
989	-19839.191399669595	-7.095261088307381e-18	-1.0215630325629062e-17	-3.974891850985699e-18
990	-19839.028637928364	-7.102338220844149e-18	-1.022583374540625e-17	-3.978842696282047e-18
991	-19838.865876187137	-7.109426073301356e-18	-1.0236052137236128e-17	-3.982800009366583e-18
992	-19838.703114445918	-7.116524750112305e-18	-1.0246285646162365e-17	-3.986763854062246e-18
993	-19838.540352704687	-7.123634356487591e-18	-1.0256534419486924e-17	-3.990734293488258e-18
994	-19838.37759096346	-7.130754972355837e-18	-1.0266798569701918e-17	-3.994711375009757e-18
995	-19838.214829222237	-7.1378866801899e-18	-1.0277078214424177e-17	-3.9986951459556235e-18
996	-19838.05206748101	-7.145029534686997e-18	-1.0287373428285715e-17	-4.00268564108828e-18
997	-19837.88930573979	-7.15218359430901e-18	-1.029768429369719e-17	-4.006682894920832e-18
998	-19837.726543998568	-7.159348890935996e-18	-1.0308010856398827e-17	-4.010686925473166e-18
999	-19837.563782257337	-7.166525460979988e-18	-1.0318353165336794e-17	-4.014697756623182e-18
1000	-19837.40102051612	-7.17371330831072e-18	-1.0328711225855638e-17	-4.018715390765803e-18
1001	-19837.238258774887	-7.180912438032582e-18	-1.0339085044394624e-17	-4.02273983167054e-18
1002	-19837.075497033667	-7.188122834758513e-18	-1.0349474602785237e-17	-4.02677106673179e-18
1003	-19836.91273529244	-7.195344482993858e-18	-1.035987987858172e-17	-4.030809087405995e-18
1004	-19836.74997355121	-7.202577337824938e-18	-1.0370300808332696e-17	-4.0348538673171804e-18
1005	-19836.58721180999	-7.209821359030872e-18	-1.0380737334618175e-17	-4.0389053834435685e-18
1006	-19836.424450068767	-7.217076477624754e-18	-1.0391189358306082e-17	-4.0429635969434264e-18
1007	-19836.261688327533	-7.224342627684303e-18	-1.0401656789633017e-17	-4.0470284657355886e-18
1008	-19836.098926586317	-7.231619715944616e-18	-1.0412139495631179e-17	-4.0510999362580536e-18
1009	-19835.936164845087	-7.238907648850017e-18	-1.0422637344483757e-17	-4.055177953216277e-18
1010	-19835.773403103867	-7.24620631160303e-18	-1.0433150176286128e-17	-4.0592624469199335e-18
1011	-19835.61064136264	-7.253515587354289e-18	-1.044367782277019e-17	-4.0633533519383884e-18
1012	-19835.447879621406	-7.260835336442852e-18	-1.0454220084121203e-17	-4.067450588764501e-18
1013	-19835.28511788019	-7.268165417600724e-18	-1.0464776765302287e-17	-4.071554069899161e-18
1014	-19835.12235613896	-7.275505667942249e-18	-1.0475347633998114e-17	-4.075663701886384e-18
1015	-19834.959594397737	-7.282855924973088e-18	-1.0485932457324117e-17	-4.079779392622059e-18
1016	-19834.796832656517	-7.290216000684095e-18	-1.0496530971123991e-17	-4.083901030244199e-18
1017	-19834.63407091529	-7.297585710423302e-18	-1.050714291061061e-17	-4.088028510235995e-18
1018	-19834.47130917406	-7.304964846482614e-18	-1.0517767982715632e-17	-4.092161710249595e-18
1019	-19834.30854743284	-7.312353200049868e-18	-1.0528405888730322e-17	-4.096300511369414e-18
1020	-19834.145785691613	-7.319750541914206e-18	-1.0539056304192553e-17	-4.10044477963586e-18
1021	-19833.983023950386	-7.32715664118662e-18	-1.0549718901299036e-17	-4.104594381074205e-18
1022	-19833.820262209163	-7.334571252663153e-18	-1.0560393328119264e-17	-4.108749177207042e-18
1023	-19833.657500467936	-7.341994124157844e-18	-1.0571079224102322e-17	-4.112909024213365e-18
1024	-19833.494738726713	-7.349424989740817e-18	-1.0581776218013014e-17	-4.11707376146862e-18
1025	-19833.33197698549	-7.356863581579027e-18	-1.0592483924160692e-17	-4.1212432389973634e-18
1026	-19833.16921524426	-7.364309611007347e-18	-1.0603201925883815e-17	-4.1254172961308794e-18
1027	-19833.00645350304	-7.371762790193534e-18	-1.0613929815855587e-17	-4.129595764531482e-18
1028	-19832.84369176181	-7.379222819391294e-18	-1.0624667168057594e-17	-4.1337784707249936e-18
1029	-19832.680930020582	-7.386689392057192e-18	-1.0635413542243078e-17	-4.137965241871307e-18
1030	-19832.51816827936	-7.394162191750439e-18	-1.0646168485779696e-17	-4.142155897721182e-18
1031	-19832.35540653814	-7.40164089839963e-18	-1.065693154027602e-17	-4.146350256523239e-18
1032	-19832.19264479691	-7.409125179788807e-18	-1.066770223003102e-17	-4.150548129546594e-18
1033	-19832.02988305569	-7.416614701053031e-18	-1.0678480080188962e-17	-4.1547493219171e-18
1034	-19831.867121314455	-7.42410912065033e-18	-1.0689264600468729e-17	-4.158953640831932e-18
1035	-19831.704359573243	-7.431608088415016e-18	-1.0700055287616769e-17	-4.163160889213264e-18
1036	-19831.54159783201	-7.439111249459778e-18	-1.0710851636673456e-17	-4.167370862246101e-18
1037	-19831.37883609079	-7.446618245380131e-18	-1.0721653130391097e-17	-4.171583360369165e-18
1038	-19831.216074349562	-7.45412870846572e-18	-1.0732459242711695e-17	-4.175798174219747e-18
1039	-19831.053312608332	-7.46164226961181e-18	-1.0743269443274498e-17	-4.180015095949121e-18
1040	-19830.890550867112	-7.469158556426065e-18	-1.0754083202974554e-17	-4.184233909877575e-18
1041	-19830.727789125885	-7.47667718986838e-18	-1.0764899976967647e-17	-4.188454402769113e-18
1042	-19830.565027384662	-7.484197789432976e-18	-1.0775719218702958e-17	-4.1926763601629945e-18
1043	-19830.402265643435	-7.491719968780861e-18	-1.0786540375811316e-17	-4.196899561750407e-18
1044	-19830.239503902205	-7.499243342398888e-18	-1.0797362895850439e-17	-4.201123788947337e-18
1045	-19830.076742160985	-7.506767518097183e-18	-1.0808186219364568e-17	-4.205348816829797e-18
1046	-19829.913980419762	-7.514292107203157e-18	-1.0819009786806623e-17	-4.20957442759969e-18
1047	-19829.75121867853	-7.521816715700504e-18	-1.0829833034703056e-17	-4.213800396697951e-18
1048	-19829.58845693731	-7.529340953611486e-18	-1.0840655407690132e-17	-4.218026499532841e-18
1049	-19829.42569519609	-7.536864424376803e-18	-1.0851476333611968e-17	-4.2222525151416384e-18
1050	-19829.262933454855	-7.544386733054525e-18	-1.0862295251684362e-17	-4.2264782144246874e-18
1051	-19829.100171713635	-7.551907479501159e-18	-1.0873111590461471e-17	-4.230703368540847e-18
1052	-19828.937409972412	-7.559426278080382e-18	-1.0883924796208132e-17	-4.234927759952632e-18
1053	-19828.774648231185	-7.56694273010453e-18	-1.0894734303110857e-17	-4.2391511570982024e-18
1054	-19828.611886489958	-7.574456448388254e-18	-1.0905539557546725e-17	-4.2433733392297846e-18
1055	-19828.449124748735	-7.581967037513121e-18	-1.0916339994112565e-17	-4.2475940809136775e-18
1056	-19828.286363007508	-7.589474116373548e-18	-1.0927135072240675e-17	-4.251813160506421e-18
1057	-19828.123601266285	-7.596977300473322e-18	-1.093792424169614e-17	-4.256030359250503e-18
1058	-19827.960839525054	-7.604476207876958e-18	-1.094870696295704e-17	-4.260245452796876e-18
1059	-19827.798077783835	-7.611970454524448e-18	-1.095948268976852e-17	-4.264458219280376e-18
1060	-19827.63531604261	-7.61945967771189e-18	-1.0970250906498234e-17	-4.2686684489255476e-18
1061	-19827.472554301377	-7.626943502444135e-18	-1.0981011084247026e-17	-4.272875920641245e-18
1062	-19827.30979256016	-7.634421570266668e-18	-1.0991762711789559e-17	-4.2770804287437764e-18
1063	-19827.14703081893	-7.641893514904114e-18	-1.1002505273707208e-17	-4.281281756101021e-18
1064	-19826.984269077708	-7.649358988763222e-18	-1.1013238280596537e-17	-4.2854796969299075e-18
1065	-19826.821507336485	-7.656817641154044e-18	-1.1023961235531881e-17	-4.289674046776207e-18
1066	-19826.658745595258	-7.664269137021625e-18	-1.1034673668405207e-17	-4.293864605638043e-18
1067	-19826.495983854038	-7.671713135840898e-18	-1.104537509880253e-17	-4.298051172879267e-18
1068	-19826.333222112804	-7.679149321089572e-18	-1.1056065085464686e-17	-4.302233556714458e-18
1069	-19826.170460371588	-7.686577368431618e-18	-1.1066743175541722e-17	-4.306411561321514e-18
1070	-19826.007698630365	-7.693996974886418e-18	-1.1077408944527372e-17	-4.3105850052454655e-18
1071	-19825.844936889134	-7.701407830440851e-18	-1.108806195957879e-17	-4.314753701302911e-18
1072	-19825.682175147907	-7.708809652092738e-18	-1.1098701829573898e-17	-4.318917474611578e-18
1073	-19825.519413406677	-7.716202152917984e-18	-1.1109328155217595e-17	-4.323076150618372e-18
1074	-19825.356651665457	-7.723585063529689e-18	-1.1119940565579948e-17	-4.327229561479429e-18
1075	-19825.19388992423	-7.730958114411633e-18	-1.113053868957143e-17	-4.3313775392518344e-18
1076	-19825.031128183007	-7.738321059961983e-18	-1.1141122188967091e-17	-4.335519930956876e-18
1077	-19824.868366441777	-7.745673651903523e-18	-1.1151690724644368e-17	-4.339656579162678e-18
1078	-19824.705604700557	-7.75301566909664e-18	-1.1162243996042646e-17	-4.343787342150633e-18
1079	-19824.54284295933	-7.760346885137882e-18	-1.117278169954689e-17	-4.3479120707288744e-18
1080	-19824.380081218107	-7.76766710115406e-18	-1.1183303565624325e-17	-4.352030636683796e-18
1081	-19824.21731947688	-7.774976117630584e-18	-1.1193809324265287e-17	-4.356142910995882e-18
1082	-19824.054557735657	-7.782273755967609e-18	-1.1204298740696179e-17	-4.360248771239038e-18
1083	-19823.89179599443	-7.78955984003213e-18	-1.1214771581682286e-17	-4.364348098381973e-18
1084	-19823.72903425321	-7.79683422490341e-18	-1.1225227657132722e-17	-4.368440792674096e-18
1085	-19823.56627251198	-7.804096758348075e-18	-1.1235666768842584e-17	-4.372526747853567e-18
1086	-19823.403510770757	-7.811347315565268e-18	-1.1246088760618221e-17	-4.376605870512314e-18
1087	-19823.24074902953	-7.818585776704872e-18	-1.1256493481182625e-17	-4.3806780722271185e-18
1088	-19823.077987288303	-7.825812047307236e-18	-1.1266880814291712e-17	-4.38474328032276e-18
1089	-19822.915225547076	-7.833026032810829e-18	-1.1277250646178699e-17	-4.38880141944296e-18
1090	-19822.75246380585	-7.840227668561759e-18	-1.1287602907313378e-17	-4.3928524298101396e-18
1091	-19822.589702064633	-7.847416889137597e-18	-1.1297937524026198e-17	-4.396896254248997e-18
1092	-19822.426940323407	-7.854593657302051e-18	-1.1308254464458901e-17	-4.400932850145202e-18
1093	-19822.26417858218	-7.861757936564602e-18	-1.1318553701496973e-17	-4.404962171632231e-18
1094	-19822.10141684096	-7.868909720844948e-18	-1.132883524344465e-17	-4.408984198245246e-18
1095	-19821.938655099726	-7.876049005445665e-18	-1.133909910762572e-17	-4.4129989032656095e-18
1096	-19821.775893358506	-7.883175815272276e-18	-1.1349345354100338e-17	-4.417006276444215e-18
1097	-19821.61313161728	-7.890290179184497e-18	-1.135957404151013e-17	-4.421006316858863e-18
1098	-19821.45036987605	-7.897392144199865e-18	-1.136978525777693e-17	-4.424999030622798e-18
1099	-19821.28760813483	-7.904481765865049e-18	-1.1379979104940292e-17	-4.428984426789805e-18
1100	-19821.1248463936	-7.911559131558044e-18	-1.1390155729309957e-17	-4.4329625338061295e-18
1101	-19820.96208465238	-7.918624329664212e-18	-1.1400315277410138e-17	-4.4369333819182866e-18
1102	-19820.799322911156	-7.925677476400293e-18	-1.1410457933656032e-17	-4.440897019144554e-18
1103	-19820.636561169926	-7.932718687392838e-18	-1.1420583885543583e-17	-4.444853489242091e-18
1104	-19820.4737994287	-7.939748104112744e-18	-1.1430693353842232e-17	-4.448802854383257e-18
1105	-19820.31103768748	-7.946765879331112e-18	-1.144078657797824e-17	-4.452745180683983e-18
1106	-19820.148275946252	-7.953772186376858e-18	-1.1450863825057109e-17	-4.456680547696606e-18
1107	-19819.98551420503	-7.96076720323964e-18	-1.1460925366429184e-17	-4.4606090400500986e-18
1108	-19819.822752463806	-7.967751132596469e-18	-1.1470971509257016e-17	-4.4645307559359214e-18
1109	-19819.659990722575	-7.974724183810711e-18	-1.1481002569304579e-17	-4.468445798316844e-18
1110	-19819.497228981352	-7.981686585150279e-18	-1.1491018889184099e-17	-4.472354281116459e-18
1111	-19819.33446724013	-7.988638574120942e-18	-1.1501020824921398e-17	-4.476256323320485e-18
1112	-19819.17170549891	-7.995580410287353e-18	-1.1511008762430918e-17	-4.480152058143789e-18
1113	-19819.00894375768	-8.002512358966213e-18	-1.1520983096480243e-17	-4.484041621452184e-18
1114	-19818.84618201645	-8.009434699589786e-18	-1.1530944237535478e-17	-4.4879251616440944e-18
1115	-19818.683420275225	-8.016347722560839e-18	-1.154089261496985e-17	-4.491802830151829e-18
1116	-19818.520658534	-8.02325173807597e-18	-1.1550828685074646e-17	-4.4956747910772934e-18
1117	-19818.35789679277	-8.03014706204187e-18	-1.1560752909889403e-17	-4.499541214194338e-18
1118	-19818.195135051552	-8.037034026761792e-18	-1.1570665775670411e-17	-4.503402277853173e-18
1119	-19818.03237331033	-8.043912970549834e-18	-1.1580567775865743e-17	-4.507258165233925e-18
1120	-19817.869611569102	-8.05078424583088e-18	-1.1590459419591017e-17	-4.511109072070743e-18
1121	-19817.70684982788	-8.057648213738937e-18	-1.1600341231946573e-17	-4.514955195531301e-18
1122	-19817.544088086648	-8.064505247281331e-18	-1.1610213756431168e-17	-4.5187967381314935e-18
1123	-19817.38132634543	-8.071355726941554e-18	-1.1620077546480448e-17	-4.522633907402659e-18
1124	-19817.2185646042	-8.078200042839947e-18	-1.1629933160771835e-17	-4.5264669249080605e-18
1125	-19817.05580286298	-8.085038592083033e-18	-1.1639781172487226e-17	-4.530296011678839e-18
1126	-19816.89304112175	-8.091871780655873e-18	-1.1649622166707407e-17	-4.534121394604339e-18
1127	-19816.73027938052	-8.098700024100248e-18	-1.1659456739974087e-17	-4.5379433082264085e-18
1128	-19816.5675176393	-8.105523741389942e-18	-1.1669285496033876e-17	-4.541761986746008e-18
1129	-19816.40475589808	-8.112343358667853e-18	-1.167910904460182e-17	-4.545577672733887e-18
1130	-19816.241994156848	-8.119159309605747e-18	-1.168892800565571e-17	-4.549390613555784e-18
1131	-19816.07923241562	-8.125972031176793e-18	-1.1698743006765665e-17	-4.553201055587922e-18
1132	-19815.916470674398	-8.132781959924772e-18	-1.1708554673378199e-17	-4.557009246471345e-18
1133	-19815.753708933174	-8.139589545476602e-18	-1.171836364742675e-17	-4.560815443526454e-18
1134	-19815.59094719195	-8.146395236291417e-18	-1.1728170568226277e-17	-4.564619904356558e-18
1135	-19815.428185450728	-8.153199484805662e-18	-1.1737976081406724e-17	-4.568422888204601e-18
1136	-19815.2654237095	-8.16000274059127e-18	-1.1747780825082034e-17	-4.572224656100505e-18
1137	-19815.102661968274	-8.166805460792399e-18	-1.1757585451206201e-17	-4.576025470378597e-18
1138	-19814.939900227047	-8.1736080991288e-18	-1.176739060604847e-17	-4.5798255922091315e-18
1139	-19814.777138485824	-8.180411113065627e-18	-1.1777196942365518e-17	-4.583625283765736e-18
1140	-19814.6143767446	-8.187214952782767e-18	-1.1787005098136268e-17	-4.587424807429265e-18
1141	-19814.45161500337	-8.194020076322464e-18	-1.1796815721666068e-17	-4.591224430978861e-18
1142	-19814.28885326215	-8.200826933356494e-18	-1.1806629453721044e-17	-4.595024412991943e-18
1143	-19814.126091520924	-8.207635975052448e-18	-1.1816446932804608e-17	-4.598825017300289e-18
1144	-19813.963329779694	-8.214447638573634e-18	-1.1826268778732201e-17	-4.6026264984150666e-18
1145	-19813.800568038474	-8.221262371318618e-18	-1.1836095629620937e-17	-4.606429113016299e-18
1146	-19813.637806297247	-8.228080611923141e-18	-1.184592810468008e-17	-4.610233119166202e-18
1147	-19813.475044556024	-8.234902795043199e-18	-1.1855766819242066e-17	-4.6140387708443315e-18
1148	-19813.3122828148	-8.241729342633617e-18	-1.1865612368889694e-17	-4.6178463163775395e-18
1149	-19813.149521073567	-8.248560681095075e-18	-1.1875465356040572e-17	-4.621656006149577e-18
1150	-19812.986759332347	-8.255397218559226e-18	-1.1885326363893205e-17	-4.625468073225246e-18
1151	-19812.823997591124	-8.262239369273906e-18	-1.1895195973948593e-17	-4.629282764599219e-18
1152	-19812.661235849893	-8.26908752833285e-18	-1.1905074743442929e-17	-4.6331003132227695e-18
1153	-19812.498474108677	-8.275942089191551e-18	-1.1914963233017894e-17	-4.636920945365208e-18
1154	-19812.33571236745	-8.282803431109539e-18	-1.1924861973773378e-17	-4.6407448884457e-18
1155	-19812.172950626224	-8.289671931014141e-18	-1.1934771500341669e-17	-4.644572361686614e-18
1156	-19812.010188885	-8.296547944346857e-18	-1.1944692314082526e-17	-4.648403574611188e-18
1157	-19811.847427143774	-8.303431832552321e-18	-1.1954624922544424e-17	-4.652238742560219e-18
1158	-19811.684665402543	-8.310323928169443e-18	-1.1964569797221879e-17	-4.656078059117007e-18
1159	-19811.52190366132	-8.317224567570399e-18	-1.197452741346923e-17	-4.659921721671567e-18
1160	-19811.359141920097	-8.324134065164583e-18	-1.1984498210787713e-17	-4.663769919541453e-18
1161	-19811.196380178873	-8.331052731675778e-18	-1.199448262491017e-17	-4.667622838441387e-18
1162	-19811.03361843765	-8.337980856680999e-18	-1.2004481062940278e-17	-4.67148065042172e-18
1163	-19810.870856696423	-8.344918725484285e-18	-1.2014493929947586e-17	-4.675343521020984e-18
1164	-19810.7080949552	-8.351866599493356e-18	-1.2024521589356777e-17	-4.679211609629933e-18
1165	-19810.545333213966	-8.358824743384596e-18	-1.203456440723766e-17	-4.6830850795315326e-18
1166	-19810.382571472743	-8.36579338922931e-18	-1.2044622711744279e-17	-4.686964066714342e-18
1167	-19810.21980973152	-8.372772771264112e-18	-1.2054696831378906e-17	-4.6908487111493186e-18
1168	-19810.057047990296	-8.379763094209845e-18	-1.2064787050892028e-17	-4.694739137527662e-18
1169	-19809.894286249073	-8.386764560825806e-18	-1.2074893648491069e-17	-4.698635473160544e-18
1170	-19809.731524507846	-8.393777352816673e-18	-1.2085016871453734e-17	-4.702537834179612e-18
1171	-19809.568762766623	-8.400801642614948e-18	-1.209515696250122e-17	-4.706446322728676e-18
1172	-19809.406001025403	-8.407837574273376e-18	-1.2105314117681143e-17	-4.7103610308656094e-18
1173	-19809.24323928417	-8.414885293847319e-18	-1.2115488533125382e-17	-4.714282054569254e-18
1174	-19809.080477542946	-8.421944917015183e-18	-1.2125680367091774e-17	-4.718209466938592e-18
1175	-19808.917715801723	-8.429016559655296e-18	-1.2135889771176142e-17	-4.722143348134448e-18
1176	-19808.754954060492	-8.436100306013187e-18	-1.2146116853409409e-17	-4.726083758616965e-18
1177	-19808.59219231927	-8.443196235994086e-18	-1.2156361718343239e-17	-4.730030753644934e-18
1178	-19808.429430578046	-8.450304407547986e-18	-1.2166624434992554e-17	-4.733984380103417e-18
1179	-19808.26666883682	-8.457424870933874e-18	-1.2176905062538516e-17	-4.737944679329231e-18
1180	-19808.1039070956	-8.46455764732219e-18	-1.2187203616057266e-17	-4.741911678587115e-18
1181	-19807.941145354365	-8.47170276008592e-18	-1.2197520115053671e-17	-4.745885405118169e-18
1182	-19807.778383613146	-8.478860202301575e-18	-1.2207854537526365e-17	-4.749865867076784e-18
1183	-19807.615621871922	-8.486029962823468e-18	-1.221820684657898e-17	-4.753853079067956e-18
1184	-19807.452860130696	-8.493212002595658e-18	-1.2228576970058151e-17	-4.757847035133165e-18
1185	-19807.290098389465	-8.500406278109774e-18	-1.2238964830447495e-17	-4.7618477257720514e-18
1186	-19807.127336648242	-8.507612721914928e-18	-1.224937030951399e-17	-4.7658551343158656e-18
1187	-19806.96457490702	-8.51483126247728e-18	-1.225979328298781e-17	-4.769869241966749e-18
1188	-19806.801813165795	-8.522061803160672e-18	-1.2270233593687472e-17	-4.773890012633872e-18
1189	-19806.639051424572	-8.529304244450288e-18	-1.2280691078182916e-17	-4.77791741071766e-18
1190	-19806.476289683345	-8.536558458773509e-18	-1.2291165534873157e-17	-4.781951382673861e-18
1191	-19806.31352794212	-8.543824318359438e-18	-1.230165675494845e-17	-4.785991881770428e-18
1192	-19806.150766200895	-8.551101665923535e-18	-1.2312164486782278e-17	-4.790038845064793e-18
1193	-19805.98800445967	-8.558390342181979e-18	-1.2322688479231027e-17	-4.79409220513293e-18
1194	-19805.825242718445	-8.565690171634355e-18	-1.2333228454178038e-17	-4.7981518890906726e-18
1195	-19805.662480977215	-8.573000967086688e-18	-1.2343784115071657e-17	-4.8022178191017185e-18
1196	-19805.499719235995	-8.58032252219594e-18	-1.235435514129562e-17	-4.80628990309626e-18
1197	-19805.33695749477	-8.587654628030577e-18	-1.2364941204505159e-17	-4.810368051555995e-18
1198	-19805.174195753545	-8.59499705281761e-18	-1.2375541940820009e-17	-4.81445216481521e-18
1199	-19805.01143401232	-8.602349564354762e-18	-1.238615698650457e-17	-4.818542142204953e-18
1200	-19804.84867227109	-8.609711909754024e-18	-1.2396785949157333e-17	-4.8226378703507156e-18
1201	-19804.685910529868	-8.617083827604648e-18	-1.2407428423380513e-17	-4.826739231828781e-18
1202	-19804.523148788645	-8.62446504241665e-18	-1.2418083979964134e-17	-4.830846104869165e-18
1203	-19804.360387047418	-8.631855274133026e-18	-1.2428752181886058e-17	-4.834958366379992e-18
1204	-19804.1976253062	-8.639254227104025e-18	-1.2439432574880325e-17	-4.8390758793277255e-18
1205	-19804.034863564968	-8.646661602153678e-18	-1.2450124695737011e-17	-4.843198508570346e-18
1206	-19803.87210182374	-8.654077086467483e-18	-1.2460828058966254e-17	-4.847326113968712e-18
1207	-19803.70934008252	-8.661500361042931e-18	-1.247154217010346e-17	-4.8514585519824025e-18
1208	-19803.546578341284	-8.668931094542683e-18	-1.2482266517835583e-17	-4.855595671249782e-18
1209	-19803.383816600068	-8.676368949311897e-18	-1.2493000581633163e-17	-4.8597373169906316e-18
1210	-19803.221054858837	-8.683813577901566e-18	-1.2503743828918444e-17	-4.863883326884689e-18
1211	-19803.058293117618	-8.691264629594746e-18	-1.2514495721577304e-17	-4.868033537612189e-18
1212	-19802.895531376387	-8.698721743405138e-18	-1.252525570386601e-17	-4.872187782944266e-18
1213	-19802.732769635168	-8.706184553715719e-18	-1.2536023211619014e-17	-4.876345895812423e-18
1214	-19802.570007893944	-8.713652686523056e-18	-1.254679767252534e-17	-4.880507700520772e-18
1215	-19802.407246152718	-8.721125763495621e-18	-1.2557578509817485e-17	-4.884673017173756e-18
1216	-19802.24448441149	-8.728603404227521e-18	-1.2568365142450533e-17	-4.888841666004509e-18
1217	-19802.081722670267	-8.73608521802296e-18	-1.2579156971261103e-17	-4.893013464784817e-18
1218	-19801.91896092904	-8.743570810677787e-18	-1.2589953394190056e-17	-4.897188227165517e-18
1219	-19801.75619918781	-8.751059786262688e-18	-1.2600753807607505e-17	-4.9013657649178706e-18
1220	-19801.593437446594	-8.758551744755408e-18	-1.2611557609222886e-17	-4.905545880287931e-18
1221	-19801.43067570537	-8.766046284814503e-18	-1.2622364187582779e-17	-4.9097283820462265e-18
1222	-19801.26791396414	-8.773543001647575e-18	-1.2633172925864e-17	-4.91391307743115e-18
1223	-19801.105152222917	-8.781041482402536e-18	-1.2643983204354114e-17	-4.9180997604509585e-18
1224	-19800.94239048169	-8.788541324125297e-18	-1.2654794415325432e-17	-4.922288232925162e-18
1225	-19800.779628740464	-8.796042114344399e-18	-1.2665605935714657e-17	-4.92647829297414e-18
1226	-19800.616866999237	-8.803543442205847e-18	-1.2676417149496606e-17	-4.930669734915088e-18
1227	-19800.45410525801	-8.81104489513582e-18	-1.2687227439575074e-17	-4.934862350696566e-18
1228	-19800.29134351679	-8.818546067359922e-18	-1.2698036196240622e-17	-4.939055938479224e-18
1229	-19800.128581775567	-8.82604654669569e-18	-1.2708842805246031e-17	-4.943250288145348e-18
1230	-19799.96582003434	-8.83354592360892e-18	-1.2719646659216266e-17	-4.947445188001574e-18
1231	-19799.80305829312	-8.841043787308191e-18	-1.2730447146585013e-17	-4.9516404280313685e-18
1232	-19799.64029655189	-8.8485397396048e-18	-1.2741243679732296e-17	-4.955835799477304e-18
1233	-19799.477534810663	-8.856033375735943e-18	-1.2752035657341018e-17	-4.960031094130868e-18
1234	-19799.314773069444	-8.863524297957933e-18	-1.2762822492592653e-17	-4.964226103323212e-18
1235	-19799.15201132821	-8.87101210766414e-18	-1.277360360467255e-17	-4.968420610655731e-18
1236	-19798.98924958699	-8.878496419732679e-18	-1.2784378433415958e-17	-4.972614406049399e-18
1237	-19798.82648784576	-8.885976841374015e-18	-1.2795146404870239e-17	-4.976807277877791e-18
1238	-19798.66372610454	-8.893452996011619e-18	-1.2805906970370955e-17	-4.980999021652283e-18
1239	-19798.500964363313	-8.90092450377382e-18	-1.2816659581660172e-17	-4.985189425887467e-18
1240	-19798.338202622082	-8.908391000845694e-18	-1.2827403716671304e-17	-4.989378285020084e-18
1241	-19798.175440880863	-8.915852120841298e-18	-1.283813884791162e-17	-4.993565393770977e-18
1242	-19798.01267913964	-8.923307508914673e-18	-1.2848864470962578e-17	-4.9977505468667695e-18
1243	-19797.849917398413	-8.930756809368432e-18	-1.2859580081816528e-17	-5.001933536920337e-18
1244	-19797.68715565719	-8.938199692581846e-18	-1.2870285211945125e-17	-5.006114173218567e-18
1245	-19797.524393915966	-8.945635820422793e-18	-1.2880979385689985e-17	-5.0102922551556025e-18
1246	-19797.361632174732	-8.953064872439014e-18	-1.2891662152735946e-17	-5.0144675921420824e-18
1247	-19797.198870433513	-8.960486524513332e-18	-1.2902333065262833e-17	-5.018639983763832e-18
1248	-19797.03610869229	-8.9679004809696e-18	-1.2912991714909405e-17	-5.022809247029795e-18
1249	-19796.873346951066	-8.975306444557535e-18	-1.2923637690762596e-17	-5.0269751983524735e-18
1250	-19796.71058520984	-8.98270413341509e-18	-1.2934270611305683e-17	-5.031137655524499e-18
1251	-19796.54782346861	-8.990093270361382e-18	-1.2944890104764863e-17	-5.0352964359578996e-18
1252	-19796.385061727386	-8.997473599732897e-18	-1.2955495827677943e-17	-5.039451371787852e-18
1253	-19796.222299986162	-9.00484486570611e-18	-1.2966087436183202e-17	-5.043602295229018e-18
1254	-19796.059538244932	-9.012206838671559e-18	-1.297666462905427e-17	-5.0477490482888466e-18
1255	-19795.896776503712	-9.019559283415631e-18	-1.2987227100479351e-17	-5.051891466351913e-18
1256	-19795.734014762485	-9.026901994927242e-18	-1.2997774591475914e-17	-5.056029398378569e-18
1257	-19795.571253021262	-9.03423476905598e-18	-1.3008306842596796e-17	-5.060162695515165e-18
1258	-19795.40849128004	-9.041557424205002e-18	-1.3018823625966445e-17	-5.064291222443559e-18
1259	-19795.245729538812	-9.04886978358786e-18	-1.3029324725574831e-17	-5.068414841600887e-18
1260	-19795.082967797585	-9.056171697030929e-18	-1.303980996512631e-17	-5.072533428935549e-18
1261	-19794.920206056362	-9.063463013357354e-18	-1.3050279170559792e-17	-5.076646856154916e-18
1262	-19794.757444315135	-9.070743608588881e-18	-1.3060732202767775e-17	-5.080755014409988e-18
1263	-19794.594682573916	-9.07801336183378e-18	-1.3071168927297161e-17	-5.0848577963704e-18
1264	-19794.43192083268	-9.08527218273716e-18	-1.3081589260633186e-17	-5.088955104841135e-18
1265	-19794.269159091462	-9.092519981897521e-18	-1.3091993118429634e-17	-5.093046845365409e-18
1266	-19794.106397350235	-9.09975669396402e-18	-1.3102380455150403e-17	-5.097132932777637e-18
1267	-19793.943635609005	-9.106982262497559e-18	-1.3112751234510144e-17	-5.101213290484974e-18
1268	-19793.78087386778	-9.114196658607987e-18	-1.312310546222061e-17	-5.105287854995362e-18
1269	-19793.618112126558	-9.121399853897232e-18	-1.3133443145406969e-17	-5.109356562387495e-18
1270	-19793.455350385335	-9.128591846718368e-18	-1.314376432737096e-17	-5.1134193660657755e-18
1271	-19793.29258864411	-9.135772642638619e-18	-1.3154069065763021e-17	-5.1174762195142164e-18
1272	-19793.12982690289	-9.14294227629573e-18	-1.316435745528945e-17	-5.121527097302009e-18
1273	-19792.96706516166	-9.150100783699973e-18	-1.317462959784694e-17	-5.125571969553006e-18
1274	-19792.804303420435	-9.157248227472907e-18	-1.318488563346409e-17	-5.129610821481723e-18
1275	-19792.641541679208	-9.164384677999935e-18	-1.3195125709824697e-17	-5.133643646175173e-18
1276	-19792.478779937985	-9.171510232283841e-18	-1.3205350011815274e-17	-5.137670452752408e-18
1277	-19792.31601819676	-9.178624990285646e-18	-1.321555873272872e-17	-5.1416912478425735e-18
1278	-19792.15325645553	-9.185729075963353e-18	-1.3225752096576333e-17	-5.1457060553503735e-18
1279	-19791.990494714308	-9.192822622618538e-18	-1.3235930342615282e-17	-5.149714902621792e-18
1280	-19791.827732973084	-9.199905785692409e-18	-1.3246093739282245e-17	-5.153717832102573e-18
1281	-19791.664971231854	-9.206978729672529e-18	-1.3256242566137293e-17	-5.157714893207764e-18
1282	-19791.502209490634	-9.214041640899529e-18	-1.3266377138362483e-17	-5.161706143436576e-18
1283	-19791.339447749408	-9.221094710598159e-18	-1.3276497776535716e-17	-5.1656916446606015e-18
1284	-19791.176686008184	-9.228138154882304e-18	-1.3286604831612759e-17	-5.169671478151849e-18
1285	-19791.01392426696	-9.235172195551347e-18	-1.3296698662862096e-17	-5.1736457282406e-18
1286	-19790.85116252573	-9.242197070387789e-18	-1.3306779653740301e-17	-5.1776144870352774e-18
1287	-19790.688400784507	-9.249213024450705e-18	-1.3316848198131061e-17	-5.1815778507703484e-18
1288	-19790.52563904328	-9.256220330203502e-18	-1.332690472593417e-17	-5.1855359344728344e-18
1289	-19790.362877302065	-9.263219260488895e-18	-1.333694966681063e-17	-5.1894888541671594e-18
1290	-19790.200115560838	-9.270210101713702e-18	-1.3346983465891204e-17	-5.193436737536199e-18
1291	-19790.037353819607	-9.277193150795275e-18	-1.3357006588843322e-17	-5.197379712747229e-18
1292	-19789.874592078384	-9.284168717110285e-18	-1.3367019518869729e-17	-5.201317915350842e-18
1293	-19789.711830337157	-9.291137119784635e-18	-1.3377022743284897e-17	-5.2052514962843736e-18
1294	-19789.549068595934	-9.298098694280143e-18	-1.3387016774285025e-17	-5.209180614275261e-18
1295	-19789.386306854707	-9.305053773592833e-18	-1.3397002123398929e-17	-5.2131054237867374e-18
1296	-19789.223545113477	-9.312002705277199e-18	-1.3406979320814787e-17	-5.217026089739611e-18
1297	-19789.060783372257	-9.318945843928723e-18	-1.3416948910155376e-17	-5.2209427777020694e-18
1298	-19788.898021631034	-9.325883554508492e-18	-1.3426911440132527e-17	-5.224855668884458e-18
1299	-19788.73525988981	-9.33281620502994e-18	-1.3436867459480122e-17	-5.2287649505797575e-18
1300	-19788.57249814858	-9.339744171369792e-18	-1.344681753716119e-17	-5.2326708055783946e-18
1301	-19788.40973640736	-9.346667832576492e-18	-1.3456762245711443e-17	-5.2365734194415415e-18
1302	-19788.24697466613	-9.353587573148183e-18	-1.3466702159186353e-17	-5.240472987110013e-18
1303	-19788.0842129249	-9.360503782040436e-18	-1.3476637860280007e-17	-5.244369703800865e-18
1304	-19787.921451183687	-9.36741685002207e-18	-1.3486569930898752e-17	-5.2482637691453896e-18
1305	-19787.758689442457	-9.374327172120114e-18	-1.3496498958116177e-17	-5.252155386124051e-18
1306	-19787.59592770123	-9.381235147528761e-18	-1.3506425536212994e-17	-5.256044758844528e-18
1307	-19787.433165960007	-9.388141176655444e-18	-1.3516350258678504e-17	-5.2599320946323834e-18
1308	-19787.27040421878	-9.395045653941361e-18	-1.3526273707051236e-17	-5.263817600831488e-18
1309	-19787.10764247756	-9.401948977135508e-18	-1.3536196471608939e-17	-5.267701482662076e-18
1310	-19786.94488073633	-9.40885154494456e-18	-1.3546119141772616e-17	-5.271583948116504e-18
1311	-19786.782118995106	-9.415753755870893e-18	-1.3556042305175505e-17	-5.2754652065662805e-18
1312	-19786.619357253883	-9.422655999758148e-18	-1.3565966538317444e-17	-5.279345461198851e-18
1313	-19786.456595512653	-9.42955866922003e-18	-1.3575892418344516e-17	-5.283224920095542e-18
1314	-19786.29383377143	-9.436462151109034e-18	-1.3585820512484057e-17	-5.287103789734011e-18
1315	-19786.131072030203	-9.443366829250647e-18	-1.3595751386661112e-17	-5.2909822718401815e-18
1316	-19785.968310288983	-9.450273079513864e-18	-1.3605685591766328e-17	-5.2948605672614e-18
1317	-19785.80554854776	-9.457181276808371e-18	-1.3615623678743463e-17	-5.29873887487328e-18
1318	-19785.642786806526	-9.46409178275881e-18	-1.3625566179839687e-17	-5.302617385677934e-18
1319	-19785.480025065306	-9.471004959833497e-18	-1.3635513625865233e-17	-5.3064962938017615e-18
1320	-19785.31726332408	-9.477921158220622e-18	-1.3645466528180502e-17	-5.3103757882607436e-18
1321	-19785.154501582856	-9.484840725065193e-18	-1.3655425397200307e-17	-5.3142560529300794e-18
1322	-19784.991739841633	-9.491763992149031e-18	-1.3665390720777286e-17	-5.318137263520776e-18
1323	-19784.828978100402	-9.49869128948793e-18	-1.3675362977843019e-17	-5.322019601132842e-18
1324	-19784.66621635918	-9.505622929650282e-18	-1.368534262768774e-17	-5.325903231612824e-18
1325	-19784.503454617956	-9.512559222119724e-18	-1.369533012309346e-17	-5.329788321145986e-18
1326	-19784.340692876733	-9.519500459548399e-18	-1.3705325890457487e-17	-5.333675028639312e-18
1327	-19784.177931135502	-9.526446933058002e-18	-1.3715330357491003e-17	-5.3375635086250016e-18
1328	-19784.01516939428	-9.533398910267558e-18	-1.3725343913718904e-17	-5.341453906816211e-18
1329	-19783.852407653056	-9.540356659142059e-18	-1.3735366953111486e-17	-5.345346365172633e-18
1330	-19783.68964591183	-9.547320429177985e-18	-1.3745399838126905e-17	-5.3492410202290645e-18
1331	-19783.526884170606	-9.554290457364975e-18	-1.3755442913414814e-17	-5.353138001315135e-18
1332	-19783.36412242937	-9.561266963890367e-18	-1.3765496498677004e-17	-5.357037429103731e-18
1333	-19783.201360688156	-9.568250168524599e-18	-1.3775560915753425e-17	-5.360939421295772e-18
1334	-19783.03859894693	-9.575240265123526e-18	-1.3785636448123729e-17	-5.3648440821233225e-18
1335	-19782.875837205702	-9.58223744524712e-18	-1.3795723371264117e-17	-5.368751519230123e-18
1336	-19782.71307546448	-9.589241872080802e-18	-1.3805821924184397e-17	-5.372661819977206e-18
1337	-19782.55031372325	-9.596253710421262e-18	-1.3815932344312517e-17	-5.376575076530008e-18
1338	-19782.38755198203	-9.603273102983084e-18	-1.382605483686007e-17	-5.380491369106098e-18
1339	-19782.224790240805	-9.610300184255296e-18	-1.3836189595816402e-17	-5.38441077269419e-18
1340	-19782.062028499582	-9.617335062897586e-18	-1.3846336775597401e-17	-5.388333350197771e-18
1341	-19781.899266758355	-9.624377845073956e-18	-1.3856496527961051e-17	-5.39225916218686e-18
1342	-19781.736505017125	-9.631428615599592e-18	-1.386666897440345e-17	-5.3961882567957345e-18
1343	-19781.5737432759	-9.63848745688261e-18	-1.3876854227153191e-17	-5.400120686612028e-18
1344	-19781.410981534682	-9.64555442146234e-18	-1.3887052355651695e-17	-5.404056487272985e-18
1345	-19781.248219793444	-9.652629560193918e-18	-1.389726342673056e-17	-5.4079956936572756e-18
1346	-19781.085458052225	-9.659712902069164e-18	-1.390748747608719e-17	-5.411938328051141e-18
1347	-19780.922696311	-9.666804470927981e-18	-1.391772452855875e-17	-5.4158844132972105e-18
1348	-19780.759934569774	-9.673904265104148e-18	-1.3927974570504622e-17	-5.419833959703674e-18
1349	-19780.59717282855	-9.681012281643909e-18	-1.3938237588261667e-17	-5.423786975026153e-18
1350	-19780.434411087324	-9.68812849536913e-18	-1.3948513533659377e-17	-5.427743457078884e-18
1351	-19780.271649346105	-9.69525287872809e-18	-1.3958802351049502e-17	-5.4317034064066795e-18
1352	-19780.108887604878	-9.702385376960303e-18	-1.3969103945261615e-17	-5.435666808658991e-18
1353	-19779.946125863655	-9.709525936132952e-18	-1.3979418222759832e-17	-5.439633649506072e-18
1354	-19779.783364122424	-9.716674479381633e-18	-1.398974505416745e-17	-5.443603904595816e-18
1355	-19779.6206023812	-9.723830927830657e-18	-1.4000084308384012e-17	-5.4475775472773034e-18
1356	-19779.457840639974	-9.730995180632715e-18	-1.4010435815144377e-17	-5.451554546121054e-18
1357	-19779.295078898755	-9.738167136745576e-18	-1.4020799402966027e-17	-5.4555348705251246e-18
1358	-19779.13231715753	-9.745346672005834e-18	-1.4031174874717882e-17	-5.459518469293784e-18
1359	-19778.9695554163	-9.752533668517216e-18	-1.4041562030950737e-17	-5.463505306083695e-18
1360	-19778.806793675078	-9.759727981948415e-18	-1.4051960631177144e-17	-5.467495332719687e-18
1361	-19778.644031933844	-9.76692946453922e-18	-1.4062370433988483e-17	-5.471488495089957e-18
1362	-19778.481270192624	-9.774137954119498e-18	-1.407279117482403e-17	-5.475484733414967e-18
1363	-19778.318508451397	-9.781353291066032e-18	-1.408322258981536e-17	-5.479483992316705e-18
1364	-19778.15574671017	-9.788575296544945e-18	-1.409366438425704e-17	-5.4834862088328495e-18
1365	-19777.99298496895	-9.795803789248163e-18	-1.410411625867811e-17	-5.487491319818217e-18
1366	-19777.830223227727	-9.803038574689138e-18	-1.4114577895007336e-17	-5.4914992543709384e-18
1367	-19777.667461486497	-9.810279459087274e-18	-1.412504897227882e-17	-5.495509945895728e-18
1368	-19777.50469974528	-9.817526229550524e-18	-1.4135529141245095e-17	-5.499523317855952e-18
1369	-19777.341938004047	-9.82477867968009e-18	-1.4146018059533926e-17	-5.503539299826252e-18
1370	-19777.179176262824	-9.832036587801365e-18	-1.4156515361059027e-17	-5.507557814543702e-18
1371	-19777.016414521604	-9.839299734220119e-18	-1.4167020680631184e-17	-5.511578787809052e-18
1372	-19776.853652780374	-9.84656788459237e-18	-1.4177533634746473e-17	-5.5156021344382686e-18
1373	-19776.690891039154	-9.853840809655554e-18	-1.4188053841713432e-17	-5.519627777597674e-18
1374	-19776.528129297923	-9.861118267152176e-18	-1.419858090218488e-17	-5.5236556321194724e-18
1375	-19776.365367556697	-9.86840001611148e-18	-1.420911441479773e-17	-5.52768561742523e-18
1376	-19776.202605815477	-9.875685807738988e-18	-1.42196539667134e-17	-5.531717648764576e-18
1377	-19776.039844074243	-9.882975397064273e-18	-1.4230199152408773e-17	-5.535751641719774e-18
1378	-19775.877082333023	-9.890268528985504e-18	-1.4240749544478956e-17	-5.539787513492052e-18
1379	-19775.714320591796	-9.897564951802688e-18	-1.425130472149007e-17	-5.543825182115309e-18
1380	-19775.551558850577	-9.904864407721484e-18	-1.4261864258050425e-17	-5.5478645573925436e-18
1381	-19775.38879710935	-9.912166642330272e-18	-1.4272427729589757e-17	-5.5519055550707874e-18
1382	-19775.226035368127	-9.919471394416021e-18	-1.4282994701367976e-17	-5.555948087464067e-18
1383	-19775.063273626896	-9.926778407020452e-18	-1.4293564740841017e-17	-5.559992073199887e-18
1384	-19774.900511885673	-9.934087420557628e-18	-1.4304137414339108e-17	-5.564037426776147e-18
1385	-19774.73775014445	-9.941398178459764e-18	-1.4314712293993034e-17	-5.568084062926493e-18
1386	-19774.574988403227	-9.948710420356365e-18	-1.432528894423192e-17	-5.572131896480811e-18
1387	-19774.412226662	-9.956023888189426e-18	-1.433586693540831e-17	-5.576180840970543e-18
1388	-19774.24946492077	-9.963338324635539e-18	-1.4346445834234478e-17	-5.580230815036601e-18
1389	-19774.086703179546	-9.97065347809465e-18	-1.435702521851793e-17	-5.584281737671367e-18
1390	-19773.923941438323	-9.977969094948795e-18	-1.4367604665051785e-17	-5.5883335248458024e-18
1391	-19773.761179697092	-9.985284925618233e-18	-1.4378183755445133e-17	-5.592386095791333e-18
1392	-19773.598417955873	-9.992600723099026e-18	-1.4388762075618267e-17	-5.596439370579785e-18
1393	-19773.435656214646	-9.999916243116827e-18	-1.4399339216205766e-17	-5.600493270027888e-18
1394	-19773.272894473423	-1.0007231242842905e-17	-1.4409914773526643e-17	-5.604547712159164e-18
1395	-19773.1101327322	-1.0014545484765634e-17	-1.4420488348339126e-17	-5.608602621192144e-18
1396	-19772.94737099097	-1.0021858738865373e-17	-1.4431059555322483e-17	-5.6126579224082645e-18
1397	-19772.784609249746	-1.0029170775326656e-17	-1.4441628012657548e-17	-5.616713537995763e-18
1398	-19772.62184750852	-1.0036481369301599e-17	-1.4452193348232012e-17	-5.620769390371186e-18
1399	-19772.459085767296	-1.0043790302504823e-17	-1.4462755197473494e-17	-5.6248254075361544e-18
1400	-19772.296324026076	-1.0051097362492294e-17	-1.4473313202513056e-17	-5.628881522471533e-18
1401	-19772.133562284846	-1.0058402338887911e-17	-1.448386701165728e-17	-5.6329376661185425e-18
1402	-19771.97080054362	-1.0065705031409131e-17	-1.4494416294990216e-17	-5.636993767828046e-18
1403	-19771.8080388024	-1.007300524066884e-17	-1.4504960723958436e-17	-5.641049757379243e-18
1404	-19771.64527706117	-1.0080302779917735e-17	-1.451549998994224e-17	-5.64510556989323e-18
1405	-19771.48251531994	-1.0087597464848386e-17	-1.4526033789078543e-17	-5.649161140618229e-18
1406	-19771.31975357872	-1.0094889119927435e-17	-1.453656182955828e-17	-5.6532164102965924e-18
1407	-19771.156991837495	-1.010217757038893e-17	-1.4547083827070572e-17	-5.6572713137072886e-18
1408	-19770.994230096272	-1.0109462660694053e-17	-1.455759952571416e-17	-5.661325795673948e-18
1409	-19770.83146835505	-1.011674423428851e-17	-1.4568108668553776e-17	-5.665379800023245e-18
1410	-19770.668706613822	-1.0124022143597727e-17	-1.4578611018285247e-17	-5.6694332689102065e-18
1411	-19770.505944872595	-1.0131296247301133e-17	-1.4589106346458597e-17	-5.6734861481436674e-18
1412	-19770.34318313137	-1.0138566418898083e-17	-1.459959444937949e-17	-5.677538388416676e-18
1413	-19770.180421390145	-1.0145832534161477e-17	-1.4610075126728083e-17	-5.681589941594872e-18
1414	-19770.017659648922	-1.0153094482851332e-17	-1.4620548200774174e-17	-5.6856407649284906e-18
1415	-19769.85489790769	-1.0160352153271216e-17	-1.463101349525956e-17	-5.6896908112828714e-18
1416	-19769.692136166468	-1.0167605454175914e-17	-1.4641470867984187e-17	-5.6937400403676416e-18
1417	-19769.529374425245	-1.017485429629472e-17	-1.465192017953456e-17	-5.697788413054882e-18
1418	-19769.366612684014	-1.0182098603987637e-17	-1.4662361313021568e-17	-5.701835894953708e-18
1419	-19769.2038509428	-1.0189338301862001e-17	-1.46727941547986e-17	-5.705882448925401e-18
1420	-19769.041089201568	-1.0196573338933374e-17	-1.4683218627581953e-17	-5.709928050284795e-18
1421	-19768.878327460345	-1.0203803663145549e-17	-1.4693634657821253e-17	-5.7139726684698446e-18
1422	-19768.71556571912	-1.0211029234529585e-17	-1.4704042188583667e-17	-5.718016280475503e-18
1423	-19768.55280397789	-1.0218250017004828e-17	-1.471444116881456e-17	-5.7220588651950964e-18
1424	-19768.39004223667	-1.0225465997899285e-17	-1.472483158687378e-17	-5.726100408924788e-18
1425	-19768.22728049544	-1.0232677158937934e-17	-1.4735213424125707e-17	-5.7301408937501605e-18
1426	-19768.064518754218	-1.0239883503737346e-17	-1.474558669363289e-17	-5.734180313841801e-18
1427	-19767.901757012998	-1.0247085037524461e-17	-1.4755951416539862e-17	-5.73821865850906e-18
1428	-19767.73899527177	-1.025428178316464e-17	-1.4766307642337557e-17	-5.742255923991723e-18
1429	-19767.57623353054	-1.0261473763684799e-17	-1.477665541850924e-17	-5.746292108860358e-18
1430	-19767.41347178932	-1.0268661021020235e-17	-1.4786994823179266e-17	-5.750327218861202e-18
1431	-19767.25071004809	-1.0275843597929054e-17	-1.4797325938829895e-17	-5.754361257028212e-18
1432	-19767.087948306867	-1.0283021559354917e-17	-1.4807648877220343e-17	-5.7583942414894914e-18
1433	-19766.92518656564	-1.0290194967205106e-17	-1.481796374791745e-17	-5.762426186492762e-18
1434	-19766.762424824414	-1.0297363902336272e-17	-1.482827069378375e-17	-5.7664571108887965e-18
1435	-19766.599663083194	-1.030452844539707e-17	-1.4838569857922533e-17	-5.7704870328716055e-18
1436	-19766.43690134197	-1.0311688695488378e-17	-1.4848861410462716e-17	-5.77451598051404e-18
1437	-19766.274139600744	-1.0318844753080488e-17	-1.485914552425469e-17	-5.778543981906286e-18
1438	-19766.11137785952	-1.0325996736977905e-17	-1.4869422396858136e-17	-5.782571077097673e-18
1439	-19765.948616118294	-1.0333144759883175e-17	-1.4879692224140042e-17	-5.786597295626308e-18
1440	-19765.78585437706	-1.0340288961276412e-17	-1.488995523352392e-17	-5.790622689028906e-18
1441	-19765.623092635844	-1.0347429475815051e-17	-1.4900211646819427e-17	-5.794647304810675e-18
1442	-19765.460330894617	-1.035456645279824e-17	-1.4910461721080562e-17	-5.798671184515919e-18
1443	-19765.29756915339	-1.0361700043037093e-17	-1.4920705708932998e-17	-5.80269437714119e-18
1444	-19765.134807412167	-1.036883041227937e-17	-1.4930943878815704e-17	-5.806716945743034e-18
1445	-19764.97204567094	-1.0375957723578416e-17	-1.4941176502897217e-17	-5.810738944259615e-18
1446	-19764.80928392972	-1.0383082161240087e-17	-1.495140388117482e-17	-5.814760441305356e-18
1447	-19764.64652218849	-1.0390203900983503e-17	-1.4961626300870408e-17	-5.8187815010965975e-18
1448	-19764.483760447267	-1.0397323134209846e-17	-1.4971844075312112e-17	-5.822802193107581e-18
1449	-19764.320998706044	-1.0404440050124845e-17	-1.4982057517142605e-17	-5.8268225831070844e-18
1450	-19764.158236964813	-1.0411554853227809e-17	-1.499226695841476e-17	-5.8308427480408595e-18
1451	-19763.99547522359	-1.0418667744116031e-17	-1.5002472725650043e-17	-5.8348627625820184e-18
1452	-19763.832713482367	-1.0425778933652482e-17	-1.5012675162203532e-17	-5.838882705101433e-18
1453	-19763.669951741143	-1.0432888630269477e-17	-1.5022874607788578e-17	-5.842902652750378e-18
1454	-19763.507189999924	-1.0439997055516525e-17	-1.503307142081954e-17	-5.84692269021351e-18
1455	-19763.344428258686	-1.0447104421584367e-17	-1.5043265943286465e-17	-5.850942899882268e-18
1456	-19763.181666517463	-1.045421095580968e-17	-1.505345854351745e-17	-5.854963368101908e-18
1457	-19763.01890477624	-1.0461316878952939e-17	-1.506364958118422e-17	-5.8589841767216564e-18
1458	-19762.856143035013	-1.0468422418071656e-17	-1.5073839426121752e-17	-5.8630054100215606e-18
1459	-19762.693381293793	-1.0475527796827151e-17	-1.508402844012139e-17	-5.8670271535329115e-18
1460	-19762.530619552563	-1.0482633246961984e-17	-1.509421699149539e-17	-5.871049502428578e-18
1461	-19762.36785781134	-1.0489738988654663e-17	-1.510440543950619e-17	-5.8750725378031336e-18
1462	-19762.205096070116	-1.049684525063637e-17	-1.5114594154744112e-17	-5.879096346528626e-18
1463	-19762.042334328893	-1.0503952255898343e-17	-1.5124783502463553e-17	-5.883121009333133e-18
1464	-19761.879572587666	-1.0511060231827467e-17	-1.5134973851541923e-17	-5.887146612113009e-18
1465	-19761.716810846436	-1.0518169394450559e-17	-1.5145165553723162e-17	-5.891173235177956e-18
1466	-19761.554049105212	-1.0525279964697727e-17	-1.5155358968256208e-17	-5.895200961139245e-18
1467	-19761.391287363986	-1.0532392155657298e-17	-1.5165554443000403e-17	-5.899229868314191e-18
1468	-19761.228525622766	-1.0539506180441922e-17	-1.5175752328490227e-17	-5.9032600323936166e-18
1469	-19761.065763881536	-1.054662224158115e-17	-1.5185952957269166e-17	-5.907291525893132e-18
1470	-19760.903002140312	-1.0553740543854707e-17	-1.51961566649623e-17	-5.911324422747115e-18
1471	-19760.74024039909	-1.0560861282523006e-17	-1.520636377704978e-17	-5.91535878799623e-18
1472	-19760.577478657862	-1.0567984647116613e-17	-1.521657461074587e-17	-5.919394683487358e-18
1473	-19760.414716916643	-1.0575110819940778e-17	-1.5226789472627e-17	-5.9234321672545574e-18
1474	-19760.251955175412	-1.0582239980373384e-17	-1.5237008663719348e-17	-5.927471297027421e-18
1475	-19760.089193434193	-1.0589372298701881e-17	-1.5247232471974894e-17	-5.931512125428868e-18
1476	-19759.926431692966	-1.0596507937191882e-17	-1.525746117315579e-17	-5.935554701227973e-18
1477	-19759.76366995174	-1.0603647044207142e-17	-1.526769502935714e-17	-5.939599059057146e-18
1478	-19759.600908210516	-1.0610789765449885e-17	-1.5277934294817174e-17	-5.943645236082595e-18
1479	-19759.438146469285	-1.0617936237922047e-17	-1.5288179208406436e-17	-5.947693267437658e-18
1480	-19759.275384728066	-1.0625086587613492e-17	-1.529842999535139e-17	-5.951743179875593e-18
1481	-19759.11262298684	-1.063224092935104e-17	-1.5308686867493546e-17	-5.955794991208535e-18
1482	-19758.949861245605	-1.0639399369677698e-17	-1.531895002409917e-17	-5.959848715256226e-18
1483	-19758.787099504385	-1.0646562003690764e-17	-1.532921964737393e-17	-5.963904360007597e-18
1484	-19758.624337763158	-1.0653728912787287e-17	-1.5339495904074242e-17	-5.9679619215003306e-18
1485	-19758.461576021935	-1.066090016938924e-17	-1.534977893971691e-17	-5.9720213990615684e-18
1486	-19758.298814280708	-1.06680758420571e-17	-1.536006889646187e-17	-5.976082787652331e-18
1487	-19758.136052539485	-1.0675255979922356e-17	-1.5370365896269827e-17	-5.9801460635748844e-18
1488	-19757.973290798265	-1.0682440616647205e-17	-1.5380670030934604e-17	-5.984211202359805e-18
1489	-19757.81052905704	-1.0689629781857856e-17	-1.5390981392565616e-17	-5.988278171150096e-18
1490	-19757.647767315815	-1.0696823489103808e-17	-1.5401300048139683e-17	-5.992346930067934e-18
1491	-19757.485005574592	-1.07040217420625e-17	-1.5411626043834867e-17	-5.996417440290131e-18
1492	-19757.322243833358	-1.0711224530403496e-17	-1.5421959407852687e-17	-6.000489652954304e-18
1493	-19757.159482092135	-1.0718431832763554e-17	-1.543230016188938e-17	-6.004563503637729e-18
1494	-19756.996720350908	-1.0725643612562312e-17	-1.5442648301803908e-17	-6.008638923320715e-18
1495	-19756.83395860969	-1.073285982872303e-17	-1.545300380748807e-17	-6.012715849957991e-18
1496	-19756.67119686846	-1.074008041969504e-17	-1.5463366633220296e-17	-6.016794206169783e-18
1497	-19756.508435127234	-1.0747305315593423e-17	-1.5473736727457447e-17	-6.020873903729399e-18
1498	-19756.345673386008	-1.0754534434589564e-17	-1.5484114017153298e-17	-6.024954852025832e-18
1499	-19756.182911644784	-1.0761767686488558e-17	-1.5494498414158857e-17	-6.0290369588182596e-18
1500	-19756.020149903557	-1.0769004959359895e-17	-1.5504889798682275e-17	-6.033120120037514e-18
1501	-19755.85738816233	-1.0776246138365653e-17	-1.5515288049210128e-17	-6.037204227521178e-18
1502	-19755.694626421115	-1.0783491094941157e-17	-1.5525693024350213e-17	-6.0412891655321006e-18
1503	-19755.531864679888	-1.0790739697029216e-17	-1.5536104569398328e-17	-6.045374824660102e-18
1504	-19755.369102938657	-1.0797991785739121e-17	-1.554652249492675e-17	-6.049461076551492e-18
1505	-19755.20634119744	-1.0805247206529625e-17	-1.5556946618707296e-17	-6.0535477943519545e-18
1506	-19755.043579456207	-1.0812505787632192e-17	-1.5567376731236288e-17	-6.057634844028095e-18
1507	-19754.88081771498	-1.081976735172315e-17	-1.557781261181762e-17	-6.061722091628678e-18
1508	-19754.71805597376	-1.0827031708253093e-17	-1.558825401866533e-17	-6.0658093978408554e-18
1509	-19754.55529423253	-1.0834298662484943e-17	-1.5598700706375683e-17	-6.069896618594204e-18
1510	-19754.39253249131	-1.0841568002649096e-17	-1.5609152403580503e-17	-6.0739836017176886e-18
1511	-19754.22977075008	-1.0848839519651435e-17	-1.561960884096958e-17	-6.078070198333289e-18
1512	-19754.067009008857	-1.0856112989555869e-17	-1.5630069719770833e-17	-6.0821562593409036e-18
1513	-19753.904247267637	-1.0863388189030064e-17	-1.5640534743705374e-17	-6.0862416343547555e-18
1514	-19753.741485526407	-1.0870664877850114e-17	-1.5651003595277096e-17	-6.090326160423133e-18
1515	-19753.578723785184	-1.0877942821881924e-17	-1.566147595734601e-17	-6.0944096864178395e-18
1516	-19753.41596204396	-1.0885221770919008e-17	-1.567195149072612e-17	-6.098492051111898e-18
1517	-19753.253200302737	-1.0892501475963611e-17	-1.5682429855010234e-17	-6.102573096916987e-18
1518	-19753.09043856151	-1.0899781679448797e-17	-1.569291069635147e-17	-6.1066526625461254e-18
1519	-19752.92767682028	-1.0907062129756231e-17	-1.570339366809078e-17	-6.1107305914216834e-18
1520	-19752.764915079057	-1.0914342557980499e-17	-1.571387839286992e-17	-6.1148067230910796e-18
1521	-19752.602153337837	-1.0921622704123356e-17	-1.572436450584988e-17	-6.118880902396832e-18
1522	-19752.43939159661	-1.0928902296117945e-17	-1.5734851623668423e-17	-6.1229529685674685e-18
1523	-19752.276629855387	-1.0936181068558983e-17	-1.5745339370667944e-17	-6.127022766450023e-18
1524	-19752.11386811416	-1.0943458747187563e-17	-1.5755827350294564e-17	-6.131090144080562e-18
1525	-19751.95110637293	-1.0950735067672195e-17	-1.5766315181427068e-17	-6.135154953917323e-18
1526	-19751.788344631706	-1.0958009756399012e-17	-1.577680246969538e-17	-6.139217043102647e-18
1527	-19751.625582890483	-1.0965282550815091e-17	-1.578728883150725e-17	-6.143276270122936e-18
1528	-19751.462821149253	-1.097255317401089e-17	-1.579777385946141e-17	-6.14733248856037e-18
1529	-19751.300059408033	-1.0979821368742001e-17	-1.5808257172358118e-17	-6.151385565125885e-18
1530	-19751.13729766681	-1.0987086869819063e-17	-1.581873837749092e-17	-6.155435362147208e-18
1531	-19750.974535925583	-1.0994349420320856e-17	-1.58292170884295e-17	-6.159481752212212e-18
1532	-19750.81177418436	-1.100160875635859e-17	-1.5839692904884535e-17	-6.163524607832646e-18
1533	-19750.64901244313	-1.1008864628529537e-17	-1.585016544971949e-17	-6.167563807339581e-18
1534	-19750.48625070191	-1.1016116786003504e-17	-1.5860634340108408e-17	-6.171599231898601e-18
1535	-19750.32348896068	-1.1023364992291587e-17	-1.587109920720518e-17	-6.175630777377995e-18
1536	-19750.160727219452	-1.1030609005918168e-17	-1.5881559677686513e-17	-6.1796583341498214e-18
1537	-19749.997965478233	-1.103784859996448e-17	-1.589201539347856e-17	-6.183681806450401e-18
1538	-19749.83520373701	-1.1045083545108286e-17	-1.5902465990735483e-17	-6.1877010994810895e-18
1539	-19749.67244199578	-1.1052313629275337e-17	-1.5912911129695728e-17	-6.191716128854946e-18
1540	-19749.50968025456	-1.1059538636824293e-17	-1.5923350463568203e-17	-6.195726810080383e-18
1541	-19749.34691851333	-1.1066758368253406e-17	-1.5933783666838617e-17	-6.199733069668196e-18
1542	-19749.18415677211	-1.1073972627423557e-17	-1.5944210411405106e-17	-6.2037348434420086e-18
1543	-19749.02139503088	-1.1081181235661596e-17	-1.595463039747974e-17	-6.2077320738434515e-18
1544	-19748.858633289656	-1.1088384009134953e-17	-1.5965043319907484e-17	-6.211724698362423e-18
1545	-19748.695871548432	-1.1095580784256616e-17	-1.5975448893680925e-17	-6.215712674832307e-18
1546	-19748.533109807202	-1.1102771402694924e-17	-1.5985846843049116e-17	-6.219695962340734e-18
1547	-19748.370348065982	-1.1109955719428672e-17	-1.599623690714514e-17	-6.223674531712206e-18
1548	-19748.207586324752	-1.1117133595249137e-17	-1.6006618828810655e-17	-6.227648361687618e-18
1549	-19748.04482458353	-1.1124304909236978e-17	-1.6016992384543463e-17	-6.231617433930494e-18
1550	-19747.882062842305	-1.1131469539944588e-17	-1.602735734579812e-17	-6.235581734091056e-18
1551	-19747.719301101082	-1.1138627386520215e-17	-1.6037713509711587e-17	-6.239541263328843e-18
1552	-19747.55653935985	-1.114577835697843e-17	-1.604806068727496e-17	-6.243496026681901e-18
1553	-19747.39377761863	-1.1152922373006251e-17	-1.605839870266091e-17	-6.247446043351592e-18
1554	-19747.231015877405	-1.116005935806405e-17	-1.606872738876637e-17	-6.25139132736173e-18
1555	-19747.068254136175	-1.1167189257937447e-17	-1.6079046611651753e-17	-6.2553319042231394e-18
1556	-19746.905492394962	-1.117431202773981e-17	-1.608935624095809e-17	-6.259267814521528e-18
1557	-19746.74273065373	-1.1181427637686312e-17	-1.6099656170376786e-17	-6.263199104995838e-18
1558	-19746.579968912505	-1.1188536063375045e-17	-1.6109946304621945e-17	-6.2671258221281446e-18
1559	-19746.417207171282	-1.1195637298205348e-17	-1.6120226569597135e-17	-6.2710480268135606e-18
1560	-19746.25444543005	-1.120273134705979e-17	-1.6130496910915166e-17	-6.274965783204414e-18
1561	-19746.091683688835	-1.1209818229650718e-17	-1.614075729189228e-17	-6.278879167409156e-18
1562	-19745.9289219476	-1.1216897972205417e-17	-1.6151007685830162e-17	-6.2827882585806706e-18
1563	-19745.766160206374	-1.1223970617737064e-17	-1.616124809218894e-17	-6.28669314328519e-18
1564	-19745.603398465155	-1.1231036220181407e-17	-1.6171478526293732e-17	-6.290593914069082e-18
1565	-19745.44063672393	-1.1238094848948384e-17	-1.618169902297773e-17	-6.294490674919035e-18
1566	-19745.2778749827	-1.1245146580458129e-17	-1.6191909628317503e-17	-6.298383532598752e-18
1567	-19745.115113241474	-1.1252191506847583e-17	-1.6202110413448307e-17	-6.3022726002468595e-18
1568	-19744.95235150025	-1.125922973581308e-17	-1.6212301470429465e-17	-6.306158001196695e-18
1569	-19744.789589759024	-1.1266261384151477e-17	-1.6222482903786363e-17	-6.310039864516591e-18
1570	-19744.626828017797	-1.1273286583102542e-17	-1.6232654838588037e-17	-6.31391832761705e-18
1571	-19744.464066276574	-1.1280305473491854e-17	-1.6242817417933756e-17	-6.3177935290499505e-18
1572	-19744.301304535355	-1.1287318206484865e-17	-1.6252970799209846e-17	-6.321665613759885e-18
1573	-19744.138542794128	-1.1294324950320714e-17	-1.6263115164661758e-17	-6.325534735979671e-18
1574	-19743.975781052904	-1.1301325882330697e-17	-1.6273250711333407e-17	-6.329401053327988e-18
1575	-19743.813019311678	-1.1308321188617723e-17	-1.6283377645153283e-17	-6.333264732082163e-18
1576	-19743.650257570454	-1.1315311072148307e-17	-1.6293496201989347e-17	-6.337125942307268e-18
1577	-19743.48749582923	-1.132229574457522e-17	-1.6303606628376152e-17	-6.3409848607742886e-18
1578	-19743.324734088004	-1.1329275427612477e-17	-1.6313709188036253e-17	-6.3448416671887e-18
1579	-19743.161972346777	-1.1336250350639715e-17	-1.6323804161206457e-17	-6.348696540072973e-18
1580	-19742.99921060555	-1.1343220758088337e-17	-1.633389184209158e-17	-6.3525496740850954e-18
1581	-19742.836448864327	-1.1350186905090678e-17	-1.6343972544474724e-17	-6.3564012657066306e-18
1582	-19742.6736871231	-1.1357149055345748e-17	-1.6354046598730556e-17	-6.360251511960939e-18
1583	-19742.510925381885	-1.13641074756692e-17	-1.6364114337395042e-17	-6.3641006139433585e-18
1584	-19742.348163640647	-1.1371062451368383e-17	-1.637417612111465e-17	-6.3679487816221175e-18
1585	-19742.185401899427	-1.1378014271515084e-17	-1.6384232316467122e-17	-6.3717962265630474e-18
1586	-19742.022640158204	-1.1384963233986928e-17	-1.6394283307121075e-17	-6.3756431608527815e-18
1587	-19741.859878416977	-1.1391909645126643e-17	-1.6404329487805146e-17	-6.37948980244814e-18
1588	-19741.69711667575	-1.1398853823532097e-17	-1.641437127422598e-17	-6.383336372838215e-18
1589	-19741.534354934527	-1.1405796087082929e-17	-1.6424409077668284e-17	-6.387183096497575e-18
1590	-19741.3715931933	-1.1412736764489623e-17	-1.6434443328400615e-17	-6.391030200578629e-18
1591	-19741.208831452077	-1.1419676184915799e-17	-1.644447446322858e-17	-6.394877906603017e-18
1592	-19741.046069710846	-1.1426614696795636e-17	-1.6454502943476675e-17	-6.398726450114596e-18
1593	-19740.883307969627	-1.1433552643704096e-17	-1.6464529222722107e-17	-6.402576064686085e-18
1594	-19740.720546228396	-1.1440490378260319e-17	-1.6474553772176774e-17	-6.4064269843438635e-18
1595	-19740.557784487177	-1.1447428251376672e-17	-1.6484577063278785e-17	-6.410279439474558e-18
1596	-19740.395022745954	-1.1454366626188013e-17	-1.649459958646937e-17	-6.414133665906654e-18
1597	-19740.232261004723	-1.14613058678346e-17	-1.6504621830706572e-17	-6.417989904962626e-18
1598	-19740.0694992635	-1.146824634378211e-17	-1.651464429070128e-17	-6.421848396862942e-18
1599	-19739.906737522277	-1.147518841476245e-17	-1.652466746080876e-17	-6.425709368716141e-18
1600	-19739.74397578105	-1.1482132459586675e-17	-1.6534691855702712e-17	-6.429573063470636e-18
1601	-19739.581214039827	-1.1489078844224647e-17	-1.654471797469045e-17	-6.4334397137588435e-18
1602	-19739.4184522986	-1.1496027946194882e-17	-1.655474633143422e-17	-6.4373095609555445e-18
1603	-19739.25569055737	-1.1502980136644243e-17	-1.6564777437414276e-17	-6.441182835874209e-18
1604	-19739.09292881615	-1.1509935790577536e-17	-1.657481181657137e-17	-6.4450597645837005e-18
1605	-19738.93016707493	-1.1516895278186882e-17	-1.6584849973469525e-17	-6.44894058290424e-18
1606	-19738.767405333696	-1.1523858972102918e-17	-1.6594892423119344e-17	-6.452825521086493e-18
1607	-19738.604643592476	-1.153082723256319e-17	-1.660493966875466e-17	-6.456714796371718e-18
1608	-19738.441881851246	-1.1537800433074035e-17	-1.661499222841863e-17	-6.460608637729442e-18
1609	-19738.279120110023	-1.1544778929967559e-17	-1.6625050600877166e-17	-6.464507259057951e-18
1610	-19738.1163583688	-1.1551763085677009e-17	-1.6635115294492717e-17	-6.4684108768613004e-18
1611	-19737.953596627573	-1.1558753249887948e-17	-1.6645186798172588e-17	-6.4723197016033086e-18
1612	-19737.79083488635	-1.1565749775186065e-17	-1.665526561187669e-17	-6.47623393849544e-18
1613	-19737.628073145126	-1.157275300067029e-17	-1.6665352213120526e-17	-6.4801537882200546e-18
1614	-19737.4653114039	-1.1579763265516209e-17	-1.6675447079042347e-17	-6.484079451990072e-18
1615	-19737.30254966268	-1.1586780892862955e-17	-1.6685550671104464e-17	-6.488011114621445e-18
1616	-19737.139787921446	-1.1593806207323685e-17	-1.6695663453668983e-17	-6.4919489609783876e-18
1617	-19736.977026180222	-1.1600839516813112e-17	-1.6705785868239774e-17	-6.49589316538645e-18
1618	-19736.814264439	-1.1607881131480037e-17	-1.671591835929253e-17	-6.499843903667545e-18
1619	-19736.651502697765	-1.16149313399405e-17	-1.6726061342699048e-17	-6.503801337181952e-18
1620	-19736.488740956545	-1.1621990429781363e-17	-1.6736215238599956e-17	-6.507765620962769e-18
1621	-19736.32597921532	-1.1629058668476162e-17	-1.6746380434885735e-17	-6.511736902066589e-18
1622	-19736.1632174741	-1.1636136322738438e-17	-1.6756557321254655e-17	-6.5157153242222214e-18
1623	-19736.000455732876	-1.1643223639158147e-17	-1.676674626286504e-17	-6.519701015451255e-18
1624	-19735.83769399165	-1.165032086031211e-17	-1.6776947623164662e-17	-6.523694097459558e-18
1625	-19735.674932250426	-1.1657428203764899e-17	-1.6787161729626214e-17	-6.527694677903586e-18
1626	-19735.5121705092	-1.1664545883594767e-17	-1.6797388901458316e-17	-6.531702865731218e-18
1627	-19735.349408767972	-1.1671674093011458e-17	-1.6807629437914108e-17	-6.535718748108809e-18
1628	-19735.186647026752	-1.1678813020016302e-17	-1.6817883627062863e-17	-6.53974241296974e-18
1629	-19735.023885285522	-1.1685962826841841e-17	-1.6828151722621033e-17	-6.5437739310626474e-18
1630	-19734.86112354429	-1.1693123669662082e-17	-1.683843397521077e-17	-6.547813364113394e-18
1631	-19734.69836180307	-1.1700295681429476e-17	-1.684873060148281e-17	-6.551860761376142e-18
1632	-19734.53560006185	-1.1707478984622594e-17	-1.6859041807907717e-17	-6.555916161337471e-18
1633	-19734.37283832062	-1.1714673679688297e-17	-1.686936776595448e-17	-6.559979593422116e-18
1634	-19734.21007657939	-1.1721879858079664e-17	-1.687970863919165e-17	-6.564051076967678e-18
1635	-19734.047314838168	-1.1729097584061378e-17	-1.6890064559848176e-17	-6.568130608274578e-18
1636	-19733.88455309694	-1.1736326912135573e-17	-1.6900435641498212e-17	-6.572218182772933e-18
1637	-19733.721791355718	-1.1743567874593019e-17	-1.6910821966159025e-17	-6.576313783027012e-18
1638	-19733.559029614495	-1.1750820493086359e-17	-1.692122360545416e-17	-6.5804173807185566e-18
1639	-19733.396267873268	-1.1758084759261634e-17	-1.693164059405987e-17	-6.584528924463396e-18
1640	-19733.23350613205	-1.1765360654102729e-17	-1.694207295018219e-17	-6.588648358023268e-18
1641	-19733.07074439082	-1.1772648133930015e-17	-1.695252065760603e-17	-6.592775610254001e-18
1642	-19732.9079826496	-1.1779947146939055e-17	-1.6962983688853312e-17	-6.5969106050247965e-18
1643	-19732.745220908368	-1.1787257616928652e-17	-1.6973461986418323e-17	-6.601053247438982e-18
1644	-19732.58245916715	-1.1794579448758326e-17	-1.698395546915672e-17	-6.605203428359932e-18
1645	-19732.41969742592	-1.1801912524847929e-17	-1.699446402186135e-17	-6.609361027834508e-18
1646	-19732.25693568469	-1.180925671893428e-17	-1.70049875195003e-17	-6.613525918368259e-18
1647	-19732.09417394347	-1.1816611879739561e-17	-1.7015525801884742e-17	-6.617697957594379e-18
1648	-19731.93141220224	-1.1823977837707302e-17	-1.7026078687795766e-17	-6.621876987618839e-18
1649	-19731.76865046102	-1.183135440197888e-17	-1.7036645966533824e-17	-6.626062837423935e-18
1650	-19731.605888719794	-1.1838741371161185e-17	-1.7047227409330486e-17	-6.6302553329918835e-18
1651	-19731.443126978567	-1.184613852188946e-17	-1.705782276208934e-17	-6.634454281689579e-18
1652	-19731.280365237344	-1.1853545611969884e-17	-1.7068431745328275e-17	-6.6386594786114915e-18
1653	-19731.11760349612	-1.1860962383197812e-17	-1.7079054052742144e-17	-6.64287071365348e-18
1654	-19730.954841754894	-1.1868388561562618e-17	-1.708968935628505e-17	-6.6470877668401874e-18
1655	-19730.79208001367	-1.1875823853276734e-17	-1.7100337307045428e-17	-6.651310399508043e-18
1656	-19730.629318272444	-1.1883267952674742e-17	-1.7110997537214182e-17	-6.655538368135304e-18
1657	-19730.466556531213	-1.1890720533299387e-17	-1.712166964996625e-17	-6.659771416632524e-18
1658	-19730.303794789997	-1.189818125735083e-17	-1.7132353230912476e-17	-6.6640092837891835e-18
1659	-19730.14103304877	-1.1905649773030183e-17	-1.714304784698107e-17	-6.668251699079296e-18
1660	-19729.978271307547	-1.1913125710431576e-17	-1.7153753039995946e-17	-6.6724983808672065e-18
1661	-19729.81550956632	-1.1920608684772051e-17	-1.7164468333214222e-17	-6.67674903632988e-18
1662	-19729.65274782509	-1.192809830440647e-17	-1.717519323803888e-17	-6.68100337077406e-18
1663	-19729.489986083863	-1.1935594161271115e-17	-1.718592724014714e-17	-6.68526108239509e-18
1664	-19729.327224342644	-1.1943095830429895e-17	-1.7196669808006697e-17	-6.689521852853096e-18
1665	-19729.164462601413	-1.1950602883173002e-17	-1.7207420400729087e-17	-6.693785365616917e-18
1666	-19729.001700860194	-1.195811487644785e-17	-1.7218178451896065e-17	-6.6980513009996335e-18
1667	-19728.83893911897	-1.1965631357375225e-17	-1.722894338727556e-17	-6.70231932747489e-18
1668	-19728.676177377743	-1.1973151863784769e-17	-1.723971461550938e-17	-6.706589112060157e-18
1669	-19728.513415636524	-1.1980675925201431e-17	-1.7250491532077796e-17	-6.710860318325068e-18
1670	-19728.35065389529	-1.1988203063898675e-17	-1.726127352342103e-17	-6.7151326043763204e-18
1671	-19728.187892154067	-1.1995732797042385e-17	-1.727205996899194e-17	-6.71940562509283e-18
1672	-19728.02513041284	-1.2003264629315182e-17	-1.7282850229194414e-17	-6.723679029435949e-18
1673	-19727.862368671616	-1.201079806686902e-17	-1.729364366213615e-17	-6.72795247160189e-18
1674	-19727.699606930397	-1.2018332602985371e-17	-1.7304439606738304e-17	-6.732225599232438e-18
1675	-19727.536845189166	-1.2025867735641034e-17	-1.731523740787355e-17	-6.7364980634085176e-18
1676	-19727.374083447943	-1.2033402954589035e-17	-1.732603639876014e-17	-6.740769510417931e-18
1677	-19727.211321706716	-1.2040937746780307e-17	-1.733683590600523e-17	-6.745039587555386e-18
1678	-19727.048559965486	-1.2048471598965652e-17	-1.7347635256059265e-17	-6.749307941872038e-18
1679	-19726.885798224266	-1.2056004001394895e-17	-1.7358433773819228e-17	-6.753574228970563e-18
1680	-19726.72303648304	-1.2063534436188306e-17	-1.7369230773600643e-17	-6.757838098775969e-18
1681	-19726.560274741816	-1.2071062395775073e-17	-1.7380025587490394e-17	-6.76209920405975e-18
1682	-19726.397513000597	-1.2078587365437137e-17	-1.7390817528610002e-17	-6.766357202264272e-18
1683	-19726.234751259366	-1.2086108838199238e-17	-1.740160592177845e-17	-6.770611754620028e-18
1684	-19726.071989518143	-1.2093626306673946e-17	-1.741239008520816e-17	-6.774862528139732e-18
1685	-19725.909227776916	-1.2101139274881666e-17	-1.742316935441776e-17	-6.779109195345571e-18
1686	-19725.746466035685	-1.2108647242405931e-17	-1.7433943060327053e-17	-6.78335142448481e-18
1687	-19725.583704294466	-1.2116149722630434e-17	-1.7444710545301117e-17	-6.7875888999597515e-18
1688	-19725.420942553243	-1.2123646228135663e-17	-1.7455471149170486e-17	-6.791821307100841e-18
1689	-19725.258180812016	-1.2131136285342084e-17	-1.7466224229880373e-17	-6.796048340803793e-18
1690	-19725.09541907079	-1.2138619422669363e-17	-1.7476969143637342e-17	-6.8002697017013845e-18
1691	-19724.932657329566	-1.2146095187422282e-17	-1.7487705272479437e-17	-6.8044851023651286e-18
1692	-19724.76989558834	-1.2153563124733e-17	-1.7498431991515248e-17	-6.8086942579507526e-18
1693	-19724.60713384712	-1.21610227956504e-17	-1.750914870115456e-17	-6.81289689014624e-18
1694	-19724.44437210589	-1.2168473766568795e-17	-1.7519854805793262e-17	-6.8170927273443275e-18
1695	-19724.281610364666	-1.2175915625768537e-17	-1.753054973228473e-17	-6.8212815192523475e-18
1696	-19724.118848623442	-1.2183347962686017e-17	-1.7541232910660274e-17	-6.825463014711759e-18
1697	-19723.95608688221	-1.2190770389457252e-17	-1.7551903802381673e-17	-6.8296369765328324e-18
1698	-19723.793325140992	-1.2198182518216754e-17	-1.756256186371297e-17	-6.83380317272054e-18
1699	-19723.63056339976	-1.220558398660434e-17	-1.757320658273972e-17	-6.837961390468959e-18
1700	-19723.467801658535	-1.2212974442481537e-17	-1.7583837460543365e-17	-6.842111424419711e-18
1701	-19723.305039917315	-1.2220353551534464e-17	-1.7594454025969782e-17	-6.846253077099144e-18
1702	-19723.14227817609	-1.2227720984422799e-17	-1.760505581275887e-17	-6.850386156086726e-18
1703	-19722.979516434865	-1.2235076440483944e-17	-1.7615642387137737e-17	-6.85451049383015e-18
1704	-19722.816754693635	-1.2242419625137712e-17	-1.762621332383421e-17	-6.8586259264412145e-18
1705	-19722.653992952408	-1.2249750271569577e-17	-1.7636768236676664e-17	-6.862732306462488e-18
1706	-19722.491231211185	-1.2257068118247291e-17	-1.764730673863128e-17	-6.8668294978633e-18
1707	-19722.328469469965	-1.2264372929572924e-17	-1.7657828479133487e-17	-6.87091738001236e-18
1708	-19722.16570772874	-1.2271664479343403e-17	-1.7668333125651113e-17	-6.874995833035695e-18
1709	-19722.002945987515	-1.2278942567848406e-17	-1.767882037839878e-17	-6.879064757298032e-18
1710	-19721.84018424629	-1.2286207005962608e-17	-1.768928994438474e-17	-6.883124067540475e-18
1711	-19721.67742250506	-1.2293457632154424e-17	-1.769974157395785e-17	-6.8871736903509975e-18
1712	-19721.51466076384	-1.230069429679018e-17	-1.7710175034159925e-17	-6.8912135594204334e-18
1713	-19721.351899022608	-1.2307916875278003e-17	-1.7720590121336323e-17	-6.895243629219685e-18
1714	-19721.18913728139	-1.2315125249337234e-17	-1.7730986637485942e-17	-6.899263861188527e-18
1715	-19721.026375540165	-1.232231932892487e-17	-1.7741364426864838e-17	-6.903274230984901e-18
1716	-19720.863613798938	-1.2329499042800303e-17	-1.775172335616334e-17	-6.9072747294372664e-18
1717	-19720.70085205771	-1.2336664344750315e-17	-1.7762063330056432e-17	-6.9112653594441985e-18
1718	-19720.538090316488	-1.2343815198220053e-17	-1.7772384263410894e-17	-6.915246133029212e-18
1719	-19720.375328575265	-1.2350951593030436e-17	-1.7782686101797404e-17	-6.919217084263469e-18
1720	-19720.21256683404	-1.2358073528470624e-17	-1.7792968811372824e-17	-6.9231782455684226e-18
1721	-19720.049805092807	-1.236518103706249e-17	-1.7803232400142872e-17	-6.92712967398211e-18
1722	-19719.887043351588	-1.2372274161670598e-17	-1.7813476888458685e-17	-6.931071434882512e-18
1723	-19719.724281610364	-1.237935296786508e-17	-1.782370232927843e-17	-6.935003606451728e-18
1724	-19719.561519869138	-1.2386417536923912e-17	-1.7833908796027695e-17	-6.93892627782013e-18
1725	-19719.398758127918	-1.2393467976703891e-17	-1.784409640080112e-17	-6.942839552606664e-18
1726	-19719.235996386687	-1.2400504403157682e-17	-1.7854265267247117e-17	-6.946743539068247e-18
1727	-19719.07323464546	-1.2407526960673095e-17	-1.7864415554408057e-17	-6.950638366938133e-18
1728	-19718.910472904237	-1.2414535809792679e-17	-1.787454744212068e-17	-6.954524177464678e-18
1729	-19718.747711163007	-1.2421531130509623e-17	-1.7884661140590958e-17	-6.958401120428288e-18
1730	-19718.58494942179	-1.2428513115080979e-17	-1.7894756875228058e-17	-6.9622693549339e-18
1731	-19718.422187680557	-1.2435481979951614e-17	-1.790483490341197e-17	-6.966129056491258e-18
1732	-19718.25942593933	-1.244243795450512e-17	-1.7914895507575975e-17	-6.969980401434263e-18
1733	-19718.09666419811	-1.244938129256683e-17	-1.7924939000724144e-17	-6.973823584409517e-18
1734	-19717.933902456884	-1.2456312257965538e-17	-1.7934965707278093e-17	-6.977658808652983e-18
1735	-19717.77114071566	-1.2463231135955715e-17	-1.7944975980992838e-17	-6.981486290918593e-18
1736	-19717.608378974433	-1.2470138225120735e-17	-1.7954970196976814e-17	-6.985306253264656e-18
1737	-19717.445617233214	-1.2477033843822857e-17	-1.7964948755271837e-17	-6.989118932373877e-18
1738	-19717.282855491983	-1.2483918320398526e-17	-1.7974912071600333e-17	-6.992924569196719e-18
1739	-19717.12009375076	-1.2490791998969063e-17	-1.798486058777981e-17	-6.996723410158318e-18
1740	-19716.957332009533	-1.2497655241270544e-17	-1.799479476345762e-17	-7.000515719083467e-18
1741	-19716.79457026831	-1.2504508428787646e-17	-1.8004715089600373e-17	-7.004301767974919e-18
1742	-19716.63180852709	-1.2511351945620274e-17	-1.8014622064124843e-17	-7.008081827115705e-18
1743	-19716.46904678586	-1.2518186194825955e-17	-1.8024516207142397e-17	-7.011856182509516e-18
1744	-19716.306285044633	-1.2525011594551769e-17	-1.8034398056391248e-17	-7.015625132712287e-18
1745	-19716.143523303403	-1.2531828571161314e-17	-1.8044268164136038e-17	-7.019388978186588e-18
1746	-19715.980761562183	-1.2538637563751218e-17	-1.8054127105419628e-17	-7.023148022082807e-18
1747	-19715.81799982096	-1.2545439024165455e-17	-1.8063975472518034e-17	-7.026902575812875e-18
1748	-19715.655238079733	-1.2552233413876591e-17	-1.8073813870225478e-17	-7.030652957527705e-18
1749	-19715.49247633851	-1.2559021209142663e-17	-1.808364292085799e-17	-7.034399497427335e-18
1750	-19715.329714597283	-1.2565802890545192e-17	-1.809346325524756e-17	-7.038142525842824e-18
1751	-19715.16695285606	-1.2572578944564143e-17	-1.8103275515907377e-17	-7.04188237322091e-18
1752	-19715.004191114836	-1.2579349871397175e-17	-1.8113080363224998e-17	-7.045619379569352e-18
1753	-19714.841429373606	-1.2586116180696062e-17	-1.812287846576897e-17	-7.049353895623154e-18
1754	-19714.678667632383	-1.2592878386826729e-17	-1.8132670506187593e-17	-7.053086267465863e-18
1755	-19714.515905891163	-1.2599637004505467e-17	-1.8142457168914935e-17	-7.056816840096e-18
1756	-19714.35314414992	-1.2606392560891763e-17	-1.8152239151882138e-17	-7.060545969901389e-18
1757	-19714.190382408706	-1.2613145588776691e-17	-1.8162017162983133e-17	-7.064274014570249e-18
1758	-19714.027620667483	-1.2619896623637499e-17	-1.8171791913824053e-17	-7.068001333450945e-18
1759	-19713.864858926256	-1.2626646200962876e-17	-1.8181564118292088e-17	-7.071728283633664e-18
1760	-19713.702097185032	-1.2633394865931872e-17	-1.819133450123412e-17	-7.075455230629625e-18
1761	-19713.53933544381	-1.2640143161952227e-17	-1.8201103784877984e-17	-7.07918253902647e-18
1762	-19713.376573702582	-1.2646891636637781e-17	-1.8210872705390033e-17	-7.08291056788553e-18
1763	-19713.21381196136	-1.2653640836278468e-17	-1.8220641994580675e-17	-7.08663967797626e-18
1764	-19713.051050220136	-1.2660391308015416e-17	-1.8230412381940786e-17	-7.090370234090047e-18
1765	-19712.888288478913	-1.26671435993664e-17	-1.8240184596764626e-17	-7.094102601968172e-18
1766	-19712.725526737682	-1.2673898258485074e-17	-1.8249959377561285e-17	-7.097837139408862e-18
1767	-19712.56276499645	-1.268065582202776e-17	-1.825973744623686e-17	-7.101574197818661e-18
1768	-19712.400003255232	-1.2687416837408292e-17	-1.8269519534121527e-17	-7.105314140695057e-18
1769	-19712.237241514005	-1.2694181839777888e-17	-1.8279306363846554e-17	-7.109057315709221e-18
1770	-19712.074479772786	-1.270095136246488e-17	-1.828909865164848e-17	-7.112804073281279e-18
1771	-19711.911718031555	-1.270772593143537e-17	-1.8298897104324187e-17	-7.116554758546556e-18
1772	-19711.748956290325	-1.2714506072531537e-17	-1.8308702432474602e-17	-7.120309712588472e-18
1773	-19711.586194549105	-1.2721292301558209e-17	-1.8318515329431217e-17	-7.124069273685201e-18
1774	-19711.423432807886	-1.2728085129049984e-17	-1.8328336486524185e-17	-7.127833771575783e-18
1775	-19711.260671066655	-1.2734885054099644e-17	-1.833816657798843e-17	-7.131603530210859e-18
1776	-19711.097909325432	-1.2741692574971265e-17	-1.8348006276216886e-17	-7.135378873725644e-18
1777	-19710.93514758421	-1.2748508169808168e-17	-1.8357856228963947e-17	-7.139160110652389e-18
1778	-19710.77238584298	-1.2755332317989272e-17	-1.836771708607814e-17	-7.142947549900403e-18
1779	-19710.609624101762	-1.276216548185563e-17	-1.837758947376314e-17	-7.146741489948117e-18
1780	-19710.446862360528	-1.2769008117529856e-17	-1.8387474015206264e-17	-7.150542219853448e-18
1781	-19710.2841006193	-1.2775860663900053e-17	-1.8397371305212014e-17	-7.154350022588091e-18
1782	-19710.121338878078	-1.2782723551851483e-17	-1.8407281931567588e-17	-7.158165172135378e-18
1783	-19709.95857713685	-1.2789597195481988e-17	-1.8417206456933213e-17	-7.161987934030765e-18
1784	-19709.795815395635	-1.279648200476377e-17	-1.8427145438685458e-17	-7.16581857084208e-18
1785	-19709.6330536544	-1.2803378358495942e-17	-1.8437099396423708e-17	-7.169657320568177e-18
1786	-19709.470291913174	-1.281028663484588e-17	-1.8447068848415446e-17	-7.173504421276313e-18
1787	-19709.307530171955	-1.2817207190673657e-17	-1.8457054284674624e-17	-7.17736009667269e-18
1788	-19709.144768430728	-1.282414037078029e-17	-1.8467056183487878e-17	-7.1812245580727e-18
1789	-19708.982006689504	-1.2831086498138207e-17	-1.8477074987913215e-17	-7.1850980083632e-18
1790	-19708.81924494828	-1.2838045889194106e-17	-1.848711112978994e-17	-7.18898064859827e-18
1791	-19708.656483207058	-1.284501883194938e-17	-1.8497165010401212e-17	-7.192872653497547e-18
1792	-19708.493721465828	-1.2852005601498132e-17	-1.8507237016173897e-17	-7.196774186822368e-18
1793	-19708.330959724608	-1.2859006449964052e-17	-1.8517327498405284e-17	-7.200685401522818e-18
1794	-19708.168197983377	-1.2866021624447814e-17	-1.8527436800443263e-17	-7.204606448452365e-18
1795	-19708.005436242158	-1.2873051340084209e-17	-1.8537565226774802e-17	-7.208537453393616e-18
1796	-19707.842674500927	-1.2880095796667205e-17	-1.8547713061111973e-17	-7.212478532222438e-18
1797	-19707.679912759708	-1.2887155171823864e-17	-1.8557880555251562e-17	-7.216429788396165e-18
1798	-19707.51715101848	-1.2894229636249384e-17	-1.8568067956004885e-17	-7.220391316493884e-18
1799	-19707.354389277247	-1.2901319325850587e-17	-1.8578275462825285e-17	-7.224363188875889e-18
1800	-19707.191627536027	-1.2908424364272717e-17	-1.858850325806959e-17	-7.228345470475846e-18
1801	-19707.028865794804	-1.2915544846515255e-17	-1.8598751486696358e-17	-7.23233820633415e-18
1802	-19706.866104053577	-1.292268085706326e-17	-1.860902027850851e-17	-7.23634143561801e-18
1803	-19706.70334231235	-1.2929832452694146e-17	-1.8619309727420567e-17	-7.240355177967727e-18
1804	-19706.54058057113	-1.2936999678371465e-17	-1.8629619916902496e-17	-7.244379439840433e-18
1805	-19706.377818829904	-1.2944182547294496e-17	-1.8639950880001977e-17	-7.248414214587014e-18
1806	-19706.21505708868	-1.2951381059416437e-17	-1.865030263147032e-17	-7.252459487362554e-18
1807	-19706.05229534745	-1.2958595189762376e-17	-1.8660675157704443e-17	-7.256515221820308e-18
1808	-19705.889533606223	-1.2965824895256153e-17	-1.8671068422044805e-17	-7.2605813684675e-18
1809	-19705.726771865007	-1.297307010612845e-17	-1.8681482354067993e-17	-7.264657858188906e-18
1810	-19705.564010123777	-1.2980330744813593e-17	-1.869191686761535e-17	-7.268744622011834e-18
1811	-19705.40124838256	-1.2987606703387928e-17	-1.8702371830583247e-17	-7.272841576192609e-18
1812	-19705.238486641327	-1.2994897855054777e-17	-1.871284709953558e-17	-7.276948610573974e-18
1813	-19705.0757249001	-1.3002204048455174e-17	-1.8723342493988182e-17	-7.281065602922166e-18
1814	-19704.912963158877	-1.3009525126372208e-17	-1.8733857815796677e-17	-7.285192436947738e-18
1815	-19704.750201417646	-1.3016860899447784e-17	-1.8744392830650714e-17	-7.289328968244854e-18
1816	-19704.587439676427	-1.302421116181596e-17	-1.8754947287216763e-17	-7.293475036415159e-18
1817	-19704.4246779352	-1.3031575687011911e-17	-1.8765520902528274e-17	-7.29763047149555e-18
1818	-19704.26191619398	-1.3038954234374723e-17	-1.8776113371456208e-17	-7.301795097293238e-18
1819	-19704.099154452753	-1.3046346540765155e-17	-1.878672435974809e-17	-7.305968721782221e-18
1820	-19703.936392711523	-1.3053752328811852e-17	-1.879735351494097e-17	-7.310151142682736e-18
1821	-19703.773630970307	-1.3061171297855409e-17	-1.8808000451862497e-17	-7.314342143848321e-18
1822	-19703.610869229076	-1.3068603142361235e-17	-1.8818664779710762e-17	-7.318541505011706e-18
1823	-19703.44810748785	-1.3076047529988464e-17	-1.8829346072031978e-17	-7.322748987944949e-18
1824	-19703.285345746626	-1.308350411435522e-17	-1.8840043882836562e-17	-7.32696434587388e-18
1825	-19703.122584005403	-1.309097253192771e-17	-1.8850757742099002e-17	-7.331187321756418e-18
1826	-19702.959822264176	-1.3098452408275521e-17	-1.8861487162773463e-17	-7.335417653777579e-18
1827	-19702.79706052295	-1.3105943348598147e-17	-1.8872231634210905e-17	-7.339655062985388e-18
1828	-19702.634298781726	-1.3113444947734584e-17	-1.888299063129301e-17	-7.343899264176156e-18
1829	-19702.4715370405	-1.3120956789442543e-17	-1.889376360805236e-17	-7.348149970832727e-18
1830	-19702.308775299276	-1.3128478445487776e-17	-1.8904550003246566e-17	-7.352406887728987e-18
1831	-19702.14601355805	-1.3136009470093466e-17	-1.891534923627243e-17	-7.3566697039145e-18
1832	-19701.983251816826	-1.3143549408930414e-17	-1.8926160711454072e-17	-7.360938106406755e-18
1833	-19701.820490075603	-1.3151097795324344e-17	-1.893698381899439e-17	-7.365211771654297e-18
1834	-19701.657728334372	-1.3158654153733053e-17	-1.894781793375793e-17	-7.369490373708176e-18
1835	-19701.494966593153	-1.3166218001268629e-17	-1.8958662416250093e-17	-7.373773586287166e-18
1836	-19701.332204851922	-1.3173788851159677e-17	-1.8969516625313546e-17	-7.378061077005808e-18
1837	-19701.169443110695	-1.3181366196877444e-17	-1.8980379891866813e-17	-7.382352501888075e-18
1838	-19701.00668136948	-1.3188949528666776e-17	-1.899125153959616e-17	-7.38664751773739e-18
1839	-19700.84391962825	-1.319653833740136e-17	-1.9002130894759306e-17	-7.390945780043415e-18
1840	-19700.681157887022	-1.3204132100271323e-17	-1.9013017269037787e-17	-7.395246931504858e-18
1841	-19700.5183961458	-1.3211730290333826e-17	-1.9023909962176625e-17	-7.399550618491027e-18
1842	-19700.355634404572	-1.3219332380761475e-17	-1.9034808266978978e-17	-7.40385649454397e-18
1843	-19700.192872663352	-1.322693783611947e-17	-1.9045711473405003e-17	-7.408164198833938e-18
1844	-19700.030110922122	-1.3234546119011134e-17	-1.9056618866213784e-17	-7.412473371808485e-18
1845	-19699.8673491809	-1.3242156692319624e-17	-1.9067529727424533e-17	-7.416783657214715e-18
1846	-19699.704587439675	-1.3249769014899016e-17	-1.9078443333635054e-17	-7.421094696162977e-18
1847	-19699.541825698452	-1.325738255122749e-17	-1.9089358967786106e-17	-7.425406134668874e-18
1848	-19699.37906395722	-1.3264996759237895e-17	-1.9100275905601726e-17	-7.429717612874064e-18
1849	-19699.216302216002	-1.3272611097393027e-17	-1.9111193420343346e-17	-7.434028774442707e-18
1850	-19699.05354047477	-1.3280225026894613e-17	-1.912211078750191e-17	-7.438339266287316e-18
1851	-19698.890778733545	-1.3287838016713201e-17	-1.9133027290929768e-17	-7.442648742496634e-18
1852	-19698.72801699232	-1.3295449531186798e-17	-1.9143942209054223e-17	-7.446956853319374e-18
1853	-19698.5652552511	-1.3303059040972011e-17	-1.9154854829612132e-17	-7.451263252331891e-18
1854	-19698.40249350987	-1.331066602080836e-17	-1.916576443812659e-17	-7.455567603490128e-18
1855	-19698.23973176864	-1.3318269950416558e-17	-1.9176670331391678e-17	-7.459869569441437e-18
1856	-19698.076970027425	-1.3325870312460777e-17	-1.9187571813610727e-17	-7.464168811310827e-18
1857	-19697.9142082862	-1.3333466604404264e-17	-1.9198468201270722e-17	-7.468465007537805e-18
1858	-19697.751446544964	-1.3341058318222461e-17	-1.920935880949156e-17	-7.472757826953362e-18
1859	-19697.588684803744	-1.3348644960224009e-17	-1.9220242964716216e-17	-7.4770469557318e-18
1860	-19697.425923062525	-1.3356226042392129e-17	-1.923111999774728e-17	-7.481332087036978e-18
1861	-19697.263161321298	-1.3363801087967225e-17	-1.9241989265411774e-17	-7.485612910522675e-18
1862	-19697.10039958008	-1.3371369628977961e-17	-1.9252850125028916e-17	-7.489889132927007e-18
1863	-19696.937637838848	-1.3378931207982254e-17	-1.9263701953129853e-17	-7.494160462834656e-18
1864	-19696.77487609762	-1.3386485367089463e-17	-1.9274544126194868e-17	-7.498426607984057e-18
1865	-19696.612114356398	-1.3394031676234966e-17	-1.9285376051928994e-17	-7.502687300540938e-18
1866	-19696.449352615167	-1.3401569702949276e-17	-1.929619713445719e-17	-7.50694227144136e-18
1867	-19696.28659087395	-1.3409099033300245e-17	-1.9307006809257435e-17	-7.511191257343055e-18
1868	-19696.12382913272	-1.3416619259197411e-17	-1.9317804514487026e-17	-7.515434003907796e-18
1869	-19695.96106739149	-1.3424129994463833e-17	-1.9328589714227753e-17	-7.519670274699913e-18
1870	-19695.798305650274	-1.3431630857369459e-17	-1.9339361885330446e-17	-7.523899829408472e-18
1871	-19695.635543909044	-1.3439121482806657e-17	-1.9350120523926962e-17	-7.528122441686352e-18
1872	-19695.472782167824	-1.3446601518466144e-17	-1.9360865138777286e-17	-7.532337898155001e-18
1873	-19695.310020426594	-1.345407062976107e-17	-1.937159526578045e-17	-7.536545993741691e-18
1874	-19695.147258685374	-1.3461528484803536e-17	-1.9382310447278966e-17	-7.540746522328105e-18
1875	-19694.984496944144	-1.346897478061123e-17	-1.939301026231564e-17	-7.544939298906822e-18
1876	-19694.821735202917	-1.3476409218873346e-17	-1.9403694291318343e-17	-7.549124146428347e-18
1877	-19694.658973461697	-1.3483831525248285e-17	-1.941436215294843e-17	-7.55330089754814e-18
1878	-19694.496211720474	-1.3491241433425503e-17	-1.9425013475444046e-17	-7.55746939140696e-18
1879	-19694.333449979247	-1.3498638695358963e-17	-1.94356479079401e-17	-7.561629482777826e-18
1880	-19694.170688238017	-1.3506023073669497e-17	-1.944626511392017e-17	-7.565781033418824e-18
1881	-19694.007926496797	-1.351339435959033e-17	-1.9456864800936467e-17	-7.569923918244193e-18
1882	-19693.845164755563	-1.3520752349020528e-17	-1.9467446677190286e-17	-7.57405802085077e-18
1883	-19693.682403014343	-1.3528096863179302e-17	-1.9478010486299596e-17	-7.578183240059007e-18
1884	-19693.51964127312	-1.3535427729539798e-17	-1.9488555985600737e-17	-7.58229947347886e-18
1885	-19693.356879531893	-1.3542744798372947e-17	-1.949908296063896e-17	-7.586406636106932e-18
1886	-19693.19411779067	-1.3550047930788836e-17	-1.950959121137501e-17	-7.590504650202662e-18
1887	-19693.031356049443	-1.3557337012698591e-17	-1.9520080568367132e-17	-7.59459345703005e-18
1888	-19692.86859430822	-1.3564611938902223e-17	-1.9530550874674186e-17	-7.598673003130259e-18
1889	-19692.705832566997	-1.3571872628711422e-17	-1.95410020103607e-17	-7.602743247062145e-18
1890	-19692.543070825766	-1.3579119011027153e-17	-1.9551433868589422e-17	-7.606804153464883e-18
1891	-19692.380309084543	-1.3586351039620648e-17	-1.9561846377127478e-17	-7.610855702113818e-18
1892	-19692.21754734332	-1.359356867555917e-17	-1.957223946865878e-17	-7.614897882459558e-18
1893	-19692.054785602093	-1.3600771907077703e-17	-1.958261311585468e-17	-7.618930698300728e-18
1894	-19691.89202386087	-1.3607960728751474e-17	-1.9592967301126117e-17	-7.622954156376832e-18
1895	-19691.729262119643	-1.3615135155723451e-17	-1.9603302035908757e-17	-7.626968275538145e-18
1896	-19691.566500378412	-1.3622295218474787e-17	-1.9613617351113987e-17	-7.630973085835587e-18
1897	-19691.403738637197	-1.362944097188625e-17	-1.9623913311554594e-17	-7.634968632217905e-18
1898	-19691.240976895966	-1.3636572473407447e-17	-1.9634189986098584e-17	-7.63895496071631e-18
1899	-19691.078215154746	-1.3643689802777449e-17	-1.9644447472304885e-17	-7.642932133250012e-18
1900	-19690.91545341352	-1.3650793055857216e-17	-1.965468589105627e-17	-7.646900220658162e-18
1901	-19690.75269167229	-1.3657882350294642e-17	-1.9664905394271287e-17	-7.650859306317996e-18
1902	-19690.58992993107	-1.3664957807784526e-17	-1.9675106138571416e-17	-7.654809476997637e-18
1903	-19690.42716818984	-1.3672019570455868e-17	-1.968528830984793e-17	-7.658750831063806e-18
1904	-19690.264406448616	-1.3679067794718041e-17	-1.9695452111589795e-17	-7.662683477846286e-18
1905	-19690.10164470739	-1.3686102657280127e-17	-1.9705597775229063e-17	-7.666607539331191e-18
1906	-19689.938882966166	-1.3693124339410997e-17	-1.9715725544666148e-17	-7.670523134155845e-18
1907	-19689.776121224946	-1.3700133043346239e-17	-1.9725835688367187e-17	-7.674430398325292e-18
1908	-19689.61335948372	-1.370712898245387e-17	-1.973592848510796e-17	-7.67832947979978e-18
1909	-19689.45059774249	-1.3714112386265176e-17	-1.974600424395605e-17	-7.682220528574302e-18
1910	-19689.287836001266	-1.3721083492366843e-17	-1.9756063282117565e-17	-7.686103702616121e-18
1911	-19689.12507426004	-1.3728042559748013e-17	-1.9766105942994028e-17	-7.689979176501999e-18
1912	-19688.962312518815	-1.3734989854161546e-17	-1.9776132586665545e-17	-7.69384712165755e-18
1913	-19688.799550777592	-1.3741925656438282e-17	-1.9786143589985132e-17	-7.697707722891434e-18
1914	-19688.63678903637	-1.3748850254698826e-17	-1.9796139338437552e-17	-7.7015611709601e-18
1915	-19688.474027295142	-1.3755763954036715e-17	-1.9806120244281464e-17	-7.705407663791966e-18
1916	-19688.311265553923	-1.3762667066609975e-17	-1.9816086725908315e-17	-7.709247407311635e-18
1917	-19688.14850381269	-1.3769559920220265e-17	-1.9826039226677542e-17	-7.713080613762987e-18
1918	-19687.98574207146	-1.3776442846798984e-17	-1.9835978198623096e-17	-7.71690749497487e-18
1919	-19687.82298033024	-1.3783316191183743e-17	-1.9845904107825947e-17	-7.72072827454154e-18
1920	-19687.66021858901	-1.3790180311048023e-17	-1.985581743476119e-17	-7.724543187334856e-18
1921	-19687.497456847792	-1.3797035571719e-17	-1.986571867308029e-17	-7.728352470357709e-18
1922	-19687.33469510656	-1.3803882345679908e-17	-1.987560832878175e-17	-7.732156362578067e-18
1923	-19687.171933365335	-1.3810721014197206e-17	-1.9885486916110775e-17	-7.735955112283637e-18
1924	-19687.00917162412	-1.3817551964468833e-17	-1.989535496494912e-17	-7.739748963988544e-18
1925	-19686.846409882888	-1.3824375596354884e-17	-1.990521302022833e-17	-7.743538172481437e-18
1926	-19686.683648141665	-1.3831192311746864e-17	-1.9915061623441206e-17	-7.747323000052521e-18
1927	-19686.52088640044	-1.3838002521234768e-17	-1.9924901330711925e-17	-7.751103711757613e-18
1928	-19686.35812465921	-1.3844806639668465e-17	-1.9934732707729984e-17	-7.754880571606947e-18
1929	-19686.19536291799	-1.3851605087345015e-17	-1.994455632507039e-17	-7.75865384961964e-18
1930	-19686.03260117677	-1.3858398295465776e-17	-1.9954372769337455e-17	-7.762423821594098e-18
1931	-19685.86983943554	-1.3865186694022482e-17	-1.9964182626700004e-17	-7.76619076134496e-18
1932	-19685.70707769432	-1.387197071545956e-17	-1.9973986483718293e-17	-7.769954947200828e-18
1933	-19685.54431595309	-1.3878750800110157e-17	-1.9983784942144953e-17	-7.773716658075362e-18
1934	-19685.38155421187	-1.3885527392367982e-17	-1.9993578607079816e-17	-7.777476177656147e-18
1935	-19685.21879247064	-1.3892300936813387e-17	-2.0003368081015087e-17	-7.781233792611687e-18
1936	-19685.056030729407	-1.3899071880906608e-17	-2.0013153974769783e-17	-7.784989787043432e-18
1937	-19684.893268988188	-1.3905840670233852e-17	-2.0022936892218323e-17	-7.78874444824938e-18
1938	-19684.73050724696	-1.3912607756378278e-17	-2.003271744813807e-17	-7.792498064618484e-18
1939	-19684.567745505734	-1.3919373587691362e-17	-2.004249625754988e-17	-7.796250917832843e-18
1940	-19684.404983764514	-1.392613861766979e-17	-2.005227393985008e-17	-7.8000032954895e-18
1941	-19684.24222202329	-1.3932903296154627e-17	-2.006205110509599e-17	-7.803755487213264e-18
1942	-19684.079460282064	-1.393966807194704e-17	-2.007182836299259e-17	-7.807507780901487e-18
1943	-19683.91669854084	-1.3946433391277757e-17	-2.0081606329903544e-17	-7.81126045265197e-18
1944	-19683.753936799614	-1.3953199704225118e-17	-2.009138561681994e-17	-7.815013791630296e-18
1945	-19683.591175058384	-1.3959967453196068e-17	-2.0101166820314293e-17	-7.818768086077843e-18
1946	-19683.428413317164	-1.396673708155896e-17	-2.0110950554162525e-17	-7.822523608955397e-18
1947	-19683.265651575937	-1.397350902168265e-17	-2.0120737406959514e-17	-7.826280636405786e-18
1948	-19683.10288983472	-1.398028371229363e-17	-2.0130527974254835e-17	-7.830039450332428e-18
1949	-19682.94012809349	-1.3987061585577382e-17	-2.0140322846858297e-17	-7.833800324296468e-18
1950	-19682.777366352257	-1.3993843066214235e-17	-2.0150122604224322e-17	-7.837563528204148e-18
1951	-19682.61460461104	-1.4000628570719822e-17	-2.015992781640317e-17	-7.841329325036474e-18
1952	-19682.45184286981	-1.4007418519008293e-17	-2.0169739054627548e-17	-7.845097983389039e-18
1953	-19682.28908112859	-1.401421331694177e-17	-2.0179556874304282e-17	-7.848869759579257e-18
1954	-19682.12631938736	-1.4021013369546514e-17	-2.018938183169069e-17	-7.852644907402338e-18
1955	-19681.963557646137	-1.402781907025648e-17	-2.019921446263948e-17	-7.85642367787348e-18
1956	-19681.800795904914	-1.4034630815285535e-17	-2.020905530815821e-17	-7.860206322412858e-18
1957	-19681.638034163683	-1.4041448980378763e-17	-2.0218904878881506e-17	-7.863993081876019e-18
1958	-19681.475272422464	-1.4048273937954176e-17	-2.0228763685139023e-17	-7.867784190769329e-18
1959	-19681.312510681244	-1.4055106052765506e-17	-2.0238632225254042e-17	-7.87157988027697e-18
1960	-19681.149748940014	-1.4061945685891377e-17	-2.0248510992881585e-17	-7.875380378901169e-18
1961	-19680.986987198783	-1.4068793179652553e-17	-2.025840045651419e-17	-7.879185902790915e-18
1962	-19680.824225457563	-1.407564887708561e-17	-2.0268301084045734e-17	-7.882996670125485e-18
1963	-19680.661463716333	-1.4082513102419417e-17	-2.0278213321115833e-17	-7.886812883723001e-18
1964	-19680.49870197511	-1.4089386176171963e-17	-2.0288137607262735e-17	-7.890634745081192e-18
1965	-19680.335940233883	-1.4096268402868807e-17	-2.029807435575436e-17	-7.894462449983252e-18
1966	-19680.17317849266	-1.410316008507219e-17	-2.0308023981564725e-17	-7.898296188579658e-18
1967	-19680.010416751436	-1.4110061503667278e-17	-2.0317986867092038e-17	-7.902136140242519e-18
1968	-19679.847655010206	-1.4116972934625817e-17	-2.0327963393422396e-17	-7.90598247582924e-18
1969	-19679.684893268986	-1.4123894637192575e-17	-2.0337953914149838e-17	-7.90983536023531e-18
1970	-19679.522131527763	-1.4130826869761606e-17	-2.0347958780963442e-17	-7.91369495855977e-18
1971	-19679.359369786533	-1.413776987093756e-17	-2.035797832133236e-17	-7.917561420542757e-18
1972	-19679.196608045306	-1.4144723867816065e-17	-2.0368012850167787e-17	-7.921434885464344e-18
1973	-19679.033846304083	-1.4151689071657018e-17	-2.0378062654406982e-17	-7.925315488907053e-18
1974	-19678.871084562856	-1.415866569033795e-17	-2.0388128015968023e-17	-7.92920336470788e-18
1975	-19678.708322821636	-1.416565390815417e-17	-2.0398209188636084e-17	-7.933098627672256e-18
1976	-19678.545561080413	-1.4172653908635424e-17	-2.0408306421011952e-17	-7.937001396258896e-18
1977	-19678.382799339182	-1.4179665849006266e-17	-2.0418419932632054e-17	-7.940911765380479e-18
1978	-19678.220037597956	-1.4186689882884395e-17	-2.0428549931385053e-17	-7.944829834383738e-18
1979	-19678.057275856732	-1.419372614978986e-17	-2.043869660694243e-17	-7.948755692637289e-18
1980	-19677.894514115513	-1.4200774772729282e-17	-2.0448860135439027e-17	-7.952689410019537e-18
1981	-19677.731752374282	-1.420783585812672e-17	-2.045904065536051e-17	-7.956631060892927e-18
1982	-19677.56899063306	-1.421490951475707e-17	-2.0469238312356608e-17	-7.960580717157533e-18
1983	-19677.406228891836	-1.4221995819529563e-17	-2.0479453216703156e-17	-7.96453842235597e-18
1984	-19677.24346715061	-1.4229094841365734e-17	-2.048968546478714e-17	-7.968504217944326e-18
1985	-19677.080705409386	-1.423620663636714e-17	-2.0499935131821794e-17	-7.972478140912484e-18
1986	-19676.91794366816	-1.4243331255007374e-17	-2.0510202281510304e-17	-7.976460228504445e-18
1987	-19676.75518192693	-1.4250468719555367e-17	-2.0520486950718386e-17	-7.980450488392348e-18
1988	-19676.592420185705	-1.4257619044568045e-17	-2.0530789158901555e-17	-7.984448930234536e-18
1989	-19676.429658444482	-1.426478223437312e-17	-2.0541108902427147e-17	-7.988455566319095e-18
1990	-19676.266896703255	-1.4271958283875034e-17	-2.0551446177713465e-17	-7.992470390036604e-18
1991	-19676.104134962032	-1.4279147161197803e-17	-2.0561800942858006e-17	-7.996493379537601e-18
1992	-19675.941373220805	-1.428634883175421e-17	-2.0572173146651247e-17	-8.000524516857177e-18
1993	-19675.778611479585	-1.4293563242372888e-17	-2.0582562718652217e-17	-8.004563766093559e-18
1994	-19675.615849738362	-1.4300790332447385e-17	-2.0592969573639907e-17	-8.008611091254864e-18
1995	-19675.45308799713	-1.4308030021477994e-17	-2.060339359477215e-17	-8.01266644818384e-18
1996	-19675.29032625591	-1.4315282221197173e-17	-2.0613834662355173e-17	-8.016729780039172e-18
1997	-19675.127564514685	-1.4322546824785073e-17	-2.0624292628971387e-17	-8.020801020598758e-18
1998	-19674.96480277346	-1.4329823721024e-17	-2.0634767337053006e-17	-8.024880104994994e-18
[truncated: 243,761 more rows]
