# Supplementary material for: Sub-optical-cycle light-matter energy transfer in molecular vibrational spectroscopy
Source: Nat Commun. 2022 Oct 6;13:5897. doi: 10.1038/s41467-022-33477-5 (PMC9537163; doi:10.1038/s41467-022-33477-5)
Supplement: Supplementary file 3 — Source Data [file 41467_2022_33477_MOESM3_ESM.zip › fig2c_2.csv]

	Time (fs)	Model (experimental parameters)	Model (ab initio parameters)	Final absorbed	Maximum absorbed
0	-20000.16276174122	0.0	0.0	27.20549059473584	30.475446409825697
1	-20000.0	3.4828819022915436e-23	1.196535332070025e-22	27.20549059473584	30.475446409825697
2	-19999.83723825877	6.647499377827338e-23	2.437822545645738e-22	27.20549059473584	30.475446409825697
3	-19999.674476517543	9.463898606834885e-23	3.7153336437537626e-22	27.20549059473584	30.475446409825697
4	-19999.51171477632	1.192698497638411e-22	5.027834781775463e-22	27.20549059473584	30.475446409825697
5	-19999.3489530351	1.4029209295189661e-22	6.372738109174528e-22	27.20549059473584	30.475446409825697
6	-19999.186191293873	1.576481180296705e-22	7.748246675512216e-22	27.20549059473584	30.475446409825697
7	-19999.023429552642	1.7127083760218574e-22	9.152102164172144e-22	27.20549059473584	30.475446409825697
8	-19998.86066781142	1.8112529341684452e-22	1.0582287197700119e-21	27.20549059473584	30.475446409825697
9	-19998.697906070203	1.8716875620620737e-22	1.2036514078571633e-21	27.20549059473584	30.475446409825697
10	-19998.53514432897	1.8936281438056973e-22	1.3512743609431605e-21	27.20549059473584	30.475446409825697
11	-19998.372382587746	1.8768607611983824e-22	1.5008654055234758e-21	27.20549059473584	30.475446409825697
12	-19998.209620846523	1.8211541423853055e-22	1.6522156796436253e-21	27.20549059473584	30.475446409825697
13	-19998.046859105292	1.726408522377974e-22	1.805096915028747e-21	27.20549059473584	30.475446409825697
14	-19997.884097364073	1.5924115078427072e-22	1.9592815695875167e-21	27.20549059473584	30.475446409825697
15	-19997.721335622842	1.419049742393179e-22	2.1145349544774958e-21	27.20549059473584	30.475446409825697
16	-19997.558573881623	1.206359949808269e-22	2.2706407671042544e-21	27.20549059473584	30.475446409825697
17	-19997.3958121404	9.544513769911993e-23	2.4273750557680752e-21	27.20549059473584	30.475446409825697
18	-19997.23305039917	6.634262131126273e-23	2.5845056224131192e-21	27.20549059473584	30.475446409825697
19	-19997.070288657946	3.3347284878246593e-23	2.7417942345755276e-21	27.20549059473584	30.475446409825697
20	-19996.90752691672	-3.513819322897409e-24	2.8990186459542708e-21	27.20549059473584	30.475446409825697
21	-19996.744765175496	-4.4215745154532344e-23	3.055948413338296e-21	27.20549059473584	30.475446409825697
22	-19996.58200343427	-8.872850883481305e-23	3.2123512648779192e-21	27.20549059473584	30.475446409825697
23	-19996.41924169305	-1.3700414865966938e-22	3.3680032909739448e-21	27.20549059473584	30.475446409825697
24	-19996.25647995182	-1.889983472412505e-22	3.522679859935217e-21	27.20549059473584	30.475446409825697
25	-19996.093718210595	-2.446624057181327e-22	3.676155345398648e-21	27.20549059473584	30.475446409825697
26	-19995.930956469372	-3.039321131047647e-22	3.8282063645968396e-21	27.20549059473584	30.475446409825697
27	-19995.768194728145	-3.667397148681042e-22	3.9786177755419135e-21	27.20549059473584	30.475446409825697
28	-19995.60543298692	-4.330214099872338e-22	4.127169442509223e-21	27.20549059473584	30.475446409825697
29	-19995.44267124569	-5.027029379300061e-22	4.273638786915047e-21	27.20549059473584	30.475446409825697
30	-19995.279909504472	-5.757036823701175e-22	4.417818479921958e-21	27.20549059473584	30.475446409825697
31	-19995.117147763245	-6.519430891852029e-22	4.559505110033126e-21	27.20549059473584	30.475446409825697
32	-19994.954386022015	-7.313286957251346e-22	4.698495635806963e-21	27.20549059473584	30.475446409825697
33	-19994.791624280795	-8.137567832832168e-22	4.834592537740216e-21	27.20549059473584	30.475446409825697
34	-19994.628862539565	-8.991330049792964e-22	4.9675967544157874e-21	27.20549059473584	30.475446409825697
35	-19994.46610079834	-9.873477992851413e-22	5.097322540265885e-21	27.20549059473584	30.475446409825697
36	-19994.30333905712	-1.0782985085439098e-21	5.2235739380249616e-21	27.20549059473584	30.475446409825697
37	-19994.140577315888	-1.1718753884829896e-21	5.346169124989438e-21	27.20549059473584	30.475446409825697
38	-19993.977815574664	-1.2679552462073119e-21	5.464937727440179e-21	27.20549059473584	30.475446409825697
39	-19993.815053833445	-1.3664118322158912e-21	5.579709290298809e-21	27.20549059473584	30.475446409825697
40	-19993.65229209222	-1.4671193351849752e-21	5.690322396515969e-21	27.20549059473584	30.475446409825697
41	-19993.489530351	-1.5699482333048912e-21	5.796621535202432e-21	27.20549059473584	30.475446409825697
42	-19993.326768609764	-1.6747662786916353e-21	5.898453787112706e-21	27.20549059473584	30.475446409825697
43	-19993.164006868545	-1.7814314498497597e-21	5.995678155598526e-21	27.20549059473584	30.475446409825697
44	-19993.00124512732	-1.8898008990861032e-21	6.088161221395576e-21	27.20549059473584	30.475446409825697
45	-19992.838483386095	-1.9997316405150724e-21	6.175776199014988e-21	27.20549059473584	30.475446409825697
46	-19992.675721644868	-2.111079755052182e-21	6.258394523371755e-21	27.20549059473584	30.475446409825697
47	-19992.51295990364	-2.2236965536419076e-21	6.3359120842661345e-21	27.20549059473584	30.475446409825697
48	-19992.350198162414	-2.337430382266621e-21	6.4082181084695435e-21	27.20549059473584	30.475446409825697
49	-19992.18743642119	-2.4521215645419437e-21	6.4752098289252635e-21	27.20549059473584	30.475446409825697
50	-19992.024674679968	-2.567607043912585e-21	6.536803565789671e-21	27.20549059473584	30.475446409825697
51	-19991.861912938744	-2.6837373818237393e-21	6.592922199287596e-21	27.20549059473584	30.475446409825697
52	-19991.699151197514	-2.8003524382724947e-21	6.643488503174974e-21	27.20549059473584	30.475446409825697
53	-19991.53638945629	-2.9172890007643794e-21	6.688433141673688e-21	27.20549059473584	30.475446409825697
54	-19991.373627715067	-3.034387541668751e-21	6.72770034224137e-21	27.20549059473584	30.475446409825697
55	-19991.210865973844	-3.151482037795282e-21	6.761248378835445e-21	27.20549059473584	30.475446409825697
56	-19991.048104232614	-3.2684092480414334e-21	6.789035373097313e-21	27.20549059473584	30.475446409825697
57	-19990.885342491394	-3.3850028872596097e-21	6.81103737059852e-21	27.20549059473584	30.475446409825697
58	-19990.722580750167	-3.501101283690566e-21	6.827230416952248e-21	27.20549059473584	30.475446409825697
59	-19990.559819008944	-3.616549828029828e-21	6.837597720746179e-21	27.20549059473584	30.475446409825697
60	-19990.397057267717	-3.7311848012352545e-21	6.84213276262653e-21	27.20549059473584	30.475446409825697
61	-19990.234295526487	-3.844833980951825e-21	6.840848723545195e-21	27.20549059473584	30.475446409825697
62	-19990.071533785263	-3.957332746810265e-21	6.833765644601073e-21	27.20549059473584	30.475446409825697
63	-19989.908772044037	-4.068534633711962e-21	6.820903217605345e-21	27.20549059473584	30.475446409825697
64	-19989.746010302813	-4.178272373730616e-21	6.802289449684521e-21	27.20549059473584	30.475446409825697
65	-19989.583248561594	-4.2863868745886735e-21	6.777965017757324e-21	27.20549059473584	30.475446409825697
66	-19989.420486820363	-4.392730519140909e-21	6.747978089108011e-21	27.20549059473584	30.475446409825697
67	-19989.25772507914	-4.497146058091047e-21	6.712390879263637e-21	27.20549059473584	30.475446409825697
68	-19989.094963337917	-4.599482085920084e-21	6.671269909146616e-21	27.20549059473584	30.475446409825697
69	-19988.932201596686	-4.6995907179382944e-21	6.6246907574685546e-21	27.20549059473584	30.475446409825697
70	-19988.76943985546	-4.797332101429458e-21	6.572727797966921e-21	27.20549059473584	30.475446409825697
71	-19988.606678114236	-4.892567605615641e-21	6.515474921126032e-21	27.20549059473584	30.475446409825697
72	-19988.44391637302	-4.985157317764178e-21	6.453028217247832e-21	27.20549059473584	30.475446409825697
73	-19988.28115463179	-5.07496597878812e-21	6.385490900513535e-21	27.20549059473584	30.475446409825697
74	-19988.118392890563	-5.161860811787533e-21	6.312983371048167e-21	27.20549059473584	30.475446409825697
75	-19987.95563114934	-5.245723583109652e-21	6.235631403947721e-21	27.20549059473584	30.475446409825697
76	-19987.792869408113	-5.326428660170735e-21	6.15356102865076e-21	27.20549059473584	30.475446409825697
77	-19987.630107666886	-5.4038570058156764e-21	6.066907801073332e-21	27.20549059473584	30.475446409825697
78	-19987.467345925663	-5.477896556325884e-21	5.9758097235403345e-21	27.20549059473584	30.475446409825697
79	-19987.30458418444	-5.5484476712620376e-21	5.880408467386464e-21	27.20549059473584	30.475446409825697
80	-19987.141822443213	-5.6153986704282575e-21	5.780865582680175e-21	27.20549059473584	30.475446409825697
81	-19986.97906070199	-5.678643239875208e-21	5.677336610393321e-21	27.20549059473584	30.475446409825697
82	-19986.816298960766	-5.7381022522768816e-21	5.569983257573096e-21	27.20549059473584	30.475446409825697
83	-19986.653537219536	-5.7937015155284626e-21	5.4589727564607806e-21	27.20549059473584	30.475446409825697
84	-19986.49077547831	-5.8453511668709995e-21	5.3444741462329376e-21	27.20549059473584	30.475446409825697
85	-19986.32801373709	-5.892973655003365e-21	5.226675942011308e-21	27.20549059473584	30.475446409825697
86	-19986.16525199587	-5.936495796416242e-21	5.105769113315401e-21	27.20549059473584	30.475446409825697
87	-19986.00249025464	-5.97585400300833e-21	4.981933858961996e-21	27.20549059473584	30.475446409825697
88	-19985.839728513405	-6.0109987384706915e-21	4.855358630153127e-21	27.20549059473584	30.475446409825697
89	-19985.676966772186	-6.041877145440726e-21	4.726241648264061e-21	27.20549059473584	30.475446409825697
90	-19985.514205030966	-6.068447427892915e-21	4.594776462775511e-21	27.20549059473584	30.475446409825697
91	-19985.351443289735	-6.090665099152192e-21	4.461167727249688e-21	27.20549059473584	30.475446409825697
92	-19985.188681548516	-6.1084954292586e-21	4.325615911696741e-21	27.20549059473584	30.475446409825697
93	-19985.02591980729	-6.121919052055105e-21	4.188320294391874e-21	27.20549059473584	30.475446409825697
94	-19984.863158066062	-6.1309101843200024e-21	4.049495418789437e-21	27.20549059473584	30.475446409825697
95	-19984.70039632484	-6.135460626697691e-21	3.909343585327076e-21	27.20549059473584	30.475446409825697
96	-19984.53763458361	-6.13556401324906e-21	3.768070246704586e-21	27.20549059473584	30.475446409825697
97	-19984.37487284239	-6.131217728335185e-21	3.625887672044396e-21	27.20549059473584	30.475446409825697
98	-19984.212111101162	-6.1224281494423596e-21	3.483005792547231e-21	27.20549059473584	30.475446409825697
99	-19984.04934935994	-6.109215787575725e-21	3.3396256765374057e-21	27.20549059473584	30.475446409825697
100	-19983.886587618716	-6.09159358324224e-21	3.195962131012249e-21	27.20549059473584	30.475446409825697
101	-19983.723825877485	-6.069581772249598e-21	3.0522219291513297e-21	27.20549059473584	30.475446409825697
102	-19983.561064136262	-6.043219420071875e-21	2.908611362968382e-21	27.20549059473584	30.475446409825697
103	-19983.398302395035	-6.012553559463064e-21	2.7653318743906534e-21	27.20549059473584	30.475446409825697
104	-19983.235540653808	-5.977619255143984e-21	2.622590114124936e-21	27.20549059473584	30.475446409825697
105	-19983.07277891258	-5.938453855651843e-21	2.4805851866331034e-21	27.20549059473584	30.475446409825697
106	-19982.910017171358	-5.8951336310733675e-21	2.339504575869838e-21	27.20549059473584	30.475446409825697
107	-19982.747255430135	-5.847721149848014e-21	2.199552501260471e-21	27.20549059473584	30.475446409825697
108	-19982.58449368891	-5.796279031121422e-21	2.0609263134123926e-21	27.20549059473584	30.475446409825697
109	-19982.42173194769	-5.740873685044522e-21	1.9238172797776673e-21	27.20549059473584	30.475446409825697
110	-19982.25897020646	-5.681583424796224e-21	1.7884202540292018e-21	27.20549059473584	30.475446409825697
111	-19982.096208465242	-5.618504036434013e-21	1.6549025881672359e-21	27.20549059473584	30.475446409825697
112	-19981.933446724008	-5.551726577516449e-21	1.5234350692202596e-21	27.20549059473584	30.475446409825697
113	-19981.770684982785	-5.4813422197553494e-21	1.3942037403527448e-21	27.20549059473584	30.475446409825697
114	-19981.60792324156	-5.407445400529767e-21	1.2673801293734744e-21	27.20549059473584	30.475446409825697
115	-19981.44516150033	-5.330142874064136e-21	1.1431246975490285e-21	27.20549059473584	30.475446409825697
116	-19981.282399759108	-5.2495510769851195e-21	1.0215917567105246e-21	27.20549059473584	30.475446409825697
117	-19981.119638017888	-5.1657783449520476e-21	9.02944593169009e-22	27.20549059473584	30.475446409825697
118	-19980.956876276658	-5.0789411424497785e-21	7.873378191829986e-22	27.20549059473584	30.475446409825697
119	-19980.794114535438	-4.98916756097744e-21	6.7490778678152185e-22	27.20549059473584	30.475446409825697
120	-19980.631352794207	-4.896580302930027e-21	5.65796178116096e-22	27.20549059473584	30.475446409825697
121	-19980.468591052984	-4.801305785329074e-21	4.601384264536649e-22	27.20549059473584	30.475446409825697
122	-19980.30582931176	-4.7034839668305374e-21	3.5805434420354987e-22	27.20549059473584	30.475446409825697
123	-19980.14306757053	-4.60325635541587e-21	2.5965903972616465e-22	27.20549059473584	30.475446409825697
124	-19979.98030582931	-4.500757733334899e-21	1.650713769782037e-22	27.20549059473584	30.475446409825697
125	-19979.817544088084	-4.39612846885153e-21	7.440344756235376e-23	27.20549059473584	30.475446409825697
126	-19979.65478234686	-4.289517034459154e-21	-1.224573049736222e-23	27.20549059473584	30.475446409825697
127	-19979.492020605638	-4.181071544468387e-21	-9.477926122167552e-23	27.20549059473584	30.475446409825697
128	-19979.32925886441	-4.070945165114879e-21	-1.731106056351924e-22	27.20549059473584	30.475446409825697
129	-19979.166497123184	-3.9592862619562315e-21	-2.4715894680142393e-22	27.20549059473584	30.475446409825697
130	-19979.003735381953	-3.84624958566704e-21	-3.168504522911289e-22	27.20549059473584	30.475446409825697
131	-19978.840973640734	-3.731998825334707e-21	-3.821209648135393e-22	27.20549059473584	30.475446409825697
132	-19978.678211899507	-3.616691188664015e-21	-4.42906076291568e-22	27.20549059473584	30.475446409825697
133	-19978.51545015828	-3.5004796713830564e-21	-4.991473967413931e-22	27.20549059473584	30.475446409825697
134	-19978.352688417057	-3.383526440462746e-21	-5.50799219122588e-22	27.20549059473584	30.475446409825697
135	-19978.189926675834	-3.2659954131067593e-21	-5.978233556647617e-22	27.20549059473584	30.475446409825697
136	-19978.02716493461	-3.1480460601013378e-21	-6.4018292746481935e-22	27.20549059473584	30.475446409825697
137	-19977.864403193384	-3.0298390895773706e-21	-6.778489119115467e-22	27.20549059473584	30.475446409825697
138	-19977.701641452164	-2.9115357982208092e-21	-7.108013967204999e-22	27.20549059473584	30.475446409825697
139	-19977.53887971093	-2.7932995183117697e-21	-7.390279141702099e-22	27.20549059473584	30.475446409825697
140	-19977.376117969703	-2.6752964393357543e-21	-7.625263482434907e-22	27.20549059473584	30.475446409825697
141	-19977.213356228483	-2.5576873365135084e-21	-7.812939155577624e-22	27.20549059473584	30.475446409825697
142	-19977.050594487257	-2.440631970635344e-21	-7.953327061861633e-22	27.20549059473584	30.475446409825697
143	-19976.887832746033	-2.3242904590133193e-21	-8.046546027988802e-22	27.20549059473584	30.475446409825697
144	-19976.725071004803	-2.2088231395549987e-21	-8.092841127569485e-22	27.20549059473584	30.475446409825697
145	-19976.562309263583	-2.0943886062965696e-21	-8.092444018293134e-22	27.20549059473584	30.475446409825697
146	-19976.399547522364	-1.9811387191671706e-21	-8.045602809400923e-22	27.20549059473584	30.475446409825697
147	-19976.236785781126	-1.8692265293575222e-21	-7.952711926878808e-22	27.20549059473584	30.475446409825697
148	-19976.074024039906	-1.7588091195311883e-21	-7.814285067117657e-22	27.20549059473584	30.475446409825697
149	-19975.911262298683	-1.6500395634403096e-21	-7.630745646901012e-22	27.20549059473584	30.475446409825697
150	-19975.748500557453	-1.5430663354482526e-21	-7.402636725547628e-22	27.20549059473584	30.475446409825697
151	-19975.585738816233	-1.438035668979129e-21	-7.130606826399386e-22	27.20549059473584	30.475446409825697
152	-19975.422977075006	-1.335088775277541e-21	-6.815291448818327e-22	27.20549059473584	30.475446409825697
153	-19975.260215333787	-1.234375660018952e-21	-6.457462198609467e-22	27.20549059473584	30.475446409825697
154	-19975.09745359256	-1.1360343240493591e-21	-6.057878122620679e-22	27.20549059473584	30.475446409825697
155	-19974.934691851326	-1.0401939606759789e-21	-5.617339099334644e-22	27.20549059473584	30.475446409825697
156	-19974.771930110106	-9.46989819960362e-22	-5.136709058082001e-22	27.20549059473584	30.475446409825697
157	-19974.609168368876	-8.565553282146571e-22	-4.616907682518656e-22	27.20549059473584	30.475446409825697
158	-19974.446406627656	-7.690129926988065e-22	-4.0589128275687417e-22	27.20549059473584	30.475446409825697
159	-19974.283644886433	-6.844790377146143e-22	-3.463690350373303e-22	27.20549059473584	30.475446409825697
160	-19974.12088314521	-6.030769367517362e-22	-2.832357616894075e-22	27.20549059473584	30.475446409825697
161	-19973.95812140398	-5.249258632853439e-22	-2.165982773073325e-22	27.20549059473584	30.475446409825697
162	-19973.795359662756	-4.501239685292041e-22	-1.4655985291554272e-22	27.20549059473584	30.475446409825697
163	-19973.632597921533	-3.787812829381263e-22	-7.324588490590066e-23	27.20549059473584	30.475446409825697
164	-19973.469836180306	-3.1100963249752875e-22	3.2161269116510724e-24	27.20549059473584	30.475446409825697
165	-19973.30707443908	-2.46892925318799e-22	8.271337262047188e-23	27.20549059473584	30.475446409825697
166	-19973.144312697852	-1.8652636457139173e-22	1.6511592359364196e-22	27.20549059473584	30.475446409825697
167	-19972.98155095663	-1.300078683408963e-22	2.5028396867098504e-22	27.20549059473584	30.475446409825697
168	-19972.818789215406	-7.741337622810794e-23	3.3808898880059104e-22	27.20549059473584	30.475446409825697
169	-19972.656027474175	-2.882205495002765e-23	4.283983795621978e-22	27.20549059473584	30.475446409825697
170	-19972.493265732955	1.5694801162050686e-23	5.210743599104904e-22	27.20549059473584	30.475446409825697
171	-19972.330503991725	5.606855584188993e-23	6.159721533336641e-22	27.20549059473584	30.475446409825697
172	-19972.167742250505	9.223211214171272e-23	7.1294410007150305e-22	27.20549059473584	30.475446409825697
173	-19972.00498050928	1.2413273250996107e-22	8.118476842775969e-22	27.20549059473584	30.475446409825697
174	-19971.84221876805	1.5171399767819588e-22	9.12533430334495e-22	27.20549059473584	30.475446409825697
175	-19971.67945702683	1.7492543943576462e-22	1.0148503171487982e-21	27.20549059473584	30.475446409825697
176	-19971.5166952856	1.9373354169485008e-22	1.1186607715509843e-21	27.20549059473584	30.475446409825697
177	-19971.35393354438	2.0809966892897173e-22	1.2238074738894194e-21	27.20549059473584	30.475446409825697
178	-19971.19117180316	2.179975944271837e-22	1.330134809820677e-21	27.20549059473584	30.475446409825697
179	-19971.02841006193	2.234072335137315e-22	1.4374920984147662e-21	27.20549059473584	30.475446409825697
180	-19970.865648320705	2.243041637144119e-22	1.5457220550476585e-21	27.20549059473584	30.475446409825697
181	-19970.702886579482	2.2066824011528224e-22	1.654667595453261e-21	27.20549059473584	30.475446409825697
182	-19970.540124838255	2.124968257954372e-22	1.7641734582454402e-21	27.20549059473584	30.475446409825697
183	-19970.377363097028	1.9979913242958741e-22	1.8740915802965817e-21	27.20549059473584	30.475446409825697
184	-19970.214601355798	1.8257757047791106e-22	1.9842646827325757e-21	27.20549059473584	30.475446409825697
185	-19970.051839614574	1.6083143483000903e-22	2.0945304078124467e-21	27.20549059473584	30.475446409825697
186	-19969.889077873348	1.3458304527425718e-22	2.2047393991915943e-21	27.20549059473584	30.475446409825697
187	-19969.726316132128	1.0386610845412066e-22	2.3147480500565454e-21	27.20549059473584	30.475446409825697
188	-19969.563554390905	6.87002542207812e-23	2.424394247492518e-21	27.20549059473584	30.475446409825697
189	-19969.400792649678	2.912150952564078e-23	2.5335225146175852e-21	27.20549059473584	30.475446409825697
190	-19969.23803090845	-1.4825478377312172e-23	2.6419899888054586e-21	27.20549059473584	30.475446409825697
191	-19969.075269167228	-6.309837927050842e-23	2.7496440457176387e-21	27.20549059473584	30.475446409825697
192	-19968.91250742601	-1.1563971071824098e-22	2.856338469903434e-21	27.20549059473584	30.475446409825697
193	-19968.749745684774	-1.7238915097162445e-22	2.961931126837793e-21	27.20549059473584	30.475446409825697
194	-19968.58698394355	-2.332837829764927e-22	3.066281481642213e-21	27.20549059473584	30.475446409825697
195	-19968.424222202328	-2.982495259891314e-22	3.1692514223999855e-21	27.20549059473584	30.475446409825697
196	-19968.2614604611	-3.6721292521536265e-22	3.270698377685238e-21	27.20549059473584	30.475446409825697
197	-19968.098698719878	-4.400924581393804e-22	3.3704816434093043e-21	27.20549059473584	30.475446409825697
198	-19967.935936978647	-5.167965074806304e-22	3.468471862646108e-21	27.20549059473584	30.475446409825697
199	-19967.773175237427	-5.972301767296399e-22	3.564541310098202e-21	27.20549059473584	30.475446409825697
200	-19967.610413496197	-6.812979899515868e-22	3.658564521247679e-21	27.20549059473584	30.475446409825697
201	-19967.44765175497	-7.68902725806087e-22	3.7504106993235326e-21	27.20549059473584	30.475446409825697
202	-19967.28489001375	-8.599280376872493e-22	3.839962612271298e-21	27.20549059473584	30.475446409825697
203	-19967.122128272524	-9.54249836686392e-22	3.927109651928166e-21	27.20549059473584	30.475446409825697
204	-19966.9593665313	-1.0517502943256057e-21	4.0117403034736854e-21	27.20549059473584	30.475446409825697
205	-19966.79660479008	-1.152313692792069e-21	4.0937428303344824e-21	27.20549059473584	30.475446409825697
206	-19966.63384304885	-1.2558095663853522e-21	4.1730072405606845e-21	27.20549059473584	30.475446409825697
207	-19966.47108130762	-1.3620961220361693e-21	4.24943930925993e-21	27.20549059473584	30.475446409825697
208	-19966.3083195664	-1.4710383144879981e-21	4.322943564502793e-21	27.20549059473584	30.475446409825697
209	-19966.145557825177	-1.5824920547764406e-21	4.393426868065402e-21	27.20549059473584	30.475446409825697
210	-19965.982796083954	-1.696311751962853e-21	4.460806120376876e-21	27.20549059473584	30.475446409825697
211	-19965.82003434272	-1.8123440795227375e-21	4.525001602501811e-21	27.20549059473584	30.475446409825697
212	-19965.6572726015	-1.9304323169751014e-21	4.585935435140464e-21	27.20549059473584	30.475446409825697
213	-19965.494510860273	-2.050418091493448e-21	4.643534551990737e-21	27.20549059473584	30.475446409825697
214	-19965.331749119046	-2.172140747450395e-21	4.697732125494667e-21	27.20549059473584	30.475446409825697
215	-19965.168987377823	-2.295431500599984e-21	4.748467025369005e-21	27.20549059473584	30.475446409825697
216	-19965.0062256366	-2.42012517769339e-21	4.795684205517367e-21	27.20549059473584	30.475446409825697
217	-19964.843463895373	-2.5460534278134507e-21	4.83933218395801e-21	27.20549059473584	30.475446409825697
218	-19964.68070215415	-2.673043220273439e-21	4.879364489528921e-21	27.20549059473584	30.475446409825697
219	-19964.517940412927	-2.800917757007836e-21	4.9157447155161135e-21	27.20549059473584	30.475446409825697
220	-19964.355178671696	-2.929496991399641e-21	4.948436613575551e-21	27.20549059473584	30.475446409825697
221	-19964.19241693047	-3.0586011786878006e-21	4.977409386151775e-21	27.20549059473584	30.475446409825697
222	-19964.029655189246	-3.1880511898636953e-21	5.002641444074274e-21	27.20549059473584	30.475446409825697
223	-19963.86689344803	-3.3176665458293442e-21	5.0241176245133525e-21	27.20549059473584	30.475446409825697
224	-19963.7041317068	-3.447261458483159e-21	5.0418262071781926e-21	27.20549059473584	30.475446409825697
225	-19963.54136996557	-3.576652073035218e-21	5.055759615162014e-21	27.20549059473584	30.475446409825697
226	-19963.378608224342	-3.705654431747717e-21	5.065915607285229e-21	27.20549059473584	30.475446409825697
227	-19963.215846483123	-3.834082322772331e-21	5.072304490433542e-21	27.20549059473584	30.475446409825697
228	-19963.053084741892	-3.9617529535898175e-21	5.0749385213145546e-21	27.20549059473584	30.475446409825697
229	-19962.890323000673	-4.0884848894860015e-21	5.073826901596454e-21	27.20549059473584	30.475446409825697
230	-19962.72756125945	-4.214093361687728e-21	5.0689933302223255e-21	27.20549059473584	30.475446409825697
231	-19962.564799518223	-4.33839599954038e-21	5.06047012901481e-21	27.20549059473584	30.475446409825697
232	-19962.402037777	-4.461211452499754e-21	5.0482868337342726e-21	27.20549059473584	30.475446409825697
233	-19962.239276035772	-4.582364505945688e-21	5.032481051354233e-21	27.20549059473584	30.475446409825697
234	-19962.076514294546	-4.7016781829291484e-21	5.013096077776921e-21	27.20549059473584	30.475446409825697
235	-19961.913752553322	-4.818974070860699e-21	4.990183030445443e-21	27.20549059473584	30.475446409825697
236	-19961.750990812096	-4.934079178358247e-21	4.9638017164146315e-21	27.20549059473584	30.475446409825697
237	-19961.588229070876	-5.046821325036741e-21	4.934008144852491e-21	27.20549059473584	30.475446409825697
238	-19961.425467329642	-5.1570341359835955e-21	4.900860089413727e-21	27.20549059473584	30.475446409825697
239	-19961.262705588422	-5.264558976335431e-21	4.86442916451928e-21	27.20549059473584	30.475446409825697
240	-19961.0999438472	-5.369232244385779e-21	4.824792974013441e-21	27.20549059473584	30.475446409825697
241	-19960.93718210597	-5.470890520246718e-21	4.7820333846288726e-21	27.20549059473584	30.475446409825697
242	-19960.77442036474	-5.569388505822572e-21	4.736225556946219e-21	27.20549059473584	30.475446409825697
243	-19960.61165862352	-5.664581084113972e-21	4.687455457832029e-21	27.20549059473584	30.475446409825697
244	-19960.448896882295	-5.75631998307429e-21	4.635818469865455e-21	27.20549059473584	30.475446409825697
245	-19960.286135141072	-5.844466736352623e-21	4.581410433225593e-21	27.20549059473584	30.475446409825697
246	-19960.12337339985	-5.9288862600886495e-21	4.524329640522435e-21	27.20549059473584	30.475446409825697
247	-19959.960611658622	-6.009453105414961e-21	4.464675143596113e-21	27.20549059473584	30.475446409825697
248	-19959.797849917395	-6.086042290048458e-21	4.4025539804144e-21	27.20549059473584	30.475446409825697
249	-19959.63508817617	-6.15853736012158e-21	4.338073478559548e-21	27.20549059473584	30.475446409825697
250	-19959.472326434945	-6.2268261302457584e-21	4.271344792627835e-21	27.20549059473584	30.475446409825697
251	-19959.309564693725	-6.290808173462475e-21	4.2024858969596695e-21	27.20549059473584	30.475446409825697
252	-19959.14680295249	-6.3503902205605126e-21	4.131608386743724e-21	27.20549059473584	30.475446409825697
253	-19958.984041211264	-6.405467351465364e-21	4.0588346756461244e-21	27.20549059473584	30.475446409825697
254	-19958.82127947004	-6.455950887356018e-21	3.9842924891244474e-21	27.20549059473584	30.475446409825697
255	-19958.658517728814	-6.501771576543009e-21	3.908097889944545e-21	27.20549059473584	30.475446409825697
256	-19958.495755987595	-6.5428552540090815e-21	3.8303760486511925e-21	27.20549059473584	30.475446409825697
257	-19958.332994246368	-6.579139307920842e-21	3.751251938824823e-21	27.20549059473584	30.475446409825697
258	-19958.170232505145	-6.6105674330337676e-21	3.670857037481839e-21	27.20549059473584	30.475446409825697
259	-19958.00747076392	-6.6370861918000664e-21	3.589324942503975e-21	27.20549059473584	30.475446409825697
260	-19957.844709022695	-6.658653378299461e-21	3.506780655645775e-21	27.20549059473584	30.475446409825697
261	-19957.681947281475	-6.675230046160921e-21	3.423353535269991e-21	27.20549059473584	30.475446409825697
262	-19957.519185540245	-6.686789594162186e-21	3.3391742294399263e-21	27.20549059473584	30.475446409825697
263	-19957.356423799018	-6.693317500185767e-21	3.254371470911191e-21	27.20549059473584	30.475446409825697
264	-19957.193662057798	-6.694797884853738e-21	3.169076143407192e-21	27.20549059473584	30.475446409825697
265	-19957.030900316568	-6.691218870858199e-21	3.0834249618851142e-21	27.20549059473584	30.475446409825697
266	-19956.868138575344	-6.68258355706578e-21	2.9975454757245915e-21	27.20549059473584	30.475446409825697
267	-19956.705376834117	-6.668911889878266e-21	2.9115625859176347e-21	27.20549059473584	30.475446409825697
268	-19956.542615092894	-6.65022115545981e-21	2.825605367070157e-21	27.20549059473584	30.475446409825697
269	-19956.379853351667	-6.626528278733586e-21	2.7398025432646353e-21	27.20549059473584	30.475446409825697
270	-19956.217091610437	-6.597870878898263e-21	2.654277746608528e-21	27.20549059473584	30.475446409825697
271	-19956.054329869217	-6.564292570120412e-21	2.5691497217891642e-21	27.20549059473584	30.475446409825697
272	-19955.891568127994	-6.525834095608704e-21	2.484547617362575e-21	27.20549059473584	30.475446409825697
273	-19955.72880638677	-6.482550057054533e-21	2.40059368975783e-21	27.20549059473584	30.475446409825697
274	-19955.566044645544	-6.434509441982289e-21	2.3173991864754354e-21	27.20549059473584	30.475446409825697
275	-19955.40328290432	-6.381781076103497e-21	2.235078162498902e-21	27.20549059473584	30.475446409825697
276	-19955.24052116309	-6.3244390824160255e-21	2.1537470954024337e-21	27.20549059473584	30.475446409825697
277	-19955.077759421863	-6.262568792900751e-21	2.073518220438018e-21	27.20549059473584	30.475446409825697
278	-19954.914997680648	-6.1962609587633184e-21	1.9944922182612513e-21	27.20549059473584	30.475446409825697
279	-19954.752235939417	-6.125612923321205e-21	1.9167739410340013e-21	27.20549059473584	30.475446409825697
280	-19954.589474198197	-6.050723449662658e-21	1.8404692172638367e-21	27.20549059473584	30.475446409825697
281	-19954.426712456963	-5.9717015781849845e-21	1.7656702810862548e-21	27.20549059473584	30.475446409825697
282	-19954.26395071574	-5.888668699730495e-21	1.6924711498221951e-21	27.20549059473584	30.475446409825697
283	-19954.101188974524	-5.801749674058349e-21	1.6209621877965347e-21	27.20549059473584	30.475446409825697
284	-19953.938427233286	-5.711071021037006e-21	1.551225608736883e-21	27.20549059473584	30.475446409825697
285	-19953.775665492067	-5.616756539641338e-21	1.4833489929903557e-21	27.20549059473584	30.475446409825697
286	-19953.61290375084	-5.5189461404761924e-21	1.4174099602230193e-21	27.20549059473584	30.475446409825697
287	-19953.450142009617	-5.4177846060276205e-21	1.3534808001104577e-21	27.20549059473584	30.475446409825697
288	-19953.28738026839	-5.3134184576758305e-21	1.291630393429427e-21	27.20549059473584	30.475446409825697
289	-19953.124618527167	-5.205999329054299e-21	1.2319248402004435e-21	27.20549059473584	30.475446409825697
290	-19952.961856785947	-5.095686217972042e-21	1.1744300563838589e-21	27.20549059473584	30.475446409825697
291	-19952.79909504472	-4.982646273603521e-21	1.119197296007148e-21	27.20549059473584	30.475446409825697
292	-19952.63633330349	-4.8670401208095e-21	1.0662775699599344e-21	27.20549059473584	30.475446409825697
293	-19952.473571562266	-4.749030422613465e-21	1.0157247808759257e-21	27.20549059473584	30.475446409825697
294	-19952.31080982104	-4.6287821915178956e-21	9.67584965138132e-22	27.20549059473584	30.475446409825697
295	-19952.14804807981	-4.506479337407841e-21	9.21888893667428e-22	27.20549059473584	30.475446409825697
296	-19951.985286338593	-4.382304309512624e-21	8.786726863656158e-22	27.20549059473584	30.475446409825697
297	-19951.822524597363	-4.256420496535945e-21	8.379703535428275e-22	27.20549059473584	30.475446409825697
298	-19951.65976285614	-4.129014007609778e-21	7.998053646422624e-22	27.20549059473584	30.475446409825697
299	-19951.497001114916	-4.000272256545085e-21	7.642003066519512e-22	27.20549059473584	30.475446409825697
300	-19951.334239373693	-3.870380067034992e-21	7.311641449972017e-22	27.20549059473584	30.475446409825697
301	-19951.171477632466	-3.739522682856131e-21	7.007103428071425e-22	27.20549059473584	30.475446409825697
302	-19951.00871589124	-3.607881545855745e-21	6.728553886202616e-22	27.20549059473584	30.475446409825697
303	-19950.845954150012	-3.475647340072366e-21	6.47594663987474e-22	27.20549059473584	30.475446409825697
304	-19950.68319240879	-3.343007857398098e-21	6.2492490832521805e-22	27.20549059473584	30.475446409825697
305	-19950.52043066757	-3.2101508249492437e-21	6.048444976834025e-22	27.20549059473584	30.475446409825697
306	-19950.357668926335	-3.0772638392585527e-21	5.873428980783446e-22	27.20549059473584	30.475446409825697
307	-19950.194907185123	-2.9445338372186494e-21	5.724050767892971e-22	27.20549059473584	30.475446409825697
308	-19950.032145443885	-2.8121488690758493e-21	5.600138530284432e-22	27.20549059473584	30.475446409825697
309	-19949.869383702662	-2.6802898989925535e-21	5.501500042756665e-22	27.20549059473584	30.475446409825697
310	-19949.70662196144	-2.5491431987404283e-21	5.427861334707001e-22	27.20549059473584	30.475446409825697
311	-19949.543860220212	-2.4188985388409252e-21	5.378897280565819e-22	27.20549059473584	30.475446409825697
312	-19949.38109847899	-2.2897343247273882e-21	5.354304232913612e-22	27.20549059473584	30.475446409825697
313	-19949.218336737762	-2.1618220848691917e-21	5.353743523853564e-22	27.20549059473584	30.475446409825697
314	-19949.055574996542	-2.0353426972185838e-21	5.3767878214651685e-22	27.20549059473584	30.475446409825697
315	-19948.89281325532	-1.910472875608205e-21	5.423005377640813e-22	27.20549059473584	30.475446409825697
316	-19948.73005151409	-1.787382800591576e-21	5.491929717971315e-22	27.20549059473584	30.475446409825697
317	-19948.567289772862	-1.666241027615743e-21	5.583079174990201e-22	27.20549059473584	30.475446409825697
318	-19948.404528031642	-1.547211073472388e-21	5.695940410253148e-22	27.20549059473584	30.475446409825697
319	-19948.241766290408	-1.4304566692632851e-21	5.829947673657802e-22	27.20549059473584	30.475446409825697
320	-19948.07900454919	-1.3161362102116346e-21	5.984525927109852e-22	27.20549059473584	30.475446409825697
321	-19947.91624280796	-1.2044044608060497e-21	6.159091243049147e-22	27.20549059473584	30.475446409825697
322	-19947.75348106673	-1.0954123525200464e-21	6.353009769753985e-22	27.20549059473584	30.475446409825697
323	-19947.59071932551	-9.893067354811604e-22	6.565616021203601e-22	27.20549059473584	30.475446409825697
324	-19947.42795758429	-8.862299526555655e-22	6.796258766036818e-22	27.20549059473584	30.475446409825697
325	-19947.265195843065	-7.863168322433223e-22	7.04427945725938e-22	27.20549059473584	30.475446409825697
326	-19947.10243410184	-6.896994035673142e-22	7.308974424788392e-22	27.20549059473584	30.475446409825697
327	-19946.93967236061	-5.965078730504714e-22	7.589641995348298e-22	27.20549059473584	30.475446409825697
328	-19946.77691061939	-5.068636867653651e-22	7.885548005728701e-22	27.20549059473584	30.475446409825697
329	-19946.614148878165	-4.2088652155460423e-22	8.195925073060337e-22	27.20549059473584	30.475446409825697
330	-19946.451387136934	-3.3869068561791345e-22	8.520026289428443e-22	27.20549059473584	30.475446409825697
331	-19946.28862539571	-2.603821525323897e-22	8.85710750299429e-22	27.20549059473584	30.475446409825697
332	-19946.12586365449	-1.8606227688200035e-22	9.206382287700852e-22	27.20549059473584	30.475446409825697
333	-19945.96310191326	-1.158269275479277e-22	9.567051633493466e-22	27.20549059473584	30.475446409825697
334	-19945.80034017204	-4.9768976402762297e-23	9.938338229800137e-22	27.20549059473584	30.475446409825697
335	-19945.637578430807	1.2027673967656838e-23	1.0319466353055534e-21	27.20549059473584	30.475446409825697
336	-19945.474816689584	6.948659262790318e-23	1.0709666959086453e-21	27.20549059473584	30.475446409825697
337	-19945.312054948357	1.2252941779376508e-22	1.1108113950603553e-21	27.20549059473584	30.475446409825697
338	-19945.14929320713	1.710945572561388e-22	1.1514029232202667e-21	27.20549059473584	30.475446409825697
339	-19944.98653146591	2.151218199551809e-22	1.1926659816486344e-21	27.20549059473584	30.475446409825697
340	-19944.823769724684	2.545534148650664e-22	1.2345184270396746e-21	27.20549059473584	30.475446409825697
341	-19944.661007983457	2.8934571692306176e-22	1.276881452277977e-21	27.20549059473584	30.475446409825697
342	-19944.498246242238	3.19455103654265e-22	1.3196768979078402e-21	27.20549059473584	30.475446409825697
343	-19944.335484501007	3.4484067312582154e-22	1.3628276784483428e-21	27.20549059473584	30.475446409825697
344	-19944.17272275978	3.654707183965152e-22	1.4062563866196683e-21	27.20549059473584	30.475446409825697
345	-19944.00996101856	3.8132921921035325e-22	1.4498916663180194e-21	27.20549059473584	30.475446409825697
346	-19943.847199277334	3.9239772576608447e-22	1.493656893313143e-21	27.20549059473584	30.475446409825697
347	-19943.684437536114	3.986570575634241e-22	1.5374735865808138e-21	27.20549059473584	30.475446409825697
348	-19943.521675794884	4.0010543093098103e-22	1.5812749640278113e-21	27.20549059473584	30.475446409825697
349	-19943.35891405366	3.9674410511224215e-22	1.6249850216686955e-21	27.20549059473584	30.475446409825697
350	-19943.196152312434	3.8858451188453437e-22	1.6685365422763137e-21	27.20549059473584	30.475446409825697
351	-19943.033390571203	3.7563891049384454e-22	1.7118622186967528e-21	27.20549059473584	30.475446409825697
352	-19942.870628829984	3.5792594922135916e-22	1.7548917195017237e-21	27.20549059473584	30.475446409825697
353	-19942.70786708876	3.354749905842029e-22	1.7975636291695604e-21	27.20549059473584	30.475446409825697
354	-19942.545105347534	3.083139527206599e-22	1.839813635759747e-21	27.20549059473584	30.475446409825697
355	-19942.38234360631	2.7648128889010483e-22	1.881579304567233e-21	27.20549059473584	30.475446409825697
356	-19942.219581865087	2.4002625994583576e-22	1.9228049836845697e-21	27.20549059473584	30.475446409825697
357	-19942.056820123857	1.9899374124081223e-22	1.9634262865992463e-21	27.20549059473584	30.475446409825697
358	-19941.894058382626	1.534350244058982e-22	2.003383068295458e-21	27.20549059473584	30.475446409825697
359	-19941.731296641407	1.03419191125417e-22	2.0426307599073278e-21	27.20549059473584	30.475446409825697
360	-19941.568534900187	4.9013533980926797e-23	2.0811166388366647e-21	27.20549059473584	30.475446409825697
361	-19941.405773158964	-9.71456501502589e-24	2.118787584730634e-21	27.20549059473584	30.475446409825697
362	-19941.24301141773	-7.268245233769293e-23	2.155597474110848e-21	27.20549059473584	30.475446409825697
363	-19941.080249676506	-1.3980806609384936e-22	2.1915000580002935e-21	27.20549059473584	30.475446409825697
364	-19940.917487935283	-2.110029933810261e-22	2.2264534799315518e-21	27.20549059473584	30.475446409825697
365	-19940.754726194053	-2.861713877561832e-22	2.2604165883150104e-21	27.20549059473584	30.475446409825697
366	-19940.591964452833	-3.65219895213313e-22	2.293345630343028e-21	27.20549059473584	30.475446409825697
367	-19940.429202711606	-4.480401933271444e-22	2.325206748675991e-21	27.20549059473584	30.475446409825697
368	-19940.26644097038	-5.345210933651608e-22	2.3559716348484155e-21	27.20549059473584	30.475446409825697
369	-19940.10367922916	-6.2455349748213e-22	2.385607368537647e-21	27.20549059473584	30.475446409825697
370	-19939.94091748793	-7.180190806449137e-22	2.414082973425259e-21	27.20549059473584	30.475446409825697
371	-19939.778155746706	-8.147882804476362e-22	2.4413734504260014e-21	27.20549059473584	30.475446409825697
372	-19939.615394005476	-9.14733226137031e-22	2.467457373319014e-21	27.20549059473584	30.475446409825697
373	-19939.452632264256	-1.0177295163643047e-21	2.492307891461261e-21	27.20549059473584	30.475446409825697
374	-19939.289870523036	-1.1236434134646449e-21	2.5159026810139317e-21	27.20549059473584	30.475446409825697
375	-19939.12710878181	-1.2323256292683567e-21	2.538235546185576e-21	27.20549059473584	30.475446409825697
376	-19938.964347040583	-1.3436352576564475e-21	2.5592924618224744e-21	27.20549059473584	30.475446409825697
377	-19938.80158529936	-1.4574366094976458e-21	2.5790573064460755e-21	27.20549059473584	30.475446409825697
378	-19938.638823558133	-1.573570037402268e-21	2.597523884053476e-21	27.20549059473584	30.475446409825697
379	-19938.476061816902	-1.6918784727865596e-21	2.6146875294440566e-21	27.20549059473584	30.475446409825697
380	-19938.31330007568	-1.8122106514671756e-21	2.6305417347992682e-21	27.20549059473584	30.475446409825697
381	-19938.150538334456	-1.9344051302989855e-21	2.645084897275169e-21	27.20549059473584	30.475446409825697
382	-19937.987776593232	-2.0583041548303603e-21	2.6583177975296245e-21	27.20549059473584	30.475446409825697
383	-19937.82501485201	-2.1837426057694668e-21	2.67024426975236e-21	27.20549059473584	30.475446409825697
384	-19937.662253110782	-2.3105495178390837e-21	2.6808749993501394e-21	27.20549059473584	30.475446409825697
385	-19937.499491369555	-2.4385578110573693e-21	2.69021490399847e-21	27.20549059473584	30.475446409825697
386	-19937.33672962833	-2.567597044578712e-21	2.6982748378419936e-21	27.20549059473584	30.475446409825697
387	-19937.173967887105	-2.6974888951682496e-21	2.7050713501134078e-21	27.20549059473584	30.475446409825697
388	-19937.011206145882	-2.8280604350321966e-21	2.7106177754428495e-21	27.20549059473584	30.475446409825697
389	-19936.84844440465	-2.959142061942559e-21	2.7149293304076562e-21	27.20549059473584	30.475446409825697
390	-19936.685682663425	-3.0905555357224762e-21	2.7180250811179943e-21	27.20549059473584	30.475446409825697
391	-19936.522920922205	-3.2221163361520115e-21	2.7199306573140233e-21	27.20549059473584	30.475446409825697
392	-19936.360159180975	-3.35364962116725e-21	2.7206704405511133e-21	27.20549059473584	30.475446409825697
393	-19936.19739743976	-3.484980770504062e-21	2.7202675805265577e-21	27.20549059473584	30.475446409825697
394	-19936.03463569853	-3.615925558030853e-21	2.7187519507895908e-21	27.20549059473584	30.475446409825697
395	-19935.871873957305	-3.7463025676010974e-21	2.7161543369622078e-21	27.20549059473584	30.475446409825697
396	-19935.70911221608	-3.8759323605060794e-21	2.712506288660365e-21	27.20549059473584	30.475446409825697
397	-19935.54635047485	-4.0046370603000795e-21	2.707842063695111e-21	27.20549059473584	30.475446409825697
398	-19935.38358873363	-4.1322395627946676e-21	2.7021920261202297e-21	27.20549059473584	30.475446409825697
399	-19935.2208269924	-4.258562140323568e-21	2.6955934197369086e-21	27.20549059473584	30.475446409825697
400	-19935.05806525118	-4.383427859308024e-21	2.6880910054158423e-21	27.20549059473584	30.475446409825697
401	-19934.89530350996	-4.5066606257675054e-21	2.6797236588958592e-21	27.20549059473584	30.475446409825697
402	-19934.73254176873	-4.628085808693767e-21	2.6705307851161677e-21	27.20549059473584	30.475446409825697
403	-19934.5697800275	-4.747529552552986e-21	2.660557111229338e-21	27.20549059473584	30.475446409825697
404	-19934.407018286278	-4.8648265289706815e-21	2.6498451561602748e-21	27.20549059473584	30.475446409825697
405	-19934.244256545055	-4.979812630053139e-21	2.6384368225220193e-21	27.20549059473584	30.475446409825697
406	-19934.081494803828	-5.0923193585079764e-21	2.6263784521217125e-21	27.20549059473584	30.475446409825697
407	-19933.9187330626	-5.2021816185259994e-21	2.6137195033573334e-21	27.20549059473584	30.475446409825697
408	-19933.755971321378	-5.309241491759353e-21	2.6005090643105773e-21	27.20549059473584	30.475446409825697
409	-19933.593209580155	-5.413346795659747e-21	2.586791755867832e-21	27.20549059473584	30.475446409825697
410	-19933.43044783893	-5.514344481939644e-21	2.5726144958620918e-21	27.20549059473584	30.475446409825697
411	-19933.267686097704	-5.612082886887739e-21	2.558028839534856e-21	27.20549059473584	30.475446409825697
412	-19933.10492435648	-5.706417781277439e-21	2.5430867595074642e-21	27.20549059473584	30.475446409825697
413	-19932.94216261525	-5.7972102638215475e-21	2.527837117924838e-21	27.20549059473584	30.475446409825697
414	-19932.779400874027	-5.884323590474523e-21	2.512325663083083e-21	27.20549059473584	30.475446409825697
415	-19932.616639132804	-5.967626352651478e-21	2.4966062498719673e-21	27.20549059473584	30.475446409825697
416	-19932.453877391577	-6.046990937863971e-21	2.4807356842748773e-21	27.20549059473584	30.475446409825697
417	-19932.29111565035	-6.122295559460301e-21	2.4647586993982193e-21	27.20549059473584	30.475446409825697
418	-19932.128353909124	-6.193420953606292e-21	2.4487247650136785e-21	27.20549059473584	30.475446409825697
419	-19931.9655921679	-6.260255699895066e-21	2.432686516910531e-21	27.20549059473584	30.475446409825697
420	-19931.80283042668	-6.322699187092526e-21	2.4166882138000325e-21	27.20549059473584	30.475446409825697
421	-19931.640068685447	-6.3806532273165605e-21	2.400775931095134e-21	27.20549059473584	30.475446409825697
422	-19931.477306944227	-6.434018173225399e-21	2.385004354083765e-21	27.20549059473584	30.475446409825697
423	-19931.314545203	-6.482707164368568e-21	2.3694201683595868e-21	27.20549059473584	30.475446409825697
424	-19931.151783461773	-6.526643207483959e-21	2.3540650578016102e-21	27.20549059473584	30.475446409825697
425	-19930.98902172055	-6.56575197677784e-21	2.3389825706766016e-21	27.20549059473584	30.475446409825697
426	-19930.82625997933	-6.599963228279587e-21	2.3242197341142206e-21	27.20549059473584	30.475446409825697
427	-19930.663498238104	-6.6292153506757625e-21	2.309820533082584e-21	27.20549059473584	30.475446409825697
428	-19930.50073649688	-6.65345574784242e-21	2.295823097391897e-21	27.20549059473584	30.475446409825697
429	-19930.33797475565	-6.67263605858416e-21	2.282270508211046e-21	27.20549059473584	30.475446409825697
430	-19930.17521301443	-6.686712153491153e-21	2.2691996009548183e-21	27.20549059473584	30.475446409825697
431	-19930.0124512732	-6.695653584494443e-21	2.2566503724788284e-21	27.20549059473584	30.475446409825697
432	-19929.84968953197	-6.6994384065075235e-21	2.244656918847082e-21	27.20549059473584	30.475446409825697
433	-19929.686927790754	-6.698049497410201e-21	2.233247886990481e-21	27.20549059473584	30.475446409825697
434	-19929.524166049523	-6.691473262150596e-21	2.2224556663345875e-21	27.20549059473584	30.475446409825697
435	-19929.3614043083	-6.679703296528247e-21	2.212312027762674e-21	27.20549059473584	30.475446409825697
436	-19929.198642567077	-6.6627514332132635e-21	2.2028450966508725e-21	27.20549059473584	30.475446409825697
437	-19929.03588082585	-6.640630310571265e-21	2.1940829139729535e-21	27.20549059473584	30.475446409825697
438	-19928.873119084627	-6.613352418421682e-21	2.1860509819963917e-21	27.20549059473584	30.475446409825697
439	-19928.7103573434	-6.580946575332667e-21	2.178767580722521e-21	27.20549059473584	30.475446409825697
440	-19928.547595602173	-6.543453035062335e-21	2.17225081971685e-21	27.20549059473584	30.475446409825697
441	-19928.384833860946	-6.500913678894384e-21	2.1665164489280064e-21	27.20549059473584	30.475446409825697
442	-19928.222072119726	-6.453374060843552e-21	2.1615811810166277e-21	27.20549059473584	30.475446409825697
443	-19928.059310378496	-6.400895451537537e-21	2.1574567735459314e-21	27.20549059473584	30.475446409825697
444	-19927.896548637276	-6.343546658762917e-21	2.154151474632274e-21	27.20549059473584	30.475446409825697
445	-19927.733786896046	-6.281398094321176e-21	2.151675321386831e-21	27.20549059473584	30.475446409825697
446	-19927.571025154823	-6.214528514649132e-21	2.1500357857101154e-21	27.20549059473584	30.475446409825697
447	-19927.408263413603	-6.143020960496311e-21	2.1492361114362638e-21	27.20549059473584	30.475446409825697
448	-19927.245501672372	-6.066968649051309e-21	2.149277640901806e-21	27.20549059473584	30.475446409825697
449	-19927.082739931153	-5.986481470921784e-21	2.1501556000856123e-21	27.20549059473584	30.475446409825697
450	-19926.919978189922	-5.901667501081273e-21	2.151868004179099e-21	27.20549059473584	30.475446409825697
451	-19926.757216448703	-5.812638293496488e-21	2.1544053461917228e-21	27.20549059473584	30.475446409825697
452	-19926.594454707476	-5.719516725118169e-21	2.1577560788143282e-21	27.20549059473584	30.475446409825697
453	-19926.431692966245	-5.622425501615451e-21	2.1619189266022542e-21	27.20549059473584	30.475446409825697
454	-19926.268931225026	-5.521500331817411e-21	2.166877103784311e-21	27.20549059473584	30.475446409825697
455	-19926.106169483803	-5.416886924550931e-21	2.172607575832973e-21	27.20549059473584	30.475446409825697
456	-19925.943407742565	-5.3087280099908535e-21	2.1790955813450256e-21	27.20549059473584	30.475446409825697
457	-19925.780646001345	-5.19717116530655e-21	2.1863214748318618e-21	27.20549059473584	30.475446409825697
458	-19925.617884260122	-5.0823739505657914e-21	2.194261294326138e-21	27.20549059473584	30.475446409825697
459	-19925.45512251889	-4.964495585000387e-21	2.2028933635423557e-21	27.20549059473584	30.475446409825697
460	-19925.292360777676	-4.8437075100105675e-21	2.2121864472960587e-21	27.20549059473584	30.475446409825697
461	-19925.129599036445	-4.72017499516554e-21	2.222117759404549e-21	27.20549059473584	30.475446409825697
462	-19924.966837295226	-4.594070534359399e-21	2.2326593320915734e-21	27.20549059473584	30.475446409825697
463	-19924.804075554	-4.4655791732567655e-21	2.243770767226044e-21	27.20549059473584	30.475446409825697
464	-19924.64131381277	-4.334880057339776e-21	2.2554226892088023e-21	27.20549059473584	30.475446409825697
465	-19924.47855207155	-4.202156649042527e-21	2.267577717782993e-21	27.20549059473584	30.475446409825697
466	-19924.31579033032	-4.067601678979215e-21	2.280193528354844e-21	27.20549059473584	30.475446409825697
467	-19924.153028589095	-3.9314114725375534e-21	2.2932299324733113e-21	27.20549059473584	30.475446409825697
468	-19923.99026684787	-3.793770833278124e-21	2.3066521510731518e-21	27.20549059473584	30.475446409825697
469	-19923.82750510665	-3.654872521286155e-21	2.320421204691461e-21	27.20549059473584	30.475446409825697
470	-19923.66474336542	-3.514921898080083e-21	2.3344922155943202e-21	27.20549059473584	30.475446409825697
471	-19923.5019816242	-3.3741215075075864e-21	2.348819338491098e-21	27.20549059473584	30.475446409825697
472	-19923.339219882968	-3.2326630249679405e-21	2.3633585676652995e-21	27.20549059473584	30.475446409825697
473	-19923.17645814174	-3.0907441757122546e-21	2.37806707938336e-21	27.20549059473584	30.475446409825697
474	-19923.013696400518	-2.948574199652714e-21	2.3928936253827966e-21	27.20549059473584	30.475446409825697
475	-19922.85093465929	-2.8063519079892877e-21	2.407792738765504e-21	27.20549059473584	30.475446409825697
476	-19922.688172918075	-2.6642792649621974e-21	2.42271878153591e-21	27.20549059473584	30.475446409825697
477	-19922.525411176848	-2.5225576665010444e-21	2.4376239475191198e-21	27.20549059473584	30.475446409825697
478	-19922.362649435618	-2.3813863747890147e-21	2.452458763515564e-21	27.20549059473584	30.475446409825697
479	-19922.199887694398	-2.2409646008145667e-21	2.4671700474685256e-21	27.20549059473584	30.475446409825697
480	-19922.037125953168	-2.1014889070985933e-21	2.4817099635652648e-21	27.20549059473584	30.475446409825697
481	-19921.874364211948	-1.963154385999452e-21	2.4960334731766413e-21	27.20549059473584	30.475446409825697
482	-19921.711602470717	-1.8261547514901457e-21	2.510091658303984e-21	27.20549059473584	30.475446409825697
483	-19921.548840729494	-1.6906846524531356e-21	2.5238319456061586e-21	27.20549059473584	30.475446409825697
484	-19921.386078988275	-1.5569324522442002e-21	2.5372070778448752e-21	27.20549059473584	30.475446409825697
485	-19921.223317247044	-1.425080588506901e-21	2.550173499201421e-21	27.20549059473584	30.475446409825697
486	-19921.060555505817	-1.2953096471592422e-21	2.5626873345647498e-21	27.20549059473584	30.475446409825697
487	-19920.897793764594	-1.1678009041120438e-21	2.5746990648784668e-21	27.20549059473584	30.475446409825697
488	-19920.735032023367	-1.0427300928136466e-21	2.5861606329811064e-21	27.20549059473584	30.475446409825697
489	-19920.572270282144	-9.202624178247214e-22	2.5970323612967545e-21	27.20549059473584	30.475446409825697
490	-19920.40950854092	-8.005672839128127e-22	2.6072668024889702e-21	27.20549059473584	30.475446409825697
491	-19920.24674679969	-6.838098187509737e-22	2.6168226547555676e-21	27.20549059473584	30.475446409825697
492	-19920.08398505847	-5.701419717902455e-22	2.6256622429647064e-21	27.20549059473584	30.475446409825697
493	-19919.921223317247	-4.5971526985508725e-22	2.6337432193137376e-21	27.20549059473584	30.475446409825697
494	-19919.758461576017	-3.526770761305551e-22	2.6410317714918766e-21	27.20549059473584	30.475446409825697
495	-19919.595699834797	-2.491674511007305e-22	2.647487528346291e-21	27.20549059473584	30.475446409825697
496	-19919.432938093567	-1.4932519544593632e-22	2.653073316142598e-21	27.20549059473584	30.475446409825697
497	-19919.270176352344	-5.327569758957912e-23	2.6577632756073607e-21	27.20549059473584	30.475446409825697
498	-19919.10741461112	3.885707748050913e-23	2.661523608530816e-21	27.20549059473584	30.475446409825697
499	-19918.94465286989	1.269485827336516e-22	2.664322405471206e-21	27.20549059473584	30.475446409825697
500	-19918.781891128667	2.1089305725892152e-22	2.6661341128143276e-21	27.20549059473584	30.475446409825697
501	-19918.61912938744	2.9059117862368905e-22	2.66693215990469e-21	27.20549059473584	30.475446409825697
502	-19918.456367646213	3.6594190990593506e-22	2.6666938345254737e-21	27.20549059473584	30.475446409825697
503	-19918.293605904997	4.368494262476844e-22	2.6653968150015884e-21	27.20549059473584	30.475446409825697
504	-19918.130844163767	5.0322998869556435e-22	2.6630226632291127e-21	27.20549059473584	30.475446409825697
505	-19917.96808242254	5.650111773999803e-22	2.6595601590385636e-21	27.20549059473584	30.475446409825697
506	-19917.80532068132	6.221175188396553e-22	2.654990588373986e-21	27.20549059473584	30.475446409825697
507	-19917.64255894009	6.744840271474545e-22	2.6492991266834288e-21	27.20549059473584	30.475446409825697
508	-19917.47979719887	7.22057963524089e-22	2.64247815411675e-21	27.20549059473584	30.475446409825697
509	-19917.317035457636	7.647848522675892e-22	2.6345188817194245e-21	27.20549059473584	30.475446409825697
510	-19917.154273716413	8.026222210843214e-22	2.6254164234074497e-21	27.20549059473584	30.475446409825697
511	-19916.991511975193	8.355334902105248e-22	2.6151680930555684e-21	27.20549059473584	30.475446409825697
512	-19916.82875023397	8.634918757650476e-22	2.6037756045405357e-21	27.20549059473584	30.475446409825697
513	-19916.66598849274	8.864761735036921e-22	2.5912408882860877e-21	27.20549059473584	30.475446409825697
514	-19916.50322675152	9.044685329315903e-22	2.5775632837875136e-21	27.20549059473584	30.475446409825697
515	-19916.34046501029	9.174607148817201e-22	2.562750473386139e-21	27.20549059473584	30.475446409825697
516	-19916.17770326907	9.254555585315384e-22	2.5468151650173106e-21	27.20549059473584	30.475446409825697
517	-19916.01494152784	9.284582302609918e-22	2.52976614785143e-21	27.20549059473584	30.475446409825697
518	-19915.852179786616	9.26481296460174e-22	2.511620434316042e-21	27.20549059473584	30.475446409825697
519	-19915.689418045393	9.195416140711721e-22	2.492393916061612e-21	27.20549059473584	30.475446409825697
520	-19915.52665630417	9.076634787717906e-22	2.472101389649091e-21	27.20549059473584	30.475446409825697
521	-19915.363894562943	8.908826912214722e-22	2.4507687824502863e-21	27.20549059473584	30.475446409825697
522	-19915.201132821716	8.69234884828635e-22	2.428418220603079e-21	27.20549059473584	30.475446409825697
523	-19915.03837108049	8.427637449926769e-22	2.4050723749645455e-21	27.20549059473584	30.475446409825697
524	-19914.875609339266	8.115271435960759e-22	2.380761129914045e-21	27.20549059473584	30.475446409825697
525	-19914.712847598043	7.755800829228998e-22	2.355513865470572e-21	27.20549059473584	30.475446409825697
526	-19914.550085856816	7.349826542518858e-22	2.3293610144623098e-21	27.20549059473584	30.475446409825697
527	-19914.38732411558	6.898060463930809e-22	2.3023336212655537e-21	27.20549059473584	30.475446409825697
528	-19914.22456237437	6.401254884836472e-22	2.274469052844425e-21	27.20549059473584	30.475446409825697
529	-19914.06180063314	5.8601742561407975e-22	2.245806888485234e-21	27.20549059473584	30.475446409825697
530	-19913.899038891923	5.275681059177683e-22	2.216386075379081e-21	27.20549059473584	30.475446409825697
531	-19913.73627715069	4.648729013154666e-22	2.1862473942494592e-21	27.20549059473584	30.475446409825697
532	-19913.573515409465	3.980254843823301e-22	2.155432744276429e-21	27.20549059473584	30.475446409825697
533	-19913.410753668242	3.2712603425522733e-22	2.1239860132774537e-21	27.20549059473584	30.475446409825697
534	-19913.24799192701	2.522807544299187e-22	2.091952080805618e-21	27.20549059473584	30.475446409825697
535	-19913.085230185796	1.7360193273898534e-22	2.059382330366506e-21	27.20549059473584	30.475446409825697
536	-19912.92246844456	9.120398802401617e-23	2.0263263362996578e-21	27.20549059473584	30.475446409825697
537	-19912.759706703335	5.200023047673651e-24	1.9928314736241494e-21	27.20549059473584	30.475446409825697
538	-19912.59694496211	-8.428478898859082e-23	1.958950819380752e-21	27.20549059473584	30.475446409825697
539	-19912.434183220892	-1.7712269341918252e-22	1.9247368502695266e-21	27.20549059473584	30.475446409825697
540	-19912.27142147966	-2.731817447053061e-22	1.890244830607177e-21	27.20549059473584	30.475446409825697
541	-19912.108659738435	-3.7232954077773026e-22	1.855526002398317e-21	27.20549059473584	30.475446409825697
542	-19911.94589799721	-4.744295155286678e-22	1.820636159182987e-21	27.20549059473584	30.475446409825697
543	-19911.78313625599	-5.793384874184869e-22	1.7856334888109744e-21	27.20549059473584	30.475446409825697
544	-19911.62037451476	-6.869148220713001e-22	1.7505732813375863e-21	27.20549059473584	30.475446409825697
545	-19911.457612773534	-7.970113705284408e-22	1.7155158914591694e-21	27.20549059473584	30.475446409825697
546	-19911.294851032315	-9.094785822960581e-22	1.6805201832333841e-21	27.20549059473584	30.475446409825697
547	-19911.13208929109	-1.0241620805041512e-21	1.645646370242812e-21	27.20549059473584	30.475446409825697
548	-19910.969327549865	-1.1409097219569056e-21	1.6109531116453446e-21	27.20549059473584	30.475446409825697
549	-19910.80656580864	-1.2595706433039952e-21	1.5764964716688166e-21	27.20549059473584	30.475446409825697
550	-19910.64380406741	-1.3799880056918458e-21	1.5423345591538633e-21	27.20549059473584	30.475446409825697
551	-19910.481042326188	-1.5019958687297608e-21	1.5085343119268218e-21	27.20549059473584	30.475446409825697
552	-19910.318280584965	-1.6254316484206875e-21	1.475156340075852e-21	27.20549059473584	30.475446409825697
553	-19910.155518843738	-1.7501414307969945e-21	1.4422559719642464e-21	27.20549059473584	30.475446409825697
554	-19909.99275710251	-1.8759581181211107e-21	1.4098946447952891e-21	27.20549059473584	30.475446409825697
555	-19909.829995361284	-2.002712717208373e-21	1.3781330517041064e-21	27.20549059473584	30.475446409825697
556	-19909.66723362006	-2.1302428869072224e-21	1.3470302687650645e-21	27.20549059473584	30.475446409825697
557	-19909.50447187884	-2.258382271631062e-21	1.3166452676641024e-21	27.20549059473584	30.475446409825697
558	-19909.341710137607	-2.3869652564667193e-21	1.287036032822122e-21	27.20549059473584	30.475446409825697
559	-19909.178948396384	-2.515822953792534e-21	1.258263090574037e-21	27.20549059473584	30.475446409825697
560	-19909.016186655164	-2.6447878568896328e-21	1.2303849927733453e-21	27.20549059473584	30.475446409825697
561	-19908.853424913937	-2.7736951772514565e-21	1.2034543548536512e-21	27.20549059473584	30.475446409825697
562	-19908.690663172718	-2.9023762265210535e-21	1.1775288168752592e-21	27.20549059473584	30.475446409825697
563	-19908.527901431487	-3.0306632278677826e-21	1.1526644045070311e-21	27.20549059473584	30.475446409825697
564	-19908.365139690257	-3.1583928756023242e-21	1.1289135856752075e-21	27.20549059473584	30.475446409825697
565	-19908.202377949037	-3.2854010066934214e-21	1.1063288706357363e-21	27.20549059473584	30.475446409825697
566	-19908.039616207807	-3.411521059607724e-21	1.0849587682097456e-21	27.20549059473584	30.475446409825697
567	-19907.876854466587	-3.5365847043544035e-21	1.064860085230153e-21	27.20549059473584	30.475446409825697
568	-19907.714092725357	-3.660431182840276e-21	1.0460838529912229e-21	27.20549059473584	30.475446409825697
569	-19907.551330984134	-3.782904293056584e-21	1.0286723244389833e-21	27.20549059473584	30.475446409825697
570	-19907.388569242907	-3.903840852029648e-21	1.0126735122859278e-21	27.20549059473584	30.475446409825697
571	-19907.225807501683	-4.0230803034966875e-21	9.981346116333779e-22	27.20549059473584	30.475446409825697
572	-19907.06304576046	-4.1404724872567136e-21	9.850950626190013e-22	27.20549059473584	30.475446409825697
573	-19906.900284019237	-4.255864433252082e-21	9.735933105780334e-22	27.20549059473584	30.475446409825697
574	-19906.737522278007	-4.3691021227634484e-21	9.636717805803768e-22	27.20549059473584	30.475446409825697
575	-19906.574760536787	-4.480037142783188e-21	9.553705363176287e-22	27.20549059473584	30.475446409825697
576	-19906.41199879556	-4.588521316468135e-21	9.487235845808503e-22	27.20549059473584	30.475446409825697
577	-19906.249237054337	-4.6944107190640696e-21	9.437622632264302e-22	27.20549059473584	30.475446409825697
578	-19906.086475313106	-4.797566191306028e-21	9.40522426471281e-22	27.20549059473584	30.475446409825697
579	-19905.923713571887	-4.8978490299376124e-21	9.390317860904057e-22	27.20549059473584	30.475446409825697
580	-19905.76095183066	-4.9951253635149746e-21	9.393150339912926e-22	27.20549059473584	30.475446409825697
581	-19905.598190089437	-5.089267006937388e-21	9.413961816610368e-22	27.20549059473584	30.475446409825697
582	-19905.435428348206	-5.180144908901818e-21	9.452965839024867e-22	27.20549059473584	30.475446409825697
583	-19905.27266660698	-5.26763241298943e-21	9.510373842912592e-22	27.20549059473584	30.475446409825697
584	-19905.10990486576	-5.3516109827088464e-21	9.586376219138398e-22	27.20549059473584	30.475446409825697
585	-19904.947143124533	-5.431965774126697e-21	9.681107861641166e-22	27.20549059473584	30.475446409825697
586	-19904.78438138331	-5.508582158334681e-21	9.794694244946693e-22	27.20549059473584	30.475446409825697
587	-19904.621619642083	-5.581351580851334e-21	9.927226572832949e-22	27.20549059473584	30.475446409825697
588	-19904.45885790086	-5.650176420655599e-21	1.0078736722079952e-21	27.20549059473584	30.475446409825697
589	-19904.29609615964	-5.714957717559941e-21	1.0249272169323342e-21	27.20549059473584	30.475446409825697
590	-19904.133334418406	-5.775600795617611e-21	1.043883996256756e-21	27.20549059473584	30.475446409825697
591	-19903.970572677186	-5.8320196610665194e-21	1.0647434458919694e-21	27.20549059473584	30.475446409825697
592	-19903.80781093596	-5.884132359971314e-21	1.0874965394960313e-21	27.20549059473584	30.475446409825697
593	-19903.645049194725	-5.931860366764016e-21	1.1121344992116962e-21	27.20549059473584	30.475446409825697
594	-19903.48228745351	-5.9751280831761365e-21	1.1386478830534258e-21	27.20549059473584	30.475446409825697
595	-19903.319525712286	-6.0138680146445325e-21	1.1670216377921881e-21	27.20549059473584	30.475446409825697
596	-19903.156763971056	-6.04802455970815e-21	1.197237252695015e-21	27.20549059473584	30.475446409825697
597	-19902.994002229836	-6.077546901714699e-21	1.2292718820995929e-21	27.20549059473584	30.475446409825697
598	-19902.83124048861	-6.102378595051158e-21	1.2631031362800483e-21	27.20549059473584	30.475446409825697
599	-19902.668478747386	-6.122474569921481e-21	1.2987037713136049e-21	27.20549059473584	30.475446409825697
600	-19902.50571700616	-6.137799057208674e-21	1.3360442835880923e-21	27.20549059473584	30.475446409825697
601	-19902.34295526493	-6.148323159438497e-21	1.3750890093642504e-21	27.20549059473584	30.475446409825697
602	-19902.18019352371	-6.154020848417158e-21	1.4158023278442622e-21	27.20549059473584	30.475446409825697
603	-19902.017431782482	-6.154871189762415e-21	1.4581478062974294e-21	27.20549059473584	30.475446409825697
604	-19901.854670041255	-6.1508674436819174e-21	1.5020767069366041e-21	27.20549059473584	30.475446409825697
605	-19901.691908300032	-6.142001969049063e-21	1.5475448898507748e-21	27.20549059473584	30.475446409825697
606	-19901.52914655881	-6.128274280479561e-21	1.594502998789348e-21	27.20549059473584	30.475446409825697
607	-19901.36638481759	-6.109695436044501e-21	1.642896430483395e-21	27.20549059473584	30.475446409825697
608	-19901.203623076355	-6.086276178126048e-21	1.6926751758884552e-21	27.20549059473584	30.475446409825697
609	-19901.04086133513	-6.058037044918232e-21	1.7437765740717743e-21	27.20549059473584	30.475446409825697
610	-19900.8780995939	-6.025007234387859e-21	1.796138044849254e-21	27.20549059473584	30.475446409825697
611	-19900.71533785268	-5.987222552148092e-21	1.849695913933979e-21	27.20549059473584	30.475446409825697
612	-19900.552576111455	-5.944725759473116e-21	1.9043825423726145e-21	27.20549059473584	30.475446409825697
613	-19900.38981437024	-5.89756269344137e-21	1.9601332065021387e-21	27.20549059473584	30.475446409825697
614	-19900.22705262901	-5.84578757565626e-21	2.0168758842595405e-21	27.20549059473584	30.475446409825697
615	-19900.064290887778	-5.789460887948338e-21	2.074532229396728e-21	27.20549059473584	30.475446409825697
616	-19899.901529146562	-5.7286514542728364e-21	2.133023819822634e-21	27.20549059473584	30.475446409825697
617	-19899.738767405328	-5.663434954542609e-21	2.19226952990988e-21	27.20549059473584	30.475446409825697
618	-19899.576005664112	-5.593889016430075e-21	2.252190490462858e-21	27.20549059473584	30.475446409825697
619	-19899.413243922878	-5.520097977918179e-21	2.3127055179099946e-21	27.20549059473584	30.475446409825697
620	-19899.25048218165	-5.442158156043631e-21	2.373725407637279e-21	27.20549059473584	30.475446409825697
621	-19899.08772044043	-5.360169472466431e-21	2.4351645743687167e-21	27.20549059473584	30.475446409825697
622	-19898.9249586992	-5.27423553064562e-21	2.4969331470377797e-21	27.20549059473584	30.475446409825697
623	-19898.76219695798	-5.1844698330504026e-21	2.558937570505769e-21	27.20549059473584	30.475446409825697
624	-19898.59943521675	-5.090986876310492e-21	2.621087308942125e-21	27.20549059473584	30.475446409825697
625	-19898.436673475528	-4.9939074179854795e-21	2.6832887814430064e-21	27.20549059473584	30.475446409825697
626	-19898.273911734304	-4.893358385179521e-21	2.745448433565318e-21	27.20549059473584	30.475446409825697
627	-19898.11114999308	-4.789474530386621e-21	2.8074719709029147e-21	27.20549059473584	30.475446409825697
628	-19897.948388251854	-4.6823996215444155e-21	2.8692576702750235e-21	27.20549059473584	30.475446409825697
629	-19897.78562651063	-4.5722737559383714e-21	2.9307112637310766e-21	27.20549059473584	30.475446409825697
630	-19897.622864769408	-4.459244414868448e-21	2.991739468376407e-21	27.20549059473584	30.475446409825697
631	-19897.46010302818	-4.3434649957884925e-21	3.0522389138080046e-21	27.20549059473584	30.475446409825697
632	-19897.297341286958	-4.2250911654346536e-21	3.1121103502769212e-21	27.20549059473584	30.475446409825697
633	-19897.134579545724	-4.1042813019292145e-21	3.1712591201559386e-21	27.20549059473584	30.475446409825697
634	-19896.971817804504	-3.9812014184344814e-21	3.229585507118156e-21	27.20549059473584	30.475446409825697
635	-19896.80905606328	-3.8560196786991474e-21	3.2869915905400902e-21	27.20549059473584	30.475446409825697
636	-19896.64629432205	-3.728904336401784e-21	3.343384076353243e-21	27.20549059473584	30.475446409825697
637	-19896.483532580827	-3.600029499355565e-21	3.398668810458142e-21	27.20549059473584	30.475446409825697
638	-19896.3207708396	-3.4695747789528836e-21	3.45274921418506e-21	27.20549059473584	30.475446409825697
639	-19896.158009098373	-3.3377201972006217e-21	3.505527967867208e-21	27.20549059473584	30.475446409825697
640	-19895.995247357154	-3.204645330534999e-21	3.5569142822069216e-21	27.20549059473584	30.475446409825697
641	-19895.83248561593	-3.070532606625159e-21	3.6068208718239086e-21	27.20549059473584	30.475446409825697
642	-19895.669723874704	-2.9355694638994238e-21	3.6551558893285084e-21	27.20549059473584	30.475446409825697
643	-19895.506962133477	-2.7999434436034756e-21	3.701829053052243e-21	27.20549059473584	30.475446409825697
644	-19895.34420039225	-2.663835618541862e-21	3.7467599802373276e-21	27.20549059473584	30.475446409825697
645	-19895.181438651027	-2.52743434055962e-21	3.789866705172518e-21	27.20549059473584	30.475446409825697
646	-19895.018676909804	-2.3909320271802833e-21	3.831068198781369e-21	27.20549059473584	30.475446409825697
647	-19894.855915168573	-2.254517213144704e-21	3.870286032481162e-21	27.20549059473584	30.475446409825697
648	-19894.693153427354	-2.118374473310043e-21	3.907445777077595e-21	27.20549059473584	30.475446409825697
649	-19894.53039168613	-1.9826894774511705e-21	3.94247587877998e-21	27.20549059473584	30.475446409825697
650	-19894.367629944903	-1.8476529215630994e-21	3.975304359233932e-21	27.20549059473584	30.475446409825697
651	-19894.20486820368	-1.713450547954496e-21	4.005865744535944e-21	27.20549059473584	30.475446409825697
652	-19894.04210646245	-1.5802656011633068e-21	4.034097705707077e-21	27.20549059473584	30.475446409825697
653	-19893.87934472123	-1.4482794570919963e-21	4.059943875481525e-21	27.20549059473584	30.475446409825697
654	-19893.71658298	-1.3176735162421712e-21	4.0833498336373896e-21	27.20549059473584	30.475446409825697
655	-19893.553821238776	-1.188625862176966e-21	4.104261546958113e-21	27.20549059473584	30.475446409825697
656	-19893.391059497553	-1.0613105193894523e-21	4.122631310905414e-21	27.20549059473584	30.475446409825697
657	-19893.228297756326	-9.358987440371625e-22	4.1384154451965534e-21	27.20549059473584	30.475446409825697
658	-19893.065536015107	-8.125637603469465e-22	4.151573472278305e-21	27.20549059473584	30.475446409825697
659	-19892.902774273876	-6.914708072186655e-22	4.162070554961358e-21	27.20549059473584	30.475446409825697
660	-19892.740012532642	-5.727765456143495e-22	4.169875184170442e-21	27.20549059473584	30.475446409825697
661	-19892.577250791426	-4.5664237754206815e-22	4.174960976637971e-21	27.20549059473584	30.475446409825697
662	-19892.414489050203	-3.4322422165181253e-22	4.17730478667561e-21	27.20549059473584	30.475446409825697
663	-19892.251727308976	-2.326684582343838e-22	4.176885464798868e-21	27.20549059473584	30.475446409825697
664	-19892.08896556775	-1.2512110915227664e-22	4.1736892125394395e-21	27.20549059473584	30.475446409825697
665	-19891.926203826526	-2.0724109095572134e-23	4.167707369413791e-21	27.20549059473584	30.475446409825697
666	-19891.763442085303	8.0390041538049e-23	4.158934850451368e-21	27.20549059473584	30.475446409825697
667	-19891.600680344076	1.7809026939422904e-22	4.147369321943463e-21	27.20549059473584	30.475446409825697
668	-19891.43791860285	2.722544765214496e-22	4.133017901123766e-21	27.20549059473584	30.475446409825697
669	-19891.275156861626	3.6276544704364263e-22	4.115889535710394e-21	27.20549059473584	30.475446409825697
670	-19891.1123951204	4.495066898418187e-22	4.095995417104946e-21	27.20549059473584	30.475446409825697
671	-19890.949633379172	5.323710274430893e-22	4.073351806971817e-21	27.20549059473584	30.475446409825697
672	-19890.786871637956	6.112581361866616e-22	4.047977760262394e-21	27.20549059473584	30.475446409825697
673	-19890.624109896722	6.860752086818819e-22	4.0199041880011934e-21	27.20549059473584	30.475446409825697
674	-19890.461348155495	7.567317324435727e-22	3.9891603318798005e-21	27.20549059473584	30.475446409825697
675	-19890.298586414276	8.231465156992013e-22	3.9557806195444484e-21	27.20549059473584	30.475446409825697
676	-19890.13582467305	8.852492300187622e-22	3.91980661380716e-21	27.20549059473584	30.475446409825697
677	-19889.973062931826	9.429693185770079e-22	3.881279278867404e-21	27.20549059473584	30.475446409825697
678	-19889.810301190595	9.962425401447653e-22	3.840245960127361e-21	27.20549059473584	30.475446409825697
679	-19889.64753944937	1.0450132062265981e-21	3.7967573366707725e-21	27.20549059473584	30.475446409825697
680	-19889.484777708145	1.0892358585265079e-21	3.750875156412746e-21	27.20549059473584	30.475446409825697
681	-19889.322015966925	1.1288691634900107e-21	3.702659716252144e-21	27.20549059473584	30.475446409825697
682	-19889.1592542257	1.1638748025538056e-21	3.6521670026735535e-21	27.20549059473584	30.475446409825697
683	-19888.996492484475	1.1942246096056015e-21	3.599465386090502e-21	27.20549059473584	30.475446409825697
684	-19888.83373074325	1.2199011749231902e-21	3.54462838636515e-21	27.20549059473584	30.475446409825697
685	-19888.670969002025	1.2408893009234385e-21	3.487727551321106e-21	27.20549059473584	30.475446409825697
686	-19888.508207260802	1.257178779788674e-21	3.428841550978898e-21	27.20549059473584	30.475446409825697
687	-19888.345445519568	1.2687711822787336e-21	3.368050578222484e-21	27.20549059473584	30.475446409825697
688	-19888.18268377835	1.275673271029319e-21	3.3054381208445028e-21	27.20549059473584	30.475446409825697
689	-19888.019922037125	1.2778978719541121e-21	3.241092329126104e-21	27.20549059473584	30.475446409825697
690	-19887.8571602959	1.2754591032200115e-21	3.1750979557879092e-21	27.20549059473584	30.475446409825697
691	-19887.69439855467	1.2683807018324752e-21	3.107545807665216e-21	27.20549059473584	30.475446409825697
692	-19887.531636813444	1.2566993567973248e-21	3.0385346392015686e-21	27.20549059473584	30.475446409825697
693	-19887.36887507222	1.2404557817470962e-21	2.968158886284888e-21	27.20549059473584	30.475446409825697
694	-19887.206113330998	1.2196923398646187e-21	2.896514287531462e-21	27.20549059473584	30.475446409825697
695	-19887.043351589768	1.1944550854141046e-21	2.823703397764711e-21	27.20549059473584	30.475446409825697
696	-19886.880589848544	1.1648025479406347e-21	2.7498281873048064e-21	27.20549059473584	30.475446409825697
697	-19886.717828107325	1.1307958293648024e-21	2.6749928062529985e-21	27.20549059473584	30.475446409825697
698	-19886.555066366098	1.0924989093958215e-21	2.5993028862015706e-21	27.20549059473584	30.475446409825697
699	-19886.39230462488	1.0499884573023993e-21	2.5228641936390904e-21	27.20549059473584	30.475446409825697
700	-19886.229542883648	1.0033449949045572e-21	2.4457832182196877e-21	27.20549059473584	30.475446409825697
701	-19886.066781142417	9.526493229866496e-22	2.3681668635837712e-21	27.20549059473584	30.475446409825697
702	-19885.9040194012	8.979905132426698e-22	2.2901292849318022e-21	27.20549059473584	30.475446409825697
703	-19885.741257659967	8.394571829733575e-22	2.2117775224785476e-21	27.20549059473584	30.475446409825697
704	-19885.57849591875	7.7714813675813115e-22	2.1332170900914576e-21	27.20549059473584	30.475446409825697
705	-19885.415734177517	7.111684232273124e-22	2.0545625590599976e-21	27.20549059473584	30.475446409825697
706	-19885.25297243629	6.416216538091765e-22	1.9759228910012016e-21	27.20549059473584	30.475446409825697
707	-19885.090210695067	5.686161161983905e-22	1.8974105588057633e-21	27.20549059473584	30.475446409825697
708	-19884.927448953844	4.922690767340628e-22	1.819136489731356e-21	27.20549059473584	30.475446409825697
709	-19884.764687212624	4.126993546513409e-22	1.7412087751345732e-21	27.20549059473584	30.475446409825697
710	-19884.601925471397	3.300259505756732e-22	1.6637371829126831e-21	27.20549059473584	30.475446409825697
711	-19884.43916373017	2.4437350543348217e-22	1.5868280209714365e-21	27.20549059473584	30.475446409825697
712	-19884.276401988947	1.5586732592462203e-22	1.5105879146507628e-21	27.20549059473584	30.475446409825697
713	-19884.11364024772	6.463689770570096e-23	1.4351269013731624e-21	27.20549059473584	30.475446409825697
714	-19883.950878506497	-2.91830370720878e-23	1.360552770241325e-21	27.20549059473584	30.475446409825697
715	-19883.788116765274	-1.2545431792007172e-22	1.2869692235615008e-21	27.20549059473584	30.475446409825697
716	-19883.625355024047	-2.240383371201974e-22	1.2144794448049376e-21	27.20549059473584	30.475446409825697
717	-19883.46259328282	-3.247989049303706e-22	1.1431800209769998e-21	27.20549059473584	30.475446409825697
718	-19883.299831541597	-4.275946432646022e-22	1.0731695495127239e-21	27.20549059473584	30.475446409825697
719	-19883.137069800367	-5.322807531256389e-22	1.0045488901691612e-21	27.20549059473584	30.475446409825697
720	-19882.97430805914	-6.38713796382572e-22	9.374129089778353e-22	27.20549059473584	30.475446409825697
721	-19882.81154631792	-7.467500462838956e-22	8.718540468210882e-22	27.20549059473584	30.475446409825697
722	-19882.648784576693	-8.562397983774934e-22	8.07964167031882e-22	27.20549059473584	30.475446409825697
723	-19882.48602283547	-9.670341935963458e-22	7.458334203494504e-22	27.20549059473584	30.475446409825697
724	-19882.323261094243	-1.078989206972864e-21	6.855475088088536e-22	27.20549059473584	30.475446409825697
725	-19882.16049935302	-1.1919516800060942e-21	6.2718911580048655e-22	27.20549059473584	30.475446409825697
726	-19881.9977376118	-1.305770714248237e-21	5.708395293192628e-22	27.20549059473584	30.475446409825697
727	-19881.83497587057	-1.4203014093049224e-21	5.165779398025625e-22	27.20549059473584	30.475446409825697
728	-19881.672214129343	-1.535394517695892e-21	4.644799567368658e-22	27.20549059473584	30.475446409825697
729	-19881.509452388123	-1.6509002839860092e-21	4.1461733429206197e-22	27.20549059473584	30.475446409825697
730	-19881.346690646893	-1.7666710553641423e-21	3.6705930736102317e-22	27.20549059473584	30.475446409825697
731	-19881.18392890567	-1.8825569347725807e-21	3.2187315289806996e-22	27.20549059473584	30.475446409825697
732	-19881.021167164443	-1.9984117775870477e-21	2.7912189757498753e-22	27.20549059473584	30.475446409825697
733	-19880.85840542322	-2.114088886516945e-21	2.388632190235562e-22	27.20549059473584	30.475446409825697
734	-19880.695643681993	-2.2294391878963077e-21	2.0115553464111546e-22	27.20549059473584	30.475446409825697
735	-19880.53288194077	-2.3443228982063263e-21	1.6605345331485284e-22	27.20549059473584	30.475446409825697
736	-19880.370120199543	-2.4585987435336387e-21	1.33603015152032e-22	27.20549059473584	30.475446409825697
737	-19880.20735845832	-2.572121744236998e-21	1.0385098541648697e-22	27.20549059473584	30.475446409825697
738	-19880.044596717093	-2.6847520855201774e-21	7.68438469257224e-23	27.20549059473584	30.475446409825697
739	-19879.881834975866	-2.7963521462126235e-21	5.262021921216552e-23	27.20549059473584	30.475446409825697
740	-19879.719073234643	-2.9067874108509093e-21	3.1213482533629584e-23	27.20549059473584	30.475446409825697
741	-19879.556311493412	-3.015925598930015e-21	1.2656201344448796e-23	27.20549059473584	30.475446409825697
742	-19879.393549752192	-3.1236349189667574e-21	-3.0263663467273946e-24	27.20549059473584	30.475446409825697
743	-19879.23078801097	-3.229784400014383e-21	-1.580909166485495e-23	27.20549059473584	30.475446409825697
744	-19879.068026269742	-3.3342459201322407e-21	-2.5670830613639778e-23	27.20549059473584	30.475446409825697
745	-19878.90526452852	-3.436897675146423e-21	-3.2596268802685057e-23	27.20549059473584	30.475446409825697
746	-19878.74250278729	-3.537619237360899e-21	-3.6570027129592256e-23	27.20549059473584	30.475446409825697
747	-19878.579741046062	-3.6362882710429294e-21	-3.758497094101865e-23	27.20549059473584	30.475446409825697
748	-19878.416979304842	-3.732792068347149e-21	-3.563830454119769e-23	27.20549059473584	30.475446409825697
749	-19878.254217563615	-3.827019230841555e-21	-3.072611067916441e-23	27.20549059473584	30.475446409825697
750	-19878.091455822392	-3.9188574497796946e-21	-2.284948620803658e-23	27.20549059473584	30.475446409825697
751	-19877.92869408117	-4.00820130634251e-21	-1.2015088221824509e-23	27.20549059473584	30.475446409825697
752	-19877.76593233994	-4.094946107877636e-21	1.7662893715812963e-24	27.20549059473584	30.475446409825697
753	-19877.60317059872	-4.178996637156348e-21	1.8477016598627193e-23	27.20549059473584	30.475446409825697
754	-19877.44040885749	-4.260255624174976e-21	3.810092913655825e-23	27.20549059473584	30.475446409825697
755	-19877.27764711626	-4.338626837869132e-21	6.061708239342602e-23	27.20549059473584	30.475446409825697
756	-19877.114885375042	-4.414024179600052e-21	8.599577291651577e-23	27.20549059473584	30.475446409825697
757	-19876.95212363381	-4.486366079041164e-21	1.1421057660676517e-22	27.20549059473584	30.475446409825697
758	-19876.789361892595	-4.555568529751737e-21	1.452286250994341e-22	27.20549059473584	30.475446409825697
759	-19876.62660015136	-4.621550606284129e-21	1.7901340824404209e-22	27.20549059473584	30.475446409825697
760	-19876.463838410145	-4.684239691774956e-21	2.1552642749226117e-22	27.20549059473584	30.475446409825697
761	-19876.30107666891	-4.743569228467818e-21	2.5471578316624703e-22	27.20549059473584	30.475446409825697
762	-19876.138314927688	-4.799474087984393e-21	2.9653481516987535e-22	27.20549059473584	30.475446409825697
763	-19875.975553186465	-4.85189171291256e-21	3.409366459625217e-22	27.20549059473584	30.475446409825697
764	-19875.81279144524	-4.900767045983215e-21	3.8786407335647426e-22	27.20549059473584	30.475446409825697
765	-19875.65002970402	-4.946046877488678e-21	4.3725781468004415e-22	27.20549059473584	30.475446409825697
766	-19875.487267962788	-4.987682792663415e-21	4.890548660451741e-22	27.20549059473584	30.475446409825697
767	-19875.32450622157	-5.025630008935539e-21	5.431920166524648e-22	27.20549059473584	30.475446409825697
768	-19875.161744480338	-5.0598498112352566e-21	5.9960068019396705e-22	27.20549059473584	30.475446409825697
769	-19874.99898273912	-5.090309633838106e-21	6.582028207517728e-22	27.20549059473584	30.475446409825697
770	-19874.836220997888	-5.116974608788813e-21	7.189285162723922e-22	27.20549059473584	30.475446409825697
771	-19874.673459256665	-5.13981626065747e-21	7.817023734217632e-22	27.20549059473584	30.475446409825697
772	-19874.51069751544	-5.158818706989991e-21	8.464378494378392e-22	27.20549059473584	30.475446409825697
773	-19874.34793577421	-5.17396515293806e-21	9.130530193369556e-22	27.20549059473584	30.475446409825697
774	-19874.185174032988	-5.185242963136254e-21	9.814605398872974e-22	27.20549059473584	30.475446409825697
775	-19874.02241229176	-5.192643481791034e-21	1.0515707230466301e-21	27.20549059473584	30.475446409825697
776	-19873.859650550534	-5.196160048863174e-21	1.1232929025094738e-21	27.20549059473584	30.475446409825697
777	-19873.696888809314	-5.1957954065002804e-21	1.1965280184789477e-21	27.20549059473584	30.475446409825697
778	-19873.53412706809	-5.191555330227607e-21	1.271180076109988e-21	27.20549059473584	30.475446409825697
779	-19873.371365326864	-5.183451542005396e-21	1.347152603681253e-21	27.20549059473584	30.475446409825697
780	-19873.208603585637	-5.1715030785365765e-21	1.4243415250800274e-21	27.20549059473584	30.475446409825697
781	-19873.045841844418	-5.155727731455408e-21	1.5026436119119494e-21	27.20549059473584	30.475446409825697
782	-19872.883080103198	-5.136147279211233e-21	1.5819525045751591e-21	27.20549059473584	30.475446409825697
783	-19872.720318361968	-5.1127911742391034e-21	1.66216128296624e-21	27.20549059473584	30.475446409825697
784	-19872.557556620734	-5.085694879749391e-21	1.7431587039628992e-21	27.20549059473584	30.475446409825697
785	-19872.394794879518	-5.054896916122729e-21	1.824827903745697e-21	27.20549059473584	30.475446409825697
786	-19872.232033138287	-5.0204366108864835e-21	1.9070610243096e-21	27.20549059473584	30.475446409825697
787	-19872.069271397064	-4.982359417832173e-21	1.9897508672622107e-21	27.20549059473584	30.475446409825697
788	-19871.906509655837	-4.940719373039209e-21	2.0727776692349283e-21	27.20549059473584	30.475446409825697
789	-19871.743747914607	-4.895574360903507e-21	2.1560223238563993e-21	27.20549059473584	30.475446409825697
790	-19871.580986173387	-4.8469864228952486e-21	2.239366987012867e-21	27.20549059473584	30.475446409825697
791	-19871.41822443216	-4.7950164106583126e-21	2.322695543508009e-21	27.20549059473584	30.475446409825697
792	-19871.25546269094	-4.739727450450559e-21	2.4058937015117947e-21	27.20549059473584	30.475446409825697
793	-19871.09270094971	-4.681194449467389e-21	2.4888408111198146e-21	27.20549059473584	30.475446409825697
794	-19870.929939208487	-4.619497827908424e-21	2.571413783159316e-21	27.20549059473584	30.475446409825697
795	-19870.767177467267	-4.554717192457287e-21	2.653495127814902e-21	27.20549059473584	30.475446409825697
796	-19870.604415726044	-4.486935077325162e-21	2.7349681227476996e-21	27.20549059473584	30.475446409825697
797	-19870.441653984806	-4.416238156487753e-21	2.81571354322511e-21	27.20549059473584	30.475446409825697
798	-19870.278892243587	-4.34271999181865e-21	2.8956111894757504e-21	27.20549059473584	30.475446409825697
799	-19870.116130502363	-4.2664751744287284e-21	2.974545939578376e-21	27.20549059473584	30.475446409825697
800	-19869.953368761137	-4.187601975194522e-21	3.052400954885359e-21	27.20549059473584	30.475446409825697
801	-19869.79060701991	-4.106203892076322e-21	3.129058136012206e-21	27.20549059473584	30.475446409825697
802	-19869.627845278686	-4.0223844142824855e-21	3.204404015840547e-21	27.20549059473584	30.475446409825697
803	-19869.46508353746	-3.936250068282034e-21	3.2783261952203036e-21	27.20549059473584	30.475446409825697
804	-19869.302321796236	-3.847912746782671e-21	3.3507134652921185e-21	27.20549059473584	30.475446409825697
805	-19869.13956005501	-3.7574888324938615e-21	3.4214552427388256e-21	27.20549059473584	30.475446409825697
806	-19868.976798313786	-3.6650935856923596e-21	3.4904455848489904e-21	27.20549059473584	30.475446409825697
807	-19868.81403657256	-3.5708443041775505e-21	3.5575770573720856e-21	27.20549059473584	30.475446409825697
808	-19868.651274831333	-3.474864266572784e-21	3.622741281363059e-21	27.20549059473584	30.475446409825697
809	-19868.488513090113	-3.3772755236376772e-21	3.685840897087977e-21	27.20549059473584	30.475446409825697
810	-19868.325751348882	-3.278201394889244e-21	3.746779684338145e-21	27.20549059473584	30.475446409825697
811	-19868.162989607656	-3.1777724281938758e-21	3.805456010198745e-21	27.20549059473584	30.475446409825697
812	-19868.000227866432	-3.076115495364013e-21	3.861781073382169e-21	27.20549059473584	30.475446409825697
813	-19867.83746612521	-2.973363036190924e-21	3.915666577077821e-21	27.20549059473584	30.475446409825697
814	-19867.674704383982	-2.869646600911195e-21	3.9670230186673044e-21	27.20549059473584	30.475446409825697
815	-19867.51194264276	-2.7650973698958493e-21	4.0157673317815545e-21	27.20549059473584	30.475446409825697
816	-19867.34918090153	-2.6598521237388254e-21	4.0618205456640466e-21	27.20549059473584	30.475446409825697
817	-19867.186419160313	-2.554040565666912e-21	4.105109997354823e-21	27.20549059473584	30.475446409825697
818	-19867.023657419086	-2.4478022082069203e-21	4.145562145779813e-21	27.20549059473584	30.475446409825697
819	-19866.86089567786	-2.341270653056116e-21	4.183111556169876e-21	27.20549059473584	30.475446409825697
820	-19866.698133936636	-2.2345814161248395e-21	4.217693438261404e-21	27.20549059473584	30.475446409825697
821	-19866.53537219541	-2.127875628512567e-21	4.249248110738717e-21	27.20549059473584	30.475446409825697
822	-19866.372610454182	-2.021287844810481e-21	4.2777259772310686e-21	27.20549059473584	30.475446409825697
823	-19866.209848712962	-1.91495148166614e-21	4.303072433655973e-21	27.20549059473584	30.475446409825697
824	-19866.047086971732	-1.809001093688424e-21	4.325240501750602e-21	27.20549059473584	30.475446409825697
825	-19865.88432523051	-1.7035705861265903e-21	4.344194752598928e-21	27.20549059473584	30.475446409825697
826	-19865.721563489282	-1.5987951464900552e-21	4.359897295076894e-21	27.20549059473584	30.475446409825697
827	-19865.55880174806	-1.4948098328493986e-21	4.372314902912229e-21	27.20549059473584	30.475446409825697
828	-19865.39604000683	-1.3917417218103235e-21	4.381425588290415e-21	27.20549059473584	30.475446409825697
829	-19865.2332782656	-1.2897191868800399e-21	4.387211591198175e-21	27.20549059473584	30.475446409825697
830	-19865.07051652438	-1.1888735696295046e-21	4.389655184217179e-21	27.20549059473584	30.475446409825697
831	-19864.90775478316	-1.0893292237455307e-21	4.388745229596218e-21	27.20549059473584	30.475446409825697
832	-19864.74499304193	-9.912101630040743e-22	4.384480317896839e-21	27.20549059473584	30.475446409825697
833	-19864.582231300705	-8.946374004219697e-22	4.3768649479702835e-21	27.20549059473584	30.475446409825697
834	-19864.419469559485	-7.997305991152552e-22	4.365900995535924e-21	27.20549059473584	30.475446409825697
835	-19864.256707818262	-7.066100432644094e-22	4.3515976500435126e-21	27.20549059473584	30.475446409825697
836	-19864.093946077035	-6.153858822397114e-22	4.333976937428076e-21	27.20549059473584	30.475446409825697
837	-19863.931184335812	-5.261655082501486e-22	4.313061904547389e-21	27.20549059473584	30.475446409825697
838	-19863.768422594578	-4.3905876014984825e-22	4.288879505636448e-21	27.20549059473584	30.475446409825697
839	-19863.60566085336	-3.5417436237714437e-22	4.2614619158432116e-21	27.20549059473584	30.475446409825697
840	-19863.442899112128	-2.716124728055705e-22	4.230848730303471e-21	27.20549059473584	30.475446409825697
841	-19863.28013737091	-1.9147132278867725e-22	4.19708337194999e-21	27.20549059473584	30.475446409825697
842	-19863.11737562968	-1.1384705754791707e-22	4.160211286918726e-21	27.20549059473584	30.475446409825697
843	-19862.95461388845	-3.8828577870812715e-23	4.1202870936690445e-21	27.20549059473584	30.475446409825697
844	-19862.79185214723	3.3499392745958686e-23	4.077371306340037e-21	27.20549059473584	30.475446409825697
845	-19862.629090406004	1.0305542760858972e-22	4.031528244302769e-21	27.20549059473584	30.475446409825697
846	-19862.466328664785	1.697593146593448e-22	3.982826169406004e-21	27.20549059473584	30.475446409825697
847	-19862.303566923558	2.335390488437953e-22	3.931336581398584e-21	27.20549059473584	30.475446409825697
848	-19862.14080518233	2.943286567605149e-22	3.877144500575616e-21	27.20549059473584	30.475446409825697
849	-19861.978043441104	3.5205967664371695e-22	3.8203323875737755e-21	27.20549059473584	30.475446409825697
850	-19861.81528169988	4.0666758115352445e-22	3.760981544793769e-21	27.20549059473584	30.475446409825697
851	-19861.652519958658	4.580974384592642e-22	3.69918432549024e-21	27.20549059473584	30.475446409825697
852	-19861.489758217434	5.063003251099777e-22	3.635036985507774e-21	27.20549059473584	30.475446409825697
853	-19861.326996476208	5.512319347293853e-22	3.568639429771168e-21	27.20549059473584	30.475446409825697
854	-19861.16423473498	5.928488367184235e-22	3.500092953497999e-21	27.20549059473584	30.475446409825697
855	-19861.001472993757	6.311124437667897e-22	3.4295025207303725e-21	27.20549059473584	30.475446409825697
856	-19860.838711252523	6.659899493164006e-22	3.3569777594727606e-21	27.20549059473584	30.475446409825697
857	-19860.6759495113	6.974540643773313e-22	3.282631567338401e-21	27.20549059473584	30.475446409825697
858	-19860.513187770077	7.254850453902205e-22	3.206575930051593e-21	27.20549059473584	30.475446409825697
859	-19860.350426028854	7.500651015596921e-22	3.128929599707988e-21	27.20549059473584	30.475446409825697
860	-19860.18766428763	7.711847342447248e-22	3.0498207357612877e-21	27.20549059473584	30.475446409825697
861	-19860.024902546404	7.888343057206362e-22	2.9693683499938787e-21	27.20549059473584	30.475446409825697
862	-19859.862140805177	8.030090838822964e-22	2.887694619263355e-21	27.20549059473584	30.475446409825697
863	-19859.69937906396	8.137137321323083e-22	2.804927310525749e-21	27.20549059473584	30.475446409825697
864	-19859.536617322727	8.209519834269592e-22	2.7211931158654527e-21	27.20549059473584	30.475446409825697
865	-19859.373855581503	8.247330812135263e-22	2.6366260342689024e-21	27.20549059473584	30.475446409825697
866	-19859.211093840284	8.250786247930249e-22	2.5513544984316027e-21	27.20549059473584	30.475446409825697
867	-19859.048332099053	8.220103561319094e-22	2.4655083180187842e-21	27.20549059473584	30.475446409825697
868	-19858.885570357834	8.155512149834135e-22	2.3792211986978562e-21	27.20549059473584	30.475446409825697
869	-19858.722808616603	8.057321656259859e-22	2.292625023851246e-21	27.20549059473584	30.475446409825697
870	-19858.560046875373	7.925909409271255e-22	2.205855913869477e-21	27.20549059473584	30.475446409825697
871	-19858.397285134157	7.761646456657034e-22	2.1190449131693096e-21	27.20549059473584	30.475446409825697
872	-19858.234523392926	7.564923528879879e-22	2.0323247928223423e-21	27.20549059473584	30.475446409825697
873	-19858.071761651707	7.336223577014476e-22	1.945829363081739e-21	27.20549059473584	30.475446409825697
874	-19857.90899991048	7.076084980540815e-22	1.859686105525946e-21	27.20549059473584	30.475446409825697
875	-19857.746238169246	6.785076189822047e-22	1.7740264494455422e-21	27.20549059473584	30.475446409825697
876	-19857.583476428026	6.46375047387819e-22	1.6889795385253823e-21	27.20549059473584	30.475446409825697
877	-19857.4207146868	6.1127250765362125e-22	1.6046704800094567e-21	27.20549059473584	30.475446409825697
878	-19857.257952945576	5.732685980518299e-22	1.521228644628046e-21	27.20549059473584	30.475446409825697
879	-19857.095191204353	5.324329560865353e-22	1.4387782485576241e-21	27.20549059473584	30.475446409825697
880	-19856.93242946313	4.888365522433374e-22	1.3574386676232094e-21	27.20549059473584	30.475446409825697
881	-19856.769667721903	4.425562032138077e-22	1.2773326599647938e-21	27.20549059473584	30.475446409825697
882	-19856.60690598068	3.936688264498093e-22	1.1985742672456032e-21	27.20549059473584	30.475446409825697
883	-19856.444144239453	3.422534475820377e-22	1.1212768768318173e-21	27.20549059473584	30.475446409825697
884	-19856.281382498222	2.8839999244958106e-22	1.0455589573498944e-21	27.20549059473584	30.475446409825697
885	-19856.118620757003	2.3219653858306194e-22	9.715267425006374e-22	27.20549059473584	30.475446409825697
886	-19855.955859015776	1.7373126984917785e-22	8.99285218002966e-22	27.20549059473584	30.475446409825697
887	-19855.793097274553	1.130918586047646e-22	8.2893683330612e-22	27.20549059473584	30.475446409825697
888	-19855.63033553333	5.0367808317745916e-23	7.605789297029643e-22	27.20549059473584	30.475446409825697
889	-19855.4675737921	-1.4342454379954832e-23	6.943079259955294e-22	27.20549059473584	30.475446409825697
890	-19855.30481205088	-8.094134980412697e-23	6.302162318230586e-22	27.20549059473584	30.475446409825697
891	-19855.14205030965	-1.4933381039922805e-22	5.68389674320949e-22	27.20549059473584	30.475446409825697
892	-19854.979288568422	-2.1941604417027357e-22	5.089088764225961e-22	27.20549059473584	30.475446409825697
893	-19854.8165268272	-2.91088576141704e-22	4.518535480045104e-22	27.20549059473584	30.475446409825697
894	-19854.653765085975	-3.6424907089173188e-22	3.972997625769849e-22	27.20549059473584	30.475446409825697
895	-19854.491003344756	-4.387966167195833e-22	3.4531853659090615e-22	27.20549059473584	30.475446409825697
896	-19854.328241603525	-5.146305491510098e-22	2.959778661822815e-22	27.20549059473584	30.475446409825697
897	-19854.165479862295	-5.91645526032403e-22	2.4933774038171268e-22	27.20549059473584	30.475446409825697
898	-19854.00271812108	-6.697388345273817e-22	2.05454568360208e-22	27.20549059473584	30.475446409825697
899	-19853.83995637985	-7.4880371577113325e-22	1.6438148896022176e-22	27.20549059473584	30.475446409825697
900	-19853.677194638625	-8.287388030949021e-22	1.2616331563549262e-22	27.20549059473584	30.475446409825697
901	-19853.514432897402	-9.094389971566766e-22	9.08454760052036e-23	27.20549059473584	30.475446409825697
902	-19853.35167115618	-9.907972538531827e-22	5.846549012026441e-23	27.20549059473584	30.475446409825697
903	-19853.18890941495	-1.0727140077983078e-21	2.90545275782492e-23	27.20549059473584	30.475446409825697
904	-19853.02614767373	-1.155086899610118e-21	2.6415618870914495e-24	27.20549059473584	30.475446409825697
905	-19852.863385932502	-1.237812170778199e-21	-2.0748282555423846e-23	27.20549059473584	30.475446409825697
906	-19852.70062419128	-1.3207897267402007e-21	-4.1095922097278496e-23	27.20549059473584	30.475446409825697
907	-19852.537862450048	-1.4039185809825767e-21	-5.838661977298469e-23	27.20549059473584	30.475446409825697
908	-19852.375100708825	-1.4870968606814052e-21	-7.260935001297144e-23	27.20549059473584	30.475446409825697
909	-19852.2123389676	-1.5702297150722625e-21	-8.376377682002511e-23	27.20549059473584	30.475446409825697
910	-19852.049577226368	-1.6532195425035022e-21	-9.185069378881395e-23	27.20549059473584	30.475446409825697
911	-19851.886815485148	-1.7359676039383243e-21	-9.686854018621018e-23	27.20549059473584	30.475446409825697
912	-19851.72405374392	-1.8183811928712374e-21	-9.882862500861294e-23	27.20549059473584	30.475446409825697
913	-19851.561292002698	-1.900368960301744e-21	-9.774968376282336e-23	27.20549059473584	30.475446409825697
914	-19851.398530261475	-1.9818383454885895e-21	-9.364479414055916e-23	27.20549059473584	30.475446409825697
915	-19851.23576852025	-2.0627023787427853e-21	-8.653893787565167e-23	27.20549059473584	30.475446409825697
916	-19851.073006779025	-2.142875984573527e-21	-7.646044160773135e-23	27.20549059473584	30.475446409825697
917	-19850.910245037798	-2.2222715872426534e-21	-6.344033013206773e-23	27.20549059473584	30.475446409825697
918	-19850.747483296575	-2.300803512802864e-21	-4.751309957620468e-23	27.20549059473584	30.475446409825697
919	-19850.584721555348	-2.3783895936990416e-21	-2.871365435512304e-23	27.20549059473584	30.475446409825697
920	-19850.421959814124	-2.4549539354290523e-21	-7.089176243064248e-24	27.20549059473584	30.475446409825697
921	-19850.259198072894	-2.5304180760143836e-21	1.731150610973074e-23	27.20549059473584	30.475446409825697
922	-19850.096436331674	-2.604708783489552e-21	4.443843101168169e-23	27.20549059473584	30.475446409825697
923	-19849.93367459045	-2.677752770400609e-21	7.423920279734978e-23	27.20549059473584	30.475446409825697
924	-19849.77091284922	-2.7494786986095324e-21	1.0665538679400493e-22	27.20549059473584	30.475446409825697
925	-19849.608151108	-2.81982233797896e-21	1.4162218825890721e-22	27.20549059473584	30.475446409825697
926	-19849.445389366767	-2.8887156121518497e-21	1.790772128194645e-22	27.20549059473584	30.475446409825697
927	-19849.282627625547	-2.9560939153180226e-21	2.1895442673209324e-22	27.20549059473584	30.475446409825697
928	-19849.11986588432	-3.0218983824445497e-21	2.6118016249790446e-22	27.20549059473584	30.475446409825697
929	-19848.9571041431	-3.0860730214987424e-21	3.0567643076985226e-22	27.20549059473584	30.475446409825697
930	-19848.794342401874	-3.1485581380505327e-21	3.5237298152546597e-22	27.20549059473584	30.475446409825697
931	-19848.631580660644	-3.2093013557109914e-21	4.0118880243896687e-22	27.20549059473584	30.475446409825697
932	-19848.468818919424	-3.2682556414133478e-21	4.520395770264345e-22	27.20549059473584	30.475446409825697
933	-19848.306057178204	-3.3253688501800624e-21	5.048460275625718e-22	27.20549059473584	30.475446409825697
934	-19848.143295436974	-3.3805977928324716e-21	5.595164915336547e-22	27.20549059473584	30.475446409825697
935	-19847.980533695743	-3.433899230774138e-21	6.15961479565261e-22	27.20549059473584	30.475446409825697
936	-19847.817771954524	-3.485232548675859e-21	6.740889957033188e-22	27.20549059473584	30.475446409825697
937	-19847.655010213293	-3.534557316969564e-21	7.338086597237741e-22	27.20549059473584	30.475446409825697
938	-19847.49224847207	-3.581836428888163e-21	7.950291212340902e-22	27.20549059473584	30.475446409825697
939	-19847.329486730847	-3.627040782618301e-21	8.576528997005755e-22	27.20549059473584	30.475446409825697
940	-19847.16672498962	-3.670140408610535e-21	9.215816066973394e-22	27.20549059473584	30.475446409825697
941	-19847.003963248397	-3.71110657684293e-21	9.867165344174968e-22	27.20549059473584	30.475446409825697
942	-19846.84120150717	-3.74991167739001e-21	1.052957052255688e-21	27.20549059473584	30.475446409825697
943	-19846.678439765947	-3.786532646990499e-21	1.1202025541299168e-21	27.20549059473584	30.475446409825697
944	-19846.51567802472	-3.820947722473006e-21	1.1883515924201481e-21	27.20549059473584	30.475446409825697
945	-19846.352916283493	-3.853141432781234e-21	1.2572979619076629e-21	27.20549059473584	30.475446409825697
946	-19846.19015454227	-3.883093998421516e-21	1.3269421741300307e-21	27.20549059473584	30.475446409825697
947	-19846.027392801054	-3.9107884952617305e-21	1.3971817017008193e-21	27.20549059473584	30.475446409825697
948	-19845.864631059812	-3.936218511308417e-21	1.4679063573052108e-21	27.20549059473584	30.475446409825697
949	-19845.701869318596	-3.9593757534341166e-21	1.539012318750748e-21	27.20549059473584	30.475446409825697
950	-19845.539107577373	-3.9802493812914895e-21	1.610396930831529e-21	27.20549059473584	30.475446409825697
951	-19845.376345836143	-3.998832593956401e-21	1.6819537139957219e-21	27.20549059473584	30.475446409825697
952	-19845.213584094916	-4.015123468676121e-21	1.7535797688930667e-21	27.20549059473584	30.475446409825697
953	-19845.05082235369	-4.02911879499663e-21	1.825168035756349e-21	27.20549059473584	30.475446409825697
954	-19844.888060612473	-4.040820068710648e-21	1.8966115941339108e-21	27.20549059473584	30.475446409825697
955	-19844.725298871243	-4.050235944194056e-21	1.9678090460591826e-21	27.20549059473584	30.475446409825697
956	-19844.56253713002	-4.057369755573929e-21	2.038659097604622e-21	27.20549059473584	30.475446409825697
957	-19844.399775388796	-4.0622291221306484e-21	2.1090554755446287e-21	27.20549059473584	30.475446409825697
958	-19844.237013647566	-4.064824159369693e-21	2.1788924281989116e-21	27.20549059473584	30.475446409825697
959	-19844.074251906346	-4.065160863569993e-21	2.248071942621832e-21	27.20549059473584	30.475446409825697
960	-19843.911490165123	-4.0632511077671906e-21	2.3164971990871995e-21	27.20549059473584	30.475446409825697
961	-19843.748728423892	-4.059113545855375e-21	2.384066021922393e-21	27.20549059473584	30.475446409825697
962	-19843.585966682665	-4.052765434470617e-21	2.450678561152023e-21	27.20549059473584	30.475446409825697
963	-19843.423204941442	-4.044220927545884e-21	2.5162395753102098e-21	27.20549059473584	30.475446409825697
964	-19843.260443200215	-4.033503943303773e-21	2.5806519521965145e-21	27.20549059473584	30.475446409825697
965	-19843.097681458992	-4.02063945946055e-21	2.643820146605715e-21	27.20549059473584	30.475446409825697
966	-19842.934919717765	-4.005647726507562e-21	2.70565716793809e-21	27.20549059473584	30.475446409825697
967	-19842.772157976542	-3.988552676388846e-21	2.766072612122998e-21	27.20549059473584	30.475446409825697
968	-19842.609396235322	-3.9693830109878526e-21	2.8249736635892685e-21	27.20549059473584	30.475446409825697
969	-19842.446634494092	-3.948166325292603e-21	2.8822744772544593e-21	27.20549059473584	30.475446409825697
970	-19842.28387275287	-3.924930567408327e-21	2.9378906193146824e-21	27.20549059473584	30.475446409825697
971	-19842.121111011646	-3.899710254714471e-21	2.9917400012984362e-21	27.20549059473584	30.475446409825697
972	-19841.958349270415	-3.872542131807032e-21	3.0437434312181154e-21	27.20549059473584	30.475446409825697
973	-19841.795587529195	-3.843458770742124e-21	3.093827675126912e-21	27.20549059473584	30.475446409825697
974	-19841.63282578797	-3.8124965622448284e-21	3.1419149506513227e-21	27.20549059473584	30.475446409825697
975	-19841.470064046738	-3.7796937496300365e-21	3.187932372766554e-21	27.20549059473584	30.475446409825697
976	-19841.30730230552	-3.745085608051644e-21	3.231810039342515e-21	27.20549059473584	30.475446409825697
977	-19841.144540564288	-3.7087122316648055e-21	3.2734806952303126e-21	27.20549059473584	30.475446409825697
978	-19840.98177882307	-3.670617396268889e-21	3.3128811929135264e-21	27.20549059473584	30.475446409825697
979	-19840.819017081838	-3.6308424566013516e-21	3.3499523122968884e-21	27.20549059473584	30.475446409825697
980	-19840.65625534061	-3.589431551010851e-21	3.3846371548857795e-21	27.20549059473584	30.475446409825697
981	-19840.493493599388	-3.5464324594929e-21	3.4168821183462285e-21	27.20549059473584	30.475446409825697
982	-19840.330731858165	-3.501894377658009e-21	3.446636759464362e-21	27.20549059473584	30.475446409825697
983	-19840.167970116945	-3.4558669038030464e-21	3.473848628269509e-21	27.20549059473584	30.475446409825697
984	-19840.00520837572	-3.408397274231871e-21	3.498473981440109e-21	27.20549059473584	30.475446409825697
985	-19839.842446634488	-3.3595315748259205e-21	3.5204758081837666e-21	27.20549059473584	30.475446409825697
986	-19839.679684893268	-3.3093202959416845e-21	3.539817639360517e-21	27.20549059473584	30.475446409825697
987	-19839.516923152038	-3.257818179005021e-21	3.556466076256268e-21	27.20549059473584	30.475446409825697
988	-19839.354161410818	-3.205079696026171e-21	3.5703924740800394e-21	27.20549059473584	30.475446409825697
989	-19839.191399669595	-3.151159420434672e-21	3.581571017999721e-21	27.20549059473584	30.475446409825697
990	-19839.028637928364	-3.0961141096588365e-21	3.58998453759882e-21	27.20549059473584	30.475446409825697
991	-19838.865876187137	-3.0399986461560474e-21	3.5956188165010915e-21	27.20549059473584	30.475446409825697
992	-19838.703114445918	-2.982868255289802e-21	3.5984574010408746e-21	27.20549059473584	30.475446409825697
993	-19838.540352704687	-2.924780393830164e-21	3.598491969711191e-21	27.20549059473584	30.475446409825697
994	-19838.37759096346	-2.8657945750629736e-21	3.5957157907719666e-21	27.20549059473584	30.475446409825697
995	-19838.214829222237	-2.8059686051855154e-21	3.590133720305137e-21	27.20549059473584	30.475446409825697
996	-19838.05206748101	-2.745361684600072e-21	3.58175183300634e-21	27.20549059473584	30.475446409825697
997	-19837.88930573979	-2.68403516046275e-21	3.570577120001665e-21	27.20549059473584	30.475446409825697
998	-19837.726543998568	-2.622051352919347e-21	3.556624859527253e-21	27.20549059473584	30.475446409825697
999	-19837.563782257337	-2.5594705187193917e-21	3.5399114990982456e-21	27.20549059473584	30.475446409825697
1000	-19837.40102051612	-2.4963535701485413e-21	3.520459162775104e-21	27.20549059473584	30.475446409825697
1001	-19837.238258774887	-2.4327645813211002e-21	3.49829609430504e-21	27.20549059473584	30.475446409825697
1002	-19837.075497033667	-2.368762963044751e-21	3.4734540156909724e-21	27.20549059473584	30.475446409825697
1003	-19836.91273529244	-2.304411999355531e-21	3.4459676465785934e-21	27.20549059473584	30.475446409825697
1004	-19836.74997355121	-2.2397746879160657e-21	3.415879312846979e-21	27.20549059473584	30.475446409825697
1005	-19836.58721180999	-2.174913217644613e-21	3.3832340784686918e-21	27.20549059473584	30.475446409825697
1006	-19836.424450068767	-2.1098948417497504e-21	3.3480769438504086e-21	27.20549059473584	30.475446409825697
1007	-19836.261688327533	-2.0447794052076478e-21	3.310462658705134e-21	27.20549059473584	30.475446409825697
1008	-19836.098926586317	-1.9796298122246618e-21	3.270453541790405e-21	27.20549059473584	30.475446409825697
1009	-19835.936164845087	-1.914508631352401e-21	3.2281072416940642e-21	27.20549059473584	30.475446409825697
1010	-19835.773403103867	-1.849480793131285e-21	3.183486655246039e-21	27.20549059473584	30.475446409825697
1011	-19835.61064136264	-1.784606207019835e-21	3.1366676687620853e-21	27.20549059473584	30.475446409825697
1012	-19835.447879621406	-1.7199464861722907e-21	3.0877260731604865e-21	27.20549059473584	30.475446409825697
1013	-19835.28511788019	-1.655568001375512e-21	3.0367343764441855e-21	27.20549059473584	30.475446409825697
1014	-19835.12235613896	-1.5915306097536998e-21	2.983775293768295e-21	27.20549059473584	30.475446409825697
1015	-19834.959594397737	-1.527896428820492e-21	2.928932984370212e-21	27.20549059473584	30.475446409825697
1016	-19834.796832656517	-1.4647260749818315e-21	2.8722933574515746e-21	27.20549059473584	30.475446409825697
1017	-19834.63407091529	-1.4020758929474305e-21	2.8139561304058174e-21	27.20549059473584	30.475446409825697
1018	-19834.47130917406	-1.3400078120067155e-21	2.7540142765521817e-21	27.20549059473584	30.475446409825697
1019	-19834.30854743284	-1.2785806655031052e-21	2.6925605273362494e-21	27.20549059473584	30.475446409825697
1020	-19834.145785691613	-1.2178506368680543e-21	2.6296972495007385e-21	27.20549059473584	30.475446409825697
1021	-19833.983023950386	-1.1578753852021648e-21	2.5655313810738414e-21	27.20549059473584	30.475446409825697
1022	-19833.820262209163	-1.0987132373047615e-21	2.5001706193970944e-21	27.20549059473584	30.475446409825697
1023	-19833.657500467936	-1.040419352905751e-21	2.4337186753384344e-21	27.20549059473584	30.475446409825697
1024	-19833.494738726713	-9.830430915397577e-22	2.36629256068918e-21	27.20549059473584	30.475446409825697
1025	-19833.33197698549	-9.266406250503758e-22	2.2980081422790373e-21	27.20549059473584	30.475446409825697
1026	-19833.16921524426	-8.71269043020163e-22	2.228970003371515e-21	27.20549059473584	30.475446409825697
1027	-19833.00645350304	-8.169762761181009e-22	2.159294635867561e-21	27.20549059473584	30.475446409825697
1028	-19832.84369176181	-7.638058346055743e-22	2.0891059065985453e-21	27.20549059473584	30.475446409825697
1029	-19832.680930020582	-7.118094409296719e-22	2.018518999631468e-21	27.20549059473584	30.475446409825697
1030	-19832.51816827936	-6.6103665117219015e-22	1.947651199392405e-21	27.20549059473584	30.475446409825697
1031	-19832.35540653814	-6.1153222557324225e-22	1.8766228975762807e-21	27.20549059473584	30.475446409825697
1032	-19832.19264479691	-5.633405334953955e-22	1.8055549308154172e-21	27.20549059473584	30.475446409825697
1033	-19832.02988305569	-5.165066671616384e-22	1.7345692559732238e-21	27.20549059473584	30.475446409825697
1034	-19831.867121314455	-4.710682700434536e-22	1.66378429485305e-21	27.20549059473584	30.475446409825697
1035	-19831.704359573243	-4.270617795210329e-22	1.5933199439521437e-21	27.20549059473584	30.475446409825697
1036	-19831.54159783201	-3.8452871845513953e-22	1.5232966578583701e-21	27.20549059473584	30.475446409825697
1037	-19831.37883609079	-3.435054917574503e-22	1.453830510425661e-21	27.20549059473584	30.475446409825697
1038	-19831.216074349562	-3.0402516007836725e-22	1.3850391616915362e-21	27.20549059473584	30.475446409825697
1039	-19831.053312608332	-2.661236132366269e-22	1.3170384882244685e-21	27.20549059473584	30.475446409825697
1040	-19830.890550867112	-2.298333230089231e-22	1.2499438690668061e-21	27.20549059473584	30.475446409825697
1041	-19830.727789125885	-1.9518347898226029e-22	1.1838688608395223e-21	27.20549059473584	30.475446409825697
1042	-19830.565027384662	-1.6220210644870236e-22	1.118925254267429e-21	27.20549059473584	30.475446409825697
1043	-19830.402265643435	-1.3091410230418833e-22	1.0552168857153769e-21	27.20549059473584	30.475446409825697
1044	-19830.239503902205	-1.0134423189564576e-22	9.928493902483648e-22	27.20549059473584	30.475446409825697
1045	-19830.076742160985	-7.351489878425038e-23	9.319310935131794e-22	27.20549059473584	30.475446409825697
1046	-19829.913980419762	-4.7444160079167335e-23	8.725610804046246e-22	27.20549059473584	30.475446409825697
1047	-19829.75121867853	-2.3152427873303263e-23	8.148354474922314e-22	27.20549059473584	30.475446409825697
1048	-19829.58845693731	-6.5971279196633125e-25	7.588477284509075e-22	27.20549059473584	30.475446409825697
1049	-19829.42569519609	2.001488837189767e-23	7.046874352761598e-22	27.20549059473584	30.475446409825697
1050	-19829.262933454855	3.8863432878492e-23	6.524427723182039e-22	27.20549059473584	30.475446409825697
1051	-19829.100171713635	5.588029346665268e-23	6.021991012935962e-22	27.20549059473584	30.475446409825697
1052	-19828.937409972412	7.105031739205258e-23	5.540323071133215e-22	27.20549059473584	30.475446409825697
1053	-19828.774648231185	8.43631030416894e-23	5.080149916163753e-22	27.20549059473584	30.475446409825697
1054	-19828.611886489958	9.58169692137212e-23	4.642196036348246e-22	27.20549059473584	30.475446409825697
1055	-19828.449124748735	1.0540951096550757e-22	4.2271361013486883e-22	27.20549059473584	30.475446409825697
1056	-19828.286363007508	1.1313538929838527e-22	3.8355926726925094e-22	27.20549059473584	30.475446409825697
1057	-19828.123601266285	1.189945341118907e-22	3.4681349161121656e-22	27.20549059473584	30.475446409825697
1058	-19827.960839525054	1.2298831875745483e-22	3.1253154111145604e-22	27.20549059473584	30.475446409825697
1059	-19827.798077783835	1.2511967634234307e-22	2.8075689122456327e-22	27.20549059473584	30.475446409825697
1060	-19827.63531604261	1.2539489069441319e-22	2.515285489082235e-22	27.20549059473584	30.475446409825697
1061	-19827.472554301377	1.2382171674344886e-22	2.248884301164275e-22	27.20549059473584	30.475446409825697
1062	-19827.30979256016	1.204093205451981e-22	2.0086904634457637e-22	27.20549059473584	30.475446409825697
1063	-19827.14703081893	1.1516711968774728e-22	1.794975884878924e-22	27.20549059473584	30.475446409825697
1064	-19826.984269077708	1.0810580813483542e-22	1.6079795455362821e-22	27.20549059473584	30.475446409825697
1065	-19826.821507336485	9.923514692749188e-23	1.4478344379578467e-22	27.20549059473584	30.475446409825697
1066	-19826.658745595258	8.857119921377153e-23	1.3146889954635026e-22	27.20549059473584	30.475446409825697
1067	-19826.495983854038	7.613552536450068e-23	1.2086826388640518e-22	27.20549059473584	30.475446409825697
1068	-19826.333222112804	6.194427445369564e-23	1.1297742794667571e-22	27.20549059473584	30.475446409825697
1069	-19826.170460371588	4.601632218805621e-23	1.0778954802527356e-22	27.20549059473584	30.475446409825697
1070	-19826.007698630365	2.83759501053811e-23	1.0530181785813885e-22	27.20549059473584	30.475446409825697
1071	-19825.844936889134	9.045617381783091e-24	1.0550457930238385e-22	27.20549059473584	30.475446409825697
1072	-19825.682175147907	-1.1954646295598137e-23	1.0837663594072129e-22	27.20549059473584	30.475446409825697
1073	-19825.519413406677	-3.4602045727418115e-23	1.1389373700969987e-22	27.20549059473584	30.475446409825697
1074	-19825.356651665457	-5.886662542259445e-23	1.2203394737212456e-22	27.20549059473584	30.475446409825697
1075	-19825.19388992423	-8.472080249009218e-23	1.327606439266001e-22	27.20549059473584	30.475446409825697
1076	-19825.031128183007	-1.1213281691448357e-22	1.4603918572833335e-22	27.20549059473584	30.475446409825697
1077	-19824.868366441777	-1.4106886143780377e-22	1.618347550800625e-22	27.20549059473584	30.475446409825697
1078	-19824.705604700557	-1.7149970286222472e-22	1.8009668064539302e-22	27.20549059473584	30.475446409825697
1079	-19824.54284295933	-2.0339832900829923e-22	2.0077785088510838e-22	27.20549059473584	30.475446409825697
1080	-19824.380081218107	-2.367304815557894e-22	2.238279745673593e-22	27.20549059473584	30.475446409825697
1081	-19824.21731947688	-2.7145785066174736e-22	2.4918922377307226e-22	27.20549059473584	30.475446409825697
1082	-19824.054557735657	-3.0754922156481443e-22	2.7680092912656685e-22	27.20549059473584	30.475446409825697
1083	-19823.89179599443	-3.4496872188573047e-22	3.066008932277928e-22	27.20549059473584	30.475446409825697
1084	-19823.72903425321	-3.8367629005287855e-22	3.3852327723431037e-22	27.20549059473584	30.475446409825697
1085	-19823.56627251198	-4.236327063666701e-22	3.7249521286223416e-22	27.20549059473584	30.475446409825697
1086	-19823.403510770757	-4.64797709832123e-22	4.0844259611329497e-22	27.20549059473584	30.475446409825697
1087	-19823.24074902953	-5.071338249179828e-22	4.462932040264361e-22	27.20549059473584	30.475446409825697
1088	-19823.077987288303	-5.506025822818628e-22	4.859679242267715e-22	27.20549059473584	30.475446409825697
1089	-19822.915225547076	-5.951656817922849e-22	5.273787683549511e-22	27.20549059473584	30.475446409825697
1090	-19822.75246380585	-6.407790197620948e-22	5.704465810530517e-22	27.20549059473584	30.475446409825697
1091	-19822.589702064633	-6.873961436048224e-22	6.150899520669067e-22	27.20549059473584	30.475446409825697
1092	-19822.426940323407	-7.349789220348042e-22	6.612147028428054e-22	27.20549059473584	30.475446409825697
1093	-19822.26417858218	-7.834829882305268e-22	7.087340277797416e-22	27.20549059473584	30.475446409825697
1094	-19822.10141684096	-8.328653224189954e-22	7.575566510382141e-22	27.20549059473584	30.475446409825697
1095	-19821.938655099726	-8.830811423588476e-22	8.075917699591514e-22	27.20549059473584	30.475446409825697
1096	-19821.775893358506	-9.340855391606608e-22	8.58747307112002e-22	27.20549059473584	30.475446409825697
1097	-19821.61313161728	-9.858355529786758e-22	9.109250871270865e-22	27.20549059473584	30.475446409825697
1098	-19821.45036987605	-1.0382851418758552e-21	9.640305663755875e-22	27.20549059473584	30.475446409825697
1099	-19821.28760813483	-1.091391589756355e-21	1.0179678110550464e-21	27.20549059473584	30.475446409825697
1100	-19821.1248463936	-1.1451114435599356e-21	1.072636280766145e-21	27.20549059473584	30.475446409825697
1101	-19820.96208465238	-1.1993945273427176e-21	1.1279415708522453e-21	27.20549059473584	30.475446409825697
1102	-19820.799322911156	-1.2541912110788162e-21	1.1837901083626907e-21	27.20549059473584	30.475446409825697
1103	-19820.636561169926	-1.3094576331593142e-21	1.2400822127117595e-21	27.20549059473584	30.475446409825697
1104	-19820.4737994287	-1.3651504665381942e-21	1.2967184909495156e-21	27.20549059473584	30.475446409825697
1105	-19820.31103768748	-1.4212245756363648e-21	1.3535972956652425e-21	27.20549059473584	30.475446409825697
1106	-19820.148275946252	-1.4776305281851193e-21	1.4106267827362155e-21	27.20549059473584	30.475446409825697
1107	-19819.98551420503	-1.5343262901599965e-21	1.467712541578556e-21	27.20549059473584	30.475446409825697
1108	-19819.822752463806	-1.5912659545985344e-21	1.5247540188092402e-21	27.20549059473584	30.475446409825697
1109	-19819.659990722575	-1.6484026154422817e-21	1.5816538149148699e-21	27.20549059473584	30.475446409825697
1110	-19819.497228981352	-1.7056868224269673e-21	1.6383243799059957e-21	27.20549059473584	30.475446409825697
1111	-19819.33446724013	-1.763067964142525e-21	1.6946739344958406e-21	27.20549059473584	30.475446409825697
1112	-19819.17170549891	-1.820505877894868e-21	1.7506054283782588e-21	27.20549059473584	30.475446409825697
1113	-19819.00894375768	-1.8779532925844882e-21	1.8060298944060323e-21	27.20549059473584	30.475446409825697
1114	-19818.84618201645	-1.935364758807757e-21	1.860861224350697e-21	27.20549059473584	30.475446409825697
1115	-19818.683420275225	-1.9926945241254496e-21	1.9150122951965264e-21	27.20549059473584	30.475446409825697
1116	-19818.520658534	-2.04989509976384e-21	1.9683924257076914e-21	27.20549059473584	30.475446409825697
1117	-19818.35789679277	-2.106920763906752e-21	2.0209181313313427e-21	27.20549059473584	30.475446409825697
1118	-19818.195135051552	-2.163724559987553e-21	2.0725096962242175e-21	27.20549059473584	30.475446409825697
1119	-19818.03237331033	-2.2202605562787517e-21	2.1230837576967395e-21	27.20549059473584	30.475446409825697
1120	-19817.869611569102	-2.2764835331184026e-21	2.1725597853316356e-21	27.20549059473584	30.475446409825697
1121	-19817.70684982788	-2.3323462877077374e-21	2.2208614804778533e-21	27.20549059473584	30.475446409825697
1122	-19817.544088086648	-2.387803675989523e-21	2.2679148640015885e-21	27.20549059473584	30.475446409825697
1123	-19817.38132634543	-2.4428133743505726e-21	2.3136501076321232e-21	27.20549059473584	30.475446409825697
1124	-19817.2185646042	-2.49732790993339e-21	2.3579948557495337e-21	27.20549059473584	30.475446409825697
1125	-19817.05580286298	-2.5513015337735032e-21	2.4008795595305717e-21	27.20549059473584	30.475446409825697
1126	-19816.89304112175	-2.6046920254195503e-21	2.44224138268705e-21	27.20549059473584	30.475446409825697
1127	-19816.73027938052	-2.6574490258053315e-21	2.4820159456015748e-21	27.20549059473584	30.475446409825697
1128	-19816.5675176393	-2.7095261604328428e-21	2.5201372848302764e-21	27.20549059473584	30.475446409825697
1129	-19816.40475589808	-2.760880111889864e-21	2.5565518344282087e-21	27.20549059473584	30.475446409825697
1130	-19816.241994156848	-2.8114680556751252e-21	2.5912038095834274e-21	27.20549059473584	30.475446409825697
1131	-19816.07923241562	-2.861249249306753e-21	2.624034997100292e-21	27.20549059473584	30.475446409825697
1132	-19815.916470674398	-2.9101774827354347e-21	2.6549981663083716e-21	27.20549059473584	30.475446409825697
1133	-19815.753708933174	-2.9582095185370267e-21	2.684044222004166e-21	27.20549059473584	30.475446409825697
1134	-19815.59094719195	-3.0052979988111858e-21	2.7111295771760065e-21	27.20549059473584	30.475446409825697
1135	-19815.428185450728	-3.05139999832196e-21	2.736212077665401e-21	27.20549059473584	30.475446409825697
1136	-19815.2654237095	-3.09647340291686e-21	2.7592484721595046e-21	27.20549059473584	30.475446409825697
1137	-19815.102661968274	-3.1404695263185908e-21	2.7802057569471608e-21	27.20549059473584	30.475446409825697
1138	-19814.939900227047	-3.1833463461036607e-21	2.7990497207201207e-21	27.20549059473584	30.475446409825697
1139	-19814.777138485824	-3.2250639585992184e-21	2.815746543698819e-21	27.20549059473584	30.475446409825697
1140	-19814.6143767446	-3.2655797983741876e-21	2.830266545013235e-21	27.20549059473584	30.475446409825697
1141	-19814.45161500337	-3.3048527538873936e-21	2.8425882334036734e-21	27.20549059473584	30.475446409825697
1142	-19814.28885326215	-3.3428397643154916e-21	2.852689199794359e-21	27.20549059473584	30.475446409825697
1143	-19814.126091520924	-3.3794937062268676e-21	2.860548761295272e-21	27.20549059473584	30.475446409825697
1144	-19813.963329779694	-3.414770518805734e-21	2.866153277482172e-21	27.20549059473584	30.475446409825697
1145	-19813.800568038474	-3.448633196100725e-21	2.8694869299102504e-21	27.20549059473584	30.475446409825697
1146	-19813.637806297247	-3.481042399635179e-21	2.8705404762984515e-21	27.20549059473584	30.475446409825697
1147	-19813.475044556024	-3.511959008805596e-21	2.869309122002632e-21	27.20549059473584	30.475446409825697
1148	-19813.3122828148	-3.541343361364538e-21	2.8657895421210007e-21	27.20549059473584	30.475446409825697
1149	-19813.149521073567	-3.56915383409112e-21	2.859981791899094e-21	27.20549059473584	30.475446409825697
1150	-19812.986759332347	-3.595351477504254e-21	2.8518890470932995e-21	27.20549059473584	30.475446409825697
1151	-19812.823997591124	-3.6198964741936765e-21	2.841517882858501e-21	27.20549059473584	30.475446409825697
1152	-19812.661235849893	-3.642748128375302e-21	2.828878377661448e-21	27.20549059473584	30.475446409825697
1153	-19812.498474108677	-3.663869399583647e-21	2.8139828780420188e-21	27.20549059473584	30.475446409825697
1154	-19812.33571236745	-3.683225528216992e-21	2.7968485985052983e-21	27.20549059473584	30.475446409825697
1155	-19812.172950626224	-3.700781578331973e-21	2.7774947901520425e-21	27.20549059473584	30.475446409825697
1156	-19812.010188885	-3.7165048137388954e-21	2.7559442439186654e-21	27.20549059473584	30.475446409825697
1157	-19811.847427143774	-3.7303603637862524e-21	2.7322238133722805e-21	27.20549059473584	30.475446409825697
1158	-19811.684665402543	-3.742314446885779e-21	2.7063643799145312e-21	27.20549059473584	30.475446409825697
1159	-19811.52190366132	-3.75233196587682e-21	2.678400175087485e-21	27.20549059473584	30.475446409825697
1160	-19811.359141920097	-3.760382238889862e-21	2.6483686378971558e-21	27.20549059473584	30.475446409825697
1161	-19811.196380178873	-3.766437036386652e-21	2.6163082672058898e-21	27.20549059473584	30.475446409825697
1162	-19811.03361843765	-3.770466108160706e-21	2.582263294960251e-21	27.20549059473584	30.475446409825697
1163	-19810.870856696423	-3.772441824161943e-21	2.546282968822534e-21	27.20549059473584	30.475446409825697
1164	-19810.7080949552	-3.7723390014282164e-21	2.5084144912114446e-21	27.20549059473584	30.475446409825697
1165	-19810.545333213966	-3.770134047694575e-21	2.4687136120038384e-21	27.20549059473584	30.475446409825697
1166	-19810.382571472743	-3.765804418902267e-21	2.4272360642149606e-21	27.20549059473584	30.475446409825697
1167	-19810.21980973152	-3.759327155737766e-21	2.384039715434345e-21	27.20549059473584	30.475446409825697
1168	-19810.057047990296	-3.750681914230304e-21	2.3391889948385728e-21	27.20549059473584	30.475446409825697
1169	-19809.894286249073	-3.739853526753953e-21	2.292751256763076e-21	27.20549059473584	30.475446409825697
1170	-19809.731524507846	-3.726824452725224e-21	2.2447939750070413e-21	27.20549059473584	30.475446409825697
1171	-19809.568762766623	-3.711577061212594e-21	2.195390511604994e-21	27.20549059473584	30.475446409825697
1172	-19809.406001025403	-3.694100188223554e-21	2.144618468950726e-21	27.20549059473584	30.475446409825697
1173	-19809.24323928417	-3.674386104758866e-21	2.0925550278713054e-21	27.20549059473584	30.475446409825697
1174	-19809.080477542946	-3.652426908521667e-21	2.0392793382195387e-21	27.20549059473584	30.475446409825697
1175	-19808.917715801723	-3.628217447819157e-21	1.984871173155924e-21	27.20549059473584	30.475446409825697
1176	-19808.754954060492	-3.60175175531113e-21	1.929420558652918e-21	27.20549059473584	30.475446409825697
1177	-19808.59219231927	-3.573027141784287e-21	1.873017545981945e-21	27.20549059473584	30.475446409825697
1178	-19808.429430578046	-3.542046277818938e-21	1.815750441069282e-21	27.20549059473584	30.475446409825697
1179	-19808.26666883682	-3.508814339865152e-21	1.7577129027751908e-21	27.20549059473584	30.475446409825697
1180	-19808.1039070956	-3.4733427706682864e-21	1.6989951487419758e-21	27.20549059473584	30.475446409825697
1181	-19807.941145354365	-3.435636977967375e-21	1.6396950813077147e-21	27.20549059473584	30.475446409825697
1182	-19807.778383613146	-3.3957091532924726e-21	1.579912998829826e-21	27.20549059473584	30.475446409825697
1183	-19807.615621871922	-3.353579074683896e-21	1.5197464540731132e-21	27.20549059473584	30.475446409825697
1184	-19807.452860130696	-3.309260626214098e-21	1.4593007771397413e-21	27.20549059473584	30.475446409825697
1185	-19807.290098389465	-3.2627717112841475e-21	1.398679658848303e-21	27.20549059473584	30.475446409825697
1186	-19807.127336648242	-3.214136635948303e-21	1.3379836667363987e-21	27.20549059473584	30.475446409825697
1187	-19806.96457490702	-3.1633802021670904e-21	1.2773182634709839e-21	27.20549059473584	30.475446409825697
1188	-19806.801813165795	-3.1105363026343067e-21	1.2167873547778702e-21	27.20549059473584	30.475446409825697
1189	-19806.639051424572	-3.0556403255334578e-21	1.1564957371548495e-21	27.20549059473584	30.475446409825697
1190	-19806.476289683345	-2.9987260171649653e-21	1.0965522857509883e-21	27.20549059473584	30.475446409825697
1191	-19806.31352794212	-2.9398339856818628e-21	1.0370597276047315e-21	27.20549059473584	30.475446409825697
1192	-19806.150766200895	-2.8790047245555267e-21	9.78126004363216e-22	27.20549059473584	30.475446409825697
1193	-19805.98800445967	-2.81628629992554e-21	9.19858289092231e-22	27.20549059473584	30.475446409825697
1194	-19805.825242718445	-2.7517244932201167e-21	8.623598589263346e-22	27.20549059473584	30.475446409825697
1195	-19805.662480977215	-2.685369158576332e-21	8.0573288441468235e-22	27.20549059473584	30.475446409825697
1196	-19805.499719235995	-2.6172820469247176e-21	7.500809353979937e-22	27.20549059473584	30.475446409825697
1197	-19805.33695749477	-2.5475186854606603e-21	6.955098020343415e-22	27.20549059473584	30.475446409825697
1198	-19805.174195753545	-2.4761398976771197e-21	6.421151538500603e-22	27.20549059473584	30.475446409825697
1199	-19805.01143401232	-2.403211551387033e-21	5.89998170034892e-22	27.20549059473584	30.475446409825697
1200	-19804.84867227109	-2.3288005917909884e-21	5.392633809342572e-22	27.20549059473584	30.475446409825697
1201	-19804.685910529868	-2.2529769657680164e-21	4.900015874714798e-22	27.20549059473584	30.475446409825697
1202	-19804.523148788645	-2.1758125636581143e-21	4.423015762827694e-22	27.20549059473584	30.475446409825697
1203	-19804.360387047418	-2.0973849762242746e-21	3.9625621365468026e-22	27.20549059473584	30.475446409825697
1204	-19804.1976253062	-2.0177738871926755e-21	3.5195661128383057e-22	27.20549059473584	30.475446409825697
1205	-19804.034863564968	-1.9370611804701325e-21	3.0948429321259207e-22	27.20549059473584	30.475446409825697
1206	-19803.87210182374	-1.855330501325933e-21	2.689186249008859e-22	27.20549059473584	30.475446409825697
1207	-19803.70934008252	-1.7726667176840522e-21	2.3034172076798406e-22	27.20549059473584	30.475446409825697
1208	-19803.546578341284	-1.6891617358797103e-21	1.9383014253090075e-22	27.20549059473584	30.475446409825697
1209	-19803.383816600068	-1.6049088736224705e-21	1.5945346304295163e-22	27.20549059473584	30.475446409825697
1210	-19803.221054858837	-1.5199991708611537e-21	1.27277718649011e-22	27.20549059473584	30.475446409825697
1211	-19803.058293117618	-1.4345236569784684e-21	9.736789230492061e-23	27.20549059473584	30.475446409825697
1212	-19802.895531376387	-1.3485823716797727e-21	6.978091294765466e-23	27.20549059473584	30.475446409825697
1213	-19802.732769635168	-1.2622757108163876e-21	4.457263161637319e-23	27.20549059473584	30.475446409825697
1214	-19802.570007893944	-1.1757073209818671e-21	2.179492555841136e-23	27.20549059473584	30.475446409825697
1215	-19802.407246152718	-1.088982006942852e-21	1.492199649500109e-24	27.20549059473584	30.475446409825697
1216	-19802.24448441149	-1.002199983835314e-21	-1.6293009123351914e-23	27.20549059473584	30.475446409825697
1217	-19802.081722670267	-9.154669829321974e-22	-3.152138332922399e-23	27.20549059473584	30.475446409825697
1218	-19801.91896092904	-8.288865662098732e-22	-4.416033793919462e-23	27.20549059473584	30.475446409825697
1219	-19801.75619918781	-7.425678854022624e-22	-5.418703235028926e-23	27.20549059473584	30.475446409825697
1220	-19801.593437446594	-6.56618095962099e-22	-6.157895530462216e-23	27.20549059473584	30.475446409825697
1221	-19801.43067570537	-5.711403648901249e-22	-6.631761604452643e-23	27.20549059473584	30.475446409825697
1222	-19801.26791396414	-4.862459981404943e-22	-6.839532023184059e-23	27.20549059473584	30.475446409825697
1223	-19801.105152222917	-4.0204513513338316e-22	-6.78039249937434e-23	27.20549059473584	30.475446409825697
1224	-19800.94239048169	-3.1864820248679674e-22	-6.453976328721842e-23	27.20549059473584	30.475446409825697
1225	-19800.779628740464	-2.3616544294615593e-22	-5.860969813060787e-23	27.20549059473584	30.475446409825697
1226	-19800.616866999237	-1.5469836566756124e-22	-5.002215941442221e-23	27.20549059473584	30.475446409825697
1227	-19800.45410525801	-7.435189679140721e-23	-3.8788714516442115e-23	27.20549059473584	30.475446409825697
1228	-19800.29134351679	4.764525648214476e-24	-2.4929768926294467e-23	27.20549059473584	30.475446409825697
1229	-19800.128581775567	8.254589209144065e-23	-8.473418161808393e-24	27.20549059473584	30.475446409825697
1230	-19799.96582003434	1.5889288528946466e-22	1.055358991204289e-23	27.20549059473584	30.475446409825697
1231	-19799.80305829312	2.3370103634394327e-22	3.2118864878490295e-23	27.20549059473584	30.475446409825697
1232	-19799.64029655189	3.0686416516493217e-22	5.618033423155295e-23	27.20549059473584	30.475446409825697
1233	-19799.477534810663	3.7828644397420406e-22	8.269724828169933e-23	27.20549059473584	30.475446409825697
1234	-19799.314773069444	4.478720442135625e-22	1.1162239896407721e-22	27.20549059473584	30.475446409825697
1235	-19799.15201132821	5.155198617110852e-22	1.4289632737202159e-22	27.20549059473584	30.475446409825697
1236	-19798.98924958699	5.811371905880132e-22	1.764600215722332e-22	27.20549059473584	30.475446409825697
1237	-19798.82648784576	6.446399750707738e-22	2.122593785335257e-22	27.20549059473584	30.475446409825697
1238	-19798.66372610454	7.059398228163193e-22	2.5022639011929357e-22	27.20549059473584	30.475446409825697
1239	-19798.500964363313	7.649484191561798e-22	2.9028940947318333e-22	27.20549059473584	30.475446409825697
1240	-19798.338202622082	8.215804435705419e-22	3.323740355612096e-22	27.20549059473584	30.475446409825697
1241	-19798.175440880863	8.757546691337555e-22	3.764032184897913e-22	27.20549059473584	30.475446409825697
1242	-19798.01267913964	9.273987210531699e-22	4.222956761725902e-22	27.20549059473584	30.475446409825697
1243	-19797.849917398413	9.764425469668902e-22	4.699665322583625e-22	27.20549059473584	30.475446409825697
1244	-19797.68715565719	1.0228138150387084e-21	5.193336158756937e-22	27.20549059473584	30.475446409825697
1245	-19797.524393915966	1.0664465747513954e-21	5.703052390886815e-22	27.20549059473584	30.475446409825697
1246	-19797.361632174732	1.1072787617411623e-21	6.227834630852078e-22	27.20549059473584	30.475446409825697
1247	-19797.198870433513	1.1452514662050826e-21	6.766782325311612e-22	27.20549059473584	30.475446409825697
1248	-19797.03610869229	1.1803085449385495e-21	7.318936729442163e-22	27.20549059473584	30.475446409825697
1249	-19796.873346951066	1.2123980326903644e-21	7.883275907112615e-22	27.20549059473584	30.475446409825697
1250	-19796.71058520984	1.2414733915770408e-21	8.4588370036520895e-22	27.20549059473584	30.475446409825697
1251	-19796.54782346861	1.267488910623789e-21	9.044550123388365e-22	27.20549059473584	30.475446409825697
1252	-19796.385061727386	1.2904070102099445e-21	9.639371879760211e-22	27.20549059473584	30.475446409825697
1253	-19796.222299986162	1.310193582515399e-21	1.0242269810010673e-21	27.20549059473584	30.475446409825697
1254	-19796.059538244932	1.3268191596206775e-21	1.0852186234457464e-21	27.20549059473584	30.475446409825697
1255	-19795.896776503712	1.3402534034724262e-21	1.1468029520651383e-21	27.20549059473584	30.475446409825697
1256	-19795.734014762485	1.350471691196821e-21	1.2088760440894867e-21	27.20549059473584	30.475446409825697
1257	-19795.571253021262	1.3574588716822034e-21	1.2713299636168001e-21	27.20549059473584	30.475446409825697
1258	-19795.40849128004	1.3611971383588695e-21	1.334056676591385e-21	27.20549059473584	30.475446409825697
1259	-19795.245729538812	1.3616775790457653e-21	1.3969544894197863e-21	27.20549059473584	30.475446409825697
1260	-19795.082967797585	1.3588948149625023e-21	1.4599126471459416e-21	27.20549059473584	30.475446409825697
1261	-19794.920206056362	1.3528470779089206e-21	1.5228226192375335e-21	27.20549059473584	30.475446409825697
1262	-19794.757444315135	1.3435386743508134e-21	1.5855810199287706e-21	27.20549059473584	30.475446409825697
1263	-19794.594682573916	1.3309761030574608e-21	1.6480840158260744e-21	27.20549059473584	30.475446409825697
1264	-19794.43192083268	1.3151689166253522e-21	1.7102262224695883e-21	27.20549059473584	30.475446409825697
1265	-19794.269159091462	1.2961288724831216e-21	1.771907390299321e-21	27.20549059473584	30.475446409825697
1266	-19794.106397350235	1.2738759357735947e-21	1.8330297657520216e-21	27.20549059473584	30.475446409825697
1267	-19793.943635609005	1.2484310207295891e-21	1.8934910846775555e-21	27.20549059473584	30.475446409825697
1268	-19793.78087386778	1.2198209158510049e-21	1.953192896823454e-21	27.20549059473584	30.475446409825697
1269	-19793.618112126558	1.1880787190144605e-21	2.0120449746861854e-21	27.20549059473584	30.475446409825697
1270	-19793.455350385335	1.1532389432881029e-21	2.0699553253474075e-21	27.20549059473584	30.475446409825697
1271	-19793.29258864411	1.1153370465867682e-21	2.12683021660323e-21	27.20549059473584	30.475446409825697
1272	-19793.12982690289	1.0744128498571718e-21	2.182581112089376e-21	27.20549059473584	30.475446409825697
1273	-19792.96706516166	1.0305131220165201e-21	2.237123177036994e-21	27.20549059473584	30.475446409825697
1274	-19792.804303420435	9.836839874653765e-22	2.2903709757528297e-21	27.20549059473584	30.475446409825697
1275	-19792.641541679208	9.339740361476286e-22	2.3422439219093456e-21	27.20549059473584	30.475446409825697
1276	-19792.478779937985	8.814417111169902e-22	2.392667188602809e-21	27.20549059473584	30.475446409825697
1277	-19792.31601819676	8.261453337798381e-22	2.4415639682617294e-21	27.20549059473584	30.475446409825697
1278	-19792.15325645553	7.681446131712775e-22	2.4888595658183306e-21	27.20549059473584	30.475446409825697
1279	-19791.990494714308	7.075066215100454e-22	2.534486573346453e-21	27.20549059473584	30.475446409825697
1280	-19791.827732973084	6.442942410805481e-22	2.5783763409483615e-21	27.20549059473584	30.475446409825697
1281	-19791.664971231854	5.785747043985668e-22	2.620465746937125e-21	27.20549059473584	30.475446409825697
1282	-19791.502209490634	5.104223497559597e-22	2.660697041614493e-21	27.20549059473584	30.475446409825697
1283	-19791.339447749408	4.39909806031259e-22	2.699010287618746e-21	27.20549059473584	30.475446409825697
1284	-19791.176686008184	3.671152601438208e-22	2.735351898629878e-21	27.20549059473584	30.475446409825697
1285	-19791.01392426696	2.921210001811933e-22	2.7696716858248274e-21	27.20549059473584	30.475446409825697
1286	-19790.85116252573	2.1500964035844573e-22	2.801924826004653e-21	27.20549059473584	30.475446409825697
1287	-19790.688400784507	1.3586431621704367e-22	2.83206626937974e-21	27.20549059473584	30.475446409825697
1288	-19790.52563904328	5.476798290458322e-23	2.8600531589966636e-21	27.20549059473584	30.475446409825697
1289	-19790.362877302065	-2.818651128177049e-23	2.8858490107781407e-21	27.20549059473584	30.475446409825697
1290	-19790.200115560838	-1.129097365513063e-22	2.909420944585833e-21	27.20549059473584	30.475446409825697
1291	-19790.037353819607	-1.993150909722939e-22	2.930737864354785e-21	27.20549059473584	30.475446409825697
1292	-19789.874592078384	-2.8730610299973943e-22	2.9497690084900597e-21	27.20549059473584	30.475446409825697
1293	-19789.711830337157	-3.7678757312987727e-22	2.9664909608832198e-21	27.20549059473584	30.475446409825697
1294	-19789.549068595934	-4.67662483104163e-22	2.980884328774292e-21	27.20549059473584	30.475446409825697
1295	-19789.386306854707	-5.598298639662368e-22	2.9929292886462915e-21	27.20549059473584	30.475446409825697
1296	-19789.223545113477	-6.531894792318049e-22	3.0026107194841222e-21	27.20549059473584	30.475446409825697
1297	-19789.060783372257	-7.476377680790782e-22	3.00991649999837e-21	27.20549059473584	30.475446409825697
1298	-19788.898021631034	-8.430727435825073e-22	3.0148398915362615e-21	27.20549059473584	30.475446409825697
1299	-19788.73525988981	-9.39391371960221e-22	3.017378265491153e-21	27.20549059473584	30.475446409825697
1300	-19788.57249814858	-1.0364863818456003e-21	3.017528144879965e-21	27.20549059473584	30.475446409825697
1301	-19788.40973640736	-1.134254179504883e-21	3.015288752604301e-21	27.20549059473584	30.475446409825697
1302	-19788.24697466613	-1.232586496456217e-21	3.0106661169573436e-21	27.20549059473584	30.475446409825697
1303	-19788.0842129249	-1.3313719054858465e-21	3.0036707497208138e-21	27.20549059473584	30.475446409825697
1304	-19787.921451183687	-1.430497952428383e-21	2.994313520331558e-21	27.20549059473584	30.475446409825697
1305	-19787.758689442457	-1.5298537824982107e-21	2.9826063917473645e-21	27.20549059473584	30.475446409825697
1306	-19787.59592770123	-1.629331801401463e-21	2.9685679369007748e-21	27.20549059473584	30.475446409825697
1307	-19787.433165960007	-1.7288220568924567e-21	2.9522192534661213e-21	27.20549059473584	30.475446409825697
1308	-19787.27040421878	-1.828207318785445e-21	2.9335831329155895e-21	27.20549059473584	30.475446409825697
1309	-19787.10764247756	-1.9273732905221727e-21	2.912685688831787e-21	27.20549059473584	30.475446409825697
1310	-19786.94488073633	-2.0262061816043873e-21	2.8895571226727573e-21	27.20549059473584	30.475446409825697
1311	-19786.782118995106	-2.124590597188669e-21	2.8642300107377936e-21	27.20549059473584	30.475446409825697
1312	-19786.619357253883	-2.222413198825715e-21	2.836737684862091e-21	27.20549059473584	30.475446409825697
1313	-19786.456595512653	-2.319557116427947e-21	2.8071196879478224e-21	27.20549059473584	30.475446409825697
1314	-19786.29383377143	-2.415906786049765e-21	2.775416588298096e-21	27.20549059473584	30.475446409825697
1315	-19786.131072030203	-2.511343890815711e-21	2.7416746308674917e-21	27.20549059473584	30.475446409825697
1316	-19785.968310288983	-2.6057515354490542e-21	2.7059419345358215e-21	27.20549059473584	30.475446409825697
1317	-19785.80554854776	-2.6990178811325795e-21	2.668266881488154e-21	27.20549059473584	30.475446409825697
1318	-19785.642786806526	-2.7910292217201278e-21	2.6287005390177584e-21	27.20549059473584	30.475446409825697
1319	-19785.480025065306	-2.88166305484987e-21	2.5872993234666816e-21	27.20549059473584	30.475446409825697
1320	-19785.31726332408	-2.9708006857219227e-21	2.5441213062947503e-21	27.20549059473584	30.475446409825697
1321	-19785.154501582856	-3.058331303782783e-21	2.4992298138484232e-21	27.20549059473584	30.475446409825697
1322	-19784.991739841633	-3.144141817824952e-21	2.4526876848545937e-21	27.20549059473584	30.475446409825697
1323	-19784.828978100402	-3.2281185154913947e-21	2.4045557755859302e-21	27.20549059473584	30.475446409825697
1324	-19784.66621635918	-3.310143840298599e-21	2.354907467633177e-21	27.20549059473584	30.475446409825697
1325	-19784.503454617956	-3.390106762453697e-21	2.303815511093504e-21	27.20549059473584	30.475446409825697
1326	-19784.340692876733	-3.467897776756554e-21	2.2513530480860977e-21	27.20549059473584	30.475446409825697
1327	-19784.177931135502	-3.543406049142514e-21	2.1975958435432017e-21	27.20549059473584	30.475446409825697
1328	-19784.01516939428	-3.616520535498275e-21	2.1426205537937915e-21	27.20549059473584	30.475446409825697
1329	-19783.852407653056	-3.687128834538343e-21	2.0865080903643627e-21	27.20549059473584	30.475446409825697
1330	-19783.68964591183	-3.755125448810091e-21	2.0293450552202618e-21	27.20549059473584	30.475446409825697
1331	-19783.526884170606	-3.8204080908015845e-21	1.971217441586629e-21	27.20549059473584	30.475446409825697
1332	-19783.36412242937	-3.882872140352738e-21	1.912206390302412e-21	27.20549059473584	30.475446409825697
1333	-19783.201360688156	-3.942419334758458e-21	1.8524015982523973e-21	27.20549059473584	30.475446409825697
1334	-19783.03859894693	-3.9989522882099206e-21	1.791896882136849e-21	27.20549059473584	30.475446409825697
1335	-19782.875837205702	-4.052369112072194e-21	1.7307851874409497e-21	27.20549059473584	30.475446409825697
1336	-19782.71307546448	-4.102575069474904e-21	1.6691586743908347e-21	27.20549059473584	30.475446409825697
1337	-19782.55031372325	-4.149480504047618e-21	1.6071117740004876e-21	27.20549059473584	30.475446409825697
1338	-19782.38755198203	-4.192996980913219e-21	1.5447439226576679e-21	27.20549059473584	30.475446409825697
1339	-19782.224790240805	-4.2330390203514646e-21	1.4821532573674363e-21	27.20549059473584	30.475446409825697
1340	-19782.062028499582	-4.269526713519426e-21	1.4194360173112903e-21	27.20549059473584	30.475446409825697
1341	-19781.899266758355	-4.302382412239847e-21	1.356693654212544e-21	27.20549059473584	30.475446409825697
1342	-19781.736505017125	-4.3315291345235495e-21	1.2940293018655057e-21	27.20549059473584	30.475446409825697
1343	-19781.5737432759	-4.356893519535267e-21	1.2315428698697703e-21	27.20549059473584	30.475446409825697
1344	-19781.410981534682	-4.378407244447531e-21	1.1693385801074001e-21	27.20549059473584	30.475446409825697
1345	-19781.248219793444	-4.396007398989361e-21	1.107519085052024e-21	27.20549059473584	30.475446409825697
1346	-19781.085458052225	-4.409636284034226e-21	1.0461837482508044e-21	27.20549059473584	30.475446409825697
1347	-19780.922696311	-4.4192393467098366e-21	9.854358953750852e-22	27.20549059473584	30.475446409825697
1348	-19780.759934569774	-4.424766553978926e-21	9.253785453931415e-22	27.20549059473584	30.475446409825697
1349	-19780.59717282855	-4.426174620719815e-21	8.661156073301344e-22	27.20549059473584	30.475446409825697
1350	-19780.434411087324	-4.423421854040271e-21	8.07747926910049e-22	27.20549059473584	30.475446409825697
1351	-19780.271649346105	-4.416474114129032e-21	7.503726381325433e-22	27.20549059473584	30.475446409825697
1352	-19780.108887604878	-4.405301448971572e-21	6.940922347437377e-22	27.20549059473584	30.475446409825697
1353	-19779.946125863655	-4.389881777023982e-21	6.390061965378154e-22	27.20549059473584	30.475446409825697
1354	-19779.783364122424	-4.37019876670153e-21	5.852095740275694e-22	27.20549059473584	30.475446409825697
1355	-19779.6206023812	-4.346232654469305e-21	5.32799500021669e-22	27.20549059473584	30.475446409825697
1356	-19779.457840639974	-4.317977339064726e-21	4.818698029531177e-22	27.20549059473584	30.475446409825697
1357	-19779.295078898755	-4.285436073152243e-21	4.325137113237672e-22	27.20549059473584	30.475446409825697
1358	-19779.13231715753	-4.2486167348293415e-21	3.848180315854721e-22	27.20549059473584	30.475446409825697
1359	-19778.9695554163	-4.207528479093292e-21	3.388698965083454e-22	27.20549059473584	30.475446409825697
1360	-19778.806793675078	-4.162191976866988e-21	2.9475524587323443e-22	27.20549059473584	30.475446409825697
1361	-19778.644031933844	-4.11263310140701e-21	2.52555790559976e-22	27.20549059473584	30.475446409825697
1362	-19778.481270192624	-4.0588789700221e-21	2.1235452491101103e-22	27.20549059473584	30.475446409825697
1363	-19778.318508451397	-4.0009669419267584e-21	1.7422428500260308e-22	27.20549059473584	30.475446409825697
1364	-19778.15574671017	-3.938940744327114e-21	1.3823768650021837e-22	27.20549059473584	30.475446409825697
1365	-19777.99298496895	-3.8728459902350896e-21	1.0446748727945136e-22	27.20549059473584	30.475446409825697
1366	-19777.830223227727	-3.802744329343654e-21	7.297676356533779e-23	27.20549059473584	30.475446409825697
1367	-19777.667461486497	-3.728704336864564e-21	4.382556480737064e-23	27.20549059473584	30.475446409825697
1368	-19777.50469974528	-3.6507928160470656e-21	1.7074106704435402e-23	27.20549059473584	30.475446409825697
1369	-19777.341938004047	-3.5690825930890776e-21	-7.220027570247426e-24	27.20549059473584	30.475446409825697
1370	-19777.179176262824	-3.483657857772329e-21	-2.9011357915802427e-23	27.20549059473584	30.475446409825697
1371	-19777.016414521604	-3.3946087965943334e-21	-4.825397575795109e-23	27.20549059473584	30.475446409825697
1372	-19776.853652780374	-3.3020324324311363e-21	-6.490799053079913e-23	27.20549059473584	30.475446409825697
1373	-19776.690891039154	-3.2060274889030697e-21	-7.893693977332018e-23	27.20549059473584	30.475446409825697
1374	-19776.528129297923	-3.1066995217460525e-21	-9.03063714861841e-23	27.20549059473584	30.475446409825697
1375	-19776.365367556697	-3.0041682561589877e-21	-9.899208137978645e-23	27.20549059473584	30.475446409825697
1376	-19776.202605815477	-2.898550780905483e-21	-1.049718043005765e-22	27.20549059473584	30.475446409825697
1377	-19776.039844074243	-2.7899717466054963e-21	-1.0823065234444528e-22	27.20549059473584	30.475446409825697
1378	-19775.877082333023	-2.6785595007935746e-21	-1.0875453124308694e-22	27.20549059473584	30.475446409825697
1379	-19775.714320591796	-2.5644484020082847e-21	-1.065366022111002e-22	27.20549059473584	30.475446409825697
1380	-19775.551558850577	-2.4477837971303893e-21	-1.0157633543463263e-22	27.20549059473584	30.475446409825697
1381	-19775.38879710935	-2.328710068806532e-21	-9.387321131899927e-23	27.20549059473584	30.475446409825697
1382	-19775.226035368127	-2.20737442311881e-21	-8.34377897520844e-23	27.20549059473584	30.475446409825697
1383	-19775.063273626896	-2.08393309154879e-21	-7.028404143714021e-23	27.20549059473584	30.475446409825697
1384	-19774.900511885673	-1.9585471930189728e-21	-5.442835318657507e-23	27.20549059473584	30.475446409825697
1385	-19774.73775014445	-1.831381522864723e-21	-3.5899583279440766e-23	27.20549059473584	30.475446409825697
1386	-19774.574988403227	-1.702595665894198e-21	-1.472218212010262e-23	27.20549059473584	30.475446409825697
1387	-19774.412226662	-1.5723556117626913e-21	9.074102698821707e-24	27.20549059473584	30.475446409825697
1388	-19774.24946492077	-1.4408401672018158e-21	3.544658852451932e-23	27.20549059473584	30.475446409825697
1389	-19774.086703179546	-1.308221783039404e-21	6.43532127432601e-23	27.20549059473584	30.475446409825697
1390	-19773.923941438323	-1.1746778117311791e-21	9.574192571212678e-23	27.20549059473584	30.475446409825697
1391	-19773.761179697092	-1.0403883676499274e-21	1.295599830868789e-22	27.20549059473584	30.475446409825697
1392	-19773.598417955873	-9.05535174595184e-22	1.6575574485679514e-22	27.20549059473584	30.475446409825697
1393	-19773.435656214646	-7.703028550302706e-22	2.0426795138042623e-22	27.20549059473584	30.475446409825697
1394	-19773.272894473423	-6.348722973049815e-22	2.4502948005094273e-22	27.20549059473584	30.475446409825697
1395	-19773.1101327322	-4.99429542249594e-22	2.879699074305939e-22	27.20549059473584	30.475446409825697
1396	-19772.94737099097	-3.64163196165202e-22	3.3301932712069434e-22	27.20549059473584	30.475446409825697
1397	-19772.784609249746	-2.292540343555678e-22	3.800965832034777e-22	27.20549059473584	30.475446409825697
1398	-19772.62184750852	-9.488551009681509e-23	4.291185448051825e-22	27.20549059473584	30.475446409825697
1399	-19772.459085767296	3.8754056992474245e-23	4.800057748482425e-22	27.20549059473584	30.475446409825697
1400	-19772.296324026076	1.7147613513753805e-22	5.326690317147048e-22	27.20549059473584	30.475446409825697
1401	-19772.133562284846	3.030997160688436e-22	5.870182354117501e-22	27.20549059473584	30.475446409825697
1402	-19771.97080054362	4.334488249946452e-22	6.429606930332551e-22	27.20549059473584	30.475446409825697
1403	-19771.8080388024	5.6234121702253115e-22	7.003960811782833e-22	27.20549059473584	30.475446409825697
1404	-19771.64527706117	6.895998915240142e-22	7.59228480918245e-22	27.20549059473584	30.475446409825697
1405	-19771.48251531994	8.150507104646127e-22	8.193581374261433e-22	27.20549059473584	30.475446409825697
1406	-19771.31975357872	9.385185517933527e-22	8.806796873211289e-22	27.20549059473584	30.475446409825697
1407	-19771.156991837495	1.0598342868645838e-21	9.430912771643199e-22	27.20549059473584	30.475446409825697
1408	-19770.994230096272	1.1788311344332971e-21	1.0064858024922508e-21	27.20549059473584	30.475446409825697
1409	-19770.83146835505	1.2953450786935907e-21	1.0707561565782648e-21	27.20549059473584	30.475446409825697
1410	-19770.668706613822	1.4092182924862446e-21	1.1357942065613064e-21	27.20549059473584	30.475446409825697
1411	-19770.505944872595	1.520292860798857e-21	1.2014908085546718e-21	27.20549059473584	30.475446409825697
1412	-19770.34318313137	1.628421425305807e-21	1.2677359775174293e-21	27.20549059473584	30.475446409825697
1413	-19770.180421390145	1.7334600546040728e-21	1.334416891857841e-21	27.20549059473584	30.475446409825697
1414	-19770.017659648922	1.835263070675418e-21	1.4014225641242543e-21	27.20549059473584	30.475446409825697
1415	-19769.85489790769	1.9336927252397926e-21	1.4686430875017978e-21	27.20549059473584	30.475446409825697
1416	-19769.692136166468	2.028618607451175e-21	1.5359692046132326e-21	27.20549059473584	30.475446409825697
1417	-19769.529374425245	2.1199127616583367e-21	1.6032908111249602e-21	27.20549059473584	30.475446409825697
1418	-19769.366612684014	2.207454112423375e-21	1.6704951226488356e-21	27.20549059473584	30.475446409825697
1419	-19769.2038509428	2.2911292347751473e-21	1.7374732987706376e-21	27.20549059473584	30.475446409825697
1420	-19769.041089201568	2.37082628578766e-21	1.804119851559803e-21	27.20549059473584	30.475446409825697
1421	-19768.878327460345	2.446442026688584e-21	1.8703246880657445e-21	27.20549059473584	30.475446409825697
1422	-19768.71556571912	2.5178810279064982e-21	1.935980991937405e-21	27.20549059473584	30.475446409825697
1423	-19768.55280397789	2.5850484140356557e-21	2.0009908813608628e-21	27.20549059473584	30.475446409825697
1424	-19768.39004223667	2.64785984198168e-21	2.065252305358182e-21	27.20549059473584	30.475446409825697
1425	-19768.22728049544	2.706238802094862e-21	2.128662464224857e-21	27.20549059473584	30.475446409825697
1426	-19768.064518754218	2.7601074420295424e-21	2.1911235557479493e-21	27.20549059473584	30.475446409825697
1427	-19767.901757012998	2.8093970103438825e-21	2.2525374255618997e-21	27.20549059473584	30.475446409825697
1428	-19767.73899527177	2.8540472698526828e-21	2.3128115709988308e-21	27.20549059473584	30.475446409825697
1429	-19767.57623353054	2.8940050235251263e-21	2.371854919092793e-21	27.20549059473584	30.475446409825697
1430	-19767.41347178932	2.9292265832391662e-21	2.429578050844127e-21	27.20549059473584	30.475446409825697
1431	-19767.25071004809	2.959670738465076e-21	2.485896768463465e-21	27.20549059473584	30.475446409825697
1432	-19767.087948306867	2.9852972655996918e-21	2.5407244293332553e-21	27.20549059473584	30.475446409825697
1433	-19766.92518656564	3.0060770392363467e-21	2.5939815323452748e-21	27.20549059473584	30.475446409825697
1434	-19766.762424824414	3.0219911850516526e-21	2.6455920215292135e-21	27.20549059473584	30.475446409825697
1435	-19766.599663083194	3.0330244217031172e-21	2.695480446017873e-21	27.20549059473584	30.475446409825697
1436	-19766.43690134197	3.0391685645012336e-21	2.7435805905142207e-21	27.20549059473584	30.475446409825697
1437	-19766.274139600744	3.040417376947456e-21	2.789820504610123e-21	27.20549059473584	30.475446409825697
1438	-19766.11137785952	3.0367762690211047e-21	2.834135009012522e-21	27.20549059473584	30.475446409825697
1439	-19765.948616118294	3.0282563071972176e-21	2.8764665139885395e-21	27.20549059473584	30.475446409825697
1440	-19765.78585437706	3.0148714538660706e-21	2.916755589836165e-21	27.20549059473584	30.475446409825697
1441	-19765.623092635844	2.9966428643263818e-21	2.9549479489015904e-21	27.20549059473584	30.475446409825697
1442	-19765.460330894617	2.9735940890317438e-21	2.9909920360257846e-21	27.20549059473584	30.475446409825697
1443	-19765.29756915339	2.9457578496982344e-21	3.024840886222263e-21	27.20549059473584	30.475446409825697
1444	-19765.134807412167	2.9131769096988916e-21	3.056456628910804e-21	27.20549059473584	30.475446409825697
1445	-19764.97204567094	2.8758980257586784e-21	3.0857969433614675e-21	27.20549059473584	30.475446409825697
1446	-19764.80928392972	2.8339680671342902e-21	3.1128229624281806e-21	27.20549059473584	30.475446409825697
1447	-19764.64652218849	2.7874420973055416e-21	3.137504843302918e-21	27.20549059473584	30.475446409825697
1448	-19764.483760447267	2.73638204911844e-21	3.159812441946887e-21	27.20549059473584	30.475446409825697
1449	-19764.320998706044	2.6808545778567485e-21	3.1797223277963195e-21	27.20549059473584	30.475446409825697
1450	-19764.158236964813	2.620928617277338e-21	3.1972118386010127e-21	27.20549059473584	30.475446409825697
1451	-19763.99547522359	2.55668207304031e-21	3.212264151600874e-21	27.20549059473584	30.475446409825697
1452	-19763.832713482367	2.4881982499343728e-21	3.2248670148027286e-21	27.20549059473584	30.475446409825697
1453	-19763.669951741143	2.4155615188405217e-21	3.2350068197739033e-21	27.20549059473584	30.475446409825697
1454	-19763.507189999924	2.338865095715907e-21	3.242679663080341e-21	27.20549059473584	30.475446409825697
1455	-19763.344428258686	2.2582031837323363e-21	3.2478809879528088e-21	27.20549059473584	30.475446409825697
1456	-19763.181666517463	2.1736740223646127e-21	3.2506088596874406e-21	27.20549059473584	30.475446409825697
1457	-19763.01890477624	2.0853816456402435e-21	3.2508698509201348e-21	27.20549059473584	30.475446409825697
1458	-19762.856143035013	1.993433874806334e-21	3.2486716940526678e-21	27.20549059473584	30.475446409825697
1459	-19762.693381293793	1.8979441793406578e-21	3.24402419158229e-21	27.20549059473584	30.475446409825697
1460	-19762.530619552563	1.7990316173871925e-21	3.236942521491363e-21	27.20549059473584	30.475446409825697
1461	-19762.36785781134	1.6968148332671985e-21	3.227444948803323e-21	27.20549059473584	30.475446409825697
1462	-19762.205096070116	1.5914186546736346e-21	3.215552771899871e-21	27.20549059473584	30.475446409825697
1463	-19762.042334328893	1.4829738906916003e-21	3.2012917752863513e-21	27.20549059473584	30.475446409825697
1464	-19761.879572587666	1.3716106065918844e-21	3.1846881969773148e-21	27.20549059473584	30.475446409825697
1465	-19761.716810846436	1.2574632042782397e-21	3.1657735641858853e-21	27.20549059473584	30.475446409825697
1466	-19761.554049105212	1.1406672570722035e-21	3.144580687632523e-21	27.20549059473584	30.475446409825697
1467	-19761.391287363986	1.021365212260339e-21	3.1211487983109514e-21	27.20549059473584	30.475446409825697
1468	-19761.228525622766	8.997048204232626e-22	3.0955204764015878e-21	27.20549059473584	30.475446409825697
1469	-19761.065763881536	7.75833512262464e-22	3.0677368864629176e-21	27.20549059473584	30.475446409825697
1470	-19760.903002140312	6.499019172283511e-22	3.0378460662368403e-21	27.20549059473584	30.475446409825697
1471	-19760.74024039909	5.220628282670506e-22	3.0058953697095806e-21	27.20549059473584	30.475446409825697
1472	-19760.577478657862	3.924741829157485e-22	2.9719384686330153e-21	27.20549059473584	30.475446409825697
1473	-19760.414716916643	2.6129384101554823e-22	2.9360313502759535e-21	27.20549059473584	30.475446409825697
1474	-19760.251955175412	1.2867857165788074e-22	2.898227768249913e-21	27.20549059473584	30.475446409825697
1475	-19760.089193434193	-5.205883739885372e-24	2.8585921442716572e-21	27.20549059473584	30.475446409825697
1476	-19759.926431692966	-1.401937678527333e-22	2.8171888901594664e-21	27.20549059473584	30.475446409825697
1477	-19759.76366995174	-2.7612138370469075e-22	2.7740802538191135e-21	27.20549059473584	30.475446409825697
1478	-19759.600908210516	-4.128159138553582e-22	2.729337498422326e-21	27.20549059473584	30.475446409825697
1479	-19759.438146469285	-5.501057522112232e-22	2.6830325451877416e-21	27.20549059473584	30.475446409825697
1480	-19759.275384728066	-6.878224993152899e-22	2.635235733531479e-21	27.20549059473584	30.475446409825697
1481	-19759.11262298684	-8.257922698365072e-22	2.586018288904414e-21	27.20549059473584	30.475446409825697
1482	-19758.949861245605	-9.638390897676131e-22	2.535460118666256e-21	27.20549059473584	30.475446409825697
1483	-19758.787099504385	-1.1017883078732935e-21	2.483645750895542e-21	27.20549059473584	30.475446409825697
1484	-19758.624337763158	-1.2394630622537536e-21	2.4306541871046148e-21	27.20549059473584	30.475446409825697
1485	-19758.461576021935	-1.3766890240915195e-21	2.376568374251038e-21	27.20549059473584	30.475446409825697
1486	-19758.298814280708	-1.5132897089755483e-21	2.3214726060609104e-21	27.20549059473584	30.475446409825697
1487	-19758.136052539485	-1.6490864802061322e-21	2.2654519062526797e-21	27.20549059473584	30.475446409825697
1488	-19757.973290798265	-1.7839016851384275e-21	2.2085954990255373e-21	27.20549059473584	30.475446409825697
1489	-19757.81052905704	-1.9175570286936302e-21	2.1509918672188354e-21	27.20549059473584	30.475446409825697
1490	-19757.647767315815	-2.0498769057974276e-21	2.0927315063690175e-21	27.20549059473584	30.475446409825697
1491	-19757.485005574592	-2.1806828935091202e-21	2.0339085247723957e-21	27.20549059473584	30.475446409825697
1492	-19757.322243833358	-2.3097991906669923e-21	1.9746153121171493e-21	27.20549059473584	30.475446409825697
1493	-19757.159482092135	-2.43705531020836e-21	1.9149436663068974e-21	27.20549059473584	30.475446409825697
1494	-19756.996720350908	-2.5622797585498776e-21	1.8549904962817263e-21	27.20549059473584	30.475446409825697
1495	-19756.83395860969	-2.6852988655889758e-21	1.7948508491042514e-21	27.20549059473584	30.475446409825697
1496	-19756.67119686846	-2.8059387162346857e-21	1.734621076750761e-21	27.20549059473584	30.475446409825697
1497	-19756.508435127234	-2.9240322039417773e-21	1.6743973296934505e-21	27.20549059473584	30.475446409825697
1498	-19756.345673386008	-3.0394167104238567e-21	1.6142762954714711e-21	27.20549059473584	30.475446409825697
1499	-19756.182911644784	-3.1519292631627802e-21	1.5543562656868197e-21	27.20549059473584	30.475446409825697
1500	-19756.020149903557	-3.2614074059938382e-21	1.4947296346289567e-21	27.20549059473584	30.475446409825697
1501	-19755.85738816233	-3.3676940697022567e-21	1.435494119791903e-21	27.20549059473584	30.475446409825697
1502	-19755.694626421115	-3.4706374860759215e-21	1.3767485250106188e-21	27.20549059473584	30.475446409825697
1503	-19755.531864679888	-3.570087411105629e-21	1.318585125129945e-21	27.20549059473584	30.475446409825697
1504	-19755.369102938657	-3.665895818249472e-21	1.2610980874599358e-21	27.20549059473584	30.475446409825697
1505	-19755.20634119744	-3.757920689294784e-21	1.2043826241236611e-21	27.20549059473584	30.475446409825697
1506	-19755.043579456207	-3.846023196242512e-21	1.1485314147949287e-21	27.20549059473584	30.475446409825697
1507	-19754.88081771498	-3.930064961801247e-21	1.0936391544530248e-21	27.20549059473584	30.475446409825697
1508	-19754.71805597376	-4.009922813483066e-21	1.0397924990746946e-21	27.20549059473584	30.475446409825697
1509	-19754.55529423253	-4.08547621008645e-21	9.870775141308075e-22	27.20549059473584	30.475446409825697
1510	-19754.39253249131	-4.156603393316346e-21	9.355841895446643e-22	27.20549059473584	30.475446409825697
1511	-19754.22977075008	-4.2231904016057725e-21	8.853970509496392e-22	27.20549059473584	30.475446409825697
1512	-19754.067009008857	-4.2851302092810536e-21	8.365980500147411e-22	27.20549059473584	30.475446409825697
1513	-19753.904247267637	-4.342322890878802e-21	7.892689192146584e-22	27.20549059473584	30.475446409825697
1514	-19753.741485526407	-4.3946711341698155e-21	7.434869863941711e-22	27.20549059473584	30.475446409825697
1515	-19753.578723785184	-4.442089449920666e-21	6.99325261833183e-22	27.20549059473584	30.475446409825697
1516	-19753.41596204396	-4.484494401911869e-21	6.568613219596197e-22	27.20549059473584	30.475446409825697
1517	-19753.253200302737	-4.521812953146975e-21	6.1616623641173995e-22	27.20549059473584	30.475446409825697
1518	-19753.09043856151	-4.553979397506781e-21	5.773057627766366e-22	27.20549059473584	30.475446409825697
1519	-19752.92767682028	-4.5809291292469085e-21	5.403435384306141e-22	27.20549059473584	30.475446409825697
1520	-19752.764915079057	-4.6026104056823495e-21	5.053402148057002e-22	27.20549059473584	30.475446409825697
1521	-19752.602153337837	-4.6189776158250076e-21	4.723524421447382e-22	27.20549059473584	30.475446409825697
1522	-19752.43939159661	-4.629993969291137e-21	4.414331546666023e-22	27.20549059473584	30.475446409825697
1523	-19752.276629855387	-4.6356285042265346e-21	4.1263718032374844e-22	27.20549059473584	30.475446409825697
1524	-19752.11386811416	-4.635856569269407e-21	3.8600922389329115e-22	27.20549059473584	30.475446409825697
1525	-19751.95110637293	-4.630664576470985e-21	3.615908806367277e-22	27.20549059473584	30.475446409825697
1526	-19751.788344631706	-4.620048052289055e-21	3.3941934511168844e-22	27.20549059473584	30.475446409825697
1527	-19751.625582890483	-4.604012080685366e-21	3.1952866943358145e-22	27.20549059473584	30.475446409825697
1528	-19751.462821149253	-4.5825632113137185e-21	3.019551318808253e-22	27.20549059473584	30.475446409825697
1529	-19751.300059408033	-4.5557209678896436e-21	2.8671970967360157e-22	27.20549059473584	30.475446409825697
1530	-19751.13729766681	-4.523511796653847e-21	2.7384546062653437e-22	27.20549059473584	30.475446409825697
1531	-19750.974535925583	-4.485965927139878e-21	2.633549614389705e-22	27.20549059473584	30.475446409825697
1532	-19750.81177418436	-4.443132421796465e-21	2.5525511001453904e-22	27.20549059473584	30.475446409825697
1533	-19750.64901244313	-4.395062061685461e-21	2.4955531992166824e-22	27.20549059473584	30.475446409825697
1534	-19750.48625070191	-4.341809975151863e-21	2.462629874350764e-22	27.20549059473584	30.475446409825697
1535	-19750.32348896068	-4.283446999228623e-21	2.4537650261602607e-22	27.20549059473584	30.475446409825697
1536	-19750.160727219452	-4.22004932841104e-21	2.468930127618467e-22	27.20549059473584	30.475446409825697
1537	-19749.997965478233	-4.151695500698539e-21	2.5080157109397154e-22	27.20549059473584	30.475446409825697
1538	-19749.83520373701	-4.0784753132335044e-21	2.5708910125504513e-22	27.20549059473584	30.475446409825697
1539	-19749.67244199578	-4.000488830607275e-21	2.6574024080967357e-22	27.20549059473584	30.475446409825697
1540	-19749.50968025456	-3.917842539549138e-21	2.7673055301875205e-22	27.20549059473584	30.475446409825697
1541	-19749.34691851333	-3.830649172701296e-21	2.9003386301032724e-22	27.20549059473584	30.475446409825697
1542	-19749.18415677211	-3.73902774546351e-21	3.0561962849331017e-22	27.20549059473584	30.475446409825697
1543	-19749.02139503088	-3.643103329740938e-21	3.2345319601123706e-22	27.20549059473584	30.475446409825697
1544	-19748.858633289656	-3.543009284889358e-21	3.4349615393435597e-22	27.20549059473584	30.475446409825697
1545	-19748.695871548432	-3.438886263232461e-21	3.6570693575932247e-22	27.20549059473584	30.475446409825697
1546	-19748.533109807202	-3.3308790751267356e-21	3.9003690543220933e-22	27.20549059473584	30.475446409825697
1547	-19748.370348065982	-3.2191373707674367e-21	4.1643643379227414e-22	27.20549059473584	30.475446409825697
1548	-19748.207586324752	-3.1038180090598757e-21	4.448525472642854e-22	27.20549059473584	30.475446409825697
1549	-19748.04482458353	-2.985083347273166e-21	4.752256502437885e-22	27.20549059473584	30.475446409825697
1550	-19747.882062842305	-2.863102398293309e-21	5.0749280424578335e-22	27.20549059473584	30.475446409825697
1551	-19747.719301101082	-2.7380444338667197e-21	5.415932049740455e-22	27.20549059473584	30.475446409825697
1552	-19747.55653935985	-2.6100861893713775e-21	5.774605712433915e-22	27.20549059473584	30.475446409825697
1553	-19747.39377761863	-2.4794124831851644e-21	6.150200958135855e-22	27.20549059473584	30.475446409825697
1554	-19747.231015877405	-2.346204763251162e-21	6.541988559731684e-22	27.20549059473584	30.475446409825697
1555	-19747.068254136175	-2.2106470924037366e-21	6.949231943872668e-22	27.20549059473584	30.475446409825697
1556	-19746.905492394962	-2.0729335624822874e-21	7.371132126830949e-22	27.20549059473584	30.475446409825697
1557	-19746.74273065373	-1.933258605569257e-21	7.806860673959935e-22	27.20549059473584	30.475446409825697
1558	-19746.579968912505	-1.7918169965759978e-21	8.2555846720064e-22	27.20549059473584	30.475446409825697
1559	-19746.417207171282	-1.648806368260667e-21	8.716466300016857e-22	27.20549059473584	30.475446409825697
1560	-19746.25444543005	-1.5044286884572902e-21	9.18863690622978e-22	27.20549059473584	30.475446409825697
1561	-19746.091683688835	-1.3588836311553368e-21	9.67121166646775e-22	27.20549059473584	30.475446409825697
1562	-19745.9289219476	-1.212372027442125e-21	1.0163284245280596e-21	27.20549059473584	30.475446409825697
1563	-19745.766160206374	-1.0650976978408094e-21	1.0663923510312296e-21	27.20549059473584	30.475446409825697
1564	-19745.603398465155	-9.172652052526066e-22	1.1172223768471064e-21	27.20549059473584	30.475446409825697
1565	-19745.44063672393	-7.690760961008401e-22	1.1687283968932143e-21	27.20549059473584	30.475446409825697
1566	-19745.2778749827	-6.207355901394295e-22	1.2208123994617827e-21	27.20549059473584	30.475446409825697
1567	-19745.115113241474	-4.724489697755078e-22	1.273381099191362e-21	27.20549059473584	30.475446409825697
1568	-19744.95235150025	-3.244172572233997e-22	1.32634297559651e-21	27.20549059473584	30.475446409825697
1569	-19744.789589759024	-1.7683952553679284e-22	1.3795988705711235e-21	27.20549059473584	30.475446409825697
1570	-19744.626828017797	-2.991413947763375e-23	1.433055402415186e-21	27.20549059473584	30.475446409825697
1571	-19744.464066276574	1.1615808835437293e-22	1.4866177827248785e-21	27.20549059473584	30.475446409825697
1572	-19744.301304535355	2.6118399031965922e-22	1.5401940149925764e-21	27.20549059473584	30.475446409825697
1573	-19744.138542794128	4.0497066783023736e-22	1.5936895120577981e-21	27.20549059473584	30.475446409825697
1574	-19743.975781052904	5.473237814986881e-22	1.6470088358550067e-21	27.20549059473584	30.475446409825697
1575	-19743.813019311678	6.880546697821219e-22	1.700062954458709e-21	27.20549059473584	30.475446409825697
1576	-19743.650257570454	8.269802798362138e-22	1.7527618423693878e-21	27.20549059473584	30.475446409825697
1577	-19743.48749582923	9.639205995809665e-22	1.8050178800662427e-21	27.20549059473584	30.475446409825697
1578	-19743.324734088004	1.0986995851096723e-21	1.8567440021556288e-21	27.20549059473584	30.475446409825697
1579	-19743.161972346777	1.2311418522151685e-21	1.907853427118105e-21	27.20549059473584	30.475446409825697
1580	-19742.99921060555	1.361074000250638e-21	1.9582577402462336e-21	27.20549059473584	30.475446409825697
1581	-19742.836448864327	1.488329563020021e-21	2.007872246254647e-21	27.20549059473584	30.475446409825697
1582	-19742.6736871231	1.612750576673365e-21	2.056618628892685e-21	27.20549059473584	30.475446409825697
1583	-19742.510925381885	1.734180072444792e-21	2.1044194541790246e-21	27.20549059473584	30.475446409825697
1584	-19742.348163640647	1.852463136110067e-21	2.151198048686898e-21	27.20549059473584	30.475446409825697
1585	-19742.185401899427	1.9674525348880842e-21	2.1968789630465215e-21	27.20549059473584	30.475446409825697
1586	-19742.022640158204	2.079005784876502e-21	2.2413894649938157e-21	27.20549059473584	30.475446409825697
1587	-19741.859878416977	2.1869845533222986e-21	2.2846582076019912e-21	27.20549059473584	30.475446409825697
1588	-19741.69711667575	2.2912555841228687e-21	2.3266198650666127e-21	27.20549059473584	30.475446409825697
1589	-19741.534354934527	2.39169404879998e-21	2.367211115871417e-21	27.20549059473584	30.475446409825697
1590	-19741.3715931933	2.4881780009157692e-21	2.406368571088228e-21	27.20549059473584	30.475446409825697
1591	-19741.208831452077	2.5805904406694896e-21	2.4440332279352498e-21	27.20549059473584	30.475446409825697
1592	-19741.046069710846	2.6688185959438715e-21	2.480148011037823e-21	27.20549059473584	30.475446409825697
1593	-19740.883307969627	2.75276122513785e-21	2.5146628995009296e-21	27.20549059473584	30.475446409825697
1594	-19740.720546228396	2.8323206384367673e-21	2.547526079623005e-21	27.20549059473584	30.475446409825697
1595	-19740.557784487177	2.9074026317524734e-21	2.578687568218804e-21	27.20549059473584	30.475446409825697
1596	-19740.395022745954	2.977923001097614e-21	2.6081079012466087e-21	27.20549059473584	30.475446409825697
1597	-19740.232261004723	3.043797899009782e-21	2.635745456327108e-21	27.20549059473584	30.475446409825697
1598	-19740.0694992635	3.1049518006202326e-21	2.661559012810198e-21	27.20549059473584	30.475446409825697
1599	-19739.906737522277	3.1613136600345415e-21	2.685512923708504e-21	27.20549059473584	30.475446409825697
1600	-19739.74397578105	3.212821978289704e-21	2.7075769508383518e-21	27.20549059473584	30.475446409825697
1601	-19739.581214039827	3.259420526683262e-21	2.7277247784923673e-21	27.20549059473584	30.475446409825697
1602	-19739.4184522986	3.301059682275776e-21	2.7459310543578904e-21	27.20549059473584	30.475446409825697
1603	-19739.25569055737	3.3376945131795957e-21	2.762171784149062e-21	27.20549059473584	30.475446409825697
1604	-19739.09292881615	3.3692834818843775e-21	2.7764294277896893e-21	27.20549059473584	30.475446409825697
1605	-19738.93016707493	3.395796340934527e-21	2.7886871354181644e-21	27.20549059473584	30.475446409825697
1606	-19738.767405333696	3.417203684857382e-21	2.7989293722301966e-21	27.20549059473584	30.475446409825697
1607	-19738.604643592476	3.433485935998872e-21	2.8071498550213664e-21	27.20549059473584	30.475446409825697
1608	-19738.441881851246	3.444632562925276e-21	2.813344020268885e-21	27.20549059473584	30.475446409825697
1609	-19738.279120110023	3.450632982654016e-21	2.8175067683457914e-21	27.20549059473584	30.475446409825697
1610	-19738.1163583688	3.45148460101486e-21	2.8196385853610207e-21	27.20549059473584	30.475446409825697
1611	-19737.953596627573	3.447190772012145e-21	2.819741724730833e-21	27.20549059473584	30.475446409825697
1612	-19737.79083488635	3.437761393935596e-21	2.8178257885811518e-21	27.20549059473584	30.475446409825697
1613	-19737.628073145126	3.4232124231146006e-21	2.8138990487773984e-21	27.20549059473584	30.475446409825697
1614	-19737.4653114039	3.403569923841241e-21	2.8079744108817726e-21	27.20549059473584	30.475446409825697
1615	-19737.30254966268	3.3788606171353374e-21	2.8000692824038977e-21	27.20549059473584	30.475446409825697
1616	-19737.139787921446	3.3491168284731037e-21	2.790201584387605e-21	27.20549059473584	30.475446409825697
1617	-19736.977026180222	3.3143839892312503e-21	2.7783980588113477e-21	27.20549059473584	30.475446409825697
1618	-19736.814264439	3.2747044310411962e-21	2.7646811254332823e-21	27.20549059473584	30.475446409825697
1619	-19736.651502697765	3.2301259757750576e-21	2.749076304766348e-21	27.20549059473584	30.475446409825697
1620	-19736.488740956545	3.180708621076902e-21	2.7316179747180917e-21	27.20549059473584	30.475446409825697
1621	-19736.32597921532	3.1265159004656086e-21	2.71233742320312e-21	27.20549059473584	30.475446409825697
1622	-19736.1632174741	3.0676191678153472e-21	2.691272357155992e-21	27.20549059473584	30.475446409825697
1623	-19736.000455732876	3.00409349569066e-21	2.6684652525850483e-21	27.20549059473584	30.475446409825697
1624	-19735.83769399165	2.936017865519277e-21	2.643954098422377e-21	27.20549059473584	30.475446409825697
1625	-19735.674932250426	2.8634764905771307e-21	2.6177851931667008e-21	27.20549059473584	30.475446409825697
1626	-19735.5121705092	2.7865615372343968e-21	2.5900090842424807e-21	27.20549059473584	30.475446409825697
1627	-19735.349408767972	2.705374086468834e-21	2.5606740775022894e-21	27.20549059473584	30.475446409825697
1628	-19735.186647026752	2.6200186085087783e-21	2.5298363949233632e-21	27.20549059473584	30.475446409825697
1629	-19735.023885285522	2.5305958316830125e-21	2.4975476487467733e-21	27.20549059473584	30.475446409825697
1630	-19734.86112354429	2.4372181256087736e-21	2.463864212576475e-21	27.20549059473584	30.475446409825697
1631	-19734.69836180307	2.3400099651485786e-21	2.428849656247145e-21	27.20549059473584	30.475446409825697
1632	-19734.53560006185	2.2390926566780774e-21	2.3925656586511287e-21	27.20549059473584	30.475446409825697
1633	-19734.37283832062	2.1345929237635423e-21	2.3550776867005142e-21	27.20549059473584	30.475446409825697
1634	-19734.21007657939	2.0266447858630008e-21	2.316451884486614e-21	27.20549059473584	30.475446409825697
1635	-19734.047314838168	1.9153850423761338e-21	2.2767555102389387e-21	27.20549059473584	30.475446409825697
1636	-19733.88455309694	1.800955298738553e-21	2.2360576166451417e-21	27.20549059473584	30.475446409825697
1637	-19733.721791355718	1.683504368020457e-21	2.194432058173724e-21	27.20549059473584	30.475446409825697
1638	-19733.559029614495	1.5631844156674081e-21	2.151955180074208e-21	27.20549059473584	30.475446409825697
1639	-19733.396267873268	1.4401487636746e-21	2.1087008094042157e-21	27.20549059473584	30.475446409825697
1640	-19733.23350613205	1.3145569631174522e-21	2.0647461027702016e-21	27.20549059473584	30.475446409825697
1641	-19733.07074439082	1.1865750822961829e-21	2.0201734660795545e-21	27.20549059473584	30.475446409825697
1642	-19732.9079826496	1.0563666312048924e-21	1.9750587825239932e-21	27.20549059473584	30.475446409825697
1643	-19732.745220908368	9.24101867336176e-22	1.9294790657998798e-21	27.20549059473584	30.475446409825697
1644	-19732.58245916715	7.899577885272456e-22	1.8835196419146796e-21	27.20549059473584	30.475446409825697
1645	-19732.41969742592	6.541080220310896e-22	1.837262973566407e-21	27.20549059473584	30.475446409825697
1646	-19732.25693568469	5.167323044695564e-22	1.7907926546229685e-21	27.20549059473584	30.475446409825697
1647	-19732.09417394347	3.780164235453471e-22	1.744195489504179e-21	27.20549059473584	30.475446409825697
1648	-19731.93141220224	2.381446569122081e-22	1.6975523533616422e-21	27.20549059473584	30.475446409825697
1649	-19731.76865046102	9.730406309961841e-23	1.6509514070012463e-21	27.20549059473584	30.475446409825697
1650	-19731.605888719794	-4.4317863807384925e-23	1.6044777868971725e-21	27.20549059473584	30.475446409825697
1651	-19731.443126978567	-1.8652820260603458e-22	1.558214001211336e-21	27.20549059473584	30.475446409825697
1652	-19731.280365237344	-3.291336588519203e-22	1.5122449767371745e-21	27.20549059473584	30.475446409825697
1653	-19731.11760349612	-4.719448746566096e-22	1.4666577290307609e-21	27.20549059473584	30.475446409825697
1654	-19730.954841754894	-6.147636613319314e-22	1.4215391385140968e-21	27.20549059473584	30.475446409825697
1655	-19730.79208001367	-7.573936144339302e-22	1.3769684898081466e-21	27.20549059473584	30.475446409825697
1656	-19730.629318272444	-8.996407814979696e-22	1.3330295265155565e-21	27.20549059473584	30.475446409825697
1657	-19730.466556531213	-1.0413105426457262e-21	1.28980339875848e-21	27.20549059473584	30.475446409825697
1658	-19730.303794789997	-1.1822068908666939e-21	1.2473716061209091e-21	27.20549059473584	30.475446409825697
1659	-19730.14103304877	-1.3221345149511983e-21	1.2058150323194885e-21	27.20549059473584	30.475446409825697
1660	-19729.978271307547	-1.4609013054195638e-21	1.165210710819416e-21	27.20549059473584	30.475446409825697
1661	-19729.81550956632	-1.5983128757079955e-21	1.1256352929056856e-21	27.20549059473584	30.475446409825697
1662	-19729.65274782509	-1.7341771295231807e-21	1.0871643136470606e-21	27.20549059473584	30.475446409825697
1663	-19729.489986083863	-1.868304110831734e-21	1.0498694255996008e-21	27.20549059473584	30.475446409825697
1664	-19729.327224342644	-2.0005067073807124e-21	1.013821191670023e-21	27.20549059473584	30.475446409825697
1665	-19729.164462601413	-2.1306029689365393e-21	9.790881779287154e-22	27.20549059473584	30.475446409825697
1666	-19729.001700860194	-2.2584123071909818e-21	9.457347812203376e-22	27.20549059473584	30.475446409825697
1667	-19728.83893911897	-2.383752239427282e-21	9.138268364902857e-22	27.20549059473584	30.475446409825697
1668	-19728.676177377743	-2.5064472283121815e-21	8.834237539410714e-22	27.20549059473584	30.475446409825697
1669	-19728.513415636524	-2.6263264571768158e-21	8.545855665669865e-22	27.20549059473584	30.475446409825697
1670	-19728.35065389529	-2.7432192289068898e-21	8.273688294727429e-22	27.20549059473584	30.475446409825697
1671	-19728.187892154067	-2.8569620147923748e-21	8.018233524545426e-22	27.20549059473584	30.475446409825697
1672	-19728.02513041284	-2.967400421547719e-21	7.779967106341907e-22	27.20549059473584	30.475446409825697
1673	-19727.862368671616	-3.0743788464029094e-21	7.559340715430871e-22	27.20549059473584	30.475446409825697
1674	-19727.699606930397	-3.1777453712995096e-21	7.356792325826185e-22	27.20549059473584	30.475446409825697
1675	-19727.536845189166	-3.2773598234795117e-21	7.172697604386173e-22	27.20549059473584	30.475446409825697
1676	-19727.374083447943	-3.3730853673110073e-21	7.007395085844869e-22	27.20549059473584	30.475446409825697
1677	-19727.211321706716	-3.46478805908968e-21	6.86124939059652e-22	27.20549059473584	30.475446409825697
1678	-19727.048559965486	-3.552344475091221e-21	6.734506429894308e-22	27.20549059473584	30.475446409825697
1679	-19726.885798224266	-3.635635793862489e-21	6.627361571286403e-22	27.20549059473584	30.475446409825697
1680	-19726.72303648304	-3.7145513538302906e-21	6.540025760001056e-22	27.20549059473584	30.475446409825697
1681	-19726.560274741816	-3.788988726606704e-21	6.472626990711365e-22	27.20549059473584	30.475446409825697
1682	-19726.397513000597	-3.858846263925948e-21	6.425292654749744e-22	27.20549059473584	30.475446409825697
1683	-19726.234751259366	-3.9240326522160154e-21	6.39813368725378e-22	27.20549059473584	30.475446409825697
1684	-19726.071989518143	-3.9844641196973615e-21	6.391160298918526e-22	27.20549059473584	30.475446409825697
1685	-19725.909227776916	-4.0400635170929634e-21	6.404358824642005e-22	27.20549059473584	30.475446409825697
1686	-19725.746466035685	-4.090763562306479e-21	6.437699238846015e-22	27.20549059473584	30.475446409825697
1687	-19725.583704294466	-4.136507073318333e-21	6.491064577199705e-22	27.20549059473584	30.475446409825697
1688	-19725.420942553243	-4.177240843419952e-21	6.564352668779188e-22	27.20549059473584	30.475446409825697
1689	-19725.258180812016	-4.212920360023255e-21	6.657371368104761e-22	27.20549059473584	30.475446409825697
1690	-19725.09541907079	-4.2435109117450554e-21	6.7698894625021675e-22	27.20549059473584	30.475446409825697
1691	-19724.932657329566	-4.268985455620394e-21	6.901664709475517e-22	27.20549059473584	30.475446409825697
1692	-19724.76989558834	-4.289325491546349e-21	7.052374075405937e-22	27.20549059473584	30.475446409825697
1693	-19724.60713384712	-4.304516869398611e-21	7.221731286895694e-22	27.20549059473584	30.475446409825697
1694	-19724.44437210589	-4.314554810982604e-21	7.409404983992211e-22	27.20549059473584	30.475446409825697
1695	-19724.281610364666	-4.319443617638488e-21	7.614965547171954e-22	27.20549059473584	30.475446409825697
1696	-19724.118848623442	-4.3191979744923285e-21	7.837966743080484e-22	27.20549059473584	30.475446409825697
1697	-19723.95608688221	-4.3138393371561844e-21	8.077949988581971e-22	27.20549059473584	30.475446409825697
1698	-19723.793325140992	-4.303393168840995e-21	8.334413389562189e-22	27.20549059473584	30.475446409825697
1699	-19723.63056339976	-4.2878974018961715e-21	8.606798975581405e-22	27.20549059473584	30.475446409825697
1700	-19723.467801658535	-4.267400385970652e-21	8.894527344054616e-22	27.20549059473584	30.475446409825697
1701	-19723.305039917315	-4.241951967686791e-21	9.197026049042247e-22	27.20549059473584	30.475446409825697
1702	-19723.14227817609	-4.211610185052893e-21	9.513667791373698e-22	27.20549059473584	30.475446409825697
1703	-19722.979516434865	-4.1764400378939024e-21	9.843788617637108e-22	27.20549059473584	30.475446409825697
1704	-19722.816754693635	-4.136515378401674e-21	1.018672179868451e-21	27.20549059473584	30.475446409825697
1705	-19722.653992952408	-4.0919241710880636e-21	1.0541740404741393e-21	27.20549059473584	30.475446409825697
1706	-19722.491231211185	-4.042751243744191e-21	1.090812367910304e-21	27.20549059473584	30.475446409825697
1707	-19722.328469469965	-3.989088182891279e-21	1.1285172475947246e-21	27.20549059473584	30.475446409825697
1708	-19722.16570772874	-3.9310386092783025e-21	1.167210871335956e-21	27.20549059473584	30.475446409825697
1709	-19722.002945987515	-3.868706813650099e-21	1.2068133482816078e-21	27.20549059473584	30.475446409825697
1710	-19721.84018424629	-3.802205629539663e-21	1.2472460576386386e-21	27.20549059473584	30.475446409825697
1711	-19721.67742250506	-3.731656170930681e-21	1.2884274161971087e-21	27.20549059473584	30.475446409825697
1712	-19721.51466076384	-3.6571799482510654e-21	1.330277408995224e-21	27.20549059473584	30.475446409825697
1713	-19721.351899022608	-3.578905210930565e-21	1.3727122339793023e-21	27.20549059473584	30.475446409825697
1714	-19721.18913728139	-3.496963736817415e-21	1.4156497497050093e-21	27.20549059473584	30.475446409825697
1715	-19721.026375540165	-3.411493680138777e-21	1.459007979195261e-21	27.20549059473584	30.475446409825697
1716	-19720.863613798938	-3.322640660041499e-21	1.5026984605341235e-21	27.20549059473584	30.475446409825697
1717	-19720.70085205771	-3.230549031619097e-21	1.5466346943772087e-21	27.20549059473584	30.475446409825697
1718	-19720.538090316488	-3.135368159647103e-21	1.5907348599787659e-21	27.20549059473584	30.475446409825697
1719	-19720.375328575265	-3.0372524051677262e-21	1.6349118281752784e-21	27.20549059473584	30.475446409825697
1720	-19720.21256683404	-2.9363569352377474e-21	1.6790820852642737e-21	27.20549059473584	30.475446409825697
1721	-19720.049805092807	-2.832842189370045e-21	1.7231609991493713e-21	27.20549059473584	30.475446409825697
1722	-19719.887043351588	-2.7268685216613728e-21	1.767063939728361e-21	27.20549059473584	30.475446409825697
1723	-19719.724281610364	-2.618596555100802e-21	1.8107126260934565e-21	27.20549059473584	30.475446409825697
1724	-19719.561519869138	-2.508195142674784e-21	1.854019554002653e-21	27.20549059473584	30.475446409825697
1725	-19719.398758127918	-2.3958307820247368e-21	1.8969035791554024e-21	27.20549059473584	30.475446409825697
1726	-19719.235996386687	-2.281673963259834e-21	1.9392840748978268e-21	27.20549059473584	30.475446409825697
1727	-19719.07323464546	-2.1658928632811302e-21	1.9810846697903193e-21	27.20549059473584	30.475446409825697
1728	-19718.910472904237	-2.0486557836286517e-21	2.0222343183034463e-21	27.20549059473584	30.475446409825697
1729	-19718.747711163007	-1.930136385953687e-21	2.062652432613732e-21	27.20549059473584	30.475446409825697
1730	-19718.58494942179	-1.8105014423165747e-21	2.102262466804519e-21	27.20549059473584	30.475446409825697
1731	-19718.422187680557	-1.6899228228857484e-21	2.1409948013060665e-21	27.20549059473584	30.475446409825697
1732	-19718.25942593933	-1.5685735807669287e-21	2.1787797673581978e-21	27.20549059473584	30.475446409825697
1733	-19718.09666419811	-1.4466227708270806e-21	2.2155493772744115e-21	27.20549059473584	30.475446409825697
1734	-19717.933902456884	-1.3242417399206258e-21	2.2512363404789337e-21	27.20549059473584	30.475446409825697
1735	-19717.77114071566	-1.2015957286784576e-21	2.285777460276595e-21	27.20549059473584	30.475446409825697
1736	-19717.608378974433	-1.0788497231100478e-21	2.3191107203733643e-21	27.20549059473584	30.475446409825697
1737	-19717.445617233214	-9.561732170782009e-22	2.3511791014849437e-21	27.20549059473584	30.475446409825697
1738	-19717.282855491983	-8.337316973820727e-22	2.381925351950714e-21	27.20549059473584	30.475446409825697
1739	-19717.12009375076	-7.11684489009057e-22	2.4112947172688234e-21	27.20549059473584	30.475446409825697
1740	-19716.957332009533	-5.901884766781139e-22	2.4392378792795422e-21	27.20549059473584	30.475446409825697
1741	-19716.79457026831	-4.69401483062668e-22	2.465703682337673e-21	27.20549059473584	30.475446409825697
1742	-19716.63180852709	-3.4948188881550146e-22	2.4906481187175837e-21	27.20549059473584	30.475446409825697
1743	-19716.46904678586	-2.305826969676598e-22	2.5140274578105285e-21	27.20549059473584	30.475446409825697
1744	-19716.306285044633	-1.128520953386589e-22	2.5358017147639762e-21	27.20549059473584	30.475446409825697
1745	-19716.143523303403	3.563421087220599e-24	2.5559348871172136e-21	27.20549059473584	30.475446409825697
1746	-19715.980761562183	1.1851929325789554e-22	2.574390952103239e-21	27.20549059473584	30.475446409825697
1747	-19715.81799982096	2.318747222378122e-22	2.5911385016219733e-21	27.20549059473584	30.475446409825697
1748	-19715.655238079733	3.4349131954995225e-22	2.6061468359833694e-21	27.20549059473584	30.475446409825697
1749	-19715.49247633851	4.53231265455592e-22	2.6193921710767866e-21	27.20549059473584	30.475446409825697
1750	-19715.329714597283	5.609635411022606e-22	2.6308523935469266e-21	27.20549059473584	30.475446409825697
1751	-19715.16695285606	6.665662225099386e-22	2.6405067768985518e-21	27.20549059473584	30.475446409825697
1752	-19715.004191114836	7.699133344856543e-22	2.6483374449541806e-21	27.20549059473584	30.475446409825697
1753	-19714.841429373606	8.708822208987926e-22	2.6543310526285247e-21	27.20549059473584	30.475446409825697
1754	-19714.678667632383	9.693580254809755e-22	2.6584784090921423e-21	27.20549059473584	30.475446409825697
1755	-19714.515905891163	1.065226498401606e-21	2.660770373215349e-21	27.20549059473584	30.475446409825697
1756	-19714.35314414992	1.1583802145062287e-21	2.661203102197312e-21	27.20549059473584	30.475446409825697
1757	-19714.190382408706	1.2487149598031967e-21	2.659774483209753e-21	27.20549059473584	30.475446409825697
1758	-19714.027620667483	1.3361300585945689e-21	2.656483727501524e-21	27.20549059473584	30.475446409825697
1759	-19713.864858926256	1.4205269001465876e-21	2.6513365515260295e-21	27.20549059473584	30.475446409825697
1760	-19713.702097185032	1.5018121123410453e-21	2.6443409593250907e-21	27.20549059473584	30.475446409825697
1761	-19713.53933544381	1.5799020453407623e-21	2.635507490331382e-21	27.20549059473584	30.475446409825697
1762	-19713.376573702582	1.6547096319885197e-21	2.624845983068575e-21	27.20549059473584	30.475446409825697
1763	-19713.21381196136	1.726150888679574e-21	2.6123682178287787e-21	27.20549059473584	30.475446409825697
1764	-19713.051050220136	1.7941578112675825e-21	2.598099662507085e-21	27.20549059473584	30.475446409825697
1765	-19712.888288478913	1.8586587981742915e-21	2.5820639548731213e-21	27.20549059473584	30.475446409825697
1766	-19712.725526737682	1.9195825211561954e-21	2.564282018660439e-21	27.20549059473584	30.475446409825697
1767	-19712.56276499645	1.9768660858014305e-21	2.544778455466584e-21	27.20549059473584	30.475446409825697
1768	-19712.400003255232	2.03045099515273e-21	2.5235824186863944e-21	27.20549059473584	30.475446409825697
1769	-19712.237241514005	2.080287995337649e-21	2.500728396382261e-21	27.20549059473584	30.475446409825697
1770	-19712.074479772786	2.1263277064193262e-21	2.476252164889928e-21	27.20549059473584	30.475446409825697
1771	-19711.911718031555	2.1685207411722555e-21	2.4501891434821256e-21	27.20549059473584	30.475446409825697
1772	-19711.748956290325	2.2068247553808478e-21	2.4225797038863884e-21	27.20549059473584	30.475446409825697
1773	-19711.586194549105	2.241205583889052e-21	2.3934656463413704e-21	27.20549059473584	30.475446409825697
1774	-19711.423432807886	2.2716363041388156e-21	2.362894154131842e-21	27.20549059473584	30.475446409825697
1775	-19711.260671066655	2.298088921098631e-21	2.3309156767222272e-21	27.20549059473584	30.475446409825697
1776	-19711.097909325432	2.3205371800569887e-21	2.2975758011327758e-21	27.20549059473584	30.475446409825697
1777	-19710.93514758421	2.3389643303180255e-21	2.262928357496084e-21	27.20549059473584	30.475446409825697
1778	-19710.77238584298	2.353360082948433e-21	2.227028722496166e-21	27.20549059473584	30.475446409825697
1779	-19710.609624101762	2.363714865735488e-21	2.189930325055316e-21	27.20549059473584	30.475446409825697
1780	-19710.446862360528	2.3700230712545667e-21	2.151696038085147e-21	27.20549059473584	30.475446409825697
1781	-19710.2841006193	2.3722869177447003e-21	2.112389459441286e-21	27.20549059473584	30.475446409825697
1782	-19710.121338878078	2.3705095147000172e-21	2.0720685750674428e-21	27.20549059473584	30.475446409825697
1783	-19709.95857713685	2.3647011123962226e-21	2.030799517597513e-21	27.20549059473584	30.475446409825697
1784	-19709.795815395635	2.35487788971922e-21	1.9886505846935552e-21	27.20549059473584	30.475446409825697
1785	-19709.6330536544	2.341064862245499e-21	1.9456952403464975e-21	27.20549059473584	30.475446409825697
1786	-19709.470291913174	2.3232835076313487e-21	1.902002226983673e-21	27.20549059473584	30.475446409825697
1787	-19709.307530171955	2.3015590633977185e-21	1.857639206818512e-21	27.20549059473584	30.475446409825697
1788	-19709.144768430728	2.27592807036656e-21	1.8126817542649764e-21	27.20549059473584	30.475446409825697
1789	-19708.982006689504	2.246426122794615e-21	1.76720683169264e-21	27.20549059473584	30.475446409825697
1790	-19708.81924494828	2.213095836800455e-21	1.7212936944593273e-21	27.20549059473584	30.475446409825697
1791	-19708.656483207058	2.1759848190919794e-21	1.675015517551524e-21	27.20549059473584	30.475446409825697
1792	-19708.493721465828	2.1351472497828674e-21	1.6284487987005951e-21	27.20549059473584	30.475446409825697
1793	-19708.330959724608	2.090642852208745e-21	1.581682254197962e-21	27.20549059473584	30.475446409825697
1794	-19708.168197983377	2.0425298273659602e-21	1.5347979931814912e-21	27.20549059473584	30.475446409825697
1795	-19708.005436242158	1.9908721737492365e-21	1.4878714251804775e-21	27.20549059473584	30.475446409825697
1796	-19707.842674500927	1.935741875579717e-21	1.4409875889084146e-21	27.20549059473584	30.475446409825697
1797	-19707.679912759708	1.8772146545517065e-21	1.3942314574620305e-21	27.20549059473584	30.475446409825697
1798	-19707.51715101848	1.815372074799831e-21	1.3476887049941304e-21	27.20549059473584	30.475446409825697
1799	-19707.354389277247	1.7502936492661857e-21	1.301442241379709e-21	27.20549059473584	30.475446409825697
1800	-19707.191627536027	1.682067261011949e-21	1.2555749080114818e-21	27.20549059473584	30.475446409825697
1801	-19707.028865794804	1.6107899434924854e-21	1.2101710894177392e-21	27.20549059473584	30.475446409825697
1802	-19706.866104053577	1.5365556776108779e-21	1.1653178131200735e-21	27.20549059473584	30.475446409825697
1803	-19706.70334231235	1.45946166588385e-21	1.1210968660242156e-21	27.20549059473584	30.475446409825697
1804	-19706.54058057113	1.3796125853692242e-21	1.0775937530491794e-21	27.20549059473584	30.475446409825697
1805	-19706.377818829904	1.297121907465804e-21	1.0348953949225002e-21	27.20549059473584	30.475446409825697
1806	-19706.21505708868	1.212102946714134e-21	9.930811347027314e-22	27.20549059473584	30.475446409825697
1807	-19706.05229534745	1.1246653349408249e-21	9.522328208926852e-22	27.20549059473584	30.475446409825697
1808	-19705.889533606223	1.034928686596535e-21	9.124305074335502e-22	27.20549059473584	30.475446409825697
1809	-19705.726771865007	9.430222533915289e-22	8.73755280404176e-22	27.20549059473584	30.475446409825697
1810	-19705.564010123777	8.490683735732018e-22	8.362866998726642e-22	27.20549059473584	30.475446409825697
1811	-19705.40124838256	7.531923536495719e-22	8.001000015391272e-22	27.20549059473584	30.475446409825697
1812	-19705.238486641327	6.555280727249291e-22	7.65273132705456e-22	27.20549059473584	30.475446409825697
1813	-19705.0757249001	5.562128742314579e-22	7.31882616443239e-22	27.20549059473584	30.475446409825697
1814	-19704.912963158877	4.553860206321324e-22	6.999986956022176e-22	27.20549059473584	30.475446409825697
1815	-19704.750201417646	3.5317996855940885e-22	6.696874410811851e-22	27.20549059473584	30.475446409825697
1816	-19704.587439676427	2.4973941041308733e-22	6.410195980087511e-22	27.20549059473584	30.475446409825697
1817	-19704.4246779352	1.452092076456142e-22	6.140617515679579e-22	27.20549059473584	30.475446409825697
1818	-19704.26191619398	3.973329213086215e-23	5.888736686310528e-22	27.20549059473584	30.475446409825697
1819	-19704.099154452753	-6.654411355891803e-23	5.65516624174791e-22	27.20549059473584	30.475446409825697
1820	-19703.936392711523	-1.734732874259413e-22	5.440486955482948e-22	27.20549059473584	30.475446409825697
1821	-19703.773630970307	-2.809024176632164e-22	5.245223469811439e-22	27.20549059473584	30.475446409825697
1822	-19703.610869229076	-3.8868591677179068e-22	5.069891034175326e-22	27.20549059473584	30.475446409825697
1823	-19703.44810748785	-4.966700974565374e-22	4.914980612247587e-22	27.20549059473584	30.475446409825697
1824	-19703.285345746626	-6.047019685921904e-22	4.780915705437941e-22	27.20549059473584	30.475446409825697
1825	-19703.122584005403	-7.126329395680881e-22	4.668107030081778e-22	27.20549059473584	30.475446409825697
1826	-19702.959822264176	-8.203129515704139e-22	4.576933530319715e-22	27.20549059473584	30.475446409825697
1827	-19702.79706052295	-9.275904809056832e-22	4.507717443408633e-22	27.20549059473584	30.475446409825697
1828	-19702.634298781726	-1.0343167920126976e-21	4.4607602962651685e-22	27.20549059473584	30.475446409825697
1829	-19702.4715370405	-1.1403388782587265e-21	4.436341827046681e-22	27.20549059473584	30.475446409825697
1830	-19702.308775299276	-1.2455095201871911e-21	4.434656739508086e-22	27.20549059473584	30.475446409825697
1831	-19702.14601355805	-1.3496839427829931e-21	4.455905185485368e-22	27.20549059473584	30.475446409825697
1832	-19701.983251816826	-1.4527184551868231e-21	4.500228205173641e-22	27.20549059473584	30.475446409825697
1833	-19701.820490075603	-1.554472886919927e-21	4.567671371433043e-22	27.20549059473584	30.475446409825697
1834	-19701.657728334372	-1.6548006978426443e-21	4.658300740403819e-22	27.20549059473584	30.475446409825697
1835	-19701.494966593153	-1.7535646121617453e-21	4.772114429442265e-22	27.20549059473584	30.475446409825697
1836	-19701.332204851922	-1.850630987510141e-21	4.909077586582733e-22	27.20549059473584	30.475446409825697
1837	-19701.169443110695	-1.9458654068585114e-21	5.069127070591315e-22	27.20549059473584	30.475446409825697
1838	-19701.00668136948	-2.0391410041769564e-21	5.25212401739397e-22	27.20549059473584	30.475446409825697
1839	-19700.84391962825	-2.130330061536134e-21	5.457893470168541e-22	27.20549059473584	30.475446409825697
1840	-19700.681157887022	-2.219307169069743e-21	5.686235101312546e-22	27.20549059473584	30.475446409825697
1841	-19700.5183961458	-2.3059549466439505e-21	5.936923704798466e-22	27.20549059473584	30.475446409825697
1842	-19700.355634404572	-2.3901607661267493e-21	6.209613653570371e-22	27.20549059473584	30.475446409825697
1843	-19700.192872663352	-2.4718139053388106e-21	6.503941462636256e-22	27.20549059473584	30.475446409825697
1844	-19700.030110922122	-2.5508080282141682e-21	6.819528636420705e-22	27.20549059473584	30.475446409825697
1845	-19699.8673491809	-2.627043812556333e-21	7.155968658352691e-22	27.20549059473584	30.475446409825697
1846	-19699.704587439675	-2.700416970970419e-21	7.512807628659162e-22	27.20549059473584	30.475446409825697
1847	-19699.541825698452	-2.7708348259364803e-21	7.889519457089274e-22	27.20549059473584	30.475446409825697
1848	-19699.37906395722	-2.83821730192874e-21	8.2855627392280305e-22	27.20549059473584	30.475446409825697
1849	-19699.216302216002	-2.902483602800643e-21	8.700297468319672e-22	27.20549059473584	30.475446409825697
1850	-19699.05354047477	-2.9635560373693877e-21	9.133107573815276e-22	27.20549059473584	30.475446409825697
1851	-19698.890778733545	-3.0213669458091873e-21	9.583311821246628e-22	27.20549059473584	30.475446409825697
1852	-19698.72801699232	-3.0758507090693376e-21	1.005021445376064e-21	27.20549059473584	30.475446409825697
1853	-19698.5652552511	-3.1269407796310554e-21	1.0533101574411176e-21	27.20549059473584	30.475446409825697
1854	-19698.40249350987	-3.1745858590639454e-21	1.103122130530904e-21	27.20549059473584	30.475446409825697
1855	-19698.23973176864	-3.2187388958474748e-21	1.1543777000455784e-21	27.20549059473584	30.475446409825697
1856	-19698.076970027425	-3.259358695707222e-21	1.206991364223759e-21	27.20549059473584	30.475446409825697
1857	-19697.9142082862	-3.2964124422441758e-21	1.2608768975278913e-21	27.20549059473584	30.475446409825697
1858	-19697.751446544964	-3.3298698193798678e-21	1.3159432397026193e-21	27.20549059473584	30.475446409825697
1859	-19697.588684803744	-3.3597041022161062e-21	1.3721054342444235e-21	27.20549059473584	30.475446409825697
1860	-19697.425923062525	-3.385893992176884e-21	1.4292711218972688e-21	27.20549059473584	30.475446409825697
1861	-19697.263161321298	-3.408432980066606e-21	1.4873385502294673e-21	27.20549059473584	30.475446409825697
1862	-19697.10039958008	-3.427316328271274e-21	1.5462116505435546e-21	27.20549059473584	30.475446409825697
1863	-19696.937637838848	-3.44253441633323e-21	1.6057976108517728e-21	27.20549059473584	30.475446409825697
1864	-19696.77487609762	-3.45409896773566e-21	1.6659935746196603e-21	27.20549059473584	30.475446409825697
1865	-19696.612114356398	-3.462024935273442e-21	1.7266959813902873e-21	27.20549059473584	30.475446409825697
1866	-19696.449352615167	-3.466324732520345e-21	1.7878057573160723e-21	27.20549059473584	30.475446409825697
1867	-19696.28659087395	-3.4670220915588295e-21	1.849219203156557e-21	27.20549059473584	30.475446409825697
1868	-19696.12382913272	-3.464145460018613e-21	1.9108273581927973e-21	27.20549059473584	30.475446409825697
1869	-19695.96106739149	-3.4577284433194405e-21	1.9725283204213926e-21	27.20549059473584	30.475446409825697
1870	-19695.798305650274	-3.447811250830145e-21	2.034220359094204e-21	27.20549059473584	30.475446409825697
1871	-19695.635543909044	-3.434436813737788e-21	2.0957952983112852e-21	27.20549059473584	30.475446409825697
1872	-19695.472782167824	-3.417655699735589e-21	2.157150233130439e-21	27.20549059473584	30.475446409825697
1873	-19695.310020426594	-3.3975236703395994e-21	2.218181459415336e-21	27.20549059473584	30.475446409825697
1874	-19695.147258685374	-3.3740952178944325e-21	2.27878608188025e-21	27.20549059473584	30.475446409825697
1875	-19694.984496944144	-3.347436425505358e-21	2.3388619647452006e-21	27.20549059473584	30.475446409825697
1876	-19694.821735202917	-3.317615784824453e-21	2.398301921140302e-21	27.20549059473584	30.475446409825697
1877	-19694.658973461697	-3.2847038715288992e-21	2.4570065975332238e-21	27.20549059473584	30.475446409825697
1878	-19694.496211720474	-3.248779940645654e-21	2.514880230186161e-21	27.20549059473584	30.475446409825697
1879	-19694.333449979247	-3.209920803109551e-21	2.5718258123655025e-21	27.20549059473584	30.475446409825697
1880	-19694.170688238017	-3.1682109217908693e-21	2.627744947104287e-21	27.20549059473584	30.475446409825697
1881	-19694.007926496797	-3.1237409986234774e-21	2.6825430156347248e-21	27.20549059473584	30.475446409825697
1882	-19693.845164755563	-3.076597041576964e-21	2.7361315512568037e-21	27.20549059473584	30.475446409825697
1883	-19693.682403014343	-3.026875139439914e-21	2.788421744971348e-21	27.20549059473584	30.475446409825697
1884	-19693.51964127312	-2.9746773428833054e-21	2.8393222771274403e-21	27.20549059473584	30.475446409825697
1885	-19693.356879531893	-2.920099535903593e-21	2.888744498979413e-21	27.20549059473584	30.475446409825697
1886	-19693.19411779067	-2.863239472067717e-21	2.9366110206959912e-21	27.20549059473584	30.475446409825697
1887	-19693.031356049443	-2.8042021715035566e-21	2.9828465654668516e-21	27.20549059473584	30.475446409825697
1888	-19692.86859430822	-2.7430962145534557e-21	3.0273735279897806e-21	27.20549059473584	30.475446409825697
1889	-19692.705832566997	-2.6800314247553576e-21	3.070115929051678e-21	27.20549059473584	30.475446409825697
1890	-19692.543070825766	-2.6151112875992878e-21	3.11100660390058e-21	27.20549059473584	30.475446409825697
1891	-19692.380309084543	-2.5484469319492737e-21	3.1499813901746473e-21	27.20549059473584	30.475446409825697
1892	-19692.21754734332	-2.4801563080099163e-21	3.186972468604106e-21	27.20549059473584	30.475446409825697
1893	-19692.054785602093	-2.4103514654438597e-21	3.2219200626015575e-21	27.20549059473584	30.475446409825697
1894	-19691.89202386087	-2.3391448977032515e-21	3.2547738876806976e-21	27.20549059473584	30.475446409825697
1895	-19691.729262119643	-2.2666497795992753e-21	3.2854776898881948e-21	27.20549059473584	30.475446409825697
1896	-19691.566500378412	-2.192982356806356e-21	3.313979034366725e-21	27.20549059473584	30.475446409825697
1897	-19691.403738637197	-2.1182590101828313e-21	3.3402346022588088e-21	27.20549059473584	30.475446409825697
1898	-19691.240976895966	-2.0425942669212537e-21	3.364206107097999e-21	27.20549059473584	30.475446409825697
1899	-19691.078215154746	-1.96609914736134e-21	3.3858592393666504e-21	27.20549059473584	30.475446409825697
1900	-19690.91545341352	-1.8888916691595993e-21	3.405155667580506e-21	27.20549059473584	30.475446409825697
1901	-19690.75269167229	-1.8110881267584755e-21	3.422066932384542e-21	27.20549059473584	30.475446409825697
1902	-19690.58992993107	-1.7328006343972903e-21	3.436569636623642e-21	27.20549059473584	30.475446409825697
1903	-19690.42716818984	-1.6541412191398108e-21	3.4486398820985295e-21	27.20549059473584	30.475446409825697
1904	-19690.264406448616	-1.575218164955859e-21	3.458260001509594e-21	27.20549059473584	30.475446409825697
1905	-19690.10164470739	-1.4961473585729653e-21	3.4654150746022865e-21	27.20549059473584	30.475446409825697
1906	-19689.938882966166	-1.4170401963193567e-21	3.4700938813707164e-21	27.20549059473584	30.475446409825697
1907	-19689.776121224946	-1.3380031738894807e-21	3.472294069916801e-21	27.20549059473584	30.475446409825697
1908	-19689.61335948372	-1.2591403684880162e-21	3.4720128809479174e-21	27.20549059473584	30.475446409825697
1909	-19689.45059774249	-1.1805493254833507e-21	3.469251036069829e-21	27.20549059473584	30.475446409825697
1910	-19689.287836001266	-1.1023410436770573e-21	3.4640131174816154e-21	27.20549059473584	30.475446409825697
1911	-19689.12507426004	-1.0246212396667637e-21	3.456306538396174e-21	27.20549059473584	30.475446409825697
1912	-19688.962312518815	-9.47484980751457e-22	3.44614647404737e-21	27.20549059473584	30.475446409825697
1913	-19688.799550777592	-8.71027459935203e-22	3.433550399045666e-21	27.20549059473584	30.475446409825697
1914	-19688.63678903637	-7.953461136274777e-22	3.4185352869069466e-21	27.20549059473584	30.475446409825697
1915	-19688.474027295142	-7.205329560303272e-22	3.401126623976278e-21	27.20549059473584	30.475446409825697
1916	-19688.311265553923	-6.466716203173023e-22	3.3813537256798438e-21	27.20549059473584	30.475446409825697
1917	-19688.14850381269	-5.7385404478330905e-22	3.3592414586197295e-21	27.20549059473584	30.475446409825697
1918	-19687.98574207146	-5.021716099421318e-22	3.3348237889467686e-21	27.20549059473584	30.475446409825697
1919	-19687.82298033024	-4.317048984874873e-22	3.3081372677914458e-21	27.20549059473584	30.475446409825697
1920	-19687.66021858901	-3.625273931742745e-22	3.279230426277261e-21	27.20549059473584	30.475446409825697
1921	-19687.497456847792	-2.947176844885042e-22	3.248145733285207e-21	27.20549059473584	30.475446409825697
1922	-19687.33469510656	-2.2835822425914173e-22	3.2149174007418177e-21	27.20549059473584	30.475446409825697
1923	-19687.171933365335	-1.635189601706473e-22	3.1796019866708194e-21	27.20549059473584	30.475446409825697
1924	-19687.00917162412	-1.0026346996109452e-22	3.142252975767698e-21	27.20549059473584	30.475446409825697
1925	-19686.846409882888	-3.866346470296412e-23	3.1029217976750602e-21	27.20549059473584	30.475446409825697
1926	-19686.683648141665	2.121783895190724e-23	3.061669312402307e-21	27.20549059473584	30.475446409825697
1927	-19686.52088640044	7.932305980028835e-23	3.0185562334018415e-21	27.20549059473584	30.475446409825697
1928	-19686.35812465921	1.3559150388512865e-22	2.973640964695406e-21	27.20549059473584	30.475446409825697
1929	-19686.19536291799	1.8996614410762864e-22	2.926990303374427e-21	27.20549059473584	30.475446409825697
1930	-19686.03260117677	2.4239905907419447e-22	2.878677836348466e-21	27.20549059473584	30.475446409825697
1931	-19685.86983943554	2.9284033045289357e-22	2.8287668069905765e-21	27.20549059473584	30.475446409825697
1932	-19685.70707769432	3.4123823235711902e-22	2.7773246064347485e-21	27.20549059473584	30.475446409825697
1933	-19685.54431595309	3.8755093105030916e-22	2.7244279412589672e-21	27.20549059473584	30.475446409825697
1934	-19685.38155421187	4.317411816472112e-22	2.6701555616190987e-21	27.20549059473584	30.475446409825697
1935	-19685.21879247064	4.737722682413608e-22	2.614586010983728e-21	27.20549059473584	30.475446409825697
1936	-19685.056030729407	5.136047777828294e-22	2.557795187346914e-21	27.20549059473584	30.475446409825697
1937	-19684.893268988188	5.512073328158926e-22	2.4998642203662415e-21	27.20549059473584	30.475446409825697
1938	-19684.73050724696	5.865575964622773e-22	2.4408775720959243e-21	27.20549059473584	30.475446409825697
1939	-19684.567745505734	6.196265208070285e-22	2.3809168994440645e-21	27.20549059473584	30.475446409825697
1940	-19684.404983764514	6.50386221234605e-22	2.3200679148309097e-21	27.20549059473584	30.475446409825697
1941	-19684.24222202329	6.788168062295948e-22	2.258418508871634e-21	27.20549059473584	30.475446409825697
1942	-19684.079460282064	7.049017267532406e-22	2.1960573780551524e-21	27.20549059473584	30.475446409825697
1943	-19683.91669854084	7.286333474650135e-22	2.1330763352230653e-21	27.20549059473584	30.475446409825697
1944	-19683.753936799614	7.499993747251944e-22	2.0695617065884515e-21	27.20549059473584	30.475446409825697
1945	-19683.591175058384	7.689858444657665e-22	2.005604972864906e-21	27.20549059473584	30.475446409825697
1946	-19683.428413317164	7.85588747002034e-22	1.9412999964798592e-21	27.20549059473584	30.475446409825697
1947	-19683.265651575937	7.998037523381753e-22	1.8767384115744216e-21	27.20549059473584	30.475446409825697
1948	-19683.10288983472	8.11630872908169e-22	1.8120151068134884e-21	27.20549059473584	30.475446409825697
1949	-19682.94012809349	8.210747999729334e-22	1.7472237844261863e-21	27.20549059473584	30.475446409825697
1950	-19682.777366352257	8.281414941736996e-22	1.682459377013513e-21	27.20549059473584	30.475446409825697
1951	-19682.61460461104	8.328345758798808e-22	1.617812883798852e-21	27.20549059473584	30.475446409825697
1952	-19682.45184286981	8.351653637136671e-22	1.5533795580588904e-21	27.20549059473584	30.475446409825697
1953	-19682.28908112859	8.35147735326716e-22	1.4892539775044558e-21	27.20549059473584	30.475446409825697
1954	-19682.12631938736	8.327985422213655e-22	1.4255302909297565e-21	27.20549059473584	30.475446409825697
1955	-19681.963557646137	8.2813748880113715e-22	1.3623076024398684e-21	27.20549059473584	30.475446409825697
1956	-19681.800795904914	8.211855900392762e-22	1.2996803354460993e-21	27.20549059473584	30.475446409825697
1957	-19681.638034163683	8.119688208685407e-22	1.2377415839944817e-21	27.20549059473584	30.475446409825697
1958	-19681.475272422464	8.005081247958243e-22	1.1765830895125763e-21	27.20549059473584	30.475446409825697
1959	-19681.312510681244	7.868274318017794e-22	1.1162976333795859e-21	27.20549059473584	30.475446409825697
1960	-19681.149748940014	7.70961370515757e-22	1.056978796039252e-21	27.20549059473584	30.475446409825697
1961	-19680.986987198783	7.529484966786035e-22	9.987185609122054e-22	27.20549059473584	30.475446409825697
1962	-19680.824225457563	7.328265933089872e-22	9.416100981988237e-22	27.20549059473584	30.475446409825697
1963	-19680.661463716333	7.106282073941791e-22	8.857348076655562e-22	27.20549059473584	30.475446409825697
1964	-19680.49870197511	6.863928249630729e-22	8.311821741525652e-22	27.20549059473584	30.475446409825697
1965	-19680.335940233883	6.601712152764249e-22	7.780495673242098e-22	27.20549059473584	30.475446409825697
1966	-19680.17317849266	6.320059884642504e-22	7.26420470312084e-22	27.20549059473584	30.475446409825697
1967	-19680.010416751436	6.019390045267952e-22	6.763746114202991e-22	27.20549059473584	30.475446409825697
1968	-19679.847655010206	5.700185413552329e-22	6.279959253582852e-22	27.20549059473584	30.475446409825697
1969	-19679.684893268986	5.362994179573256e-22	5.813644556455993e-22	27.20549059473584	30.475446409825697
1970	-19679.522131527763	5.008369373719638e-22	5.365578944019103e-22	27.20549059473584	30.475446409825697
1971	-19679.359369786533	4.636858043551809e-22	4.936541724954579e-22	27.20549059473584	30.475446409825697
1972	-19679.196608045306	4.249016546026248e-22	4.527275149071865e-22	27.20549059473584	30.475446409825697
1973	-19679.033846304083	3.845430670531453e-22	4.138513198416112e-22	27.20549059473584	30.475446409825697
1974	-19678.871084562856	3.426739779236748e-22	3.7709810613679345e-22	27.20549059473584	30.475446409825697
1975	-19678.708322821636	2.9935435880878736e-22	3.4253183009985376e-22	27.20549059473584	30.475446409825697
1976	-19678.545561080413	2.546461998881371e-22	3.1021298901226006e-22	27.20549059473584	30.475446409825697
1977	-19678.382799339182	2.0862294311602971e-22	2.8021144748765967e-22	27.20549059473584	30.475446409825697
1978	-19678.220037597956	1.6135221301977414e-22	2.5258476704936478e-22	27.20549059473584	30.475446409825697
1979	-19678.057275856732	1.1289710739983666e-22	2.273847223474397e-22	27.20549059473584	30.475446409825697
1980	-19677.894514115513	6.332526262855003e-23	2.046644718001427e-22	27.20549059473584	30.475446409825697
1981	-19677.731752374282	1.2705105994730934e-23	1.8447192048977492e-22	27.20549059473584	30.475446409825697
1982	-19677.56899063306	-3.888166401493545e-23	1.6685643519914732e-22	27.20549059473584	30.475446409825697
1983	-19677.406228891836	-9.136076583804587e-23	1.5186293512934516e-22	27.20549059473584	30.475446409825697
1984	-19677.24346715061	-1.4466767609299633e-22	1.3952446266902833e-22	27.20549059473584	30.475446409825697
1985	-19677.080705409386	-1.9872215353485863e-22	1.2987732871142288e-22	27.20549059473584	30.475446409825697
1986	-19676.91794366816	-2.534455337146585e-22	1.229543219116975e-22	27.20549059473584	30.475446409825697
1987	-19676.75518192693	-3.087658936321194e-22	1.187771505378513e-22	27.20549059473584	30.475446409825697
1988	-19676.592420185705	-3.6460587771296244e-22	1.1737423918717567e-22	27.20549059473584	30.475446409825697
1989	-19676.429658444482	-4.208842398043552e-22	1.1876775946585448e-22	27.20549059473584	30.475446409825697
1990	-19676.266896703255	-4.775245593369812e-22	1.2296909679811267e-22	27.20549059473584	30.475446409825697
1991	-19676.104134962032	-5.344495197704646e-22	1.2998885028075594e-22	27.20549059473584	30.475446409825697
1992	-19675.941373220805	-5.915858253317957e-22	1.3983048003368171e-22	27.20549059473584	30.475446409825697
1993	-19675.778611479585	-6.488518336885121e-22	1.5249489859987333e-22	27.20549059473584	30.475446409825697
1994	-19675.615849738362	-7.061620534108231e-22	1.679869059893513e-22	27.20549059473584	30.475446409825697
1995	-19675.45308799713	-7.634473545166296e-22	1.8629688263391935e-22	27.20549059473584	30.475446409825697
1996	-19675.29032625591	-8.20631946333555e-22	2.07411843700281e-22	27.20549059473584	30.475446409825697
1997	-19675.127564514685	-8.776344116184194e-22	2.313161690640869e-22	27.20549059473584	30.475446409825697
1998	-19674.96480277346	-9.343744627137082e-22	2.579877801648219e-22	27.20549059473584	30.475446409825697
[truncated: 243,761 more rows]
