# Supplementary material for: Sub-optical-cycle light-matter energy transfer in molecular vibrational spectroscopy
Source: Nat Commun. 2022 Oct 6;13:5897. doi: 10.1038/s41467-022-33477-5 (PMC9537163; doi:10.1038/s41467-022-33477-5)
Supplement: Supplementary file 3 — Source Data [file 41467_2022_33477_MOESM3_ESM.zip › fig3b.csv]

	Frequency (cm^-1)	Experiment
0	-101322.59564835623	-0.4453956588484733
1	-101321.76174490465	-0.4608684669183815
2	-101320.92784145298	-0.4620475061119466
3	-101320.09393800137	-0.4708470210178252
4	-101319.26003454976	-0.4663368909091217
5	-101318.42613109811	-0.4704479261064585
6	-101317.5922276465	-0.4606625336937546
7	-101316.75832419486	-0.4606075343105236
8	-101315.92442074325	-0.4463960084724461
9	-101315.0905172916	-0.4431904368526428
10	-101314.25661384001	-0.4258692090219219
11	-101313.42271038836	-0.4212792767645595
12	-101312.58880693678	-0.40240152280000324
13	-101311.75490348511	-0.3978083984184205
14	-101310.9210000335	-0.37992505788789693
15	-101310.08709658186	-0.3777142884398784
16	-101309.25319313024	-0.36209515420302496
17	-101308.4192896786	-0.363649525446871
18	-101307.58538622696	-0.35148926404986325
19	-101306.75148277535	-0.3574894571729332
20	-101305.91757932371	-0.34962882662572226
21	-101305.08367587213	-0.35974227394236047
22	-101304.24977242049	-0.3562538575977898
23	-101303.41586896886	-0.371578623553146
24	-101302.58196551721	-0.3734633985425705
25	-101301.7480620656	-0.3947635858849354
26	-101300.91415861394	-0.4028023555173456
27	-101300.08025516235	-0.4310466687794426
28	-101299.24635171072	-0.4464969062657639
29	-101298.41244825906	-0.4834676914124812
30	-101297.57854480747	-0.5059416168642337
31	-101296.74464135584	-0.5493346499290102
32	-101295.91073790423	-0.5774412556668762
33	-101295.07683445257	-0.6278885506391835
34	-101294.24293100096	-0.6624945812528744
35	-101293.40902754932	-0.7204868657767571
36	-101292.57512409774	-0.7601520988693796
37	-101291.74122064607	-0.8199236888656232
38	-101290.90731719448	-0.857607880715537
39	-101290.07341374285	-0.9158682491997262
40	-101289.2395102912	-0.9508562131147288
41	-101288.40560683959	-1.0069370484619655
42	-101287.57170338793	-1.0382634689194143
43	-101286.73779993632	-1.0907084663647155
44	-101285.90389648467	-1.1187804209694707
45	-101285.06999303309	-1.1699985380629871
46	-101284.23608958146	-1.200368781655747
47	-101283.40218612982	-1.2561912140445295
48	-101282.56828267823	-1.2912783824975647
49	-101281.73437922656	-1.3556337675755679
50	-101280.90047577496	-1.4002777386367704
51	-101280.06657232333	-1.4772995284020556
52	-101279.2326688717	-1.536810929583786
53	-101278.39876542006	-1.6328189351925337
54	-101277.56486196845	-1.7140696344815836
55	-101276.7309585168	-1.8401396250924889
56	-101275.89705506517	-1.9548294146293224
57	-101275.06315161358	-2.128968087340476
58	-101274.22924816191	-2.303905594894687
59	-101273.39534471031	-2.564447486041212
60	-101272.56144125869	-2.868756299512967
61	-101271.72753780703	-3.3257835813628684
62	-101270.89363435542	-3.89368162947449
63	-101270.05973090381	-3.3373638277074122
64	-101269.22582745217	-3.005536712637193
65	-101268.39192400055	-2.634765728165197
66	-101267.55802054892	-2.435718967115448
67	-101266.7241170973	-2.1947616943988018
68	-101265.89021364569	-2.02611788163162
69	-101265.05631019406	-1.8158612777090668
70	-101264.2224067424	-1.643712250414082
71	-101263.3885032908	-1.4473731903281848
72	-101262.55459983916	-1.2699875888175085
73	-101261.72069638752	-1.0895413002738674
74	-101260.88679293591	-0.9186179299177228
75	-101260.0528894843	-0.762365881945881
76	-101259.21898603266	-0.6083028311763716
77	-101258.38508258104	-0.4820248760710658
78	-101257.55117912941	-0.3496133021172228
79	-101256.71727567776	-0.2531224729263408
80	-101255.88337222615	-0.1444352780828094
81	-101255.04946877454	-0.07793461451531405
82	-101254.21556532291	0.0018244691582375743
83	-101253.38166187129	0.036528852746058826
84	-101252.54775841965	0.0819644552368946
85	-101251.71385496801	0.08815828138663208
86	-101250.8799515164	0.10103152888595011
87	-101250.04604806476	0.08680026144569937
88	-101249.21214461312	0.07560341029683779
89	-101248.37824116152	0.05106555361267128
90	-101247.54433770989	0.02911259786226754
91	-101246.71043425828	0.005478863664372754
92	-101245.87653080664	-0.017599806202106244
93	-101245.04262735503	-0.03670830907604263
94	-101244.20872390337	-0.05793126420443689
95	-101243.37482045173	-0.07157645818028968
96	-101242.54091700014	-0.08813116278932223
97	-101241.70701354848	-0.09483795187415162
98	-101240.87311009687	-0.10702257680231114
99	-101240.03920664525	-0.10872164927737518
100	-101239.20530319364	-0.11756071046121487
101	-101238.37139974201	-0.11504478363937932
102	-101237.53749629039	-0.12004655413908963
103	-101236.70359283875	-0.11349922774820137
104	-101235.86968938712	-0.11607592204514673
105	-101235.03578593551	-0.10761334936369235
106	-101234.20188248385	-0.10901032257104316
107	-101233.36797903226	-0.0985227678592028
108	-101232.53407558061	-0.09915491848093207
109	-101231.700172129	-0.08783328387244897
110	-101230.86626867736	-0.08895157942947117
111	-101230.03236522576	-0.07805192066146417
112	-101229.19846177413	-0.07976199238001849
113	-101228.3645583225	-0.0678362658551108
114	-101227.53065487086	-0.0679244563037732
115	-101226.69675141924	-0.0532112302669201
116	-101225.8628479676	-0.04987709457970493
117	-101225.02894451597	-0.029991864762319832
118	-101224.19504106436	-0.020129078621262564
119	-101223.36113761271	0.010086045500384673
120	-101222.52723416111	0.03166445392455041
121	-101221.69333070947	0.07583088786566108
122	-101220.85942725785	0.11143459193245228
123	-101220.02552380622	0.17282737639930568
124	-101219.19162035458	0.22580642871178724
125	-101218.35771690297	0.3095164031667675
126	-101217.52381345136	0.3815844685372615
127	-101216.68990999971	0.4892728350300097
128	-101215.85600654809	0.5739395639292457
129	-101215.02210309649	0.6989529506049281
130	-101214.18819964482	0.7736550264452413
131	-101213.35429619323	0.8865092374524901
132	-101212.52039274159	0.8974975158408036
133	-101211.68648928996	0.931232128495379
134	-101210.85258583832	0.8486513224215542
135	-101210.01868238671	0.8009374117047475
136	-101209.18477893507	0.6849339000576191
137	-101208.35087548346	0.6126411819687969
138	-101207.51697203184	0.5084976261912719
139	-101206.6830685802	0.44067014303910834
140	-101205.84916512857	0.3560405484144453
141	-101205.01526167695	0.29881870152034445
142	-101204.18135822531	0.2318599450244196
143	-101203.34745477368	0.1858054098778376
144	-101202.51355132207	0.13340768813263054
145	-101201.67964787045	0.09752443839851058
146	-101200.84574441881	0.05722012575738121
147	-101200.01184096721	0.030256206155232605
148	-101199.17793751555	-0.0003854849827219846
149	-101198.34403406392	-0.02046975562594102
150	-101197.51013061233	-0.044254924394072775
151	-101196.67622716067	-0.05968282411903515
152	-101195.84232370906	-0.07861510428954323
153	-101195.00842025744	-0.09089383098771826
154	-101194.1745168058	-0.10631471464574445
155	-101193.34061335419	-0.11702555017547216
156	-101192.50670990256	-0.13100961703733002
157	-101191.67280645092	-0.14099724258400306
158	-101190.83890299928	-0.15392825504654387
159	-101190.00499954767	-0.16396563324831545
160	-101189.17109609603	-0.17628815001515266
161	-101188.33719264441	-0.18676886591515696
162	-101187.5032891928	-0.19934712271104224
163	-101186.66938574116	-0.211923800242713
164	-101185.83548228955	-0.2261282792650045
165	-101185.00157883792	-0.24214496546751446
166	-101184.16767538628	-0.2590821703776849
167	-101183.33377193465	-0.27958967230895043
168	-101182.49986848305	-0.29926274259372043
169	-101181.66596503138	-0.3244940590185501
170	-101180.8320615798	-0.34693431866966085
171	-101179.99815812816	-0.3772641857894001
172	-101179.1642546765	-0.40252500155087356
173	-101178.33035122493	-0.4380381836460295
174	-101177.49644777329	-0.4652783865277428
175	-101176.66254432166	-0.5062284916495423
176	-101175.82864087002	-0.5363799722911116
177	-101174.9947374184	-0.5837590805012955
178	-101174.16083396676	-0.6158546184848108
179	-101173.32693051518	-0.6686300676549
180	-101172.49302706351	-0.7008288694033487
181	-101171.65912361191	-0.7575395174008887
182	-101170.82522016029	-0.7866196634739118
183	-101169.99131670863	-0.840625848473335
184	-101169.15741325702	-0.8590520212074447
185	-101168.32350980537	-0.9004688879396534
186	-101167.48960635377	-0.898479096140274
187	-101166.6557029021	-0.9169566964284908
188	-101165.82179945052	-0.8877206455352908
189	-101164.98789599889	-0.8744821666270961
190	-101164.15399254729	-0.813052527162741
191	-101163.32008909565	-0.7622794062365806
192	-101162.48618564403	-0.6680840972613367
193	-101161.65228219239	-0.5857422665491518
194	-101160.81837874075	-0.4733859696847915
195	-101159.98447528912	-0.38371689369005774
196	-101159.15057183748	-0.2852753539382645
197	-101158.31666838587	-0.22319070952097278
198	-101157.48276493423	-0.17726038145287362
199	-101156.64886148264	-0.16607240308552446
200	-101155.81495803101	-0.1832791675817512
201	-101154.98105457939	-0.21177129821446905
202	-101154.14715112773	-0.26803085825687356
203	-101153.31324767614	-0.31375387034513397
204	-101152.4793442245	-0.38537108266866904
205	-101151.64544077285	-0.43648764360922315
206	-101150.81153732126	-0.5106930351164776
207	-101149.97763386961	-0.5609719346463313
208	-101149.14373041801	-0.6327724667046236
209	-101148.30982696636	-0.6782350502982648
210	-101147.47592351475	-0.742762181572686
211	-101146.64202006313	-0.7785242782661268
212	-101145.80811661149	-0.8301174359522755
213	-101144.97421315986	-0.8514846138174919
214	-101144.14030970824	-0.8878151031735734
215	-101143.3064062566	-0.8951089921250729
216	-101142.47250280496	-0.918819553508136
217	-101141.63859935336	-0.9137485372638644
218	-101140.80469590172	-0.9258696078090168
219	-101139.97079245011	-0.9097620930809204
220	-101139.13688899847	-0.911179681569797
221	-101138.30298554685	-0.8853905869083645
222	-101137.46908209521	-0.8800339234749966
223	-101136.63517864361	-0.8458346764603198
224	-101135.80127519197	-0.8327741031316755
225	-101134.96737174035	-0.7854633325692006
226	-101134.13346828871	-0.7567522358424014
227	-101133.29956483709	-0.6816364211038337
228	-101132.46566138545	-0.6106485369443945
229	-101131.63175793385	-0.4658888935609873
230	-101130.79785448221	-0.29663211587149924
231	-101129.96395103057	-0.029708516268380364
232	-101129.13004757896	0.24487998841932196
233	-101128.29614412732	0.4361415228172781
234	-101127.4622406757	0.4439940924041308
235	-101126.62833722409	0.2979779225493985
236	-101125.79443377246	0.20242316183924763
237	-101124.96053032082	0.08306455194311091
238	-101124.1266268692	0.025627355918011317
239	-101123.29272341756	-0.05061159905016848
240	-101122.45881996596	-0.084242871667862
241	-101121.62491651432	-0.13903434300583312
242	-101120.7910130627	-0.1623461672431016
243	-101119.95710961107	-0.20717940224852624
244	-101119.12320615945	-0.2256472414628136
245	-101118.28930270784	-0.2666092585719428
246	-101117.45539925617	-0.28485722500990857
247	-101116.62149580455	-0.32709194080175363
248	-101115.78759235294	-0.34876808186857117
249	-101114.95368890131	-0.3978432542021191
250	-101114.11978544969	-0.4291420148464509
251	-101113.28588199806	-0.4969124709790425
252	-101112.45197854642	-0.5565713112871927
253	-101111.61807509481	-0.6722511379394518
254	-101110.78417164319	-0.8075479318421939
255	-101109.95026819155	-1.0089471159996226
256	-101109.11636473992	-1.0055242584747413
257	-101108.28246128828	-0.43022563805012387
258	-101107.44855783667	0.35245068141604324
259	-101106.61465438506	1.1177415403684852
260	-101105.78075093342	1.29980621506957
261	-101104.9468474818	1.108367842074632
262	-101104.11294403017	0.7915986154963898
263	-101103.27904057855	0.7067003227187756
264	-101102.44513712691	0.5552603777068502
265	-101101.6112336753	0.5145885731987039
266	-101100.77733022367	0.41049855412303055
267	-101099.94342677205	0.3809090899892787
268	-101099.1095233204	0.2983325806319812
269	-101098.27561986881	0.28197660288714843
270	-101097.44171641715	0.21789536742214696
271	-101096.60781296552	0.21609414122112122
272	-101095.77390951393	0.1611613169904096
273	-101094.94000606227	0.17462768098857107
274	-101094.10610261066	0.1256437773844737
275	-101093.27219915902	0.17675687857389996
276	-101092.43829570738	0.1389848283384558
277	-101091.60439225576	0.2595176374709539
278	-101090.77048880416	0.08730771628154145
279	-101089.93658535252	-0.004103969808321439
280	-101089.10268190094	-0.05858990015100124
281	-101088.26877844927	-0.05168120215971691
282	-101087.43487499763	-0.03271857002372748
283	-101086.60097154601	-0.008208418982558948
284	-101085.76706809437	0.023872739305284357
285	-101084.93316464276	0.05780967082993173
286	-101084.0992611911	0.0999071130159049
287	-101083.26535773951	0.14669886267751142
288	-101082.43145428787	0.20293830518790043
289	-101081.59755083629	0.2674393012331743
290	-101080.76364738465	0.3441666637915268
291	-101079.92974393298	0.43605293027571135
292	-101079.09584048137	0.5492641772231053
293	-101078.26193702975	0.6942281184450415
294	-101077.42803357811	0.8865563826838606
295	-101076.59413012648	1.1606380945751027
296	-101075.76022667489	1.6122191990623884
297	-101074.92632322322	2.473239019778245
298	-101074.09241977164	2.0200461313106683
299	-101073.25851632	1.2423121533566495
300	-101072.42461286836	0.8350162833201932
301	-101071.59070941673	0.5211921766435121
302	-101070.75680596512	0.29365430321381963
303	-101069.9229025135	0.09017274620246782
304	-101069.08899906186	-0.06939270628977183
305	-101068.25509561025	-0.22499267004786502
306	-101067.4211921586	-0.3489265574080022
307	-101066.58728870701	-0.4786994120665445
308	-101065.75338525535	-0.5804200966758052
309	-101064.9194818037	-0.6947762981141004
310	-101064.08557835213	-0.7826738614243612
311	-101063.25167490049	-0.8962708999967987
312	-101062.41777144886	-0.9878508240210953
313	-101061.58386799725	-1.12911500732626
314	-101060.74996454561	-1.2597957397251318
315	-101059.91606109394	-1.4959813266997704
316	-101059.08215764235	-1.788815541791298
317	-101058.24825419072	-2.4558745871854715
318	-101057.41435073907	-2.126364381471275
319	-101056.58044728747	-1.258980477672982
320	-101055.74654383583	-0.7917220933737855
321	-101054.91264038422	-0.4984408153828224
322	-101054.07873693261	-0.43113885784516986
323	-101053.24483348096	-0.3884959227932597
324	-101052.41093002935	-0.43832622301684543
325	-101051.57702657774	-0.4353031721189991
326	-101050.74312312607	-0.4797996975361233
327	-101049.90921967448	-0.4714216173518047
328	-101049.07531622285	-0.5002854887292404
329	-101048.2414127712	-0.4849495769811777
330	-101047.40750931959	-0.5015032724149207
331	-101046.57360586798	-0.4791298938759272
332	-101045.73970241632	-0.4851095676131685
333	-101044.90579896473	-0.4577359180535512
334	-101044.07189551309	-0.4569898610111508
335	-101043.23799206146	-0.42631511972440506
336	-101042.40408860982	-0.41947871089358013
337	-101041.5701851582	-0.3842624848687892
338	-101040.73628170656	-0.3715918461401536
339	-101039.90237825495	-0.3337614445298893
340	-101039.06847480332	-0.3190141627139831
341	-101038.23457135168	-0.28074183456576646
342	-101037.40066790007	-0.2642586624745501
343	-101036.56676444846	-0.22465816110856807
344	-101035.73286099681	-0.20707457838038265
345	-101034.89895754517	-0.16795617230562412
346	-101034.06505409357	-0.15158983467411566
347	-101033.23115064192	-0.11323146321200718
348	-101032.39724719031	-0.09625973983957084
349	-101031.56334373869	-0.05511648566257601
350	-101030.72944028703	-0.03431236520836085
351	-101029.89553683545	0.012754065250388491
352	-101029.06163338381	0.03947188909909682
353	-101028.22772993217	0.09404426364771971
354	-101027.39382648055	0.1251149580160314
355	-101026.55992302892	0.1840140425179347
356	-101025.72601957728	0.2151050788136321
357	-101024.89211612569	0.27923423957390864
358	-101024.05821267405	0.3127558110508697
359	-101023.22430922241	0.3840762388839492
360	-101022.39040577081	0.40626193979150566
361	-101021.55650231917	0.4559591359590695
362	-101020.72259886756	0.4327952866764357
363	-101019.88869541592	0.4519286485394681
364	-101019.0547919643	0.4222228408762941
365	-101018.22088851266	0.4825866096466768
366	-101017.38698506105	0.5268134319182365
367	-101016.55308160941	0.7134619833553248
368	-101015.71917815779	0.8932723875835373
369	-101014.88527470615	1.2470009102703115
370	-101014.05137125454	1.2310168825722032
371	-101013.21746780291	0.926883952596666
372	-101012.38356435129	0.6057646100806429
373	-101011.54966089966	0.3462068158392618
374	-101010.71575744801	0.18629423375094525
375	-101009.88185399641	0.05438070379319285
376	-101009.04795054476	-0.004920762418659711
377	-101008.21404709315	-0.05844323874694785
378	-101007.38014364152	-0.05841364713468671
379	-101006.54624018988	-0.06807292521754713
380	-101005.71233673829	-0.03593807813038264
381	-101004.87843328663	-0.021694995241762143
382	-101004.04452983502	0.032307270968405175
383	-101003.21062638338	0.06603053530387866
384	-101002.37672293176	0.14468909280134262
385	-101001.54281948014	0.19277785906554482
386	-101000.70891602851	0.26208861336824946
387	-100999.87501257687	0.14230719046844253
388	-100999.04110912528	-0.2884778443583578
389	-100998.20720567364	-1.265168076754099
390	-100997.373302222	-1.5175891911522317
391	-100996.53939877039	-0.9213432154240244
392	-100995.70549531873	-0.6346467208782385
393	-100994.87159186712	-0.4699969981415791
394	-100994.03768841548	-0.34415095079710284
395	-100993.20378496387	-0.2518791708329163
396	-100992.36988151226	-0.16254492406710777
397	-100991.53597806062	-0.09182016090026768
398	-100990.70207460898	-0.014121628646842757
399	-100989.86817115736	0.050346561981125
400	-100989.03426770576	0.12954133810534157
401	-100988.20036425412	0.20064093481968673
402	-100987.3664608025	0.2956465875309341
403	-100986.53255735086	0.3887409820809405
404	-100985.69865389924	0.5189434896934445
405	-100984.8647504476	0.65769610100777
406	-100984.03084699597	0.8430710644356806
407	-100983.19694354436	0.9802492706297696
408	-100982.36304009272	0.8770193875366564
409	-100981.52913664111	0.5334137498629968
410	-100980.69523318947	0.13697636279286562
411	-100979.86132973785	-0.16187567037758854
412	-100979.02742628624	-0.3570627894365486
413	-100978.19352283458	-0.4100566542482609
414	-100977.35961938297	-0.3901111439905545
415	-100976.52571593135	-0.3229814233317774
416	-100975.69181247971	-0.24841948297359534
417	-100974.8579090281	-0.1674752131345355
418	-100974.02400557649	-0.0873311468795646
419	-100973.19010212482	-0.008674309482716589
420	-100972.35619867322	0.07231590210285362
421	-100971.52229522163	0.14738669460286305
422	-100970.68839176996	0.225615210659484
423	-100969.85448831836	0.28730538060769883
424	-100969.02058486672	0.3421822672494809
425	-100968.18668141509	0.35940464509992326
426	-100967.35277796346	0.35223229814334817
427	-100966.51887451184	0.30025774494747653
428	-100965.6849710602	0.22968059074892616
429	-100964.85106760856	0.14260240695756887
430	-100964.01716415695	0.059668992425363186
431	-100963.18326070531	-0.012039547644295363
432	-100962.34935725373	-0.06828261486181748
433	-100961.51545380207	-0.10226246483591318
434	-100960.68155035046	-0.12080360293049745
435	-100959.84764689881	-0.1165099261830262
436	-100959.01374344721	-0.10194341089181112
437	-100958.17983999554	-0.06948537113655537
438	-100957.34593654392	-0.03441091717366733
439	-100956.51203309232	0.010982936117577866
440	-100955.67812964067	0.05239256588514318
441	-100954.84422618909	0.09885538218970732
442	-100954.01032273743	0.13973869608977832
443	-100953.17641928582	0.18395274254163396
444	-100952.34251583419	0.22337796550455472
445	-100951.50861238256	0.2625437540282429
446	-100950.67470893092	0.2949312425114674
447	-100949.84080547928	0.3184321088118894
448	-100949.00690202767	0.3306243000121161
449	-100948.17299857603	0.32431591870537
450	-100947.33909512445	0.3056009960382375
451	-100946.5051916728	0.26669186154276414
452	-100945.67128822119	0.2225242627561808
453	-100944.83738476953	0.1668139646671761
454	-100944.00348131792	0.1164237914780227
455	-100943.16957786627	0.06522445764271684
456	-100942.33567441469	0.025648114661260935
457	-100941.50177096305	-0.009351185735392682
458	-100940.66786751141	-0.0333788649569086
459	-100939.8339640598	-0.052475618552949924
460	-100939.00006060819	-0.06368749189579398
461	-100938.16615715656	-0.06948638441801416
462	-100937.3322537049	-0.06922257517991127
463	-100936.4983502533	-0.06293416893141571
464	-100935.66444680166	-0.05340500893253874
465	-100934.83054335004	-0.039146547672926135
466	-100933.9966398984	-0.025141777096051487
467	-100933.16273644677	-0.007236772650369308
468	-100932.32883299518	0.008859297650040501
469	-100931.49492954352	0.029102716379016257
470	-100930.66102609191	0.046459735275707105
471	-100929.82712264029	0.06689353559362776
472	-100928.99321918865	0.08285346326863123
473	-100928.15931573704	0.10050069273215728
474	-100927.32541228541	0.11354612393266893
475	-100926.49150883377	0.12757312829507073
476	-100925.65760538215	0.13724680136145406
477	-100924.82370193052	0.1461254233728722
478	-100923.98979847888	0.15058682603509932
479	-100923.15589502729	0.15303772963174866
480	-100922.32199157565	0.1530077392315312
481	-100921.48808812402	0.15095948469543596
482	-100920.65418467238	0.14766503832737038
483	-100919.82028122076	0.13980379048341163
484	-100918.98637776912	0.12938647697292285
485	-100918.15247431753	0.11199247658793858
486	-100917.31857086589	0.09329084559641497
487	-100916.48466741426	0.069316537643964
488	-100915.65076396264	0.047305333391063575
489	-100914.81686051101	0.02206503653805043
490	-100913.98295705937	0.00019202268661941969
491	-100913.14905360773	-0.023562530120663536
492	-100912.31515015614	-0.04248559431726429
493	-100911.48124670447	-0.06054007274074341
494	-100910.64734325287	-0.0722260745032329
495	-100909.81343980125	-0.08168821123044567
496	-100908.97953634961	-0.08605215714013292
497	-100908.14563289801	-0.08888926625066322
498	-100907.31172944637	-0.08819102652553344
499	-100906.47782599475	-0.0852397959632206
500	-100905.64392254312	-0.07887622579055358
501	-100904.81001909148	-0.06958091593299874
502	-100903.97611563986	-0.058546313968051135
503	-100903.14221218824	-0.045782046030510434
504	-100902.3083087366	-0.03336132294892255
505	-100901.47440528499	-0.019288340331508277
506	-100900.64050183336	-0.0058596323718326
507	-100899.80659838172	0.009744039816850762
508	-100898.97269493011	0.02376894544698061
509	-100898.13879147847	0.03911169820958192
510	-100897.30488802686	0.05145720285886727
511	-100896.47098457524	0.0647509365631723
512	-100895.6370811236	0.0748555651110396
513	-100894.80317767197	0.08615167832224907
514	-100893.96927422033	0.09416950164344083
515	-100893.13537076871	0.10318631878283956
516	-100892.30146731708	0.1087467596926572
517	-100891.46756386544	0.1150030143283075
518	-100890.63366041385	0.117729225097111
519	-100889.79975696222	0.1205581680213901
520	-100888.9658535106	0.11978205949978114
521	-100888.13195005899	0.11875625412023087
522	-100887.29804660736	0.11500303112727935
523	-100886.46414315571	0.11135005416619885
524	-100885.63023970409	0.10608531007991887
525	-100884.79633625246	0.1005429444991155
526	-100883.96243280082	0.09367988020613842
527	-100883.1285293492	0.08590797605407527
528	-100882.29462589756	0.07784821452875126
529	-100881.46072244596	0.06951922766230667
530	-100880.62681899432	0.06261500775739941
531	-100879.79291554271	0.05569776850424721
532	-100878.95901209107	0.050503489644486046
533	-100878.12510863943	0.04446163406587063
534	-100877.29120518784	0.0400278594259787
535	-100876.45730173617	0.03452664685738963
536	-100875.62339828454	0.031131356367937433
537	-100874.78949483293	0.026734566205193176
538	-100873.95559138131	0.024483384700402934
539	-100873.12168792968	0.0207524033926078
540	-100872.28778447809	0.018707290527251633
541	-100871.45388102642	0.014694197743299374
542	-100870.61997757482	0.01203856928028819
543	-100869.78607412319	0.007223314392931108
544	-100868.95217067155	0.003636364064750313
545	-100868.11826721992	-0.002009879579699181
546	-100867.28436376828	-0.006455995423017456
547	-100866.45046031669	-0.012739087296335294
548	-100865.61655686503	-0.01793582879324406
549	-100864.78265341344	-0.024733168033963936
550	-100863.9487499618	-0.030508215018606236
551	-100863.11484651017	-0.0373247969484808
552	-100862.28094305853	-0.042925552800776166
553	-100861.44703960691	-0.04890906519878357
554	-100860.6131361553	-0.05369896471659745
555	-100859.77923270366	-0.0585005952957285
556	-100858.94532925203	-0.062288745448560535
557	-100858.11142580041	-0.0656169770743825
558	-100857.27752234881	-0.06785839158824945
559	-100856.44361889717	-0.06907735470006919
560	-100855.60971544555	-0.06928050703576069
561	-100854.77581199392	-0.06827329938471338
562	-100853.94190854227	-0.06666111259759913
563	-100853.10800509066	-0.06385440461403001
564	-100852.27410163905	-0.06079462007352136
565	-100851.44019818738	-0.05643767038617557
566	-100850.60629473576	-0.05207290592042391
567	-100849.77239128416	-0.04632759614122662
568	-100848.93848783252	-0.04091406018413555
569	-100848.10458438094	-0.03424281560015726
570	-100847.27068092927	-0.02838677343385749
571	-100846.43677747763	-0.021526730050900007
572	-100845.60287402602	-0.015929524396098075
573	-100844.7689705744	-0.009418022652756422
574	-100843.93506712276	-0.0043007767854008
575	-100843.10116367113	0.001826854114791709
576	-100842.26726021951	0.006446723147091557
577	-100841.43335676787	0.011877922582446888
578	-100840.59945331629	0.015378507267910244
579	-100839.76554986465	0.019362928722991616
580	-100838.93164641301	0.021294750887874733
581	-100838.09774296137	0.02384535622070124
582	-100837.26383950976	0.024593753549273983
583	-100836.4299360581	0.025996574182955107
584	-100835.59603260653	0.025505697602705123
585	-100834.76212915489	0.025432399748017684
586	-100833.92822570326	0.023594328286489774
587	-100833.09432225164	0.022440850985428785
588	-100832.2604188	0.020033626503180156
589	-100831.42651534836	0.018383974886088828
590	-100830.59261189673	0.015414461347130844
591	-100829.75870844512	0.012772479367745728
592	-100828.92480499348	0.008864443312675668
593	-100828.09090154189	0.005454744970783507
594	-100827.25699809023	0.0014212699878962366
595	-100826.42309463864	-0.0019244177736439042
596	-100825.58919118697	-0.005777029122608742
597	-100824.75528773534	-0.009391727777946925
598	-100823.9213842837	-0.013510585203274382
599	-100823.08748083211	-0.01730086733365857
600	-100822.25357738048	-0.020884489611864062
601	-100821.41967392886	-0.023825393928963576
602	-100820.58577047725	-0.02630666899777052
603	-100819.75186702561	-0.028531142637556264
604	-100818.91796357399	-0.030400194164098376
605	-100818.08406012235	-0.03215108573636677
606	-100817.25015667072	-0.03316677357706306
607	-100816.41625321907	-0.03396179550408525
608	-100815.58234976749	-0.033917193538144604
609	-100814.74844631585	-0.03392698214192549
610	-100813.91454286422	-0.033096729277068075
611	-100813.08063941261	-0.03232710851259985
612	-100812.24673596096	-0.030469727280201413
613	-100811.41283250933	-0.0287754054747146
614	-100810.5789290577	-0.026116117826790394
615	-100809.74502560607	-0.02396891372310377
616	-100808.91112215446	-0.020906644133777717
617	-100808.07721870285	-0.01844557876004797
618	-100807.24331525121	-0.015033803846563682
619	-100806.40941179961	-0.01246870011109841
620	-100805.57550834799	-0.009102937184238715
621	-100804.74160489634	-0.006783742481298789
622	-100803.90770144472	-0.0035546500308014147
623	-100803.07379799309	-0.0013640127763688648
624	-100802.23989454146	0.001726988894238158
625	-100801.40599108982	0.0035055320218603967
626	-100800.5720876382	0.006044439877551317
627	-100799.73818418656	0.0072451084119829765
628	-100798.90428073496	0.009440346586425957
629	-100798.07037728332	0.010350541489184663
630	-100797.23647383171	0.012072689891648818
631	-100796.40257038007	0.012028010904167009
632	-100795.56866692846	0.01250705401564812
633	-100794.73476347682	0.011270426874909105
634	-100793.90086002517	0.010952951320165565
635	-100793.06695657357	0.009284516764048095
636	-100792.23305312192	0.008628357653571167
637	-100791.39914967031	0.006558968599539885
638	-100790.56524621868	0.00547198368659246
639	-100789.73134276707	0.003122849260212009
640	-100788.89743931545	0.0019194854575048524
641	-100788.06353586382	-0.0004690945833632874
642	-100787.22963241217	-0.0017677717552303106
643	-100786.39572896055	-0.0041728708567420605
644	-100785.56182550892	-0.005263226777842286
645	-100784.72792205728	-0.007120510588757169
646	-100783.89401860569	-0.007564281594313497
647	-100783.06011515405	-0.008901220321342697
648	-100782.22621170244	-0.009082942702567768
649	-100781.3923082508	-0.010159516834129518
650	-100780.55840479916	-0.00983716668106401
651	-100779.72450134753	-0.010092835367354547
652	-100778.89059789592	-0.008962289670039826
653	-100778.0566944443	-0.008676366193855539
654	-100777.22279099263	-0.007262636733818503
655	-100776.38888754105	-0.006459650076000513
656	-100775.55498408944	-0.0038716779191730398
657	-100774.7210806378	-0.0011180082905159995
658	-100773.88717718617	0.0037862114610705444
659	-100773.05327373453	0.008840454498885689
660	-100772.21937028291	0.01578745418264956
661	-100771.38546683129	0.0226169464576107
662	-100770.55156337967	0.030670704155605095
663	-100769.71765992802	0.03714387246372167
664	-100768.88375647641	0.042299635329262564
665	-100768.04985302477	0.04286400866383031
666	-100767.21594957315	0.03954018983583164
667	-100766.38204612152	0.030464188738963945
668	-100765.54814266988	0.017932056472896602
669	-100764.71423921829	0.0015528193589585623
670	-100763.88033576665	-0.01562660329159522
671	-100763.04643231502	-0.03363165169672332
672	-100762.2125288634	-0.049830713272590275
673	-100761.37862541176	-0.06487127614088992
674	-100760.54472196016	-0.07719456251357856
675	-100759.71081850851	-0.08811449580184641
676	-100758.87691505687	-0.0966614419113394
677	-100758.04301160527	-0.10415689885508221
678	-100757.20910815363	-0.10973457441104864
679	-100756.37520470201	-0.11464532575775785
680	-100755.54130125039	-0.1180983112867418
681	-100754.70739779875	-0.12122734177773713
682	-100753.87349434714	-0.12313821524405448
683	-100753.03959089553	-0.1248103478497877
684	-100752.20568744387	-0.12542732268943751
685	-100751.37178399226	-0.1259968629017004
686	-100750.53788054062	-0.1257176729240712
687	-100749.70397708898	-0.12535621293227167
688	-100748.87007363736	-0.12401621583848342
689	-100748.03617018575	-0.1225050412947114
690	-100747.20226673412	-0.12026823082998307
691	-100746.36836328248	-0.1182772545492651
692	-100745.53445983087	-0.1159265064770232
693	-100744.70055637923	-0.1137477079381554
694	-100743.86665292762	-0.11095100017317874
695	-100743.03274947597	-0.10806173872428525
696	-100742.19884602436	-0.10468480759347103
697	-100741.36494257272	-0.10153593322741948
698	-100740.53103912111	-0.09824975577029663
699	-100739.69713566947	-0.09522430133337645
700	-100738.86323221785	-0.09194295901898306
701	-100738.02932876624	-0.08882917646740315
702	-100737.1954253146	-0.0856653277103051
703	-100736.36152186297	-0.08297984086609618
704	-100735.52761841135	-0.08042296871736639
705	-100734.6937149597	-0.07824808069714886
706	-100733.85981150808	-0.0759640544391399
707	-100733.02590805649	-0.07395588795594467
708	-100732.19200460482	-0.0719399877541272
709	-100731.35810115322	-0.07043598945111419
710	-100730.5241977016	-0.06905560595966774
711	-100729.69029424996	-0.06822743649574009
712	-100728.85639079833	-0.06745612948454724
713	-100728.02248734672	-0.06717453131217516
714	-100727.18858389508	-0.06686114035035114
715	-100726.35468044346	-0.0670108028789902
716	-100725.52077699183	-0.0672210327417548
717	-100724.68687354021	-0.06809485720390483
718	-100723.85297008863	-0.06922468898367838
719	-100723.01906663697	-0.07101290586354882
720	-100722.1851631853	-0.07285022905515506
721	-100721.35125973372	-0.07505725301581481
722	-100720.51735628207	-0.07717346820273177
723	-100719.68345283048	-0.07965801987017898
724	-100718.8495493788	-0.08212415378725117
725	-100718.01564592721	-0.08494953331496428
726	-100717.18174247554	-0.08770035717148199
727	-100716.34783902396	-0.09081053595366355
728	-100715.51393557232	-0.09397734214021988
729	-100714.68003212067	-0.0977347026155059
730	-100713.84612866909	-0.10169109789226892
731	-100713.01222521745	-0.10626674211712912
732	-100712.17832176582	-0.11087536821657795
733	-100711.34441831418	-0.11587067501879612
734	-100710.51051486256	-0.12052530861121792
735	-100709.67661141092	-0.12530779988325427
736	-100708.84270795934	-0.129620467823665
737	-100708.00880450767	-0.13422182085081186
738	-100707.17490105606	-0.13847331716732306
739	-100706.34099760445	-0.1429265989566562
740	-100705.5070941528	-0.14658219976818912
741	-100704.67319070119	-0.14993871207232
742	-100703.83928724953	-0.15220665544921233
743	-100703.00538379794	-0.1542207983135385
744	-100702.17148034627	-0.1553469344896478
745	-100701.33757689469	-0.15638506033633678
746	-100700.50367344305	-0.15658575934349636
747	-100699.66976999142	-0.15676399105141922
748	-100698.83586653981	-0.15626423220587002
749	-100698.00196308816	-0.1559929790202904
750	-100697.16805963655	-0.1552162098824999
751	-100696.33415618492	-0.15474098101912
752	-100695.50025273328	-0.1537038495569656
753	-100694.66634928164	-0.15308314828786904
754	-100693.83244583003	-0.1521833358801906
755	-100692.99854237842	-0.15217845340054043
756	-100692.16463892678	-0.15214188180204477
757	-100691.33073547517	-0.1530732797677951
758	-100690.49683202352	-0.15375433345617334
759	-100689.66292857191	-0.155337774441259
760	-100688.8290251203	-0.15657866795243036
761	-100687.99512166865	-0.15870149894025506
762	-100687.16121821704	-0.16021969662408642
763	-100686.32731476541	-0.1623986324786946
764	-100685.49341131377	-0.1638043535074995
765	-100684.65950786215	-0.16594782240810071
766	-100683.82560441052	-0.1673374771127479
767	-100682.99170095888	-0.16934348154623244
768	-100682.15779750729	-0.17020530433079237
769	-100681.32389405565	-0.17130224351501566
770	-100680.48999060402	-0.17103957018442872
771	-100679.65608715243	-0.17109129777773363
772	-100678.82218370076	-0.16990325380978183
773	-100677.98828024916	-0.16907166330245046
774	-100677.15437679752	-0.16685975492557042
775	-100676.32047334588	-0.16498513442007257
776	-100675.48656989426	-0.161928044275416
777	-100674.65266644263	-0.15967710254767056
778	-100673.81876299101	-0.156496921149417
779	-100672.98485953937	-0.1541239714014188
780	-100672.15095608776	-0.15063323497316972
781	-100671.31705263614	-0.14821159717952775
782	-100670.48314918451	-0.145353287005943
783	-100669.64924573287	-0.14444549384398744
784	-100668.81534228128	-0.1434749182970826
785	-100667.9814388296	-0.14428660472910787
786	-100667.14753537801	-0.14468005686019436
787	-100666.31363192637	-0.146814382711179
788	-100665.47972847473	-0.14882260838501998
789	-100664.64582502312	-0.15275687080214512
790	-100663.81192157148	-0.15627834666655807
791	-100662.97801811986	-0.1609968206824897
792	-100662.14411466825	-0.16471000728803384
793	-100661.31021121662	-0.16942625987703397
794	-100660.47630776498	-0.17332171599254279
795	-100659.64240431336	-0.17824177242005584
796	-100658.80850086172	-0.18199863609836442
797	-100657.97459741008	-0.1861926338097429
798	-100657.14069395847	-0.1888786154108725
799	-100656.30679050686	-0.19207618137933796
800	-100655.47288705524	-0.19411075453720103
801	-100654.6389836036	-0.19690660352436207
802	-100653.80508015199	-0.1985429923833968
803	-100652.97117670033	-0.20079167749300733
804	-100652.1372732487	-0.20176053318128365
805	-100651.3033697971	-0.20333686335064127
806	-100650.46946634547	-0.2037563693347913
807	-100649.63556289385	-0.20495930802929357
808	-100648.80165944221	-0.2052133352954837
809	-100647.96775599058	-0.2062543226960976
810	-100647.13385253899	-0.2062109464452521
811	-100646.29994908736	-0.20662663502058298
812	-100645.46604563571	-0.20592033745946642
813	-100644.6321421841	-0.20573620897052336
814	-100643.79823873246	-0.2047008406391899
815	-100642.96433528083	-0.2040152837054174
816	-100642.13043182922	-0.20218742184026425
817	-100641.29652837758	-0.200227044103763
818	-100640.46262492596	-0.19709399568583014
819	-100639.62872147432	-0.19382644403610041
820	-100638.79481802271	-0.18954644671127718
821	-100637.96091457107	-0.1849472260923454
822	-100637.12701111945	-0.1793141912674769
823	-100636.29310766784	-0.17318351819341965
824	-100635.4592042162	-0.1660727747512512
825	-100634.62530076456	-0.1583604163355107
826	-100633.79139731295	-0.1499255963064221
827	-100632.95749386131	-0.14115743164583747
828	-100632.12359040968	-0.13215602784366173
829	-100631.28968695809	-0.12260765958150635
830	-100630.45578350642	-0.11254375746834627
831	-100629.62188005482	-0.10163674699705667
832	-100628.78797660318	-0.09105948226825933
833	-100627.95407315154	-0.08054150186964323
834	-100627.12016969992	-0.07117137430875609
835	-100626.28626624832	-0.061569345773265075
836	-100625.45236279668	-0.053439068467782576
837	-100624.61845934506	-0.04595256949036733
838	-100623.78455589344	-0.04156842132204853
839	-100622.9506524418	-0.03829276113318403
840	-100622.11674899017	-0.037828135632004066
841	-100621.28284553853	-0.037897490857499994
842	-100620.44894208692	-0.04122730903855826
843	-100619.61503863527	-0.045709779978754764
844	-100618.78113518367	-0.05355796092390288
845	-100617.94723173203	-0.061664601431246566
846	-100617.11332828041	-0.07216443265485047
847	-100616.27942482881	-0.0823937728709171
848	-100615.44552137714	-0.09478212059362681
849	-100614.61161792553	-0.10636752789703892
850	-100613.77771447392	-0.11912968059975965
851	-100612.94381102227	-0.1301478391658681
852	-100612.10990757066	-0.14188148533704006
853	-100611.27600411905	-0.15198229343807518
854	-100610.44210066741	-0.16303961688818971
855	-100609.60819721578	-0.17256268406276432
856	-100608.77429376417	-0.18294210342623246
857	-100607.94039031252	-0.1920360329291549
858	-100607.10648686094	-0.20255706351534306
859	-100606.27258340927	-0.2125587162388547
860	-100605.43867995763	-0.22407051863309477
861	-100604.60477650605	-0.23462697085836004
862	-100603.7708730544	-0.24578179002399025
863	-100602.93696960276	-0.25572664773045345
864	-100602.10306615113	-0.2663185340747021
865	-100601.26916269951	-0.2760716698638587
866	-100600.43525924787	-0.2860231831172738
867	-100599.60135579629	-0.2945417878295187
868	-100598.76745234465	-0.30261853712055226
869	-100597.933548893	-0.3097068157697287
870	-100597.09964544141	-0.31681685499981094
871	-100596.26574198976	-0.3232118383394572
872	-100595.43183853815	-0.328693187623863
873	-100594.59793508651	-0.33267655440668664
874	-100593.76403163488	-0.33552738938480414
875	-100592.93012818324	-0.3380902788598704
876	-100592.09622473163	-0.3405020771038432
877	-100591.26232128002	-0.3430140561053508
878	-100590.42841782836	-0.34418839386021194
879	-100589.59451437677	-0.34428201317145035
880	-100588.76061092512	-0.34199660241072133
881	-100587.92670747351	-0.3390101081585047
882	-100587.0928040219	-0.3344798686315948
883	-100586.25890057026	-0.33124143420387064
884	-100585.42499711864	-0.32789487547528007
885	-100584.59109366697	-0.3264629271067556
886	-100583.75719021536	-0.3230325321838396
887	-100582.9232867637	-0.3188062076599691
888	-100582.08938331212	-0.310427156325627
889	-100581.25547986048	-0.3017536390568313
890	-100580.42157640889	-0.29108978500134564
891	-100579.58767295725	-0.2822867178504156
892	-100578.75376950562	-0.2722085539471612
893	-100577.91986605398	-0.263836908567667
894	-100577.08596260236	-0.25433490451472773
895	-100576.25205915072	-0.2471083994538202
896	-100575.41815569907	-0.2390542313980121
897	-100574.58425224748	-0.2324616206720679
898	-100573.75034879585	-0.22405970635687725
899	-100572.91644534424	-0.21696633904644144
900	-100572.08254189261	-0.20989441539510756
901	-100571.24863844097	-0.20684988758950842
902	-100570.41473498933	-0.2063116932823527
903	-100569.58083153774	-0.21015739053618607
904	-100568.74692808607	-0.2152390402990537
905	-100567.91302463447	-0.2222476537959273
906	-100567.07912118285	-0.2289624547853264
907	-100566.2452177312	-0.23680556833454294
908	-100565.41131427961	-0.2447634683381841
909	-100564.57741082797	-0.2537509078905611
910	-100563.74350737635	-0.2628551526787764
911	-100562.90960392471	-0.27232189822486086
912	-100562.07570047308	-0.2819708257176449
913	-100561.24179702146	-0.2917109904348695
914	-100560.40789356985	-0.30164332461156806
915	-100559.57399011822	-0.3106924835724228
916	-100558.74008666658	-0.31923209892175125
917	-100557.90618321496	-0.3259204868380397
918	-100557.07227976332	-0.3320337503531173
919	-100556.23837631173	-0.3360943803966172
920	-100555.40447286007	-0.33994571849272026
921	-100554.57056940846	-0.3418361408695429
922	-100553.73666595682	-0.34411914333168
923	-100552.9027625052	-0.34456668478078556
924	-100552.06885905357	-0.3455604941023968
925	-100551.23495560193	-0.3441208356300069
926	-100550.40105215031	-0.3430652876163364
927	-100549.5671486987	-0.33968504674167543
928	-100548.73324524707	-0.3376785197584747
929	-100547.89934179545	-0.3339054074711696
930	-100547.06543834381	-0.3316110648193426
931	-100546.23153489217	-0.32680641604808136
932	-100545.39763144057	-0.3235497803789159
933	-100544.56372798892	-0.319026375409802
934	-100543.72982453731	-0.3182780137669694
935	-100542.89592108568	-0.31773297073991985
936	-100542.06201763406	-0.32049680467977165
937	-100541.22811418244	-0.32200226984959973
938	-100540.3942107308	-0.32552272658461606
939	-100539.56030727916	-0.3282658121819709
940	-100538.72640382755	-0.33390358762966155
941	-100537.89250037592	-0.33967773814423835
942	-100537.0585969243	-0.3475722671120602
943	-100536.22469347267	-0.3548926220277118
944	-100535.39079002103	-0.3632732344579735
945	-100534.55688656944	-0.3713164800986519
946	-100533.7229831178	-0.3801349959137886
947	-100532.88907966616	-0.3887661910069956
948	-100532.05517621453	-0.3972036606795405
949	-100531.22127276291	-0.4051430033571988
950	-100530.38736931128	-0.41217168896873585
951	-100529.55346585964	-0.41924499932323217
952	-100528.71956240803	-0.4255657995110633
953	-100527.88565895641	-0.43264571053115514
954	-100527.05175550478	-0.43809555081628704
955	-100526.21785205316	-0.4433160118383718
956	-100525.38394860152	-0.4448590224809177
957	-100524.55004514988	-0.4459402341968004
958	-100523.71614169829	-0.44329393467522854
959	-100522.88223824665	-0.440915577258594
960	-100522.04833479504	-0.4335122159939693
961	-100521.2144313434	-0.4250983409417422
962	-100520.38052789176	-0.41111649332527384
963	-100519.54662444013	-0.3986239220414896
964	-100518.7127209885	-0.3842764507731623
965	-100517.87881753687	-0.37427839607033675
966	-100517.04491408526	-0.3633119299682018
967	-100516.21101063363	-0.3561192002060484
968	-100515.37710718201	-0.34829088310614714
969	-100514.54320373038	-0.3450074982097076
970	-100513.70930027874	-0.34242235508267765
971	-100512.87539682713	-0.34415652214343634
972	-100512.04149337552	-0.34591696627794677
973	-100511.20758992387	-0.35045885715001873
974	-100510.37368647226	-0.3546799328032387
975	-100509.53978302062	-0.3611856978169468
976	-100508.70587956898	-0.36759004688290714
977	-100507.87197611736	-0.3751808600193354
978	-100507.03807266576	-0.381681078323535
979	-100506.20416921412	-0.38734731424699526
980	-100505.37026576253	-0.3913253914376253
981	-100504.53636231089	-0.3941467481648434
982	-100503.70245885926	-0.3965879476461108
983	-100502.86855540762	-0.39774749355034766
984	-100502.03465195598	-0.39830609998913674
985	-100501.20074850436	-0.3959813944651878
986	-100500.36684505272	-0.39412515306067203
987	-100499.53294160111	-0.3914612523287834
988	-100498.69903814947	-0.39268549995661284
989	-100497.86513469789	-0.3934629044551137
990	-100497.03123124623	-0.39711743935315996
991	-100496.19732779462	-0.39868425753539616
992	-100495.36342434297	-0.4043388609293565
993	-100494.52952089137	-0.4097093828464832
994	-100493.6956174397	-0.41968731380126495
995	-100492.86171398808	-0.42648065138245445
996	-100492.02781053649	-0.43423869112700064
997	-100491.19390708483	-0.43720751821705417
998	-100490.36000363324	-0.4424603082290708
999	-100489.5261001816	-0.4446857537043851
1000	-100488.69219672999	-0.44886343429170217
1001	-100487.85829327835	-0.4488836231218831
1002	-100487.02438982672	-0.4510710213715389
1003	-100486.19048637508	-0.4522910875225533
1004	-100485.3565829235	-0.4583755033244308
1005	-100484.52267947183	-0.4639142102358676
1006	-100483.6887760202	-0.4714090007866838
1007	-100482.85487256861	-0.4768491404878481
1008	-100482.02096911696	-0.4843412463468855
1009	-100481.18706566535	-0.4918934539746905
1010	-100480.3531622137	-0.5001029133580231
1011	-100479.51925876207	-0.5061203517508649
1012	-100478.68535531044	-0.5101547504848698
1013	-100477.85145185885	-0.5147811272873786
1014	-100477.01754840721	-0.520392680084703
1015	-100476.18364495558	-0.5294015737887674
1016	-100475.34974150396	-0.5376219829263126
1017	-100474.51583805232	-0.5494258702672415
1018	-100473.68193460067	-0.5621733132578748
1019	-100472.84803114909	-0.5836931161518824
1020	-100472.01412769745	-0.6077078386805199
1021	-100471.18022424582	-0.6390075628179046
1022	-100470.3463207942	-0.6677245738894356
1023	-100469.51241734256	-0.7008749653081083
1024	-100468.67851389093	-0.730333000598089
1025	-100467.84461043934	-0.7650817386071597
1026	-100467.01070698767	-0.7946443771152178
1027	-100466.17680353603	-0.8262280437571252
1028	-100465.34290008445	-0.8472974389772577
1029	-100464.5089966328	-0.8656792232303429
1030	-100463.6750931812	-0.8702724196853545
1031	-100462.84118972959	-0.8700769264188863
1032	-100462.00728627793	-0.8564526818043346
1033	-100461.17338282632	-0.8387489453218003
1034	-100460.33947937468	-0.8131020544540524
1035	-100459.50557592305	-0.7883095532662556
1036	-100458.67167247142	-0.7630799927380457
1037	-100457.83776901981	-0.7395836817093117
1038	-100457.00386556817	-0.7164255539610506
1039	-100456.16996211655	-0.6910146891489416
1040	-100455.33605866492	-0.6660198461647548
1041	-100454.50215521328	-0.6368728130419146
1042	-100453.66825176169	-0.6093789198360398
1043	-100452.83434831003	-0.5769947954282943
1044	-100452.00044485842	-0.5493902491582464
1045	-100451.16654140678	-0.5197278179242515
1046	-100450.33263795517	-0.4984676338273599
1047	-100449.49873450352	-0.4751320753088829
1048	-100448.66483105191	-0.4586734368379293
1049	-100447.8309276003	-0.4375094759613971
1050	-100446.99702414866	-0.4222600909595609
1051	-100446.16312069703	-0.40191379732665283
1052	-100445.32921724541	-0.387204560911333
1053	-100444.49531379377	-0.3664705061537459
1054	-100443.66141034215	-0.3499926198171581
1055	-100442.82750689052	-0.32718582860977696
1056	-100441.99360343888	-0.30929033911781945
1057	-100441.15969998729	-0.2883340239777097
1058	-100440.32579653565	-0.2753161424451239
1059	-100439.49189308402	-0.2639307193312975
1060	-100438.6579896324	-0.2611602102938701
1061	-100437.82408618076	-0.2609508352574138
1062	-100436.99018272915	-0.2667100023731965
1063	-100436.1562792775	-0.2769371055826638
1064	-100435.32237582588	-0.29213054940329597
1065	-100434.48847237424	-0.310900373235359
1066	-100433.65456892263	-0.3269837861469904
1067	-100432.82066547101	-0.34241401618820233
1068	-100431.9867620194	-0.3525808188037628
1069	-100431.15285856777	-0.3662557226948904
1070	-100430.31895511615	-0.3754917323622064
1071	-100429.48505166451	-0.388095305563863
1072	-100428.65114821287	-0.39189063442059
1073	-100427.81724476127	-0.3996291166739073
1074	-100426.9833413096	-0.40054329699015867
1075	-100426.14943785801	-0.40880837905530554
1076	-100425.31553440637	-0.40773905874275446
1077	-100424.48163095475	-0.41012327246689
1078	-100423.64772750312	-0.3999824400234149
1079	-100422.81382405153	-0.39516984896517005
1080	-100421.97992059986	-0.3809137403363164
1081	-100421.14601714825	-0.3723946886029981
1082	-100420.31211369662	-0.354501714880347
1083	-100419.47821024498	-0.3432505776859417
1084	-100418.64430679336	-0.33047224299082234
1085	-100417.81040334172	-0.3278595103837568
1086	-100416.97649989012	-0.32676992709182406
1087	-100416.14259643848	-0.3312798727054924
1088	-100415.30869298687	-0.33869065738696075
1089	-100414.47478953523	-0.35082616375541664
1090	-100413.64088608361	-0.368189095860241
1091	-100412.806982632	-0.3846113694379954
1092	-100411.97307918033	-0.4020579591892942
1093	-100411.1391757287	-0.4119737845497612
1094	-100410.3052722771	-0.4235807565662324
1095	-100409.47136882547	-0.4282599386120016
1096	-100408.63746537385	-0.43887199673298805
1097	-100407.80356192222	-0.4422709011286528
1098	-100406.96965847058	-0.4524706121605783
1099	-100406.13575501897	-0.4547850969428575
1100	-100405.30185156735	-0.4670798904821625
1101	-100404.4679481157	-0.4740098643171219
1102	-100403.63404466408	-0.493404753906194
1103	-100402.80014121244	-0.5060195891156755
1104	-100401.96623776083	-0.5287192346854415
1105	-100401.13233430922	-0.5426291147465471
1106	-100400.29843085758	-0.5677754343903495
1107	-100399.46452740596	-0.5859388087524293
1108	-100398.63062395432	-0.6147709826098696
1109	-100397.79672050271	-0.6317889101090632
1110	-100396.96281705107	-0.6548735835222335
1111	-100396.12891359946	-0.666939169847067
1112	-100395.29501014783	-0.6915035612341148
1113	-100394.46110669621	-0.7112010675476876
1114	-100393.62720324456	-0.7424576919389578
1115	-100392.79329979295	-0.7608171305780362
1116	-100391.9593963413	-0.7825565517874404
1117	-100391.12549288968	-0.7887033874136714
1118	-100390.29158943809	-0.7982618126761345
1119	-100389.45768598643	-0.7868047052916296
1120	-100388.62378253482	-0.7630692348151149
1121	-100387.7898790832	-0.6998604588865569
1122	-100386.95597563154	-0.6112092222949864
1123	-100386.12207217995	-0.4900130287514182
1124	-100385.28816872831	-0.350913740959733
1125	-100384.45426527668	-0.19502608687940368
1126	-100383.62036182506	-0.013128766423806015
1127	-100382.78645837343	0.1749510213393755
1128	-100381.9525549218	0.3907326422207418
1129	-100381.11865147017	0.556518386515079
1130	-100380.28474801857	0.7083887265403707
1131	-100379.45084456693	0.7138914086848664
1132	-100378.61694111531	0.6469881962622367
1133	-100377.78303766367	0.4975323474258899
1134	-100376.94913421207	0.3508472858637358
1135	-100376.1152307604	0.21989724987474843
1136	-100375.28132730881	0.10623606123824336
1137	-100374.44742385714	0.017616665705738267
1138	-100373.61352040553	-0.06620755175188618
1139	-100372.77961695392	-0.13048048025414255
1140	-100371.94571350227	-0.1974798395180762
1141	-100371.11181005069	-0.2443803598284026
1142	-100370.27790659905	-0.2948433453646508
1143	-100369.44400314742	-0.3234542805442437
1144	-100368.61009969578	-0.3599073687747509
1145	-100367.77619624416	-0.3753029022025116
1146	-100366.94229279252	-0.3977287742034583
1147	-100366.1083893409	-0.39261969911036365
1148	-100365.27448588928	-0.3898686872230455
1149	-100364.44058243763	-0.36077495331198856
1150	-100363.60667898605	-0.34247498881231014
1151	-100362.7727755344	-0.3060216368534026
1152	-100361.9388720828	-0.2807352440734395
1153	-100361.10496863113	-0.2310509371011834
1154	-100360.2710651795	-0.18718941693256616
1155	-100359.43716172787	-0.11979515973116077
1156	-100358.60325827629	-0.06741101094455056
1157	-100357.76935482465	0.0016395819837565885
1158	-100356.93545137299	0.05409595780290408
1159	-100356.10154792141	0.1297951764313882
1160	-100355.26764446977	0.19085297999626924
1161	-100354.43374101815	0.27194782009984736
1162	-100353.59983756651	0.3258296315072018
1163	-100352.76593411488	0.3946086885042371
1164	-100351.93203066323	0.4348561070198758
1165	-100351.09812721165	0.5007370600393436
1166	-100350.26422376	0.5393869694199057
1167	-100349.43032030841	0.6051560734900855
1168	-100348.59641685677	0.6279184250170435
1169	-100347.76251340513	0.679452800207585
1170	-100346.92860995351	0.676769847322171
1171	-100346.0947065019	0.7138870714220942
1172	-100345.26080305026	0.6800234007412396
1173	-100344.42689959863	0.6834463148172948
1174	-100343.59299614701	0.6067803663713796
1175	-100342.75909269536	0.5737086727290733
1176	-100341.92518924378	0.4816388238145596
1177	-100341.09128579214	0.4439112610904912
1178	-100340.25738234048	0.3707830611580972
1179	-100339.42347888889	0.3473493395107613
1180	-100338.58957543725	0.2931547143218424
1181	-100337.75567198562	0.2748797616593619
1182	-100336.92176853398	0.22716446240804045
1183	-100336.08786508236	0.2086673730892893
1184	-100335.25396163072	0.16608610895947049
1185	-100334.42005817911	0.14839775985875278
1186	-100333.58615472748	0.10881932453931978
1187	-100332.75225127584	0.08998494912227352
1188	-100331.91834782423	0.05033707179393588
1189	-100331.08444437262	0.03089091241133263
1190	-100330.25054092097	-0.006492199477133919
1191	-100329.41663746933	-0.023299784080511518
1192	-100328.58273401773	-0.0567743672100002
1193	-100327.74883056608	-0.0699821097853228
1194	-100326.91492711447	-0.09815973971316062
1195	-100326.08102366285	-0.10464556431330324
1196	-100325.2471202112	-0.1252987727722343
1197	-100324.41321675961	-0.12699994879064314
1198	-100323.57931330797	-0.1457635772601886
1199	-100322.74540985633	-0.1492316753267859
1200	-100321.91150640472	-0.16873959501873767
1201	-100321.07760295308	-0.17433315648886416
1202	-100320.24369950144	-0.19719373546398072
1203	-100319.40979604985	-0.21392706971232506
1204	-100318.57589259821	-0.2484499572764777
1205	-100317.74198914658	-0.2753943074101754
1206	-100316.90808569499	-0.2970010325384628
1207	-100316.07418224332	-0.28977243477387654
1208	-100315.24027879172	-0.2035683542862775
1209	-100314.40637534008	-0.012044473025010008
1210	-100313.57247188846	0.5620168530711007
1211	-100312.73856843683	0.7257998680022815
1212	-100311.9046649852	0.5702212216778484
1213	-100311.07076153357	0.3339256204785877
1214	-100310.23685808193	0.25543314680406076
1215	-100309.4029546303	0.1811369505931093
1216	-100308.5690511787	0.1604258276940886
1217	-100307.73514772707	0.12889169057346442
1218	-100306.90124427545	0.12286840672134883
1219	-100306.0673408238	0.10801700510469844
1220	-100305.23343737218	0.11355187233206065
1221	-100304.39953392057	0.11349693620070225
1222	-100303.56563046895	0.12995697720952162
1223	-100302.73172701731	0.1397685409646819
1224	-100301.89782356568	0.16147935102141234
1225	-100301.06392011404	0.17786792286178493
1226	-100300.23001666245	0.20553997324073345
1227	-100299.39611321082	0.2295907134933114
1228	-100298.56220975918	0.2625302714645968
1229	-100297.72830630756	0.2914287330017524
1230	-100296.89440285593	0.325972710024262
1231	-100296.06049940431	0.3553101267162803
1232	-100295.22659595267	0.388465648327393
1233	-100294.39269250106	0.4180602745198109
1234	-100293.55878904944	0.451455347166159
1235	-100292.7248855978	0.4821695907449861
1236	-100291.89098214616	0.5127535668155749
1237	-100291.05707869453	0.5371391143706281
1238	-100290.2231752429	0.5577084824157034
1239	-100289.38927179128	0.5746662998692569
1240	-100288.55536833969	0.5891403168233116
1241	-100287.72146488803	0.6007723346284654
1242	-100286.88756143641	0.6046727469390327
1243	-100286.05365798478	0.6020890592879269
1244	-100285.21975453314	0.5917440854593201
1245	-100284.38585108152	0.5790706628341686
1246	-100283.55194762988	0.5643906636041097
1247	-100282.71804417828	0.5463533370960113
1248	-100281.88414072664	0.5256789942940573
1249	-100281.05023727503	0.495439319854908
1250	-100280.2163338234	0.4660180480280521
1251	-100279.38243037177	0.4274509139330194
1252	-100278.54852692013	0.3968677500049915
1253	-100277.71462346852	0.3561629522753095
1254	-100276.88072001688	0.32539587205532955
1255	-100276.04681656527	0.27978513583111037
1256	-100275.21291311363	0.2456604377993465
1257	-100274.37900966199	0.1954497210474663
1258	-100273.5451062104	0.1615706768664345
1259	-100272.71120275874	0.11138052250279182
1260	-100271.87729930713	0.08081424087829596
1261	-100271.04339585551	0.030323891251739694
1262	-100270.20949240387	-0.0008923596842803394
1263	-100269.37558895227	-0.0568031060448188
1264	-100268.54168550065	-0.09208420594187475
1265	-100267.70778204898	-0.15465692320705485
1266	-100266.87387859738	-0.193253424791144
1267	-100266.03997514576	-0.26264622533488446
1268	-100265.20607169412	-0.30568905729211365
1269	-100264.37216824252	-0.3846571626480594
1270	-100263.53826479088	-0.43238230426983354
1271	-100262.70436133925	-0.5162541928397114
1272	-100261.87045788762	-0.5574306155768045
1273	-100261.036554436	-0.6308289138299745
1274	-100260.20265098436	-0.6480998305850586
1275	-100259.36874753273	-0.6908532168822152
1276	-100258.5348440811	-0.668650952491206
1277	-100257.70094062947	-0.6676806602597505
1278	-100256.86703717789	-0.6047712586948187
1279	-100256.03313372623	-0.567526491093102
1280	-100255.19923027462	-0.4802412898142698
1281	-100254.36532682297	-0.4259273095365596
1282	-100253.53142337137	-0.33132387357514637
1283	-100252.6975199197	-0.27461809456822633
1284	-100251.86361646811	-0.18441506692492718
1285	-100251.02971301648	-0.13607568473557713
1286	-100250.19580956483	-0.06008327204669404
1287	-100249.36190611325	-0.02719153031938163
1288	-100248.52800266162	0.030699674948209688
1289	-100247.69409920998	0.047712140669288416
1290	-100246.86019575835	0.08741725446302062
1291	-100246.02629230672	0.0903795816610592
1292	-100245.19238885508	0.1147502366027739
1293	-100244.3584854035	0.1084211074932808
1294	-100243.52458195183	0.12347778100950127
1295	-100242.69067850022	0.11221339454418301
1296	-100241.85677504861	0.1207437665582257
1297	-100241.02287159696	0.10566469951288536
1298	-100240.18896814532	0.11006228678369198
1299	-100239.35506469374	0.09581197522252272
1300	-100238.52116124207	0.10288231956074977
1301	-100237.68725779043	0.09419322029942655
1302	-100236.85335433885	0.10528844374763807
1303	-100236.01945088721	0.09918668844821353
1304	-100235.18554743558	0.11179387173805377
1305	-100234.35164398396	0.10843632995753144
1306	-100233.51774053232	0.12521183825722954
1307	-100232.68383708067	0.12467696369569403
1308	-100231.84993362908	0.141375934435311
1309	-100231.01603017744	0.13657812282645218
1310	-100230.18212672583	0.14836031866377428
1311	-100229.3482232742	0.139289537936537
1312	-100228.51431982256	0.14979494445466912
1313	-100227.68041637093	0.1395280402229358
1314	-100226.84651291934	0.14878090789230042
1315	-100226.01260946768	0.13643342916030432
1316	-100225.17870601604	0.14546760769433026
1317	-100224.34480256445	0.13523061795833816
1318	-100223.51089911279	0.1494441257581808
1319	-100222.6769956612	0.14423114021128197
1320	-100221.84309220957	0.16492390154838216
1321	-100221.00918875793	0.16666293978137922
1322	-100220.17528530631	0.19915658136774755
1323	-100219.34138185468	0.21717417167936157
1324	-100218.50747840304	0.2722931958537588
1325	-100217.6735749514	0.3170893677178198
1326	-100216.83967149981	0.4055000232177348
1327	-100216.00576804818	0.4981754167866314
1328	-100215.17186459659	0.6470243439559199
1329	-100214.33796114492	0.8417669117671502
1330	-100213.50405769332	1.0989502837788985
1331	-100212.67015424168	1.5280426093158284
1332	-100211.83625079006	1.769878864891945
1333	-100211.00234733842	1.8387470260622247
1334	-100210.16844388678	1.3701143344229767
1335	-100209.33454043517	1.112722282761587
1336	-100208.50063698352	0.9071588809295386
1337	-100207.6667335319	0.7469980061644774
1338	-100206.8328300803	0.6409689297223322
1339	-100205.99892662867	0.5296204228916049
1340	-100205.16502317703	0.464334053424455
1341	-100204.33111972542	0.3783733803474779
1342	-100203.49721627377	0.33647229762278263
1343	-100202.66331282217	0.26739993927786554
1344	-100201.82940937053	0.2381072279771531
1345	-100200.99550591888	0.1770883213049833
1346	-100200.16160246728	0.15328591058032312
1347	-100199.32769901564	0.0974047662329005
1348	-100198.49379556402	0.07835828420420742
1349	-100197.65989211241	0.026719332499425208
1350	-100196.82598866078	0.010285645043996608
1351	-100195.99208520915	-0.03908861812004919
1352	-100195.15818175752	-0.052619651581555925
1353	-100194.32427830588	-0.09869493574752457
1354	-100193.49037485427	-0.10791495919875108
1355	-100192.65647140263	-0.15096274432270607
1356	-100191.82256795102	-0.15555936859475278
1357	-100190.9886644994	-0.19494922336443848
1358	-100190.15476104776	-0.19274962022657646
1359	-100189.32085759615	-0.2279997916311946
1360	-100188.4869541445	-0.2196013209414261
1361	-100187.65305069287	-0.2525413942440207
1362	-100186.81914724124	-0.23604421763514874
1363	-100185.98524378963	-0.2657191712734892
1364	-100185.15134033801	-0.23517959323908455
1365	-100184.31743688638	-0.25466558243461695
1366	-100183.48353343476	-0.19892945536117657
1367	-100182.64962998315	-0.19556290521391162
1368	-100181.81572653152	-0.09548257652846151
1369	-100180.98182307987	-0.04882253530693662
1370	-100180.14791962825	0.10475087334841657
1371	-100179.31401617662	0.1899050082950599
1372	-100178.480112725	0.35273456070463033
1373	-100177.64620927336	0.4271474678360614
1374	-100176.81230582173	0.5341551578469724
1375	-100175.97840237012	0.5768346288882904
1376	-100175.14449891848	0.6199780309907276
1377	-100174.31059546687	0.638176538792673
1378	-100173.47669201523	0.6330853748883182
1379	-100172.6427885636	0.6378786359325871
1380	-100171.808885112	0.6068999033625889
1381	-100170.97498166036	0.60397635851646
1382	-100170.1410782087	0.5571034678112897
1383	-100169.30717475712	0.5471509150198127
1384	-100168.47327130547	0.4948311128808096
1385	-100167.63936785384	0.4833977125432867
1386	-100166.80546440222	0.43209676522958146
1387	-100165.97156095061	0.42180397492526644
1388	-100165.13765749898	0.37818428328198733
1389	-100164.30375404735	0.3738579606807376
1390	-100163.4698505957	0.34134387897606233
1391	-100162.63594714408	0.3427679211601885
1392	-100161.80204369249	0.31933666470716987
1393	-100160.96814024085	0.3237883232563095
1394	-100160.13423678922	0.30652512879864086
1395	-100159.30033333758	0.31157987773463114
1396	-100158.46642988596	0.29574986961393485
1397	-100157.63252643432	0.29961958375484365
1398	-100156.79862298272	0.2845754608795685
1399	-100155.96471953107	0.28952625317996794
1400	-100155.13081607943	0.27573298232192417
1401	-100154.29691262783	0.2835290512372031
1402	-100153.4630091762	0.26878203325388794
1403	-100152.62910572457	0.28368253380003206
1404	-100151.79520227294	0.27263319751318826
1405	-100150.9612988213	0.3009411551666837
1406	-100150.1273953697	0.29074825909920815
1407	-100149.29349191808	0.325234314620906
1408	-100148.45958846643	0.310994246527896
1409	-100147.62568501485	0.3483676028184519
1410	-100146.79178156321	0.3322646480377317
1411	-100145.95787811154	0.367011647738347
1412	-100145.12397465995	0.34508427467495567
1413	-100144.2900712083	0.3715872555559773
1414	-100143.45616775668	0.3471599162868388
1415	-100142.62226430504	0.36876246363710974
1416	-100141.78836085343	0.3456456016049927
1417	-100140.9544574018	0.3637130826812507
1418	-100140.12055395021	0.34340939973239115
1419	-100139.28665049856	0.3591096691761652
1420	-100138.45274704695	0.34428690807719453
1421	-100137.6188435953	0.35779622639866254
1422	-100136.78494014367	0.3472249098326612
1423	-100135.95103669203	0.3540589763433548
1424	-100135.1171332404	0.34393063143930264
1425	-100134.28322978881	0.3405311415955017
1426	-100133.44932633717	0.32992804971416473
1427	-100132.61542288559	0.3141405062307818
1428	-100131.78151943392	0.30101454156196156
1429	-100130.94761598232	0.27273304503789353
1430	-100130.11371253069	0.258214768198985
1431	-100129.27980907906	0.22252528751025327
1432	-100128.44590562742	0.2114670243605099
1433	-100127.61200217578	0.17572269907934118
1434	-100126.77809872416	0.1715617500439027
1435	-100125.94419527252	0.13970074241812788
1436	-100125.11029182094	0.14308803494211222
1437	-100124.27638836928	0.1172873378316283
1438	-100123.44248491767	0.1287073227309729
1439	-100122.60858146606	0.10983373416528952
1440	-100121.7746780144	0.12732472818131682
1441	-100120.9407745628	0.11269427848767102
1442	-100120.10687111117	0.13332209332194986
1443	-100119.2729676595	0.12160669475727352
1444	-100118.43906420787	0.1437974272221041
1445	-100117.60516075628	0.13320725907371464
1446	-100116.77125730464	0.1536707505875462
1447	-100115.93735385305	0.1414025072338309
1448	-100115.10345040141	0.15887467891091842
1449	-100114.26954694977	0.1462546569412861
1450	-100113.43564349815	0.16327529547338904
1451	-100112.60174004652	0.15190023430261562
1452	-100111.76783659488	0.1695460572965498
1453	-100110.93393314329	0.15971316812648634
1454	-100110.10002969165	0.17882032323421565
1455	-100109.26612624	0.171205033651085
1456	-100108.4322227884	0.19085046469133773
1457	-100107.59831933677	0.1828687293395272
1458	-100106.76441588512	0.20049941161385754
1459	-100105.9305124335	0.19099988410782676
1460	-100105.0966089819	0.2069163454018013
1461	-100104.26270553023	0.19715913199544047
1462	-100103.42880207863	0.2119268964535549
1463	-100102.59489862701	0.20213513925556664
1464	-100101.76099517537	0.21667923249635576
1465	-100100.92709172374	0.20845237177674503
1466	-100100.09318827215	0.22497094373095936
1467	-100099.2592848205	0.2188721397311216
1468	-100098.42538136888	0.2368539660885011
1469	-100097.59147791725	0.2314956373930596
1470	-100096.75757446562	0.250511396273189
1471	-100095.92367101401	0.24556786823358626
1472	-100095.08976756236	0.26643163476428544
1473	-100094.25586411075	0.26157710242763516
1474	-100093.4219606591	0.28378040942797444
1475	-100092.58805720748	0.27785922393487616
1476	-100091.75415375584	0.30107912808188253
1477	-100090.92025030423	0.29365522278441414
1478	-100090.08634685262	0.31713466708285143
1479	-100089.25244340098	0.3059354749475103
1480	-100088.41853994937	0.327184341632663
1481	-100087.58463649773	0.3097344388315628
1482	-100086.75073304611	0.3264016416477021
1483	-100085.91682959447	0.29974136374687543
1484	-100085.08292614284	0.3083974631356334
1485	-100084.2490226912	0.26920435895087164
1486	-100083.41511923961	0.2679220988667943
1487	-100082.58121578797	0.21627822067908256
1488	-100081.74731233633	0.20706738343114364
1489	-100080.91340888472	0.14459968904221282
1490	-100080.07950543308	0.12905665209345352
1491	-100079.24560198147	0.055519569690433666
1492	-100078.41169852985	0.03465129506025998
1493	-100077.57779507822	-0.04891170889376058
1494	-100076.74389162658	-0.07087180473948144
1495	-100075.90998817496	-0.15753541296954732
1496	-100075.07608472332	-0.17084521650165005
1497	-100074.24218127172	-0.2455837593444126
1498	-100073.40827782008	-0.23246764792456764
1499	-100072.57437436846	-0.2740697258461242
1500	-100071.74047091683	-0.22245446309987224
1501	-100070.9065674652	-0.22612953768827235
1502	-100070.0726640136	-0.14730668270198394
1503	-100069.23876056193	-0.13127112246237874
1504	-100068.40485711032	-0.046787650455438964
1505	-100067.5709536587	-0.03016165205140509
1506	-100066.73705020707	0.04362625615646356
1507	-100065.90314675545	0.047853289574873
1508	-100065.06924330385	0.10156326511587553
1509	-100064.23533985218	0.0906996694618012
1510	-100063.40143640057	0.12610663993960416
1511	-100062.56753294895	0.10315542370275521
1512	-100061.7336294973	0.12132599983109052
1513	-100060.89972604568	0.08442301232294347
1514	-100060.06582259404	0.0847061339449862
1515	-100059.23191914245	0.035573213564473384
1516	-100058.39801569081	0.021384509200730626
1517	-100057.5641122392	-0.038802388073596795
1518	-100056.73020878756	-0.0679666746629349
1519	-100055.89630533592	-0.14140708081048442
1520	-100055.06240188432	-0.1846515250297696
1521	-100054.22849843267	-0.26767483629548794
1522	-100053.39459498106	-0.3163939831971248
1523	-100052.56069152943	-0.4005386992104061
1524	-100051.72678807781	-0.44179522288332557
1525	-100050.89288462617	-0.5111937428741686
1526	-100050.05898117457	-0.5188872403481231
1527	-100049.2250777229	-0.5489537524802784
1528	-100048.3911742713	-0.5036399433503521
1529	-100047.55727081969	-0.4893509461065734
1530	-100046.72336736803	-0.4001350797732113
1531	-100045.8894639164	-0.3560934067791789
1532	-100045.05556046478	-0.2397575508662316
1533	-100044.22165701314	-0.17728454388722936
1534	-100043.38775356152	-0.039157075188648305
1535	-100042.55385010992	0.0394916574189601
1536	-100041.71994665828	0.20060624816287745
1537	-100040.88604320664	0.2944127497094601
1538	-100040.05213975503	0.4806850260536956
1539	-100039.2182363034	0.5825333900282076
1540	-100038.38433285178	0.7869522946234719
1541	-100037.55042940016	0.8739536162522356
1542	-100036.71652594852	1.0571065229101864
1543	-100035.88262249688	1.0725086510461423
1544	-100035.04871904527	1.1314253514795285
1545	-100034.21481559363	1.0471865129151057
1546	-100033.380912142	0.9896093801098395
1547	-100032.5470086904	0.8854726354884767
1548	-100031.71310523876	0.8000340748903695
1549	-100030.87920178713	0.7091109595163928
1550	-100030.04529833552	0.6240051544810036
1551	-100029.21139488387	0.5485022093422628
1552	-100028.37749143229	0.4729953040707892
1553	-100027.54358798065	0.4126352232315513
1554	-100026.70968452898	0.3473663865312036
1555	-100025.87578107738	0.2982487138809895
1556	-100025.04187762576	0.23998693073328384
1557	-100024.20797417412	0.20007209130614584
1558	-100023.3740707225	0.14836888341995727
1559	-100022.54016727088	0.11838597054254432
1560	-100021.70626381924	0.07359735884052102
1561	-100020.87236036766	0.054733455369007165
1562	-100020.038456916	0.015718981138513635
1563	-100019.20455346437	0.009515041631865059
1564	-100018.37065001273	-0.02117629278202834
1565	-100017.53674656113	-0.005151309437893215
1566	-100016.70284310947	-0.01612629733194947
1567	-100015.86893965788	0.04114836122321689
1568	-100015.03503620623	0.06540887501168796
1569	-100014.20113275464	0.1743904283398219
1570	-100013.36722930301	0.22802466918155934
1571	-100012.53332585137	0.3671258105071191
1572	-100011.69942239975	0.4183389254303611
1573	-100010.8655189481	0.54098881639014
1574	-100010.03161549648	0.5480402908249158
1575	-100009.19771204483	0.607613338311754
1576	-100008.36380859325	0.5668208945100539
1577	-100007.52990514161	0.5713531737160585
1578	-100006.69600168998	0.5154851467576452
1579	-100005.86209823836	0.4992552274543013
1580	-100005.02819478672	0.4516201227412154
1581	-100004.1942913351	0.43639886044233617
1582	-100003.36038788348	0.40247952903534173
1583	-100002.52648443186	0.3936143111795181
1584	-100001.69258098022	0.3703085580077094
1585	-100000.85867752864	0.3671678686022457
1586	-100000.02477407696	0.35146234313567526
1587	-99999.19087062529	0.353150555674225
1588	-99998.35696717374	0.34181753110696983
1589	-99997.52306372207	0.34647952150870903
1590	-99996.68916027049	0.3375516121797801
1591	-99995.85525681885	0.34511677389826173
1592	-99995.02135336722	0.33749785607458793
1593	-99994.18744991558	0.34621039152657807
1594	-99993.35354646397	0.3367167739889542
1595	-99992.51964301232	0.34359392626548574
1596	-99991.68573956072	0.3291317628024276
1597	-99990.85183610908	0.32858132323804523
1598	-99990.01793265744	0.29873549433796975
1599	-99989.18402920582	0.26349061864252815
1600	-99988.3501257542	0.1790216228532968
1601	-99987.51622230258	0.03724584526431113
1602	-99986.68231885094	-0.1597156002451815
1603	-99985.84841539933	-0.414347373695896
1604	-99985.01451194768	-0.4375272409999282
1605	-99984.18060849606	-0.3607260800257203
1606	-99983.34670504447	-0.12948894053098015
1607	-99982.5128015928	-0.04340068726952458
1608	-99981.6788981412	0.12921287223833014
1609	-99980.84499468956	0.16921810076854732
1610	-99980.01109123793	0.28944258078092144
1611	-99979.1771877863	0.2940748013666947
1612	-99978.34328433468	0.3625363246878002
1613	-99977.50938088304	0.3356553697680839
1614	-99976.67547743145	0.35821632138134285
1615	-99975.84157397978	0.31268842264041447
1616	-99975.00767052818	0.3093832910360573
1617	-99974.17376707656	0.2612114151277863
1618	-99973.33986362492	0.24913577626387856
1619	-99972.50596017332	0.2040655158440405
1620	-99971.67205672164	0.19096964660116159
1621	-99970.83815327004	0.15115748339356774
1622	-99970.00424981842	0.14100834802588272
1623	-99969.17034636682	0.10743356118752909
1624	-99968.33644291517	0.10203974685552236
1625	-99967.50253946353	0.07703467799475108
1626	-99966.66863601189	0.08323321680284308
1627	-99965.8347325603	0.07549308859245618
1628	-99965.00082910867	0.10121432825954518
1629	-99964.16692565703	0.11404471072924816
1630	-99963.33302220544	0.15996603634014264
1631	-99962.49911875377	0.19433533922412358
1632	-99961.66521530217	0.2630967920062668
1633	-99960.8313118505	0.3280815296810011
1634	-99959.99740839891	0.4196663005188069
1635	-99959.16350494728	0.5109536113135046
1636	-99958.32960149564	0.5196742362711859
1637	-99957.49569804402	0.4677088488593811
1638	-99956.66179459241	0.17547352623872312
1639	-99955.8278911408	-0.09417725336684014
1640	-99954.99398768916	-0.4721191543608733
1641	-99954.16008423753	-0.8221541844038118
1642	-99953.32618078588	-1.2212431507392
1643	-99952.49227733426	-1.6750939133975802
1644	-99951.65837388263	-1.96042621489097
1645	-99950.82447043102	-1.8320843275448273
1646	-99949.9905669794	-1.5700881418808494
1647	-99949.15666352774	-1.3025741064602487
1648	-99948.32276007615	-1.1571033657668748
1649	-99947.4888566245	-0.9860179992020922
1650	-99946.65495317287	-0.9034060372727039
1651	-99945.82104972129	-0.7832224193867654
1652	-99944.98714626963	-0.7342451865955909
1653	-99944.15324281799	-0.6428180162719314
1654	-99943.31933936638	-0.6124784973119601
1655	-99942.48543591474	-0.5327954938419379
1656	-99941.65153246312	-0.5084679592914195
1657	-99940.81762901152	-0.4277474553576909
1658	-99939.98372555987	-0.40038082377673273
1659	-99939.14982210824	-0.3084934545629769
1660	-99938.31591865663	-0.2709497652951076
1661	-99937.482015205	-0.16096089794994264
1662	-99936.64811175338	-0.11054499017550115
1663	-99935.81420830176	0.020900639774203006
1664	-99934.98030485013	0.08455846086256939
1665	-99934.14640139848	0.24129867224250226
1666	-99933.31249794686	0.3176511422664592
1667	-99932.47859449526	0.501351538901283
1668	-99931.64469104359	0.580844320094188
1669	-99930.810787592	0.7900101898084608
1670	-99929.97688414036	0.8612649227357719
1671	-99929.14298068873	1.1009208458564608
1672	-99928.3090772371	1.1517792567782401
1673	-99927.47517378547	1.41582345599153
1674	-99926.64127033383	1.405861234766688
1675	-99925.8073668822	1.657093245364972
1676	-99924.97346343058	1.5340542671668205
1677	-99924.13955997898	1.7179294782422387
1678	-99923.30565652736	1.4573995310086727
1679	-99922.4717530757	1.4989730460890989
1680	-99921.63784962408	1.1627220715829238
1681	-99920.80394617248	1.1065277679223244
1682	-99919.97004272084	0.8378139608295014
1683	-99919.13613926922	0.7935076525437962
1684	-99918.3022358176	0.6117896813171009
1685	-99917.46833236596	0.5930677258040933
1686	-99916.63442891432	0.4716156780965125
1687	-99915.80052546272	0.475170687575346
1688	-99914.96662201108	0.39658205582721595
1689	-99914.13271855947	0.4115934358502301
1690	-99913.29881510785	0.3534262445858994
1691	-99912.46491165624	0.36808777166343154
1692	-99911.63100820457	0.32092397737139183
1693	-99910.79710475297	0.33532914283021364
1694	-99909.9632013013	0.2966197239986378
1695	-99909.12929784966	0.3095511856411397
1696	-99908.29539439808	0.27471261600199853
1697	-99907.46149094643	0.2862457661544624
1698	-99906.62758749485	0.2568912480558069
1699	-99905.79368404321	0.27173612273451386
1700	-99904.9597805916	0.2496778131065293
1701	-99904.12587713996	0.2690086186496832
1702	-99903.29197368832	0.2530021414906678
1703	-99902.45807023668	0.27714414662562725
1704	-99901.62416678508	0.26764915612202655
1705	-99900.79026333343	0.2980387683382259
1706	-99899.95635988179	0.29468163800963226
1707	-99899.12245643021	0.3310288750619612
1708	-99898.28855297856	0.33219933816999103
1709	-99897.45464952693	0.37436840881289163
1710	-99896.62074607529	0.3796765193957258
1711	-99895.78684262367	0.4281209073969011
1712	-99894.95293917203	0.43605496135518873
1713	-99894.11903572048	0.4886460213568856
1714	-99893.2851322688	0.4958060234521327
1715	-99892.45122881718	0.5508091821090106
1716	-99891.61732536557	0.5550043115241443
1717	-99890.78342191392	0.6078869806726171
1718	-99889.94951846232	0.6010695826228991
1719	-99889.11561501067	0.6402246016434612
1720	-99888.28171155904	0.6145182074599849
1721	-99887.44780810738	0.6302601302477964
1722	-99886.6139046558	0.5809133606590111
1723	-99885.78000120418	0.5613795056644442
1724	-99884.94609775256	0.4845233730165492
1725	-99884.11219430093	0.4289352738002048
1726	-99883.27829084928	0.33687848292889144
1727	-99882.44438739767	0.26146822408458315
1728	-99881.61048394606	0.17120371265951964
1729	-99880.77658049439	0.0986793968093381
1730	-99879.9426770428	0.0297334144904843
1731	-99879.10877359117	-0.022616900111658338
1732	-99878.27487013952	-0.06613493353831801
1733	-99877.44096668791	-0.09973053154816719
1734	-99876.60706323628	-0.12260974874241402
1735	-99875.77315978464	-0.14150709440272088
1736	-99874.93925633305	-0.14941558430403853
1737	-99874.1053528814	-0.16044656649690162
1738	-99873.27144942978	-0.1607055136122906
1739	-99872.43754597814	-0.1675242572371834
1740	-99871.60364252652	-0.16126363437266766
1741	-99870.76973907488	-0.16259704486002674
1742	-99869.93583562328	-0.14972628527950652
1743	-99869.10193217164	-0.14728203153592384
1744	-99868.26802872	-0.13146823948889197
1745	-99867.4341252684	-0.12845636647427108
1746	-99866.60022181677	-0.11238853531302861
1747	-99865.76631836512	-0.11000611945882112
1748	-99864.93241491352	-0.09466254374623666
1749	-99864.0985114619	-0.09342135609925839
1750	-99863.26460801023	-0.07918397139146988
1751	-99862.43070455865	-0.07831999109825714
1752	-99861.596801107	-0.06311911524614419
1753	-99860.76289765537	-0.05977493708811187
1754	-99859.92899420374	-0.042622501445454396
1755	-99859.09509075213	-0.0366114628902859
1756	-99858.2611873005	-0.01821293208515848
1757	-99857.42728384888	-0.00923344373376387
1758	-99856.59338039724	0.011054403689687289
1759	-99855.75947694562	0.024652066548888022
1760	-99854.92557349401	0.045644136237309695
1761	-99854.09167004238	0.06270663784553965
1762	-99853.25776659074	0.081471221292135
1763	-99852.4238631391	0.10223189415887632
1764	-99851.58995968748	0.11802342847066832
1765	-99850.75605623584	0.14212455628063106
1766	-99849.92215278425	0.15031831116637726
1767	-99849.08824933262	0.17391139192951424
1768	-99848.254345881	0.1715115784594024
1769	-99847.42044242936	0.19551150332168835
1770	-99846.58653897773	0.18510943454572995
1771	-99845.75263552609	0.21127124787896792
1772	-99844.91873207447	0.19456930533513317
1773	-99844.08482862286	0.22088641740210926
1774	-99843.25092517119	0.19810816268180123
1775	-99842.41702171961	0.225518051586225
1776	-99841.58311826797	0.1996519552540133
1777	-99840.74921481634	0.2278401127742132
1778	-99839.91531136473	0.1984070012194469
1779	-99839.08140791312	0.22594227300442254
1780	-99838.24750446147	0.19597184149110464
1781	-99837.41360100986	0.2260615422434592
1782	-99836.57969755822	0.19794118739002586
1783	-99835.74579410658	0.2285130814329242
1784	-99834.91189065496	0.2006646035362293
1785	-99834.07798720332	0.22442488343550593
1786	-99833.24408375172	0.1938825286198313
1787	-99832.41018030008	0.19566148956362586
1788	-99831.57627684847	0.14710649263920936
1789	-99830.74237339686	0.0994781646314623
1790	-99829.90846994522	0.023779204597411473
1791	-99829.07456649357	-0.06614397361526725
1792	-99828.24066304196	-0.15621383043197562
1793	-99827.40675959032	-0.2725498986479746
1794	-99826.5728561387	-0.3673823798880412
1795	-99825.73895268708	-0.4910214561498131
1796	-99824.90504923544	-0.5694317144368717
1797	-99824.07114578383	-0.6924049729716616
1798	-99823.23724233216	-0.7560984280445041
1799	-99822.40333888057	-0.905962376002268
1800	-99821.56943542894	-0.9727639793702956
1801	-99820.73553197735	-1.2075159966382707
1802	-99819.90162852571	-1.2444369219740004
1803	-99819.06772507406	-1.2862741446696755
1804	-99818.23382162245	-0.7561844844163379
1805	-99817.39991817082	-0.3795614431793535
1806	-99816.5660147192	0.16595949626042278
1807	-99815.73211126756	0.4888449507924065
1808	-99814.89820781592	1.0944805936202433
1809	-99814.06430436429	1.2879546608982373
1810	-99813.23040091268	1.5999001872118426
1811	-99812.39649746103	1.4293927032371665
1812	-99811.56259400945	1.2669065596284423
1813	-99810.7286905578	1.1649218319573929
1814	-99809.89478710617	1.0188253149077575
1815	-99809.06088365456	0.9712757150509934
1816	-99808.2269802029	0.8617668778981556
1817	-99807.3930767513	0.836135324798555
1818	-99806.55917329968	0.7471062634756058
1819	-99805.72526984804	0.7314400585546528
1820	-99804.8913663964	0.6535340418105363
1821	-99804.05746294478	0.6423383779198794
1822	-99803.22355949318	0.5688736732373632
1823	-99802.38965604155	0.5607929640637508
1824	-99801.55575258992	0.492833105503796
1825	-99800.72184913828	0.4896798731745944
1826	-99799.88794568666	0.42657652668771845
1827	-99799.05404223505	0.4256201634305681
1828	-99798.22013878338	0.3656664059606913
1829	-99797.38623533178	0.36457000073727136
1830	-99796.55233188016	0.30790166324204327
1831	-99795.71842842852	0.3053515461889699
1832	-99794.88452497691	0.2512505963410587
1833	-99794.05062152527	0.24826609386282494
1834	-99793.21671807363	0.19844375149642265
1835	-99792.38281462202	0.1969078288882848
1836	-99791.5489111704	0.1510241949678896
1837	-99790.71500771877	0.15004810789372294
1838	-99789.88110426713	0.10626649332937528
1839	-99789.04720081553	0.10553318700803188
1840	-99788.21329736387	0.06253072530319509
1841	-99787.37939391227	0.0597268907364548
1842	-99786.54549046066	0.013941544736417424
1843	-99785.71158700902	0.005955365502958597
1844	-99784.87768355738	-0.04421592567561913
1845	-99784.04378010574	-0.0575236463375776
1846	-99783.2098766541	-0.11162383837207605
1847	-99782.37597320252	-0.1304536281366159
1848	-99781.54206975088	-0.18813992372907443
1849	-99780.70816629924	-0.21147082166481604
1850	-99779.87426284766	-0.2694253087880181
1851	-99779.04035939598	-0.2936004116723581
1852	-99778.20645594437	-0.3481245756672415
1853	-99777.37255249273	-0.37223239682948
1854	-99776.53864904112	-0.42378116551757966
1855	-99775.70474558948	-0.4472719285709875
1856	-99774.8708421379	-0.4952362201505968
1857	-99774.03693868623	-0.5179633370742842
1858	-99773.20303523463	-0.5669633214502988
1859	-99772.36913178301	-0.594353729596756
1860	-99771.53522833137	-0.6482240230428113
1861	-99770.70132487974	-0.6805599946473312
1862	-99769.8674214281	-0.7380508901674828
1863	-99769.03351797648	-0.7719604167841636
1864	-99768.19961452483	-0.832664128491146
1865	-99767.36571107326	-0.8614452782675338
1866	-99766.53180762162	-0.9094765995364762
1867	-99765.69790417	-0.9010037337188684
1868	-99764.86400071836	-0.9073147722125264
1869	-99764.03009726673	-0.8458803417046085
1870	-99763.19619381509	-0.8126803847641025
1871	-99762.36229036345	-0.7184899811584688
1872	-99761.52838691184	-0.6697771880541156
1873	-99760.69448346019	-0.5760316720094496
1874	-99759.8605800086	-0.5382235955311693
1875	-99759.02667655695	-0.4604713785608626
1876	-99758.19277310537	-0.43439386931679025
1877	-99757.35886965375	-0.3637533587114509
1878	-99756.52496620212	-0.33989098284908487
1879	-99755.69106275048	-0.2666029347583899
1880	-99754.85715929884	-0.2362335121281424
1881	-99754.0232558472	-0.14887488473330754
1882	-99753.18935239558	-0.10372569678726787
1883	-99752.35544894398	0.0017217275592881344
1884	-99751.52154549233	0.05638750502164434
1885	-99750.6876420407	0.1719551400116829
1886	-99749.85373858908	0.22425113082511405
1887	-99749.01983513744	0.3343162063043892
1888	-99748.18593168585	0.36509404904602555
1889	-99747.35202823422	0.4507712067798349
1890	-99746.51812478258	0.4545006953829065
1891	-99745.68422133096	0.5137548073849906
1892	-99744.85031787932	0.4942507618724097
1893	-99744.01641442765	0.5298831320680777
1894	-99743.18251097607	0.4975902520638813
1895	-99742.34860752446	0.5225851399480635
1896	-99741.51470407279	0.4873062436587722
1897	-99740.6808006212	0.5076442597307574
1898	-99739.84689716961	0.4705720610771903
1899	-99739.01299371794	0.4904711804435299
1900	-99738.17909026633	0.4549017776237466
1901	-99737.34518681468	0.4776777144936398
1902	-99736.51128336304	0.4378955660743331
1903	-99735.67737991145	0.4572777438457706
1904	-99734.8434764598	0.4064956442358403
1905	-99734.00957300818	0.4214706327351568
1906	-99733.17566955654	0.35582210150457644
1907	-99732.34176610492	0.36078125965787844
1908	-99731.5078626533	0.27124355601928996
1909	-99730.67395920165	0.25687592560621075
1910	-99729.84005575004	0.14666648728674536
1911	-99729.00615229843	0.11943232538242643
1912	-99728.17224884678	0.008079712165604918
1913	-99727.33834539518	-0.017323244882709362
1914	-99726.50444194353	-0.10995060453925332
1915	-99725.67053849192	-0.12251035992735715
1916	-99724.83663504028	-0.18825975574311815
1917	-99724.00273158867	-0.1867429132784333
1918	-99723.16882813703	-0.2310992571390428
1919	-99722.33492468545	-0.22144253130497807
1920	-99721.5010212338	-0.25185930571881165
1921	-99720.66711778217	-0.2362376552820355
1922	-99719.83321433056	-0.25632621950681606
1923	-99718.9993108789	-0.23859969567481185
1924	-99718.16540742728	-0.25491042030080213
1925	-99717.33150397564	-0.238333866215677
1926	-99716.49760052405	-0.2539160495165437
1927	-99715.6636970724	-0.2389704169362803
1928	-99714.82979362078	-0.2571149287279513
1929	-99713.99589016916	-0.2482018614887087
1930	-99713.1619867175	-0.2736567820564853
1931	-99712.3280832659	-0.27085027314546245
1932	-99711.49417981428	-0.30260988952948004
1933	-99710.66027636261	-0.304749283519449
1934	-99709.82637291102	-0.346174392047706
1935	-99708.9924694594	-0.3551628836832206
1936	-99708.1585660078	-0.4064085564940916
1937	-99707.32466255616	-0.4106909857446381
1938	-99706.49075910453	-0.4578990379727329
1939	-99705.65685565287	-0.43597940810107194
1940	-99704.82295220128	-0.4503484603048877
1941	-99703.98904874963	-0.37122811059716165
1942	-99703.155145298	-0.3393197439966614
1943	-99702.32124184641	-0.2316691759044629
1944	-99701.48733839474	-0.19179783967992328
1945	-99700.65343494313	-0.08903351648517377
1946	-99699.81953149152	-0.057370929775121135
1947	-99698.98562803987	0.028737844531374287
1948	-99698.15172458824	0.04681096537847812
1949	-99697.31782113666	0.11935200410614423
1950	-99696.48391768498	0.13098620502911082
1951	-99695.65001423338	0.19588412060665328
1952	-99694.81611078174	0.20265801421713647
1953	-99693.98220733012	0.2548139228725795
1954	-99693.14830387845	0.2513100452540241
1955	-99692.31440042687	0.2786629433153636
1956	-99691.48049697523	0.2595368811675676
1957	-99690.64659352365	0.26538153982011337
1958	-99689.812690072	0.24485865141969834
1959	-99688.97878662036	0.24562093555499445
1960	-99688.14488316874	0.2301337808501766
1961	-99687.3109797171	0.2329156916381638
1962	-99686.47707626547	0.2252843455071755
1963	-99685.64317281384	0.23440242250310356
1964	-99684.80926936225	0.2347432811392554
1965	-99683.97536591059	0.2472625043359577
1966	-99683.14146245901	0.2514770466934708
1967	-99682.30755900736	0.2628364346185817
1968	-99681.4736555557	0.2694934683170043
1969	-99680.6397521041	0.2722953150444958
1970	-99679.80584865248	0.2761174785733782
1971	-99678.97194520084	0.2607299812173318
1972	-99678.13804174922	0.2647254182121157
1973	-99677.30413829758	0.246165437329824
1974	-99676.47023484598	0.2598153971342435
1975	-99675.63633139433	0.2483956097620012
1976	-99674.80242794272	0.27044208737667064
1977	-99673.96852449108	0.2683939520709771
1978	-99673.13462103947	0.29679314794105377
1979	-99672.30071758783	0.3021331635852876
1980	-99671.46681413619	0.33431527351120965
1981	-99670.63291068457	0.3429980479117596
1982	-99669.79900723297	0.37790312982742463
1983	-99668.9651037813	0.38838077266839455
1984	-99668.1312003297	0.42514572431582515
1985	-99667.29729687808	0.4295667323911575
1986	-99666.46339342643	0.4568451136219512
1987	-99665.62948997485	0.43628989109606875
1988	-99664.7955865232	0.4379426503262992
1989	-99663.96168307158	0.38403748622713924
1990	-99663.12777961996	0.3611654592615027
1991	-99662.29387616832	0.29393593852108385
1992	-99661.45997271668	0.27452006643428567
1993	-99660.62606926504	0.2257834679368229
1994	-99659.79216581344	0.22422465451578766
1995	-99658.95826236179	0.1942917914723815
1996	-99658.1243589102	0.2053059512742503
1997	-99657.29045545857	0.18870703233817124
1998	-99656.45655200696	0.20876811406732945
[truncated: 243,761 more rows]
