# Supplementary material for: Sub-optical-cycle light-matter energy transfer in molecular vibrational spectroscopy
Source: Nat Commun. 2022 Oct 6;13:5897. doi: 10.1038/s41467-022-33477-5 (PMC9537163; doi:10.1038/s41467-022-33477-5)
Supplement: Supplementary file 3 — Source Data [file 41467_2022_33477_MOESM3_ESM.zip › fig3c_1.csv]

	Time (fs)	Experiment	Error_lower	Error_upper	Model (experimental parameters)	Model (ab initio parameters)	Final absorbed	Maximum absorbed
0	-20000.16276174122	0.0	0.0	0.0
1	-20000.0	-7.469608734335526e-22	-2.8830978380278823e-21	1.3891760911607769e-21
2	-19999.83723825877	-1.4946471992443674e-21	-5.766641401302376e-21	2.7773470028136417e-21
3	-19999.674476517543	-2.24292448571301e-21	-8.650476784051824e-21	4.164627812625803e-21
4	-19999.51171477632	-2.991652191618685e-21	-1.153444930600549e-20	5.55114492276812e-21
5	-19999.3489530351	-3.740704029858212e-21	-1.4418416397771523e-20	6.937008338055101e-21
6	-19999.186191293873	-4.48994741552627e-21	-1.7302236044638606e-20	8.322341213586067e-21
7	-19999.023429552642	-5.23926445895627e-21	-2.0185778170948892e-20	9.707249253036352e-21
8	-19998.86066781142	-5.988531841336755e-21	-2.3068913784373158e-20	1.1091850101699646e-20
9	-19998.697906070203	-6.7376403662124105e-21	-2.5951524130138114e-20	1.2476243397713295e-20
10	-19998.53514432897	-7.486475404858993e-21	-2.883349434726952e-20	1.3860543537551533e-20
11	-19998.372382587746	-8.234938353431905e-21	-3.171472097601789e-20	1.5244844269154075e-20
12	-19998.209620846523	-8.982926013457188e-21	-3.4595105710655605e-20	1.6629253683741233e-20
13	-19998.046859105292	-9.730349712533543e-21	-3.747455868072497e-20	1.801385925565788e-20
14	-19997.884097364073	-1.0477117068931963e-20	-4.0352995018729383e-20	1.9398760880865454e-20
15	-19997.721335622842	-1.1223150596248242e-20	-4.323033953786342e-20	2.0784038345366933e-20
16	-19997.558573881623	-1.1968368712480946e-20	-4.6106523561206164e-20	2.216978613624427e-20
17	-19997.3958121404	-1.2712705468922082e-20	-4.8981486384245266e-20	2.35560754464011e-20
18	-19997.23305039917	-1.3456091983183527e-20	-5.18551762858009e-20	2.494299231943385e-20
19	-19997.070288657946	-1.419847314900412e-20	-5.472754791745573e-20	2.6330601619447497e-20
20	-19996.90752691672	-1.4939792175398566e-20	-5.759856567659469e-20	2.7718981325797553e-20
21	-19996.744765175496	-1.5680006716811186e-20	-6.04681983254542e-20	2.910818489183183e-20
22	-19996.58200343427	-1.6419071791835746e-20	-6.333642524962987e-20	3.049828166595839e-20
23	-19996.41924169305	-1.7156957632499712e-20	-6.620323357074759e-20	3.1889318305748154e-20
24	-19996.25647995182	-1.7893631550258365e-20	-6.906861897795322e-20	3.328135587743649e-20
25	-19996.093718210595	-1.862907469263357e-20	-7.193258027748646e-20	3.467443089221932e-20
26	-19995.930956469372	-1.9363267390832346e-20	-7.479512923845802e-20	3.606859445679333e-20
27	-19995.768194728145	-2.0096203264593463e-20	-7.765628136499578e-20	3.7463874835808846e-20
28	-19995.60543298692	-2.0827874761788028e-20	-8.051606259549394e-20	3.8860313071917884e-20
29	-19995.44267124569	-2.1558286689580478e-20	-8.33745002417677e-20	4.0257926862606744e-20
30	-19995.279909504472	-2.228744251800073e-20	-8.623163472136772e-20	4.1656749685366255e-20
31	-19995.117147763245	-2.3015359278113455e-20	-8.908750885601544e-20	4.305679029978854e-20
32	-19994.954386022015	-2.3742052827249193e-20	-9.194217707234793e-20	4.4458071417849536e-20
33	-19994.791624280795	-2.4467550554389116e-20	-9.479569432496653e-20	4.58605932161883e-20
34	-19994.628862539565	-2.5191878771353186e-20	-9.764812740707451e-20	4.726436986436813e-20
35	-19994.46610079834	-2.5915074180147103e-20	-1.0049954029083868e-19	4.8669391930544476e-20
36	-19994.30333905712	-2.6637173651851044e-20	-1.0335001204201857e-19	5.0075664738316475e-20
37	-19994.140577315888	-2.735822496930819e-20	-1.0619961998339044e-19	5.148317004477406e-20
38	-19993.977815574664	-2.807827499241318e-20	-1.0904845336804106e-19	5.2891903383214707e-20
39	-19993.815053833445	-2.8797379582726384e-20	-1.118965978756014e-19	5.430183871014864e-20
40	-19993.65229209222	-2.951559434839328e-20	-1.1474415239951495e-19	5.571296370272839e-20
41	-19993.489530351	-3.0232983456453497e-20	-1.1759121120851402e-19	5.712524429560704e-20
42	-19993.326768609764	-3.094961042693908e-20	-1.204378809188566e-19	5.853866006497845e-20
43	-19993.164006868545	-3.166554673528086e-20	-1.232842632870851e-19	5.995316981652338e-20
44	-19993.00124512732	-3.238086356053552e-20	-1.2613047176840297e-19	6.136874464733194e-20
45	-19992.838483386095	-3.309563865281242e-20	-1.289766133638292e-19	6.278533605820435e-20
46	-19992.675721644868	-3.380994877915287e-20	-1.3182280641406615e-19	6.420290885576041e-20
47	-19992.51295990364	-3.4523877816931405e-20	-1.3466916366764383e-19	6.562140803378101e-20
48	-19992.350198162414	-3.523750871941803e-20	-1.3751580881599075e-19	6.70407913771547e-20
49	-19992.18743642119	-3.595092821495206e-20	-1.4036285559455874e-19	6.846099916465463e-20
50	-19992.024674679968	-3.6664223102493e-20	-1.4321042925232844e-19	6.988198304734242e-20
51	-19991.861912938744	-3.73774840188796e-20	-1.460586466166164e-19	7.130367857885721e-20
52	-19991.699151197514	-3.809080040198617e-20	-1.4890763319399497e-19	7.272603239002262e-20
53	-19991.53638945629	-3.880426439249799e-20	-1.5175750464384752e-19	7.414897585885155e-20
54	-19991.373627715067	-3.9517968215757706e-20	-1.5460838665401795e-19	7.557245022250255e-20
55	-19991.210865973844	-4.023200561247706e-20	-1.5746039507837474e-19	7.699638385342063e-20
56	-19991.048104232614	-4.0946469229720864e-20	-1.6031365329229948e-19	7.842071483285775e-20
57	-19990.885342491394	-4.166145216597005e-20	-1.6316827235835946e-19	7.984536802641938e-20
58	-19990.722580750167	-4.237704650847003e-20	-1.6602437246930474e-19	8.127027945236467e-20
59	-19990.559819008944	-4.3093344172659383e-20	-1.6888206137029723e-19	8.269537302497847e-20
60	-19990.397057267717	-4.38104364623468e-20	-1.7174145430401654e-19	8.412058137932293e-20
61	-19990.234295526487	-4.4528412823296396e-20	-1.7460265383041128e-19	8.554582818381848e-20
62	-19990.071533785263	-4.5247360990741225e-20	-1.7746576737432147e-19	8.697104539283901e-20
63	-19989.908772044037	-4.5967367130707135e-20	-1.8033089028045802e-19	8.839615601904375e-20
64	-19989.746010302813	-4.668851652058432e-20	-1.8319812404648623e-19	8.982109100531759e-20
65	-19989.583248561594	-4.741089069345879e-20	-1.860675551194278e-19	9.124577373251024e-20
66	-19989.420486820363	-4.8134568433708913e-20	-1.889392734161769e-19	9.267013654875907e-20
67	-19989.25772507914	-4.8859625243615854e-20	-1.9181335685724576e-19	9.409410637001404e-20
68	-19989.094963337917	-4.9586135713255036e-20	-1.9468988658126745e-19	9.551761515475738e-20
69	-19988.932201596686	-5.031416900352814e-20	-1.9756892981921223e-19	9.694059181215596e-20
70	-19988.76943985546	-5.104379281609158e-20	-2.0045055679137915e-19	9.8362971159196e-20
71	-19988.606678114236	-5.177506832027706e-20	-2.03334820947108e-19	9.978468430655388e-20
72	-19988.44391637302	-5.250805516869431e-20	-2.0622178027243064e-19	1.0120566993504203e-19
73	-19988.28115463179	-5.3242806384885786e-20	-2.0911147730221354e-19	1.0262586453244197e-19
74	-19988.118392890563	-5.3979373430293825e-20	-2.1200395538627574e-19	1.0404520852568807e-19
75	-19987.95563114934	-5.47178004226537e-20	-2.148992441947781e-19	1.0546364334947069e-19
76	-19987.792869408113	-5.545812941465401e-20	-2.17797373341107e-19	1.0688111451179899e-19
77	-19987.630107666886	-5.620039424975087e-20	-2.2069835695857414e-19	1.0829756845907241e-19
78	-19987.467345925663	-5.694462712163838e-20	-2.236022103540988e-19	1.0971295611082203e-19
79	-19987.30458418444	-5.769085179849418e-20	-2.265089341450356e-19	1.1112723054804727e-19
80	-19987.141822443213	-5.843909036204558e-20	-2.294185274887017e-19	1.1254034676461055e-19
81	-19986.97906070199	-5.918935533104343e-20	-2.3233097545704257e-19	1.1395226479495569e-19
82	-19986.816298960766	-5.994165689542886e-20	-2.352462609689576e-19	1.1536294717809988e-19
83	-19986.653537219536	-6.069599599712315e-20	-2.381643528643773e-19	1.16772360870131e-19
84	-19986.49077547831	-6.145237190667506e-20	-2.410852187706448e-19	1.1818047495729467e-19
85	-19986.32801373709	-6.221077342813349e-20	-2.4400881292394147e-19	1.1958726606767452e-19
86	-19986.16525199587	-6.29711883658713e-20	-2.4693508689209595e-19	1.2099271016035333e-19
87	-19986.00249025464	-6.373359339136032e-20	-2.498639768274917e-19	1.22396790044771e-19
88	-19985.839728513405	-6.449796462716083e-20	-2.5279541863230936e-19	1.237994893779877e-19
89	-19985.676966772186	-6.526426643404077e-20	-2.557293330738471e-19	1.2520080020576556e-19
90	-19985.514205030966	-6.603246167424918e-20	-2.586656383463554e-19	1.2660071499785706e-19
91	-19985.351443289735	-6.680250360705658e-20	-2.6160424191644944e-19	1.2799923470233625e-19
92	-19985.188681548516	-6.757434285847834e-20	-2.645450454086993e-19	1.2939635969174266e-19
93	-19985.02591980729	-6.834791916122451e-20	-2.6748793792335314e-19	1.307920996009041e-19
94	-19984.863158066062	-6.912317187740263e-20	-2.7043280710059395e-19	1.3218646334578871e-19
95	-19984.70039632484	-6.990002977094763e-20	-2.733795310229391e-19	1.3357947148104383e-19
96	-19984.53763458361	-7.067841942337937e-20	-2.76327979772153e-19	1.3497114092539426e-19
97	-19984.37487284239	-7.145825632959017e-20	-2.7927801324044407e-19	1.3636150058126373e-19
98	-19984.212111101162	-7.223945613329204e-20	-2.8222948895776514e-19	1.3775057669118106e-19
99	-19984.04934935994	-7.302192404107164e-20	-2.8518225602329903e-19	1.3913840794115579e-19
100	-19983.886587618716	-7.380556419211304e-20	-2.8813615792571635e-19	1.405250295414903e-19
101	-19983.723825877485	-7.459027012178599e-20	-2.910910291328867e-19	1.419104888893147e-19
102	-19983.561064136262	-7.537593528342984e-20	-2.940467000355962e-19	1.4329482946873652e-19
103	-19983.398302395035	-7.616244196641473e-20	-2.970029915267756e-19	1.4467810759394617e-19
104	-19983.235540653808	-7.694967361194644e-20	-2.9995972207318034e-19	1.4606037484928748e-19
105	-19983.07277891258	-7.773750345825138e-20	-3.0291670443435744e-19	1.4744169751785465e-19
106	-19982.910017171358	-7.852580476556424e-20	-3.058737443963249e-19	1.4882213486519638e-19
107	-19982.747255430135	-7.931444187814163e-20	-3.0883064509863846e-19	1.5020176134235519e-19
108	-19982.58449368891	-8.010327845705226e-20	-3.1178720295149626e-19	1.5158064603739173e-19
109	-19982.42173194769	-8.08921704435809e-20	-3.1474321268238726e-19	1.5295887179522544e-19
110	-19982.25897020646	-8.1680974874257e-20	-3.1769846428936206e-19	1.5433651454084808e-19
111	-19982.096208465242	-8.24695390180508e-20	-3.2065274250568414e-19	1.5571366446958256e-19
112	-19981.933446724008	-8.325771191108483e-20	-3.2360582846542066e-19	1.5709040464325099e-19
113	-19981.770684982785	-8.40453346680517e-20	-3.265575020193067e-19	1.5846683268320332e-19
114	-19981.60792324156	-8.483225093063136e-20	-3.2950754025448895e-19	1.598430383932262e-19
115	-19981.44516150033	-8.561829655615327e-20	-3.324557184549807e-19	1.612191253426742e-19
116	-19981.282399759108	-8.640330868405524e-20	-3.3540180815033286e-19	1.6259519078222238e-19
117	-19981.119638017888	-8.718711855868336e-20	-3.3834558308036895e-19	1.639713459630022e-19
118	-19980.956876276658	-8.796955965916771e-20	-3.412868113484178e-19	1.6534769203008238e-19
119	-19980.794114535438	-8.875045944564392e-20	-3.4422526337125615e-19	1.6672434447996833e-19
120	-19980.631352794207	-8.95296488209636e-20	-3.471607074762239e-19	1.681014098342967e-19
121	-19980.468591052984	-9.03069528949518e-20	-3.500929153975418e-19	1.6947900960763823e-19
122	-19980.30582931176	-9.108220047171824e-20	-3.5302165552170496e-19	1.7085725457826848e-19
123	-19980.14306757053	-9.185521572826003e-20	-3.5594669996397024e-19	1.7223626850745015e-19
124	-19979.98030582931	-9.262582673999751e-20	-3.5886782019833126e-19	1.7361616671833626e-19
125	-19979.817544088084	-9.339385841596074e-20	-3.6178479309842313e-19	1.7499707626650162e-19
126	-19979.65478234686	-9.415913901187235e-20	-3.646973930304383e-19	1.763791150066936e-19
127	-19979.492020605638	-9.492149377479743e-20	-3.676054011186234e-19	1.7776241356902852e-19
128	-19979.32925886441	-9.568075287994147e-20	-3.705085962076508e-19	1.7914709044776787e-19
129	-19979.166497123184	-9.643674490174618e-20	-3.734067672259696e-19	1.8053327742247722e-19
130	-19979.003735381953	-9.718930348805183e-20	-3.76299700960211e-19	1.8192109398410736e-19
131	-19978.840973640734	-9.793826112607289e-20	-3.7918719491404005e-19	1.833106726618943e-19
132	-19978.678211899507	-9.868345575634067e-20	-3.820690458375024e-19	1.8470213432482108e-19
133	-19978.51545015828	-9.942472516062657e-20	-3.849450597504508e-19	1.8609560942919766e-19
134	-19978.352688417057	-1.0016191236030298e-19	-3.8781504352102306e-19	1.8749121880041708e-19
135	-19978.189926675834	-1.0089486100226106e-19	-3.906788143064338e-19	1.8888909230191166e-19
136	-19978.02716493461	-1.0162342170125784e-19	-3.93536191275772e-19	1.902893478732563e-19
137	-19977.864403193384	-1.0234744694333172e-19	-3.9638700621756015e-19	1.916921123308967e-19
138	-19977.701641452164	-1.0306679489926323e-19	-3.992310908510569e-19	1.9309750105253044e-19
139	-19977.53887971093	-1.0378132665159252e-19	-4.020682916786984e-19	1.9450563837551334e-19
140	-19977.376117969703	-1.0449090986504358e-19	-4.048984567028087e-19	1.9591663697272155e-19
141	-19977.213356228483	-1.0519541554609495e-19	-4.077214475630913e-19	1.9733061647090145e-19
142	-19977.050594487257	-1.0589472248153463e-19	-4.105371295210709e-19	1.987476845580016e-19
143	-19976.887832746033	-1.06588712854851e-19	-4.133453810514988e-19	2.0016795534179683e-19
144	-19976.725071004803	-1.0727727635984232e-19	-4.161460837697281e-19	2.015915310500435e-19
145	-19976.562309263583	-1.079603080724494e-19	-4.189391357771368e-19	2.0301851963223798e-19
146	-19976.399547522364	-1.0863771118681636e-19	-4.217244397020502e-19	2.0444901732841746e-19
147	-19976.236785781126	-1.0930939408317016e-19	-4.2450191211733173e-19	2.058831239509914e-19
148	-19976.074024039906	-1.0997527360775102e-19	-4.2727147561389496e-19	2.0732092839839292e-19
149	-19975.911262298683	-1.106352729875634e-19	-4.30033069195862e-19	2.0876252322073522e-19
150	-19975.748500557453	-1.11289322645198e-19	-4.327866342006678e-19	2.102079889102718e-19
151	-19975.585738816233	-1.119373616855741e-19	-4.355321313688419e-19	2.1165740799769371e-19
152	-19975.422977075006	-1.1257933669199807e-19	-4.382695272418833e-19	2.131108538578871e-19
153	-19975.260215333787	-1.1321520252599856e-19	-4.409988046167503e-19	2.1456839956475318e-19
154	-19975.09745359256	-1.1384492292770635e-19	-4.437199521183682e-19	2.1603010626295553e-19
155	-19974.934691851326	-1.14468469709031e-19	-4.464329758601676e-19	2.174960364421057e-19
156	-19974.771930110106	-1.150858234088722e-19	-4.491378897204736e-19	2.189662429027292e-19
157	-19974.609168368876	-1.1569697393783637e-19	-4.518347236107783e-19	2.2044077573510555e-19
158	-19974.446406627656	-1.1630191898481455e-19	-4.545235136552635e-19	2.2191967568563445e-19
159	-19974.283644886433	-1.169006662048939e-19	-4.572043133570164e-19	2.234029809472286e-19
160	-19974.12088314521	-1.1749323168154386e-19	-4.598771832338684e-19	2.248907198707806e-19
161	-19973.95812140398	-1.1807964178309634e-19	-4.6254220306434965e-19	2.2638291949815703e-19
162	-19973.795359662756	-1.1865993150453849e-19	-4.651994590002493e-19	2.2787959599117237e-19
163	-19973.632597921533	-1.192341458456993e-19	-4.678490523009806e-19	2.2938076060958206e-19
164	-19973.469836180306	-1.1980233854836806e-19	-4.704910943981281e-19	2.30886417301392e-19
165	-19973.30707443908	-1.2036457442133008e-19	-4.731257130868732e-19	2.32396564244213e-19
166	-19973.144312697852	-1.2092092573430352e-19	-4.757530435383665e-19	2.339111920697595e-19
167	-19972.98155095663	-1.2147147576169918e-19	-4.783732371199353e-19	2.3543028559653693e-19
168	-19972.818789215406	-1.2201631629278024e-19	-4.809864542566294e-19	2.3695382167106894e-19
169	-19972.656027474175	-1.2255555066351503e-19	-4.835928698608149e-19	2.3848176853378485e-19
170	-19972.493265732955	-1.230892883389963e-19	-4.861926659369291e-19	2.4001408925893656e-19
171	-19972.330503991725	-1.236176503953751e-19	-4.887860397327156e-19	2.4155073894196536e-19
172	-19972.167742250505	-1.241407658710429e-19	-4.913731982962366e-19	2.430916665541507e-19
173	-19972.00498050928	-1.2465877469708793e-19	-4.93954360715996e-19	2.4463681132182018e-19
174	-19971.84221876805	-1.2517182380431813e-19	-4.965297557731665e-19	2.461861081645302e-19
175	-19971.67945702683	-1.2568007123050524e-19	-4.990996246344949e-19	2.477394821734844e-19
176	-19971.5166952856	-1.2618368078053926e-19	-5.016642156197594e-19	2.4929685405868086e-19
177	-19971.35393354438	-1.2668282835540478e-19	-5.0422379116051355e-19	2.50858134449704e-19
178	-19971.19117180316	-1.2717769393538693e-19	-5.067786186805351e-19	2.5242323080976124e-19
179	-19971.02841006193	-1.2766846960500908e-19	-5.093289775235886e-19	2.539920383135704e-19
180	-19970.865648320705	-1.2815535289412546e-19	-5.118751561214411e-19	2.555644503331902e-19
181	-19970.702886579482	-1.2863855218648518e-19	-5.144174527781288e-19	2.5714034840515844e-19
182	-19970.540124838255	-1.2911827884485668e-19	-5.169561700343065e-19	2.587196123445932e-19
183	-19970.377363097028	-1.2959475516344948e-19	-5.194916207990437e-19	2.603021104721448e-19
184	-19970.214601355798	-1.300682075307284e-19	-5.220241254039312e-19	2.6188771034247446e-19
185	-19970.051839614574	-1.305388721714329e-19	-5.24554010777453e-19	2.6347626643458723e-19
186	-19969.889077873348	-1.3100698720468365e-19	-5.270816085874942e-19	2.65067634178127e-19
187	-19969.726316132128	-1.3147280082112301e-19	-5.296072567756605e-19	2.6666165513341446e-19
188	-19969.563554390905	-1.3193656375103287e-19	-5.32131301031229e-19	2.6825817352916325e-19
189	-19969.400792649678	-1.3239853542257692e-19	-5.346540903427997e-19	2.698570194976459e-19
190	-19969.23803090845	-1.3285897643531127e-19	-5.371759785533275e-19	2.7145802568270496e-19
191	-19969.075269167228	-1.3331815546342018e-19	-5.396973230672987e-19	2.730610121404583e-19
192	-19968.91250742601	-1.337763407816884e-19	-5.422184837074868e-19	2.7466580214411e-19
193	-19968.749745684774	-1.3423380892009648e-19	-5.447398229287044e-19	2.762722050885114e-19
194	-19968.58698394355	-1.3469083590451852e-19	-5.472617069106406e-19	2.7788003510160355e-19
195	-19968.424222202328	-1.3514770435962762e-19	-5.497845031038483e-19	2.7948909438459297e-19
196	-19968.2614604611	-1.3560469483854673e-19	-5.523085788025266e-19	2.8109918912543307e-19
197	-19968.098698719878	-1.3606209472226385e-19	-5.54834302072414e-19	2.8271011262788633e-19
198	-19967.935936978647	-1.3652018877427611e-19	-5.573620420118328e-19	2.843216644632805e-19
199	-19967.773175237427	-1.3697926752304586e-19	-5.598921672950128e-19	2.85933632248921e-19
200	-19967.610413496197	-1.3743961722033483e-19	-5.624250446739685e-19	2.875458102332988e-19
201	-19967.44765175497	-1.379015284549351e-19	-5.64961037088096e-19	2.8915798017822584e-19
202	-19967.28489001375	-1.3836528782413463e-19	-5.675005071946073e-19	2.907699315463381e-19
203	-19967.122128272524	-1.3883118489886174e-19	-5.700438132176175e-19	2.92381443419894e-19
204	-19966.9593665313	-1.3929950434577277e-19	-5.725913118272882e-19	2.939923031357427e-19
205	-19966.79660479008	-1.3977053328401485e-19	-5.751433530820277e-19	2.9560228651399793e-19
206	-19966.63384304885	-1.4024455274140928e-19	-5.777002847801139e-19	2.9721117929729525e-19
207	-19966.47108130762	-1.4072184564302213e-19	-5.802624482226836e-19	2.9881875693663926e-19
208	-19966.3083195664	-1.412026871415995e-19	-5.828301790618099e-19	3.0042480477861095e-19
209	-19966.145557825177	-1.4168735299056026e-19	-5.854038044539945e-19	3.020290984728739e-19
210	-19965.982796083954	-1.4217611165182173e-19	-5.879836480048554e-19	3.036314247012119e-19
211	-19965.82003434272	-1.4266923045105767e-19	-5.905700228540151e-19	3.052315619518998e-19
212	-19965.6572726015	-1.4316696850828655e-19	-5.931632367106357e-19	3.0682929969406253e-19
213	-19965.494510860273	-1.4366958342472144e-19	-5.957635857673546e-19	3.084244189179117e-19
214	-19965.331749119046	-1.4417732346814474e-19	-5.983713601162753e-19	3.100167131799859e-19
215	-19965.168987377823	-1.446904348317366e-19	-6.009868391181273e-19	3.116059694546541e-19
216	-19965.0062256366	-1.4520915329136438e-19	-6.036102933128252e-19	3.131919867300964e-19
217	-19964.843463895373	-1.4573371094740578e-19	-6.062419797214191e-19	3.147745578266076e-19
218	-19964.68070215415	-1.462643297806368e-19	-6.088821480756035e-19	3.1635348851432994e-19
219	-19964.517940412927	-1.4680122767204534e-19	-6.115310355053546e-19	3.1792858016126396e-19
220	-19964.355178671696	-1.4734461109892725e-19	-6.141888692065746e-19	3.1949964700872006e-19
221	-19964.19241693047	-1.4789468057377972e-19	-6.168558595163877e-19	3.2106649836882834e-19
222	-19964.029655189246	-1.484516261472215e-19	-6.195322099959867e-19	3.2262895770154367e-19
223	-19963.86689344803	-1.4901563157812963e-19	-6.222181094970201e-19	3.241868463407608e-19
224	-19963.7041317068	-1.4958686913727166e-19	-6.249137363966233e-19	3.2573999812207997e-19
225	-19963.54136996557	-1.5016550318830913e-19	-6.276192511558958e-19	3.2728824477927755e-19
226	-19963.378608224342	-1.5075168521535166e-19	-6.303348033910971e-19	3.288314329603938e-19
227	-19963.215846483123	-1.5134556020679988e-19	-6.330605287865949e-19	3.303694083729952e-19
228	-19963.053084741892	-1.5194726007781777e-19	-6.357965499581182e-19	3.3190202980248267e-19
229	-19962.890323000673	-1.5255690820127004e-19	-6.385429728377945e-19	3.334291564352544e-19
230	-19962.72756125945	-1.5317461676418923e-19	-6.412998947301896e-19	3.3495066120181107e-19
231	-19962.564799518223	-1.5380048785993714e-19	-6.440673931794056e-19	3.3646641745953135e-19
232	-19962.402037777	-1.544346102984411e-19	-6.468455339818297e-19	3.3797631338494753e-19
233	-19962.239276035772	-1.5507706414211858e-19	-6.496343664263754e-19	3.394802381421382e-19
234	-19962.076514294546	-1.5572791670425571e-19	-6.52433928121537e-19	3.409780947130256e-19
235	-19961.913752553322	-1.5638722466344218e-19	-6.552442385019866e-19	3.424697891751023e-19
236	-19961.750990812096	-1.5705503254687114e-19	-6.580653065625895e-19	3.439552414688472e-19
237	-19961.588229070876	-1.5773137344940805e-19	-6.608971219275514e-19	3.4543437502873534e-19
238	-19961.425467329642	-1.58416268607456e-19	-6.637396632815045e-19	3.469071260665924e-19
239	-19961.262705588422	-1.5910972902318993e-19	-6.665928926743167e-19	3.4837343462793687e-19
240	-19961.0999438472	-1.5981175339486618e-19	-6.694567611465305e-19	3.4983325435679813e-19
241	-19960.93718210597	-1.6052232824336146e-19	-6.723312001584847e-19	3.5128654367176183e-19
242	-19960.77442036474	-1.612414292744109e-19	-6.7521613205232665e-19	3.527332735035049e-19
243	-19960.61165862352	-1.6196902071901503e-19	-6.781114618459299e-19	3.541734204078999e-19
244	-19960.448896882295	-1.6270505450618321e-19	-6.81017082478695e-19	3.5560697346632854e-19
245	-19960.286135141072	-1.6344947080703917e-19	-6.839328698203826e-19	3.570339282063043e-19
246	-19960.12337339985	-1.6420220035410486e-19	-6.868586907748121e-19	3.584542900666024e-19
247	-19959.960611658622	-1.6496316135824225e-19	-6.897943953206704e-19	3.5986807260418596e-19
248	-19959.797849917395	-1.6573226176851314e-19	-6.927398239653596e-19	3.612753004283333e-19
249	-19959.63508817617	-1.6650939798191678e-19	-6.95694800378942e-19	3.626760044151084e-19
250	-19959.472326434945	-1.6729445694034267e-19	-6.986591405777446e-19	3.6407022669705924e-19
251	-19959.309564693725	-1.6808731347411057e-19	-7.016326449035169e-19	3.654580179552958e-19
252	-19959.14680295249	-1.6888783349794002e-19	-7.046151027876311e-19	3.6683943579175103e-19
253	-19958.984041211264	-1.6969587194162613e-19	-7.076062907621973e-19	3.68214546878945e-19
254	-19958.82127947004	-1.7051127504552906e-19	-7.106059786803864e-19	3.6958342858932827e-19
255	-19958.658517728814	-1.7133387766763976e-19	-7.1361392095542095e-19	3.709461656201414e-19
256	-19958.495755987595	-1.7216350726726434e-19	-7.166298646893165e-19	3.7230285015478783e-19
257	-19958.332994246368	-1.7299998044877338e-19	-7.196535442158851e-19	3.736535833183384e-19
258	-19958.170232505145	-1.7384310687445368e-19	-7.226846870447624e-19	3.749984732958551e-19
259	-19958.00747076392	-1.7469268631343079e-19	-7.257230102618372e-19	3.763376376349756e-19
260	-19957.844709022695	-1.7554851175133168e-19	-7.287682233633764e-19	3.77671199860713e-19
261	-19957.681947281475	-1.764103656390635e-19	-7.318200244283374e-19	3.789992931502103e-19
262	-19957.519185540245	-1.772780262409723e-19	-7.348781077038785e-19	3.8032205522193383e-19
263	-19957.356423799018	-1.7815126172192376e-19	-7.37942156870728e-19	3.8163963342688054e-19
264	-19957.193662057798	-1.7902983585207043e-19	-7.410118508613456e-19	3.829521791572048e-19
265	-19957.030900316568	-1.799135031997757e-19	-7.440868600400763e-19	3.842598536405249e-19
266	-19956.868138575344	-1.8080201514369384e-19	-7.471668513121898e-19	3.855628210248021e-19
267	-19956.705376834117	-1.8169511466888929e-19	-7.5025148505690625e-19	3.868612557191277e-19
268	-19956.542615092894	-1.8259254134667202e-19	-7.533404166110575e-19	3.881553339177135e-19
269	-19956.379853351667	-1.834940272241132e-19	-7.564332950081922e-19	3.8944524055996587e-19
270	-19956.217091610437	-1.8439930259144816e-19	-7.595297681001183e-19	3.9073116291722196e-19
271	-19956.054329869217	-1.8530809009566742e-19	-7.626294779827261e-19	3.9201329779139117e-19
272	-19955.891568127994	-1.862201116980152e-19	-7.657320649857522e-19	3.932918415897218e-19
273	-19955.72880638677	-1.8713508274014253e-19	-7.688371662758257e-19	3.9456700079554064e-19
274	-19955.566044645544	-1.8805271893677748e-19	-7.719444186845491e-19	3.958389808109942e-19
275	-19955.40328290432	-1.8897272955575497e-19	-7.750534546764808e-19	3.9710799556497087e-19
276	-19955.24052116309	-1.898948243093723e-19	-7.781639062250511e-19	3.9837425760630657e-19
277	-19955.077759421863	-1.9081870768878966e-19	-7.812754052259105e-19	3.996379898483312e-19
278	-19954.914997680648	-1.9174408651634212e-19	-7.843875842859324e-19	4.008994112532481e-19
279	-19954.752235939417	-1.9267066278639201e-19	-7.875000752551749e-19	4.0215874968239083e-19
280	-19954.589474198197	-1.9359814031636582e-19	-7.906125105650938e-19	4.034162299323622e-19
281	-19954.426712456963	-1.9452621946706557e-19	-7.93724524142368e-19	4.046720852082369e-19
282	-19954.26395071574	-1.9545460354286079e-19	-7.968357513564374e-19	4.059265442707159e-19
283	-19954.101188974524	-1.963829932778363e-19	-7.999458304534079e-19	4.071798438977353e-19
284	-19953.938427233286	-1.9731109315622754e-19	-8.030544020665756e-19	4.0843221575412054e-19
285	-19953.775665492067	-1.9823860495145252e-19	-8.061611095309431e-19	4.0968389962803813e-19
286	-19953.61290375084	-1.9916523586540905e-19	-8.092656004236387e-19	4.109351286928206e-19
287	-19953.450142009617	-2.0009069095293982e-19	-8.123675271212372e-19	4.121861452153576e-19
288	-19953.28738026839	-2.0101467981830288e-19	-8.154665424269051e-19	4.1343718279029938e-19
289	-19953.124618527167	-2.019369119443848e-19	-8.185623059332191e-19	4.1468848204444956e-19
290	-19952.961856785947	-2.0285710320049935e-19	-8.216544837715488e-19	4.1594027737055017e-19
291	-19952.79909504472	-2.0377496936716328e-19	-8.247427478699402e-19	4.171928091356137e-19
292	-19952.63633330349	-2.0469023275250904e-19	-8.27826774256044e-19	4.1844630875102584e-19
293	-19952.473571562266	-2.0560261611563327e-19	-8.309062470418692e-19	4.1970101481060274e-19
294	-19952.31080982104	-2.0651184901281546e-19	-8.339808537003842e-19	4.209571556747532e-19
295	-19952.14804807981	-2.0741766227288955e-19	-8.370502914868213e-19	4.2221496694104225e-19
296	-19951.985286338593	-2.0831979507798212e-19	-8.401142637030137e-19	4.2347467354704954e-19
297	-19951.822524597363	-2.092179882472083e-19	-8.431724826029348e-19	4.2473650610851826e-19
298	-19951.65976285614	-2.101119910900567e-19	-8.462246665098552e-19	4.2600068432974187e-19
299	-19951.497001114916	-2.1100155650779914e-19	-8.492705464035903e-19	4.27267433387992e-19
300	-19951.334239373693	-2.118864448180121e-19	-8.523098569891747e-19	4.2853696735315044e-19
301	-19951.171477632466	-2.127664194215839e-19	-8.553423432776566e-19	4.2980950443448885e-19
302	-19951.00871589124	-2.136412538869528e-19	-8.583677597754594e-19	4.3108525200155384e-19
303	-19950.845954150012	-2.1451072469035935e-19	-8.613858714261649e-19	4.3236442204544626e-19
304	-19950.68319240879	-2.1537461845569064e-19	-8.643964492555488e-19	4.3364721234416755e-19
305	-19950.52043066757	-2.162327265524301e-19	-8.673992789799265e-19	4.349338258750664e-19
306	-19950.357668926335	-2.1708485063980654e-19	-8.703941541181433e-19	4.362244528385301e-19
307	-19950.194907185123	-2.179307972012925e-19	-8.733808798696114e-19	4.375192854670265e-19
308	-19950.032145443885	-2.1877038215926845e-19	-8.763592678012055e-19	4.388185034826685e-19
309	-19949.869383702662	-2.1960342873737927e-19	-8.79329147563355e-19	4.401222900885964e-19
310	-19949.70662196144	-2.2042976937879556e-19	-8.822903531152713e-19	4.414308143576801e-19
311	-19949.543860220212	-2.2124924276186566e-19	-8.852427319387507e-19	4.427442464150193e-19
312	-19949.38109847899	-2.220616988127161e-19	-8.881861420156171e-19	4.440627443901849e-19
313	-19949.218336737762	-2.2286699346401865e-19	-8.911204547296516e-19	4.453864678016143e-19
314	-19949.055574996542	-2.23664994428371e-19	-8.940455498745512e-19	4.467155610178092e-19
315	-19948.89281325532	-2.244555758881595e-19	-8.969613214527545e-19	4.480501696764354e-19
316	-19948.73005151409	-2.2523862326930493e-19	-8.998676720862607e-19	4.49390425547651e-19
317	-19948.567289772862	-2.2601402993977087e-19	-9.027645205344896e-19	4.507364606549477e-19
318	-19948.404528031642	-2.267816997106745e-19	-9.056517927726846e-19	4.520883933513357e-19
319	-19948.241766290408	-2.2754154496132774e-19	-9.085294311850508e-19	4.534463412623952e-19
320	-19948.07900454919	-2.282934877904705e-19	-9.1139738340565e-19	4.548104078247088e-19
321	-19947.91624280796	-2.2903745940058517e-19	-9.14255615140966e-19	4.561806963397957e-19
322	-19947.75348106673	-2.2977340295826665e-19	-9.171041014821756e-19	4.575572955656423e-19
323	-19947.59071932551	-2.305012693770229e-19	-9.199428307883665e-19	4.589402920343208e-19
324	-19947.42795758429	-2.3122102093017523e-19	-9.22771801297284e-19	4.6032975943693355e-19
325	-19947.265195843065	-2.319326286068445e-19	-9.255910248593772e-19	4.617257676456882e-19
326	-19947.10243410184	-2.3263607374733144e-19	-9.284005218882115e-19	4.631283743935486e-19
327	-19946.93967236061	-2.3333134720076105e-19	-9.312003294758632e-19	4.64537635074341e-19
328	-19946.77691061939	-2.340184503291549e-19	-9.339904909433982e-19	4.659535902850885e-19
329	-19946.614148878165	-2.3469739394744547e-19	-9.367710655013762e-19	4.673762776064853e-19
330	-19946.451387136934	-2.35368199640252e-19	-9.395421210435056e-19	4.688057217630017e-19
331	-19946.28862539571	-2.3603089720991087e-19	-9.423037366437127e-19	4.70241942223891e-19
332	-19946.12586365449	-2.3668552714820573e-19	-9.450560023468906e-19	4.716849480504793e-19
333	-19945.96310191326	-2.3733214021349966e-19	-9.477990226069143e-19	4.7313474217991495e-19
334	-19945.80034017204	-2.379707966512093e-19	-9.505329097695253e-19	4.745913164671068e-19
335	-19945.637578430807	-2.3860156549430904e-19	-9.532577874003489e-19	4.760546564117307e-19
336	-19945.474816689584	-2.392245258965984e-19	-9.55973789450342e-19	4.7752473765714535e-19
337	-19945.312054948357	-2.3983976593557097e-19	-9.586810608575535e-19	4.790015289864116e-19
338	-19945.14929320713	-2.4044738293923045e-19	-9.613797532076178e-19	4.80484987329157e-19
339	-19944.98653146591	-2.410474839141094e-19	-9.640700313326299e-19	4.819750635044109e-19
340	-19944.823769724684	-2.416401842645167e-19	-9.667520686937038e-19	4.834717001646705e-19
341	-19944.661007983457	-2.422256096700039e-19	-9.694260500219058e-19	4.849748306818981e-19
342	-19944.498246242238	-2.428038915727186e-19	-9.72092163753453e-19	4.864843806080158e-19
343	-19944.335484501007	-2.4337517178904796e-19	-9.74750611264496e-19	4.880002676864001e-19
344	-19944.17272275978	-2.4393959976475523e-19	-9.774016008885984e-19	4.895224013590881e-19
345	-19944.00996101856	-2.4449733325228977e-19	-9.800453507503474e-19	4.9105068424576795e-19
346	-19943.847199277334	-2.450485376410219e-19	-9.826820845555307e-19	4.925850092734869e-19
347	-19943.684437536114	-2.4559338624073603e-19	-9.853120330471041e-19	4.94125260565632e-19
348	-19943.521675794884	-2.4613205866264726e-19	-9.879354357438684e-19	4.956713184185738e-19
349	-19943.35891405366	-2.466647437632483e-19	-9.905525403050707e-19	4.972230527785743e-19
350	-19943.196152312434	-2.4719163455071324e-19	-9.931635974052115e-19	4.987803283037851e-19
351	-19943.033390571203	-2.4771293281784083e-19	-9.957688663987323e-19	5.003430007630507e-19
352	-19942.870628829984	-2.4822884532346327e-19	-9.98368612988052e-19	5.019109223411255e-19
353	-19942.70786708876	-2.4873958599245843e-19	-1.00096310712834e-18	5.034839351434231e-19
354	-19942.545105347534	-2.492453728059905e-19	-1.003552621909755e-18	5.050618762977741e-19
355	-19942.38234360631	-2.497464306761517e-19	-1.0061374365022763e-18	5.06644575149973e-19
356	-19942.219581865087	-2.502429879213817e-19	-1.0087178347805101e-18	5.082318589377467e-19
357	-19942.056820123857	-2.5073528003110913e-19	-1.0112941042554566e-18	5.098235441932383e-19
358	-19941.894058382626	-2.512235446860771e-19	-1.013866536403502e-18	5.114194470313479e-19
359	-19941.731296641407	-2.517080260520502e-19	-1.0164354263139997e-18	5.130193742098994e-19
360	-19941.568534900187	-2.521889694632608e-19	-1.0190010710925494e-18	5.146231321660279e-19
361	-19941.405773158964	-2.526666261330938e-19	-1.0215637694714553e-18	5.162305172052677e-19
362	-19941.24301141773	-2.5314124790817576e-19	-1.0241238221043062e-18	5.178413262879546e-19
363	-19941.080249676506	-2.536130920825379e-19	-1.0266815303324124e-18	5.194553461673365e-19
364	-19940.917487935283	-2.5408241604970657e-19	-1.0292371997857961e-18	5.210723676863829e-19
365	-19940.754726194053	-2.545494820235695e-19	-1.0317911347669713e-18	5.226921707198323e-19
366	-19940.591964452833	-2.5501455040365855e-19	-1.0343436385966816e-18	5.243145377893646e-19
367	-19940.429202711606	-2.5547788640495584e-19	-1.0368950163183131e-18	5.259392435084013e-19
368	-19940.26644097038	-2.559397533638857e-19	-1.0394455722127059e-18	5.275660654849344e-19
369	-19940.10367922916	-2.5640041816102586e-19	-1.0419956091644339e-18	5.29194772842382e-19
370	-19939.94091748793	-2.56860144459006e-19	-1.0445454295145804e-18	5.308251405965685e-19
371	-19939.778155746706	-2.5731919967153197e-19	-1.0470953335792837e-18	5.324569342362197e-19
372	-19939.615394005476	-2.5777784732477805e-19	-1.0496456197295044e-18	5.340899250799482e-19
373	-19939.452632264256	-2.5823635338482116e-19	-1.0521965826879204e-18	5.35723875918278e-19
374	-19939.289870523036	-2.586949803402989e-19	-1.0547485179308331e-18	5.373585572502353e-19
375	-19939.12710878181	-2.5915399164725344e-19	-1.0573017157039109e-18	5.38993732409404e-19
376	-19938.964347040583	-2.596136459964139e-19	-1.0598564636401345e-18	5.406291716473068e-19
377	-19938.80158529936	-2.600742030813563e-19	-1.0624130431657019e-18	5.422646370029894e-19
378	-19938.638823558133	-2.605359162016905e-19	-1.0649717336757866e-18	5.438999012724055e-19
379	-19938.476061816902	-2.609990405601253e-19	-1.0675328106166608e-18	5.455347294964101e-19
380	-19938.31330007568	-2.614638241641584e-19	-1.0700965442162357e-18	5.47168895887919e-19
381	-19938.150538334456	-2.619305147238221e-19	-1.0726631977891365e-18	5.488021683414922e-19
382	-19937.987776593232	-2.6239935367741643e-19	-1.075233032349042e-18	5.5043432499420905e-19
383	-19937.82501485201	-2.6287058165274524e-19	-1.0778063009469682e-18	5.520651376414776e-19
384	-19937.662253110782	-2.633444317837093e-19	-1.0803832533183666e-18	5.536943897509481e-19
385	-19937.499491369555	-2.638211353753748e-19	-1.0829641312932664e-18	5.553218605425169e-19
386	-19937.33672962833	-2.643009156814182e-19	-1.0855491705555629e-18	5.569473391927265e-19
387	-19937.173967887105	-2.647839950435354e-19	-1.0881385995841373e-18	5.585706094970666e-19
388	-19937.011206145882	-2.652705864702423e-19	-1.0907326416594658e-18	5.601914687189811e-19
389	-19936.84844440465	-2.6576090001587655e-19	-1.0933315107620935e-18	5.618097107303405e-19
390	-19936.685682663425	-2.6625513855902437e-19	-1.0959354173221398e-18	5.634251402040911e-19
391	-19936.522920922205	-2.667535014385226e-19	-1.0985445621705753e-18	5.650375592935301e-19
392	-19936.360159180975	-2.6725617747702654e-19	-1.101159138598756e-18	5.666467836447029e-19
393	-19936.19739743976	-2.6776335311397016e-19	-1.1037793313785595e-18	5.682526251506192e-19
394	-19936.03463569853	-2.6827520531238754e-19	-1.1064053192760586e-18	5.698549086512836e-19
395	-19935.871873957305	-2.6879190643402147e-19	-1.1090372700587797e-18	5.714534571907367e-19
396	-19935.70911221608	-2.6931362004765476e-19	-1.111675347676707e-18	5.730481075813974e-19
397	-19935.54635047485	-2.698405049243825e-19	-1.1143197039217878e-18	5.746386940730227e-19
398	-19935.38358873363	-2.703727098275851e-19	-1.1169704838663773e-18	5.762250642112069e-19
399	-19935.2208269924	-2.7091037937232987e-19	-1.1196278253283218e-18	5.77807066583662e-19
400	-19935.05806525118	-2.714536479025405e-19	-1.122291857484098e-18	5.793845616790172e-19
401	-19934.89530350996	-2.720026441954906e-19	-1.1249626981863757e-18	5.809574097953944e-19
402	-19934.73254176873	-2.725574873922795e-19	-1.1276404601699897e-18	5.825254853854306e-19
403	-19934.5697800275	-2.73118291440569e-19	-1.1303252463186073e-18	5.840886634374692e-19
404	-19934.407018286278	-2.736851599956336e-19	-1.1330171508624881e-18	5.856468308712208e-19
405	-19934.244256545055	-2.7425819023506574e-19	-1.1357162560327473e-18	5.871998755626158e-19
406	-19934.081494803828	-2.748374714720803e-19	-1.138422641781216e-18	5.887476988370555e-19
407	-19933.9187330626	-2.7542308560475374e-19	-1.1411363755457947e-18	5.902902043362873e-19
408	-19933.755971321378	-2.7601510422716363e-19	-1.1438575160022217e-18	5.918273075478943e-19
409	-19933.593209580155	-2.766135939245923e-19	-1.146586114117555e-18	5.933589262683704e-19
410	-19933.43044783893	-2.772186115386411e-19	-1.149322214494179e-18	5.948849914168968e-19
411	-19933.267686097704	-2.7783020708711364e-19	-1.152065848653645e-18	5.964054344794176e-19
412	-19933.10492435648	-2.784484212177506e-19	-1.15481704257778e-18	5.979202001422787e-19
413	-19932.94216261525	-2.7907328742933242e-19	-1.157575811869571e-18	5.99429237010906e-19
414	-19932.779400874027	-2.7970483156619025e-19	-1.1603421670383797e-18	6.009325039059991e-19
415	-19932.616639132804	-2.803430722594375e-19	-1.1631161086436313e-18	6.024299641247564e-19
416	-19932.453877391577	-2.8098801958102674e-19	-1.165897630276257e-18	6.039215911142034e-19
417	-19932.29111565035	-2.816396767294958e-19	-1.1686867147346e-18	6.054073612756085e-19
418	-19932.128353909124	-2.8229803836958227e-19	-1.1714833397118689e-18	6.068872629727044e-19
419	-19931.9655921679	-2.8296309229093807e-19	-1.174287474096923e-18	6.083612895150469e-19
420	-19931.80283042668	-2.8363481828287533e-19	-1.1770990787319895e-18	6.09829442166239e-19
421	-19931.640068685447	-2.843131890057225e-19	-1.1799181060659562e-18	6.112917280545111e-19
422	-19931.477306944227	-2.849981710878598e-19	-1.1827445057754122e-18	6.127481635996925e-19
423	-19931.314545203	-2.856897227264499e-19	-1.1855782143095629e-18	6.14198768856663e-19
424	-19931.151783461773	-2.863877947557404e-19	-1.1884191624630095e-18	6.156435729515286e-19
425	-19930.98902172055	-2.8709233266377873e-19	-1.191267275229102e-18	6.170826099015445e-19
426	-19930.82625997933	-2.8780327546389305e-19	-1.1941224725684523e-18	6.185159216406662e-19
427	-19930.663498238104	-2.8852055384904063e-19	-1.1969846642047752e-18	6.199435565066941e-19
428	-19930.50073649688	-2.892440928126721e-19	-1.1998537549553872e-18	6.213655693300431e-19
429	-19930.33797475565	-2.8997381111714395e-19	-1.2027296428681049e-18	6.22782020633817e-19
430	-19930.17521301443	-2.9070962215189733e-19	-1.2056122213861202e-18	6.241929770823256e-19
431	-19930.0124512732	-2.914514322013311e-19	-1.2085013759271506e-18	6.255985115244883e-19
432	-19929.84968953197	-2.9219914267415878e-19	-1.2113969865230347e-18	6.269987011747172e-19
433	-19929.686927790754	-2.9295264838241093e-19	-1.2142989274141795e-18	6.283936306493577e-19
434	-19929.524166049523	-2.9371183973206907e-19	-1.2172070685721926e-18	6.297833891080544e-19
435	-19929.3614043083	-2.9447660049528634e-19	-1.2201212727950098e-18	6.3116807180443705e-19
436	-19929.198642567077	-2.95246810760819e-19	-1.2230413990792983e-18	6.325477775576604e-19
437	-19929.03588082585	-2.9602234304574277e-19	-1.2259672977477768e-18	6.339226116562913e-19
438	-19928.873119084627	-2.9680306829077116e-19	-1.2288988182698317e-18	6.3529268168828935e-19
439	-19928.7103573434	-2.9758885072784493e-19	-1.2318358051571502e-18	6.366581037014603e-19
440	-19928.547595602173	-2.983795502362886e-19	-1.2347780952643216e-18	6.380189947917444e-19
441	-19928.384833860946	-2.991750221230358e-19	-1.2377255228997377e-18	6.393754786536662e-19
442	-19928.222072119726	-2.9997511931374206e-19	-1.2406779193286321e-18	6.40727680701148e-19
443	-19928.059310378496	-3.007796880956521e-19	-1.2436351101458596e-18	6.420757339545553e-19
444	-19927.896548637276	-3.015885734928639e-19	-1.2465969184882198e-18	6.43419771502492e-19
445	-19927.733786896046	-3.0240161376544093e-19	-1.2495631603155732e-18	6.447599327846914e-19
446	-19927.571025154823	-3.0321864707740287e-19	-1.252533651829931e-18	6.460963576751251e-19
447	-19927.408263413603	-3.040395061202371e-19	-1.2555082053654956e-18	6.474291931250213e-19
448	-19927.245501672372	-3.048640212743495e-19	-1.2584866267572717e-18	6.487585842085726e-19
449	-19927.082739931153	-3.0569201917769634e-19	-1.2614687221913683e-18	6.5008468383597565e-19
450	-19926.919978189922	-3.065233254107911e-19	-1.2644542939726985e-18	6.514076431511165e-19
451	-19926.757216448703	-3.073577601956006e-19	-1.2674431399072771e-18	6.527276195160759e-19
452	-19926.594454707476	-3.0819514451242624e-19	-1.2704350574217375e-18	6.54044768396885e-19
453	-19926.431692966245	-3.090352932375113e-19	-1.2734298407272353e-18	6.553592542522128e-19
454	-19926.268931225026	-3.0987802294616837e-19	-1.2764272816242675e-18	6.566712357319309e-19
455	-19926.106169483803	-3.107231450021039e-19	-1.2794271692765235e-18	6.579808792723156e-19
456	-19925.943407742565	-3.1157047102200296e-19	-1.2824292908100536e-18	6.5928834876604755e-19
457	-19925.780646001345	-3.124198095945706e-19	-1.2854334327638727e-18	6.605938135747315e-19
458	-19925.617884260122	-3.1327097003978144e-19	-1.2884393795831196e-18	6.618974395035568e-19
459	-19925.45512251889	-3.141237576846292e-19	-1.2914469152227121e-18	6.631993998534539e-19
460	-19925.292360777676	-3.1497797908275376e-19	-1.2944558199126018e-18	6.644998617470943e-19
461	-19925.129599036445	-3.1583343702677984e-19	-1.2974658741320523e-18	6.657990000784927e-19
462	-19924.966837295226	-3.166899363831744e-19	-1.3004768564175542e-18	6.670969836512054e-19
463	-19924.804075554	-3.175472785540899e-19	-1.303488545356963e-18	6.683939882487831e-19
464	-19924.64131381277	-3.184052669409905e-19	-1.3065007169571313e-18	6.696901830751504e-19
465	-19924.47855207155	-3.192637016861584e-19	-1.309513148249915e-18	6.709857448775984e-19
466	-19924.31579033032	-3.2012238665764513e-19	-1.3125256173500624e-18	6.722808440347722e-19
467	-19924.153028589095	-3.20981122134312e-19	-1.3155379018317527e-18	6.735756575631287e-19
468	-19923.99026684787	-3.218397110809359e-19	-1.318549776268753e-18	6.748703541068812e-19
469	-19923.82750510665	-3.226979545558406e-19	-1.3215610182595563e-18	6.76165109147875e-19
470	-19923.66474336542	-3.235556559690135e-19	-1.324571403502607e-18	6.774600915645801e-19
471	-19923.5019816242	-3.2441261693243997e-19	-1.327580709991029e-18	6.787554761261492e-19
472	-19923.339219882968	-3.252686425825251e-19	-1.3305887148411647e-18	6.800514296761144e-19
473	-19923.17645814174	-3.2612353642225917e-19	-1.3335951973052274e-18	6.81348124460709e-19
474	-19923.013696400518	-3.269771059469366e-19	-1.3365999368935272e-18	6.826457249996538e-19
475	-19922.85093465929	-3.2782915640618783e-19	-1.339602715646686e-18	6.839444028343103e-19
476	-19922.688172918075	-3.286794975172367e-19	-1.3426033134456575e-18	6.85244318411184e-19
477	-19922.525411176848	-3.295279387184765e-19	-1.345601517006959e-18	6.86545639570006e-19
478	-19922.362649435618	-3.303742928239418e-19	-1.3485971104548089e-18	6.878485248069254e-19
479	-19922.199887694398	-3.312183717984436e-19	-1.351589880873174e-18	6.891531372762868e-19
480	-19922.037125953168	-3.320599921737431e-19	-1.3545796165704098e-18	6.904596322229235e-19
481	-19921.874364211948	-3.3289897075448675e-19	-1.3575661107165152e-18	6.917681692075417e-19
482	-19921.711602470717	-3.3373512981460444e-19	-1.3605491586360347e-18	6.93078899006826e-19
483	-19921.548840729494	-3.345682903441788e-19	-1.3635285565906125e-18	6.943919759022547e-19
484	-19921.386078988275	-3.3539827931639733e-19	-1.3665041031947626e-18	6.957075445619679e-19
485	-19921.223317247044	-3.362249246735667e-19	-1.3694756051886694e-18	6.970257558415361e-19
486	-19921.060555505817	-3.3704805816677078e-19	-1.372442865854898e-18	6.983467495213564e-19
487	-19920.897793764594	-3.378675136669995e-19	-1.3754056963289538e-18	6.996706689949549e-19
488	-19920.735032023367	-3.386831307140848e-19	-1.3783639097554992e-18	7.009976483273295e-19
489	-19920.572270282144	-3.394947496395476e-19	-1.3813173247283432e-18	7.02327825449248e-19
490	-19920.40950854092	-3.4030221669140166e-19	-1.384265761401405e-18	7.036613280186016e-19
491	-19920.24674679969	-3.4110538042079525e-19	-1.3872090464922386e-18	7.04998285650648e-19
492	-19920.08398505847	-3.4190409520306552e-19	-1.3901470100107768e-18	7.063388196046457e-19
493	-19919.921223317247	-3.4269821805097975e-19	-1.393079489430431e-18	7.076830533284713e-19
494	-19919.758461576017	-3.434876117542237e-19	-1.396006322961897e-18	7.090310994534497e-19
495	-19919.595699834797	-3.4427214179525524e-19	-1.3989273572221696e-18	7.103830736316593e-19
496	-19919.432938093567	-3.4505168080428493e-19	-1.4018424426538347e-18	7.117390810452647e-19
497	-19919.270176352344	-3.4582610476464834e-19	-1.4047514376809218e-18	7.13099228151625e-19
498	-19919.10741461112	-3.4659529535005075e-19	-1.4076542035119521e-18	7.144636128118507e-19
499	-19918.94465286989	-3.4735913817610777e-19	-1.4105506089530948e-18	7.158323326008791e-19
500	-19918.781891128667	-3.481175264450348e-19	-1.4134405288928863e-18	7.172054760028167e-19
501	-19918.61912938744	-3.4887035799934505e-19	-1.4163238478103609e-18	7.1858313181167075e-19
502	-19918.456367646213	-3.496175359837386e-19	-1.4192004511065974e-18	7.199653791391202e-19
503	-19918.293605904997	-3.5035896885109734e-19	-1.4220702339337039e-18	7.213522962315093e-19
504	-19918.130844163767	-3.510945728701968e-19	-1.4249330988774121e-18	7.227439531370185e-19
505	-19917.96808242254	-3.5182426902437064e-19	-1.4277889563281869e-18	7.241404182794455e-19
506	-19917.80532068132	-3.525479860790223e-19	-1.4306377223433556e-18	7.255417501853108e-19
507	-19917.64255894009	-3.532656578598476e-19	-1.4334793223354314e-18	7.269480066157362e-19
508	-19917.47979719887	-3.53977225277945e-19	-1.436313687337744e-18	7.28359236781854e-19
509	-19917.317035457636	-3.5468263674955224e-19	-1.4391407611880988e-18	7.297754876889944e-19
510	-19917.154273716413	-3.553818468820152e-19	-1.4419604909888162e-18	7.311967972247857e-19
511	-19916.991511975193	-3.5607481635265645e-19	-1.4447728326386743e-18	7.326231999333613e-19
512	-19916.82875023397	-3.567615142144245e-19	-1.4475777518720255e-18	7.340547234431764e-19
513	-19916.66598849274	-3.574419165420368e-19	-1.4503752249136465e-18	7.354913918295728e-19
514	-19916.50322675152	-3.58116006900972e-19	-1.4531652356390315e-18	7.369332218370875e-19
515	-19916.34046501029	-3.587837760574748e-19	-1.455947776886431e-18	7.383802247714815e-19
516	-19916.17770326907	-3.5944522199162135e-19	-1.4587228484412213e-18	7.398324044579787e-19
517	-19916.01494152784	-3.60100351118474e-19	-1.461490462290773e-18	7.412897600538251e-19
518	-19915.852179786616	-3.6074917636526766e-19	-1.4642506378437788e-18	7.427522851132433e-19
519	-19915.689418045393	-3.613917189512264e-19	-1.4670034044444144e-18	7.4421996654196165e-19
520	-19915.52665630417	-3.620280079011465e-19	-1.4697488002409441e-18	7.45692784438651e-19
521	-19915.363894562943	-3.626580803089133e-19	-1.4724868747394291e-18	7.471707141216024e-19
522	-19915.201132821716	-3.6328198048697113e-19	-1.4752176859977846e-18	7.486537250238423e-19
523	-19915.03837108049	-3.6389976128521355e-19	-1.4779413004613147e-18	7.501417778908876e-19
524	-19914.875609339266	-3.6451148267584096e-19	-1.4806577948626294e-18	7.516348295109476e-19
525	-19914.712847598043	-3.6511721369259425e-19	-1.4833672572622319e-18	7.531328298770435e-19
526	-19914.550085856816	-3.6571702996245976e-19	-1.4860697844342383e-18	7.546357245093189e-19
527	-19914.38732411558	-3.6631101603676716e-19	-1.4887654821536695e-18	7.5614345008013515e-19
528	-19914.22456237437	-3.668992633830594e-19	-1.4914544667118594e-18	7.576559399457404e-19
529	-19914.06180063314	-3.6748187249092563e-19	-1.494136863508546e-18	7.591731185266948e-19
530	-19913.899038891923	-3.68058949952809e-19	-1.4968128063507815e-18	7.606949064451634e-19
531	-19913.73627715069	-3.6863061196225713e-19	-1.4994824396733052e-18	7.622212157487909e-19
532	-19913.573515409465	-3.6919698081386577e-19	-1.5021459178727142e-18	7.637519562449827e-19
533	-19913.410753668242	-3.697581876293914e-19	-1.5048034039141085e-18	7.652870286553258e-19
534	-19913.24799192701	-3.7031436866543107e-19	-1.507455069768596e-18	7.668263324377337e-19
535	-19913.085230185796	-3.708656710179221e-19	-1.5101010979225283e-18	7.683697558866841e-19
536	-19912.92246844456	-3.714122464682256e-19	-1.5127416787011562e-18	7.69917185764705e-19
537	-19912.759706703335	-3.7195425444543994e-19	-1.515377009515152e-18	7.71468500624272e-19
538	-19912.59694496211	-3.7249186057004992e-19	-1.5180072980208209e-18	7.730235768807211e-19
539	-19912.434183220892	-3.7302523939274863e-19	-1.5206327599091507e-18	7.7458228112365335e-19
540	-19912.27142147966	-3.7355456967401886e-19	-1.5232536201319886e-18	7.76144480783951e-19
541	-19912.108659738435	-3.740800387257184e-19	-1.525870109960347e-18	7.777100325089104e-19
542	-19911.94589799721	-3.746018372825185e-19	-1.5284824685940746e-18	7.792787940290375e-19
543	-19911.78313625599	-3.7512016535610874e-19	-1.5310909423222894e-18	7.808506116100718e-19
544	-19911.62037451476	-3.7563522618429334e-19	-1.5336957859427392e-18	7.824253335741524e-19
545	-19911.457612773534	-3.7614723068288974e-19	-1.5362972592172772e-18	7.840027978514978e-19
546	-19911.294851032315	-3.766563925812736e-19	-1.5388956297423195e-18	7.855828445797722e-19
547	-19911.13208929109	-3.7716293346207226e-19	-1.5414911705280326e-18	7.871653036038881e-19
548	-19910.969327549865	-3.776670771799259e-19	-1.5440841616749246e-18	7.887500073150727e-19
549	-19910.80656580864	-3.78169053888281e-19	-1.5466748853105374e-18	7.903367775339752e-19
550	-19910.64380406741	-3.786690963099121e-19	-1.5492636328661673e-18	7.91925440246343e-19
551	-19910.481042326188	-3.791674440705013e-19	-1.5518507001566235e-18	7.935158120156209e-19
552	-19910.318280584965	-3.796643371277552e-19	-1.5544363871125297e-18	7.951077128570193e-19
553	-19910.155518843738	-3.801600212653567e-19	-1.5570209953032628e-18	7.967009527725493e-19
554	-19909.99275710251	-3.8065474264671836e-19	-1.5596048321720108e-18	7.982953468785741e-19
555	-19909.829995361284	-3.8114875375258723e-19	-1.5621882080496669e-18	7.998907005444925e-19
556	-19909.66723362006	-3.816423056931431e-19	-1.564771435466795e-18	8.014868240805088e-19
557	-19909.50447187884	-3.821356545807961e-19	-1.567354828557323e-18	8.03083519395731e-19
558	-19909.341710137607	-3.826290561590113e-19	-1.5699387062964934e-18	8.046805939784707e-19
559	-19909.178948396384	-3.8312277031275854e-19	-1.5725233874307167e-18	8.062778468051997e-19
560	-19909.016186655164	-3.836170541216593e-19	-1.5751091923170553e-18	8.078750840737368e-19
561	-19908.853424913937	-3.841121684705608e-19	-1.5776964392947025e-18	8.09472102353581e-19
562	-19908.690663172718	-3.846083720601264e-19	-1.580285449901663e-18	8.110687057814104e-19
563	-19908.527901431487	-3.8510592615441166e-19	-1.5828765441744883e-18	8.12664691865665e-19
564	-19908.365139690257	-3.856050888700841e-19	-1.5854700427807429e-18	8.142598650405746e-19
565	-19908.202377949037	-3.8610611946537115e-19	-1.5880662606739582e-18	8.15854021743216e-19
566	-19908.039616207807	-3.866092745715511e-19	-1.5906655161077079e-18	8.174469669646058e-19
567	-19907.876854466587	-3.8711481198599764e-19	-1.593268124385394e-18	8.190385004133987e-19
568	-19907.714092725357	-3.8762298383148705e-19	-1.5958743965599596e-18	8.206284288969856e-19
569	-19907.551330984134	-3.881340425059463e-19	-1.5984846393699e-18	8.222165543580076e-19
570	-19907.388569242907	-3.886482359803993e-19	-1.6010991599054189e-18	8.238026879446201e-19
571	-19907.225807501683	-3.8916581157850035e-19	-1.6037182577189036e-18	8.253866345619029e-19
572	-19907.06304576046	-3.896870098079615e-19	-1.606342229199855e-18	8.26968209583932e-19
573	-19906.900284019237	-3.902120710010123e-19	-1.6089713648461759e-18	8.285472228441514e-19
574	-19906.737522278007	-3.907412285189303e-19	-1.6116059511534856e-18	8.30123494115625e-19
575	-19906.574760536787	-3.912747134283208e-19	-1.6142462676389017e-18	8.316968407822601e-19
576	-19906.41199879556	-3.918127497872081e-19	-1.6168925888224069e-18	8.332670892479907e-19
577	-19906.249237054337	-3.92355558685885e-19	-1.6195451795322373e-18	8.348340621604672e-19
578	-19906.086475313106	-3.9290335332383565e-19	-1.6222042987555278e-18	8.363975921078566e-19
579	-19905.923713571887	-3.9345634352248595e-19	-1.6248701984681215e-18	8.379575114231495e-19
580	-19905.76095183066	-3.940147311739597e-19	-1.6275431241956033e-18	8.395136618476839e-19
581	-19905.598190089437	-3.945787128412016e-19	-1.6302233088711066e-18	8.410658831887034e-19
582	-19905.435428348206	-3.9514847751002177e-19	-1.632910981183033e-18	8.426140261629894e-19
583	-19905.27266660698	-3.957242080117906e-19	-1.6356063573499107e-18	8.441579413263295e-19
584	-19905.10990486576	-3.9630607765456393e-19	-1.638309644994582e-18	8.456974896854541e-19
585	-19904.947143124533	-3.968942548210881e-19	-1.6410210412468284e-18	8.472325316046523e-19
586	-19904.78438138331	-3.9748889766285623e-19	-1.6437407333291719e-18	8.487629380034594e-19
587	-19904.621619642083	-3.9809015820657223e-19	-1.6464688986668356e-18	8.502885822536911e-19
588	-19904.45885790086	-3.9869817830114654e-19	-1.6492057041735666e-18	8.518093475712734e-19
589	-19904.29609615964	-3.9931309166972557e-19	-1.6519513013305725e-18	8.533251179911213e-19
590	-19904.133334418406	-3.9993502316296e-19	-1.654705833932126e-18	8.548357876062059e-19
591	-19903.970572677186	-4.0056408941443006e-19	-1.6574694336840148e-18	8.563412548551547e-19
592	-19903.80781093596	-4.0120039620372004e-19	-1.6602422196829222e-18	8.57841427275482e-19
593	-19903.645049194725	-4.01844041124786e-19	-1.6630242975353603e-18	8.593362152857882e-19
594	-19903.48228745351	-4.024951113153846e-19	-1.6658157634853486e-18	8.608255408545795e-19
595	-19903.319525712286	-4.031536842413914e-19	-1.6686166982930439e-18	8.623093298102611e-19
596	-19903.156763971056	-4.0381982650542546e-19	-1.6714271700210767e-18	8.637875170102257e-19
597	-19902.994002229836	-4.044935950610656e-19	-1.6742472317414388e-18	8.652600416193075e-19
598	-19902.83124048861	-4.051750381352026e-19	-1.6770769279595895e-18	8.667268516891844e-19
599	-19902.668478747386	-4.0586419245406555e-19	-1.6799162878436479e-18	8.681879029355169e-19
600	-19902.50571700616	-4.065610827968746e-19	-1.682765325378537e-18	8.696431597847878e-19
601	-19902.34295526493	-4.0726572545989916e-19	-1.6856240423613716e-18	8.710925914415733e-19
602	-19902.18019352371	-4.0797812565551944e-19	-1.6884924275367244e-18	8.725361762256854e-19
603	-19902.017431782482	-4.086982767612907e-19	-1.6913704536955293e-18	8.73973900172948e-19
604	-19901.854670041255	-4.0942616227131684e-19	-1.694258081720567e-18	8.754057571779333e-19
605	-19901.691908300032	-4.101617541345654e-19	-1.6971552552156384e-18	8.768317469465077e-19
606	-19901.52914655881	-4.109050151856225e-19	-1.7000619081151898e-18	8.78251877743945e-19
607	-19901.36638481759	-4.1165589629607524e-19	-1.7029779600755062e-18	8.796661674833558e-19
608	-19901.203623076355	-4.1241433725832263e-19	-1.7059033146230107e-18	8.810746401063652e-19
609	-19901.04086133513	-4.131802672883097e-19	-1.7088378619002982e-18	8.824773273236788e-19
610	-19900.8780995939	-4.1395360526739834e-19	-1.7117814792119808e-18	8.838742686771839e-19
611	-19900.71533785268	-4.1473425845155807e-19	-1.7147340297853363e-18	8.852655128822202e-19
612	-19900.552576111455	-4.15522124714245e-19	-1.7176953636984417e-18	8.866511142699518e-19
613	-19900.38981437024	-4.163170908059523e-19	-1.7206653172487846e-18	8.8803113563688e-19
614	-19900.22705262901	-4.171190335034896e-19	-1.7236437130572614e-18	8.894056460502824e-19
615	-19900.064290887778	-4.179278176728255e-19	-1.7266303591744834e-18	8.907747238288324e-19
616	-19899.901529146562	-4.187432991907972e-19	-1.7296250522701036e-18	8.921384538885091e-19
617	-19899.738767405328	-4.1956532354358905e-19	-1.732627576567246e-18	8.93496929480068e-19
618	-19899.576005664112	-4.2039372757533326e-19	-1.735637703209729e-18	8.948502480590628e-19
619	-19899.413243922878	-4.212283353451869e-19	-1.738655189682931e-18	8.961985189925574e-19
620	-19899.25048218165	-4.2206896392169645e-19	-1.7416797827667714e-18	8.975418549233787e-19
621	-19899.08772044043	-4.229154195835791e-19	-1.7447112171498647e-18	8.988803779827066e-19
622	-19898.9249586992	-4.2376750083467934e-19	-1.747749216492106e-18	9.002142148227474e-19
623	-19898.76219695798	-4.2462499458882313e-19	-1.7507934909259815e-18	9.015435017483354e-19
624	-19898.59943521675	-4.25487681385065e-19	-1.7538437401775297e-18	9.028683774073998e-19
625	-19898.436673475528	-4.2635533193375765e-19	-1.756899655829479e-18	9.04188991961964e-19
626	-19898.273911734304	-4.2722770960706116e-19	-1.7599609170856972e-18	9.05505497871575e-19
627	-19898.11114999308	-4.2810456720996736e-19	-1.7630271920733725e-18	9.068180576534376e-19
628	-19897.948388251854	-4.289856527331477e-19	-1.7660981403636198e-18	9.081268348973245e-19
629	-19897.78562651063	-4.298707042425841e-19	-1.769173413327253e-18	9.094320048420846e-19
630	-19897.622864769408	-4.307594545815785e-19	-1.7722526512418344e-18	9.107337420786773e-19
631	-19897.46010302818	-4.316516277307367e-19	-1.7753354869335503e-18	9.120322314720772e-19
632	-19897.297341286958	-4.3254694270521434e-19	-1.778421545606597e-18	9.13327660196168e-19
633	-19897.134579545724	-4.3344511021170524e-19	-1.781510445525142e-18	9.146202251017314e-19
634	-19896.971817804504	-4.343458371824891e-19	-1.784601796102866e-18	9.159101217378877e-19
635	-19896.80905606328	-4.352488222693967e-19	-1.7876952007139383e-18	9.17197556175145e-19
636	-19896.64629432205	-4.36153761920841e-19	-1.790790256896894e-18	9.184827330552118e-19
637	-19896.483532580827	-4.37060344997755e-19	-1.7938865579217755e-18	9.197658679262652e-19
638	-19896.3207708396	-4.379682579049282e-19	-1.7969836903774664e-18	9.2104717456761e-19
639	-19896.158009098373	-4.388771808670473e-19	-1.8000812375971672e-18	9.223268758630726e-19
640	-19895.995247357154	-4.397867918529955e-19	-1.803178776285301e-18	9.236051925793104e-19
641	-19895.83248561593	-4.40696763448622e-19	-1.8062758809038406e-18	9.248823540065968e-19
642	-19895.669723874704	-4.416067684606987e-19	-1.809372123734297e-18	9.261585868128998e-19
643	-19895.506962133477	-4.425164735853216e-19	-1.812467075713596e-18	9.274341285429525e-19
644	-19895.34420039225	-4.434255457755022e-19	-1.8155603024245083e-18	9.28709210873504e-19
645	-19895.181438651027	-4.443336490129241e-19	-1.8186513728666515e-18	9.299840748408035e-19
646	-19895.018676909804	-4.452404476812486e-19	-1.8217398525438734e-18	9.31258957181376e-19
647	-19894.855915168573	-4.461456027032196e-19	-1.8248253080641405e-18	9.325341026577011e-19
648	-19894.693153427354	-4.470487772524108e-19	-1.8279073052518475e-18	9.33809750747026e-19
649	-19894.53039168613	-4.479496318329354e-19	-1.83098541217311e-18	9.350861485072393e-19
650	-19894.367629944903	-4.488478308552397e-19	-1.8340592000575797e-18	9.363635383471002e-19
651	-19894.20486820368	-4.49743036437669e-19	-1.837128242478695e-18	9.376421696033569e-19
652	-19894.04210646245	-4.506349147753932e-19	-1.8401921139857914e-18	9.38922284435005e-19
653	-19893.87934472123	-4.515231321359826e-19	-1.8432503959632357e-18	9.402041316912707e-19
654	-19893.71658298	-4.524073587062e-19	-1.8463026704015894e-18	9.414879529891895e-19
655	-19893.553821238776	-4.5328726530289e-19	-1.8493485272484845e-18	9.427739966427047e-19
656	-19893.391059497553	-4.54162529362476e-19	-1.852387561501452e-18	9.440625027765004e-19
657	-19893.228297756326	-4.550328298064858e-19	-1.8554193773013643e-18	9.453537176883926e-19
658	-19893.065536015107	-4.558978520352776e-19	-1.8584435818331254e-18	9.466478777625704e-19
659	-19892.902774273876	-4.567572832172257e-19	-1.861459790818854e-18	9.479452243844026e-19
660	-19892.740012532642	-4.576108189522315e-19	-1.864467629345311e-18	9.492459914408482e-19
661	-19892.577250791426	-4.584581595954977e-19	-1.867466734955186e-18	9.505504157641904e-19
662	-19892.414489050203	-4.5929901203551615e-19	-1.8704567476734648e-18	9.518587236024323e-19
663	-19892.251727308976	-4.601330880818096e-19	-1.873437321904643e-18	9.531711457410238e-19
664	-19892.08896556775	-4.60960109834657e-19	-1.8764081217917643e-18	9.544879021224505e-19
665	-19891.926203826526	-4.617798053569351e-19	-1.879368824790758e-18	9.55809214076888e-19
666	-19891.763442085303	-4.625919127430969e-19	-1.882319118441753e-18	9.571352929555594e-19
667	-19891.600680344076	-4.633961768330924e-19	-1.8852587064345425e-18	9.584663527683576e-19
668	-19891.43791860285	-4.641923534045596e-19	-1.8881873017276377e-18	9.598025949185182e-19
669	-19891.275156861626	-4.649802058927207e-19	-1.8911046326879774e-18	9.61144220902536e-19
670	-19891.1123951204	-4.657595096516664e-19	-1.8940104410467513e-18	9.624914217434185e-19
671	-19890.949633379172	-4.665300496265923e-19	-1.896904486505331e-18	9.638443872521465e-19
672	-19890.786871637956	-4.672916221889475e-19	-1.8997865380916585e-18	9.652032937137637e-19
673	-19890.624109896722	-4.680440336052077e-19	-1.9026563856425458e-18	9.665683184321303e-19
674	-19890.461348155495	-4.687871050953528e-19	-1.905513836403428e-18	9.679396262127224e-19
675	-19890.298586414276	-4.695206671719208e-19	-1.9083587113920887e-18	9.693173770482474e-19
676	-19890.13582467305	-4.702445649400446e-19	-1.9111908497171177e-18	9.707017198370286e-19
677	-19889.973062931826	-4.709586552020827e-19	-1.91401011129665e-18	9.720928008924849e-19
678	-19889.810301190595	-4.716628080861289e-19	-1.9168163685747437e-18	9.73490752402486e-19
679	-19889.64753944937	-4.723569067477269e-19	-1.9196095153729763e-18	9.748957018775223e-19
680	-19889.484777708145	-4.730408505584607e-19	-1.922389465133775e-18	9.763077640168535e-19
681	-19889.322015966925	-4.737145507691862e-19	-1.9251561508435305e-18	9.777270493051583e-19
682	-19889.1592542257	-4.743779342545376e-19	-1.927909522098085e-18	9.791536535890097e-19
683	-19888.996492484475	-4.750309420848601e-19	-1.9306495503572965e-18	9.805876661875762e-19
684	-19888.83373074325	-4.756735307848664e-19	-1.933376225774345e-18	9.820291642046125e-19
685	-19888.670969002025	-4.763056712646355e-19	-1.9360895588873462e-18	9.834782163580753e-19
686	-19888.508207260802	-4.769273500888785e-19	-1.9387895785302e-18	9.849348783524431e-19
687	-19888.345445519568	-4.775385698018527e-19	-1.9414763376402214e-18	9.863991980365161e-19
688	-19888.18268377835	-4.781393489069468e-19	-1.9441499077415348e-18	9.87871209927641e-19
689	-19888.019922037125	-4.787297206409688e-19	-1.94681038119517e-18	9.893509399132323e-19
690	-19887.8571602959	-4.793097349402831e-19	-1.949457870406519e-18	9.90838400525953e-19
691	-19887.69439855467	-4.798794569922463e-19	-1.9520925081570517e-18	9.923335941725589e-19
692	-19887.531636813444	-4.804389686306111e-19	-1.9547144477909153e-18	9.93836510529693e-19
693	-19887.36887507222	-4.80988367987833e-19	-1.9573238648755177e-18	9.953471288998517e-19
694	-19887.206113330998	-4.815277677135316e-19	-1.9599209523082592e-18	9.968654168811961e-19
695	-19887.043351589768	-4.820572974244176e-19	-1.962505924468592e-18	9.98391329619757e-19
696	-19886.880589848544	-4.825771032158508e-19	-1.9650790174781735e-18	9.99924811046472e-19
697	-19886.717828107325	-4.83087345902367e-19	-1.9676404839047674e-18	1.0014657921000336e-18
698	-19886.555066366098	-4.83588201898902e-19	-1.9701905965296524e-18	1.003014192731848e-18
699	-19886.39230462488	-4.840798641622386e-19	-1.972729648982057e-18	1.0045699206575797e-18
700	-19886.229542883648	-4.845625399858488e-19	-1.975257952432299e-18	1.0061328724606012e-18
701	-19886.066781142417	-4.850364523502944e-19	-1.9777758377159515e-18	1.0077029330153628e-18
702	-19885.9040194012	-4.855018383798707e-19	-1.980283652500899e-18	1.0092799757411577e-18
703	-19885.741257659967	-4.85958950366931e-19	-1.9827817610087458e-18	1.0108638602748838e-18
704	-19885.57849591875	-4.864080548525026e-19	-1.985270547239595e-18	1.01245443753459e-18
705	-19885.415734177517	-4.868494320535871e-19	-1.9877504097538635e-18	1.014051545646689e-18
706	-19885.25297243629	-4.872833761829196e-19	-1.9902217657858576e-18	1.0156550134200185e-18
707	-19885.090210695067	-4.877101956108195e-19	-1.9926850468388125e-18	1.0172646556171736e-18
708	-19884.927448953844	-4.881302092840053e-19	-1.995140697955626e-18	1.0188802793876152e-18
709	-19884.764687212624	-4.885437506451122e-19	-1.997589179464394e-18	1.0205016781741695e-18
710	-19884.601925471397	-4.889511630413781e-19	-2.000030964949796e-18	1.0221286388670398e-18
711	-19884.43916373017	-4.893528039536523e-19	-2.0024665416854064e-18	1.0237609337781019e-18
712	-19884.276401988947	-4.897490400873065e-19	-2.0048964106770626e-18	1.0253983305024498e-18
713	-19884.11364024772	-4.901402494371168e-19	-2.0073210823225387e-18	1.0270405834483053e-18
714	-19883.950878506497	-4.905268185372243e-19	-2.0097410771873076e-18	1.0286874401128591e-18
715	-19883.788116765274	-4.90909144873879e-19	-2.012156925466627e-18	1.0303386357188687e-18
716	-19883.625355024047	-4.912876332037435e-19	-2.0145691699102484e-18	1.0319939035027614e-18
717	-19883.46259328282	-4.916626984267583e-19	-2.01697835936144e-18	1.0336529625079237e-18
718	-19883.299831541597	-4.920347606169782e-19	-2.019385050530274e-18	1.0353155292963174e-18
719	-19883.137069800367	-4.924042485264136e-19	-2.021789804678951e-18	1.0369813076261235e-18
720	-19882.97430805914	-4.927715962580391e-19	-2.0241931938797236e-18	1.0386500013636453e-18
721	-19882.81154631792	-4.931372445536765e-19	-2.026595791351483e-18	1.0403213022441302e-18
722	-19882.648784576693	-4.935016364133152e-19	-2.0289981733244894e-18	1.041994900497859e-18
723	-19882.48602283547	-4.938652228025555e-19	-2.0314009207400323e-18	1.0436704751349215e-18
724	-19882.323261094243	-4.942284550676671e-19	-2.0338046179151606e-18	1.0453477077798265e-18
725	-19882.16049935302	-4.945917888913701e-19	-2.0362098475060616e-18	1.0470262697233216e-18
726	-19881.9977376118	-4.949556805462047e-19	-2.038617194433606e-18	1.0487058333411963e-18
727	-19881.83497587057	-4.953205907525033e-19	-2.0410272434985053e-18	1.0503860619934985e-18
728	-19881.672214129343	-4.956869771212467e-19	-2.043440577808618e-18	1.0520666235661248e-18
729	-19881.509452388123	-4.960552994290915e-19	-2.0458577747033636e-18	1.0537471758451806e-18
730	-19881.346690646893	-4.964260149705981e-19	-2.0482794118188963e-18	1.0554273818776999e-18
731	-19881.18392890567	-4.967995821814373e-19	-2.050706061018767e-18	1.0571068966558922e-18
732	-19881.021167164443	-4.971764539418879e-19	-2.0531382904485206e-18	1.058785382564745e-18
733	-19880.85840542322	-4.97557082180493e-19	-2.055576659273978e-18	1.0604624949129922e-18
734	-19880.695643681993	-4.979419130608979e-19	-2.0580217212349867e-18	1.062137895113191e-18
735	-19880.53288194077	-4.983313914804733e-19	-2.0604740225057074e-18	1.0638112395447607e-18
736	-19880.370120199543	-4.987259536807589e-19	-2.0629341020482315e-18	1.0654821946867139e-18
737	-19880.20735845832	-4.991260324259995e-19	-2.06540248512422e-18	1.067150420272221e-18
738	-19880.044596717093	-4.995320514957942e-19	-2.0678796884563064e-18	1.068815585464718e-18
739	-19879.881834975866	-4.999444304217056e-19	-2.0703662175310045e-18	1.0704773566875935e-18
740	-19879.719073234643	-5.00363577369585e-19	-2.072862565832562e-18	1.0721354110933918e-18
741	-19879.556311493412	-5.007898944302086e-19	-2.075369211908436e-18	1.073789423048019e-18
742	-19879.393549752192	-5.012237724777511e-19	-2.0778866244868264e-18	1.0754390795313243e-18
743	-19879.23078801097	-5.016655952296352e-19	-2.0804152556699855e-18	1.0770840652107152e-18
744	-19879.068026269742	-5.021157327349151e-19	-2.0829555427008565e-18	1.0787240772310262e-18
745	-19878.90526452852	-5.025745464453314e-19	-2.085507906080821e-18	1.0803588131901584e-18
746	-19878.74250278729	-5.03042383762471e-19	-2.0880727513104654e-18	1.0819879837855236e-18
747	-19878.579741046062	-5.035195826071199e-19	-2.090650465959083e-18	1.0836113007448429e-18
748	-19878.416979304842	-5.04006465117816e-19	-2.0932414205322643e-18	1.0852284902966322e-18
749	-19878.254217563615	-5.045033430830436e-19	-2.0958459664198332e-18	1.0868392802537463e-18
750	-19878.091455822392	-5.050105125082591e-19	-2.098464438625689e-18	1.0884434136091707e-18
751	-19877.92869408117	-5.055282571285862e-19	-2.101097150831934e-18	1.090040636574762e-18
752	-19877.76593233994	-5.060568437092833e-19	-2.10374439740413e-18	1.0916307099855631e-18
753	-19877.60317059872	-5.065965258350721e-19	-2.1064064511113443e-18	1.0932133994412e-18
754	-19877.44040885749	-5.07147539682917e-19	-2.109083566346401e-18	1.0947884869805666e-18
755	-19877.27764711626	-5.077101086847696e-19	-2.1117759755541396e-18	1.0963557581846004e-18
756	-19877.114885375042	-5.082844374923541e-19	-2.1144838912490572e-18	1.0979150162643491e-18
757	-19876.95212363381	-5.088707154171846e-19	-2.1172075004246425e-18	1.0994660695902733e-18
758	-19876.789361892595	-5.094691144239505e-19	-2.119946972498664e-18	1.1010087436507632e-18
759	-19876.62660015136	-5.100797910874497e-19	-2.122702453686244e-18	1.1025428715113447e-18
760	-19876.463838410145	-5.107028827242817e-19	-2.1254740675109886e-18	1.1040683020624253e-18
761	-19876.30107666891	-5.11338511634592e-19	-2.1282619154448917e-18	1.1055848921757079e-18
762	-19876.138314927688	-5.119867802049801e-19	-2.1310660754617218e-18	1.1070925150517614e-18
763	-19875.975553186465	-5.12647774893148e-19	-2.13388660253776e-18	1.1085910527514638e-18
764	-19875.81279144524	-5.133215631714732e-19	-2.1367235316248028e-18	1.1100804052818562e-18
765	-19875.65002970402	-5.140081957597506e-19	-2.1395768708344243e-18	1.111560479314923e-18
766	-19875.487267962788	-5.147077043673536e-19	-2.142446608555015e-18	1.1130311998203078e-18
767	-19875.32450622157	-5.154201044335792e-19	-2.1453327108268602e-18	1.1144925019597018e-18
768	-19875.161744480338	-5.161453912633381e-19	-2.1482351205118027e-18	1.1159443379851263e-18
769	-19874.99898273912	-5.168835435167777e-19	-2.1511537558608725e-18	1.117386668827317e-18
770	-19874.836220997888	-5.176345218195932e-19	-2.154088513972961e-18	1.1188194703337743e-18
771	-19874.673459256665	-5.183982695167707e-19	-2.1570392701874127e-18	1.120242731153871e-18
772	-19874.51069751544	-5.191747118103754e-19	-2.1600058793779416e-18	1.121656455757191e-18
773	-19874.34793577421	-5.199637567646933e-19	-2.162988172025447e-18	1.1230606584960605e-18
774	-19874.185174032988	-5.207652947494514e-19	-2.1659859592716898e-18	1.1244553697727872e-18
775	-19874.02241229176	-5.215791989857087e-19	-2.1689990306090125e-18	1.1258406326375951e-18
776	-19873.859650550534	-5.224053251565177e-19	-2.172027153668935e-18	1.1272165033558995e-18
777	-19873.696888809314	-5.232435128203027e-19	-2.1750700748901785e-18	1.1285830492495729e-18
778	-19873.53412706809	-5.240935845579771e-19	-2.178127523290155e-18	1.129940354174201e-18
779	-19873.371365326864	-5.24955346624106e-19	-2.181199205363722e-18	1.1312885121155098e-18
780	-19873.208603585637	-5.258285898928558e-19	-2.1842848095456175e-18	1.132627629759906e-18
781	-19873.045841844418	-5.267130890451511e-19	-2.1873840045704403e-18	1.1339578264801382e-18
782	-19872.883080103198	-5.276086040359184e-19	-2.1904964429107443e-18	1.1352792348389073e-18
783	-19872.720318361968	-5.285148792334837e-19	-2.1936217572167925e-18	1.1365919987498252e-18
784	-19872.557556620734	-5.294316441038088e-19	-2.1967595622031933e-18	1.1378962739955759e-18
785	-19872.394794879518	-5.303586142042585e-19	-2.1999094570248433e-18	1.1391922286163263e-18
786	-19872.232033138287	-5.312954918509127e-19	-2.2030710251202376e-18	1.1404800414184122e-18
787	-19872.069271397064	-5.322419651768068e-19	-2.2062438341103377e-18	1.1417599037567244e-18
788	-19871.906509655837	-5.331977091331978e-19	-2.209427434648532e-18	1.1430320163821363e-18
789	-19871.743747914607	-5.341623852230876e-19	-2.2126213611288765e-18	1.1442965906827014e-18
790	-19871.580986173387	-5.351356454334167e-19	-2.2158251389943374e-18	1.1455538481275042e-18
791	-19871.41822443216	-5.361171281734422e-19	-2.219038278771417e-18	1.1468040224245325e-18
792	-19871.25546269094	-5.371064609898074e-19	-2.2222602758494487e-18	1.1480473538698337e-18
793	-19871.09270094971	-5.381032615536976e-19	-2.225490617391785e-18	1.1492840942843902e-18
794	-19870.929939208487	-5.39107137122984e-19	-2.2287287776107223e-18	1.150514503364754e-18
795	-19870.767177467267	-5.401176831189289e-19	-2.231974217934982e-18	1.1517388516971243e-18
796	-19870.604415726044	-5.41134488640064e-19	-2.235226393195204e-18	1.1529574159150764e-18
797	-19870.441653984806	-5.421571315162054e-19	-2.23848474444824e-18	1.1541704814158289e-18
798	-19870.278892243587	-5.431851843279192e-19	-2.2417487090224534e-18	1.155378340366615e-18
799	-19870.116130502363	-5.4421821110021105e-19	-2.2450177176407406e-18	1.1565812954403183e-18
800	-19869.953368761137	-5.452557688489202e-19	-2.2482911889067314e-18	1.1577796512088912e-18
801	-19869.79060701991	-5.462974073530938e-19	-2.251568538220024e-18	1.158973723513836e-18
802	-19869.627845278686	-5.473426719749197e-19	-2.254849174782129e-18	1.1601638308322895e-18
803	-19869.46508353746	-5.483911006117658e-19	-2.2581325023885675e-18	1.161350301165036e-18
804	-19869.302321796236	-5.494422288052678e-19	-2.2614179197493995e-18	1.1625334621388639e-18
805	-19869.13956005501	-5.504955870484962e-19	-2.2647048263794045e-18	1.1637136522824123e-18
806	-19868.976798313786	-5.5155070395268e-19	-2.267992618424743e-18	1.1648912105193832e-18
807	-19868.81403657256	-5.526071018148793e-19	-2.271280685875833e-18	1.1660664822460745e-18
808	-19868.651274831333	-5.536643028584016e-19	-2.27456841904009e-18	1.1672398133232869e-18
809	-19868.488513090113	-5.547218270670713e-19	-2.277855211481447e-18	1.1684115573473044e-18
810	-19868.325751348882	-5.557791946145272e-19	-2.281140455229575e-18	1.1695820660005203e-18
811	-19868.162989607656	-5.568359223674192e-19	-2.2844235435493964e-18	1.170751698814558e-18
812	-19868.000227866432	-5.578915297508507e-19	-2.2877038714474323e-18	1.171920811945731e-18
813	-19867.83746612521	-5.589455353646679e-19	-2.290980838547142e-18	1.173089767817806e-18
814	-19867.674704383982	-5.599974612315451e-19	-2.2942538480351725e-18	1.1742589255720821e-18
815	-19867.51194264276	-5.610468280736244e-19	-2.2975223050389045e-18	1.1754286488916555e-18
816	-19867.34918090153	-5.620931618458463e-19	-2.3007856195811442e-18	1.1765992958894517e-18
817	-19867.186419160313	-5.631359899774957e-19	-2.3040432116595322e-18	1.177771231704541e-18
818	-19867.023657419086	-5.641748444862928e-19	-2.3072945038868367e-18	1.178944814914251e-18
819	-19866.86089567786	-5.6520925948481035e-19	-2.3105389279653532e-18	1.1801204089957327e-18
820	-19866.698133936636	-5.662387769876746e-19	-2.313775922938515e-18	1.1812983689631655e-18
821	-19866.53537219541	-5.672629419422998e-19	-2.3170049380464975e-18	1.1824790541618978e-18
822	-19866.372610454182	-5.682813071433248e-19	-2.3202254291613755e-18	1.183662814874726e-18
823	-19866.209848712962	-5.69293429729544e-19	-2.323436864570016e-18	1.1848500051109278e-18
824	-19866.047086971732	-5.702988757152929e-19	-2.326638720902265e-18	1.186040969471679e-18
825	-19865.88432523051	-5.712972179502841e-19	-2.329830490872848e-18	1.1872360549722795e-18
826	-19865.721563489282	-5.72288039015339e-19	-2.333011675948835e-18	1.188435597918157e-18
827	-19865.55880174806	-5.732709275251123e-19	-2.3361817922810752e-18	1.1896399372308504e-18
828	-19865.39604000683	-5.742454844753756e-19	-2.3393403675505142e-18	1.1908493985997628e-18
829	-19865.2332782656	-5.752113177190348e-19	-2.3424869446003153e-18	1.192064309162246e-18
830	-19865.07051652438	-5.761680476787907e-19	-2.345621079643961e-18	1.1932849842863796e-18
831	-19864.90775478316	-5.771153037474068e-19	-2.3487423463350446e-18	1.1945117388402308e-18
832	-19864.74499304193	-5.780527282404485e-19	-2.3518503310153623e-18	1.1957448745344655e-18
833	-19864.582231300705	-5.789799734293289e-19	-2.3549446396506223e-18	1.1969846927919647e-18
834	-19864.419469559485	-5.798967066568566e-19	-2.358024894352027e-18	1.1982314810383139e-18
835	-19864.256707818262	-5.808026047244391e-19	-2.3610907340219043e-18	1.1994855245730263e-18
836	-19864.093946077035	-5.816973593919375e-19	-2.3641418115265604e-18	1.2007470927426853e-18
837	-19863.931184335812	-5.8258067512871955e-19	-2.367177805116093e-18	1.2020164548586537e-18
838	-19863.768422594578	-5.834522723201449e-19	-2.370198407821459e-18	1.2032938631811691e-18
839	-19863.60566085336	-5.843118830795107e-19	-2.373203332756743e-18	1.2045795665977214e-18
840	-19863.442899112128	-5.85159256173466e-19	-2.3761923101045257e-18	1.2058737977575937e-18
841	-19863.28013737091	-5.859941541367485e-19	-2.37916509474651e-18	1.2071767864730132e-18
842	-19863.11737562968	-5.86816357008539e-19	-2.382121459130639e-18	1.2084887451135607e-18
843	-19862.95461388845	-5.876256578601579e-19	-2.3850611959732394e-18	1.2098098802529234e-18
844	-19862.79185214723	-5.884218674929689e-19	-2.3879841167087408e-18	1.2111403817228032e-18
845	-19862.629090406004	-5.892048125539367e-19	-2.3908900597085807e-18	1.2124804346007071e-18
846	-19862.466328664785	-5.8997433804090375e-19	-2.3937788815429822e-18	1.2138302054611746e-18
847	-19862.303566923558	-5.907303028774858e-19	-2.396650458948664e-18	1.2151898531936923e-18
848	-19862.14080518233	-5.914725858905072e-19	-2.399504691616339e-18	1.2165595198353246e-18
849	-19861.978043441104	-5.922010808469841e-19	-2.4023415022662884e-18	1.2179393405723204e-18
850	-19861.81528169988	-5.929157007999437e-19	-2.4051608329921797e-18	1.2193294313922921e-18
851	-19861.652519958658	-5.936163754359077e-19	-2.407962651674338e-18	1.2207299008025226e-18
852	-19861.489758217434	-5.943030531086441e-19	-2.4107469445757013e-18	1.222140838358413e-18
853	-19861.326996476208	-5.949756988133193e-19	-2.4135137232850137e-18	1.223562325658375e-18
854	-19861.16423473498	-5.956342964343664e-19	-2.416263018618486e-18	1.2249944257497533e-18
855	-19861.001472993757	-5.962788470860249e-19	-2.4189948858540466e-18	1.2264371916819968e-18
856	-19860.838711252523	-5.969093712723003e-19	-2.421709401103698e-18	1.2278906585590974e-18
857	-19860.6759495113	-5.975259056751928e-19	-2.4244066626994504e-18	1.2293548513490646e-18
858	-19860.513187770077	-5.98128507068366e-19	-2.4270867909895422e-18	1.2308297768528105e-18
859	-19860.350426028854	-5.98717248563545e-19	-2.4297499285962826e-18	1.2323154314691927e-18
860	-19860.18766428763	-5.992922217345253e-19	-2.432396236668412e-18	1.2338117931993615e-18
861	-19860.024902546404	-5.998535361343978e-19	-2.435025902155426e-18	1.23531882988663e-18
862	-19859.862140805177	-6.004013187798563e-19	-2.4376391290125244e-18	1.2368364914528116e-18
863	-19859.69937906396	-6.009357133472523e-19	-2.440236143039865e-18	1.2383647163453605e-18
864	-19859.536617322727	-6.014568828233447e-19	-2.442817191460736e-18	1.2399034258140468e-18
865	-19859.373855581503	-6.019650059126812e-19	-2.445382540005941e-18	1.2414525281805782e-18
866	-19859.211093840284	-6.024602793696814e-19	-2.4479324754253906e-18	1.2430119166860276e-18
867	-19859.048332099053	-6.029429152684847e-19	-2.4504673034216786e-18	1.2445814728847091e-18
868	-19858.885570357834	-6.034131429692939e-19	-2.4529873479917944e-18	1.2461610620532064e-18
869	-19858.722808616603	-6.038712071891239e-19	-2.4554929518323593e-18	1.2477505374541115e-18
870	-19858.560046875373	-6.043173683453758e-19	-2.45798447428403e-18	1.2493497375932785e-18
871	-19858.397285134157	-6.047519028582964e-19	-2.4604622928215274e-18	1.2509584871049345e-18
872	-19858.234523392926	-6.051751027055259e-19	-2.462926803291686e-18	1.252576597880634e-18
873	-19858.071761651707	-6.055872729642289e-19	-2.4653784165411005e-18	1.2542038706126425e-18
874	-19857.90899991048	-6.059887338278348e-19	-2.4678175591348516e-18	1.2558400914791821e-18
875	-19857.746238169246	-6.063798192604615e-19	-2.4702446714399704e-18	1.2574850329190476e-18
876	-19857.583476428026	-6.067608760419063e-19	-2.4726602096649014e-18	1.2591384575810889e-18
877	-19857.4207146868	-6.071322635943936e-19	-2.4750646426639197e-18	1.2608001154751326e-18
878	-19857.257952945576	-6.074943530640184e-19	-2.477458452105396e-18	1.2624697459773592e-18
879	-19857.095191204353	-6.0784752911422815e-19	-2.479842134100248e-18	1.2641470758717916e-18
880	-19856.93242946313	-6.08192186170209e-19	-2.482216195723674e-18	1.2658318233832564e-18
881	-19856.769667721903	-6.085287293506344e-19	-2.4845811535627175e-18	1.2675236948614484e-18
882	-19856.60690598068	-6.088575732274878e-19	-2.4869375345241763e-18	1.2692223880692006e-18
883	-19856.444144239453	-6.091791435917555e-19	-2.4892858761829787e-18	1.2709275889994674e-18
884	-19856.281382498222	-6.094938744110205e-19	-2.4916267253721026e-18	1.2726389765500618e-18
885	-19856.118620757003	-6.098022074725383e-19	-2.4939606352832365e-18	1.2743562203381598e-18
886	-19855.955859015776	-6.101045910367345e-19	-2.49628816807692e-18	1.2760789860034512e-18
887	-19855.793097274553	-6.104014826670087e-19	-2.4986098909995967e-18	1.2778069256655794e-18
888	-19855.63033553333	-6.106933444766671e-19	-2.500926378208668e-18	1.279539689255334e-18
889	-19855.4675737921	-6.109806448902309e-19	-2.5032382056395226e-18	1.2812769158590606e-18
890	-19855.30481205088	-6.112638564027965e-19	-2.505545956065178e-18	1.283018243259585e-18
891	-19855.14205030965	-6.115434575630549e-19	-2.5078502156006725e-18	1.284763300474563e-18
892	-19854.979288568422	-6.118199288383248e-19	-2.5101515733314988e-18	1.286511715654849e-18
893	-19854.8165268272	-6.120937552065118e-19	-2.5124506174269537e-18	1.28826310701393e-18
894	-19854.653765085975	-6.123654217188915e-19	-2.5147479385124238e-18	1.2900170950746407e-18
895	-19854.491003344756	-6.126354166636769e-19	-2.517044125955768e-18	1.2917732926284145e-18
896	-19854.328241603525	-6.1290422833398885e-19	-2.519339770833485e-18	1.293531314165507e-18
897	-19854.165479862295	-6.1317234602778705e-19	-2.521635461122032e-18	1.295290769066458e-18
898	-19854.00271812108	-6.134402575326978e-19	-2.523931784260196e-18	1.2970512691948006e-18
899	-19853.83995637985	-6.137084524849313e-19	-2.5262293232840942e-18	1.2988124183142314e-18
900	-19853.677194638625	-6.1397741517537775e-19	-2.5285286585309116e-18	1.3005738281801559e-18
901	-19853.514432897402	-6.142476294642849e-19	-2.530830363893756e-18	1.302335104965186e-18
902	-19853.35167115618	-6.145195742370665e-19	-2.533135010555091e-18	1.304095862080958e-18
903	-19853.18890941495	-6.147937276694695e-19	-2.535443163216702e-18	1.3058557078777627e-18
904	-19853.02614767373	-6.150705608131425e-19	-2.5377553804677268e-18	1.307614258841442e-18
905	-19852.863385932502	-6.153505413105379e-19	-2.540072210905108e-18	1.309371128284032e-18
906	-19852.70062419128	-6.156341301808128e-19	-2.5423941984654613e-18	1.3111259381038355e-18
907	-19852.537862450048	-6.159217846999489e-19	-2.5447218775568353e-18	1.3128783081569373e-18
908	-19852.375100708825	-6.162139526054552e-19	-2.547055775467782e-18	1.3146278702568717e-18
909	-19852.2123389676	-6.165110769473548e-19	-2.549396406587254e-18	1.3163742526925445e-18
910	-19852.049577226368	-6.168135898466097e-19	-2.551744276228272e-18	1.3181170965350528e-18
911	-19851.886815485148	-6.171219181735887e-19	-2.5540998790216233e-18	1.3198560426744457e-18
912	-19851.72405374392	-6.174364778738392e-19	-2.5564637003972955e-18	1.321590744649617e-18
913	-19851.561292002698	-6.177576774921702e-19	-2.5588362106890707e-18	1.3233208557047305e-18
914	-19851.398530261475	-6.180859132169262e-19	-2.561217869732379e-18	1.3250460432985264e-18
915	-19851.23576852025	-6.18421573960314e-19	-2.5636091239914363e-18	1.3267659760708083e-18
916	-19851.073006779025	-6.1876503555123925e-19	-2.566010407702645e-18	1.3284803366001667e-18
917	-19850.910245037798	-6.191166648397579e-19	-2.5684221394751808e-18	1.3301888097956652e-18
918	-19850.747483296575	-6.194768147968616e-19	-2.5708447258433453e-18	1.331891096249622e-18
919	-19850.584721555348	-6.198458293876889e-19	-2.5732785575492247e-18	1.3335868987738468e-18
920	-19850.421959814124	-6.202240378207085e-19	-2.575724012899794e-18	1.3352759372583771e-18
921	-19850.259198072894	-6.206117595372841e-19	-2.5781814538302192e-18	1.336957934755651e-18
922	-19850.096436331674	-6.210092981778172e-19	-2.5806512262937387e-18	1.3386326299381044e-18
923	-19849.93367459045	-6.214169472028533e-19	-2.5831336596652877e-18	1.3402997652595811e-18
924	-19849.77091284922	-6.218349844643127e-19	-2.585629070691109e-18	1.3419591017624839e-18
925	-19849.608151108	-6.222636766561957e-19	-2.58813775762623e-18	1.343610404313839e-18
926	-19849.445389366767	-6.22703274271129e-19	-2.590660005117468e-18	1.3452534565752102e-18
927	-19849.282627625547	-6.231540161395315e-19	-2.593196078824911e-18	1.3468880465458481e-18
928	-19849.11986588432	-6.236161248423528e-19	-2.5957462294784524e-18	1.3485139797937465e-18
929	-19848.9571041431	-6.240898107382835e-19	-2.598310689889736e-18	1.350131068413169e-18
930	-19848.794342401874	-6.245752673525057e-19	-2.6008896758751655e-18	1.351739141170154e-18
931	-19848.631580660644	-6.250726771575027e-19	-2.6034833878232513e-18	1.3533380335082458e-18
932	-19848.468818919424	-6.255822053211329e-19	-2.6060920100152475e-18	1.3549275993729816e-18
933	-19848.306057178204	-6.261040039404023e-19	-2.6087157065292246e-18	1.35650769864842e-18
934	-19848.143295436974	-6.266382089942699e-19	-2.6113546268008907e-18	1.358078208812351e-18
935	-19847.980533695743	-6.271849441927788e-19	-2.6140089039446923e-18	1.359639015559135e-18
936	-19847.817771954524	-6.277443162183593e-19	-2.6166786537926233e-18	1.361190021355905e-18
937	-19847.655010213293	-6.283164187442291e-19	-2.6193639723816523e-18	1.362731134893194e-18
938	-19847.49224847207	-6.289013292155206e-19	-2.62206494242009e-18	1.3642622839890488e-18
939	-19847.329486730847	-6.294991127241555e-19	-2.624781629005548e-18	1.365783403557237e-18
940	-19847.16672498962	-6.301098179132247e-19	-2.627514079817938e-18	1.3672944439914888e-18
941	-19847.003963248397	-6.307334807896485e-19	-2.6302623265019072e-18	1.3687953649226104e-18
942	-19846.84120150717	-6.313701223165796e-19	-2.6330263873671575e-18	1.3702861427339983e-18
943	-19846.678439765947	-6.320197494939352e-19	-2.635806260875061e-18	1.3717667618871909e-18
944	-19846.51567802472	-6.326823543507759e-19	-2.638601929285743e-18	1.3732372205841912e-18
945	-19846.352916283493	-6.333579166299176e-19	-2.6414133599912147e-18	1.3746975267313797e-18
946	-19846.19015454227	-6.340464014436776e-19	-2.6442405058459724e-18	1.376147702958617e-18
947	-19846.027392801054	-6.347477612090106e-19	-2.6470833030268873e-18	1.3775877806088663e-18
948	-19845.864631059812	-6.3546193386379275e-19	-2.649941673663486e-18	1.3790178059359004e-18
949	-19845.701869318596	-6.361888451645353e-19	-2.6528155222077426e-18	1.3804378318786722e-18
950	-19845.539107577373	-6.369284079389887e-19	-2.655704741044091e-18	1.3818479251661137e-18
951	-19845.376345836143	-6.376805224278236e-19	-2.6586092073947572e-18	1.3832481625391101e-18
952	-19845.213584094916	-6.384450754186751e-19	-2.66152878339631e-18	1.3846386325589597e-18
953	-19845.05082235369	-6.392219429162741e-19	-2.66446331749528e-18	1.386019431662732e-18
954	-19844.888060612473	-6.400109880683162e-19	-2.6674126450571636e-18	1.387390668920531e-18
955	-19844.725298871243	-6.408120626793702e-19	-2.670376587027226e-18	1.3887524616684857e-18
956	-19844.56253713002	-6.416250066011614e-19	-2.6733549522383198e-18	1.3901049390359971e-18
957	-19844.399775388796	-6.424496491598321e-19	-2.676347535182138e-18	1.391448236862474e-18
958	-19844.237013647566	-6.432858089757808e-19	-2.6793541191761446e-18	1.392782501224583e-18
959	-19844.074251906346	-6.441332944633089e-19	-2.6823744773993255e-18	1.3941078884727077e-18
960	-19843.911490165123	-6.449919032923847e-19	-2.6854083685946847e-18	1.3954245620099155e-18
961	-19843.748728423892	-6.458614222812175e-19	-2.6884555371211978e-18	1.3967326925587625e-18
962	-19843.585966682665	-6.467416296269272e-19	-2.691515720351526e-18	1.3980324610976718e-18
963	-19843.423204941442	-6.476322933976975e-19	-2.6945886429765502e-18	1.3993240561811554e-18
964	-19843.260443200215	-6.485331727555698e-19	-2.6976740182993793e-18	1.4006076727882396e-18
965	-19843.097681458992	-6.49444018397814e-19	-2.700771550580098e-18	1.4018835137844701e-18
966	-19842.934919717765	-6.503645734473072e-19	-2.70388093502459e-18	1.403151788129976e-18
967	-19842.772157976542	-6.512945715350886e-19	-2.707001856604574e-18	1.4044127135343967e-18
968	-19842.609396235322	-6.52233738753377e-19	-2.7101339899737446e-18	1.4056665124669907e-18
969	-19842.446634494092	-6.531817927244917e-19	-2.713276999133509e-18	1.4069134136845257e-18
970	-19842.28387275287	-6.541384462004293e-19	-2.716430544102154e-18	1.4081536517012954e-18
971	-19842.121111011646	-6.551034029115893e-19	-2.7195942742490194e-18	1.409387468425841e-18
972	-19841.958349270415	-6.560763600987028e-19	-2.722767828348796e-18	1.4106151081513905e-18
973	-19841.795587529195	-6.570570099534009e-19	-2.7259508421529373e-18	1.4118368222461357e-18
974	-19841.63282578797	-6.580450396348574e-19	-2.729142943384059e-18	1.4130528641143442e-18
975	-19841.470064046738	-6.590401283173591e-19	-2.7323437510986197e-18	1.4142634944639012e-18
976	-19841.30730230552	-6.600419505956394e-19	-2.7355528748847115e-18	1.4154689736934329e-18
977	-19841.144540564288	-6.610501753498353e-19	-2.738769921833315e-18	1.4166695711336443e-18
978	-19840.98177882307	-6.62064468928633e-19	-2.7419944956309845e-18	1.4178655577737186e-18
979	-19840.819017081838	-6.630844911567106e-19	-2.7452261916991852e-18	1.4190572093857643e-18
980	-19840.65625534061	-6.641098987481302e-19	-2.7484645975116135e-18	1.4202448000153532e-18
981	-19840.493493599388	-6.651403442450647e-19	-2.7517092982777627e-18	1.421428609787633e-18
982	-19840.330731858165	-6.66175478436788e-19	-2.7549598766174623e-18	1.4226089197438864e-18
983	-19840.167970116945	-6.6721494638784e-19	-2.758215909563792e-18	1.4237860167881123e-18
984	-19840.00520837572	-6.6825839233209775e-19	-2.7614769676368665e-18	1.4249601829726708e-18
985	-19839.842446634488	-6.693054557074125e-19	-2.76474261937346e-18	1.4261317079586354e-18
986	-19839.679684893268	-6.703557762566349e-19	-2.768012430969928e-18	1.427300878456658e-18
987	-19839.516923152038	-6.714089903016777e-19	-2.7712859672220474e-18	1.4284679866186919e-18
988	-19839.354161410818	-6.724647332987147e-19	-2.7745627866874477e-18	1.4296333200900182e-18
989	-19839.191399669595	-6.735226383984292e-19	-2.7778424479271773e-18	1.430797171130319e-18
990	-19839.028637928364	-6.74582339621399e-19	-2.7811245084448755e-18	1.4319598292020776e-18
991	-19838.865876187137	-6.756434677995964e-19	-2.7844085238193516e-18	1.4331215882201585e-18
992	-19838.703114445918	-6.76705655440786e-19	-2.787694045906688e-18	1.4342827350251163e-18
993	-19838.540352704687	-6.777685330340677e-19	-2.790980628519837e-18	1.4354435624517016e-18
994	-19838.37759096346	-6.788317336889264e-19	-2.7942678247070145e-18	1.4366043573291615e-18
995	-19838.214829222237	-6.798948881834754e-19	-2.7975551878509413e-18	1.4377654114839904e-18
996	-19838.05206748101	-6.809576298065791e-19	-2.8008422689594833e-18	1.4389270093463252e-18
997	-19837.88930573979	-6.820195924826987e-19	-2.8041286232970173e-18	1.4400894383316198e-18
998	-19837.726543998568	-6.830804131059224e-19	-2.8074138042681375e-18	1.4412529780562926e-18
999	-19837.563782257337	-6.8413972630253e-19	-2.810697366245276e-18	1.4424179136402156e-18
1000	-19837.40102051612	-6.851971712927808e-19	-2.8139788646717056e-18	1.443584522086144e-18
1001	-19837.238258774887	-6.862523884974449e-19	-2.8172578607290317e-18	1.4447530837341421e-18
1002	-19837.075497033667	-6.873050228965888e-19	-2.8205339143101734e-18	1.4459238685169957e-18
1003	-19836.91273529244	-6.8835471926902015e-19	-2.823806589354225e-18	1.4470971508161848e-18
1004	-19836.74997355121	-6.894011277412629e-19	-2.827075451915296e-18	1.4482731964327704e-18
1005	-19836.58721180999	-6.904438995705187e-19	-2.8303400721292438e-18	1.4494522729882065e-18
1006	-19836.424450068767	-6.914826911022177e-19	-2.8336000201925863e-18	1.4506346379881507e-18
1007	-19836.261688327533	-6.925171619373509e-19	-2.8368548758701188e-18	1.4518205519954168e-18
1008	-19836.098926586317	-6.935469769561603e-19	-2.8401042194196035e-18	1.4530102655072827e-18
1009	-19835.936164845087	-6.945718031483958e-19	-2.8433476363405883e-18	1.4542040300437968e-18
1010	-19835.773403103867	-6.955913148864318e-19	-2.8465847170423074e-18	1.4554020872694438e-18
1011	-19835.61064136264	-6.966051888608246e-19	-2.849815058497602e-18	1.4566046807759526e-18
1012	-19835.447879621406	-6.976131090679986e-19	-2.8530382606133103e-18	1.4578120424773134e-18
1013	-19835.28511788019	-6.986147623553994e-19	-2.8562539305096697e-18	1.4590244057988707e-18
1014	-19835.12235613896	-6.996098441170494e-19	-2.859461680965022e-18	1.4602419927309234e-18
1015	-19834.959594397737	-7.005980531073761e-19	-2.8626611322828926e-18	1.4614650260681401e-18
1016	-19834.796832656517	-7.015790960549568e-19	-2.865851908164016e-18	1.4626937160541026e-18
1017	-19834.63407091529	-7.025526849665151e-19	-2.8690336444591823e-18	1.4639282745261522e-18
1018	-19834.47130917406	-7.035185407981169e-19	-2.8722059820965523e-18	1.4651689005003187e-18
1019	-19834.30854743284	-7.044763884396923e-19	-2.8753685699105533e-18	1.4664157930311685e-18
1020	-19834.145785691613	-7.054259618587779e-19	-2.8785210624708167e-18	1.4676691387532608e-18
1021	-19833.983023950386	-7.063670014363008e-19	-2.8816631277241785e-18	1.4689291248515772e-18
1022	-19833.820262209163	-7.072992567333631e-19	-2.8847944387124463e-18	1.47019592524572e-18
1023	-19833.657500467936	-7.082224828069766e-19	-2.8879146778908818e-18	1.4714697122769288e-18
1024	-19833.494738726713	-7.091364447760387e-19	-2.891023536429944e-18	1.4727506468778666e-18
1025	-19833.33197698549	-7.100409145922924e-19	-2.8941207176853204e-18	1.4740388885007355e-18
1026	-19833.16921524426	-7.1093567422243695e-19	-2.8972059317996433e-18	1.4753345833547692e-18
1027	-19833.00645350304	-7.11820512164909e-19	-2.9002789009676154e-18	1.4766378766377976e-18
1028	-19832.84369176181	-7.126952276244992e-19	-2.9033393551868698e-18	1.4779488999378712e-18
1029	-19832.680930020582	-7.135596281339761e-19	-2.906387039002879e-18	1.4792677827349267e-18
1030	-19832.51816827936	-7.144135314117595e-19	-2.9094217053444876e-18	1.4805946425209683e-18
1031	-19832.35540653814	-7.15256762959723e-19	-2.9124431186337075e-18	1.4819295927142614e-18
1032	-19832.19264479691	-7.1608915945696305e-19	-2.9154510538700613e-18	1.4832727349561354e-18
1033	-19832.02988305569	-7.169105663685105e-19	-2.9184453001962044e-18	1.4846241674591832e-18
1034	-19831.867121314455	-7.177208406528165e-19	-2.9214256573404546e-18	1.4859839760348218e-18
1035	-19831.704359573243	-7.1851984745726315e-19	-2.924391937201299e-18	1.4873522422867726e-18
1036	-19831.54159783201	-7.193074633704081e-19	-2.9273439632692064e-18	1.48872903652839e-18
1037	-19831.37883609079	-7.200835745440505e-19	-2.93028157402147e-18	1.4901144249333686e-18
1038	-19831.216074349562	-7.208480783618316e-19	-2.933204617120166e-18	1.4915084603965026e-18
1039	-19831.053312608332	-7.216008823149203e-19	-2.9361129555486967e-18	1.4929111909188563e-18
1040	-19830.890550867112	-7.223419054506496e-19	-2.9390064655661343e-18	1.4943226546648348e-18
1041	-19830.727789125885	-7.230710767514447e-19	-2.9418850365717677e-18	1.4957428830688781e-18
1042	-19830.565027384662	-7.237883370847677e-19	-2.9447485707869177e-18	1.4971718966173823e-18
1043	-19830.402265643435	-7.244936375445257e-19	-2.9475969848055532e-18	1.498609709716502e-18
1044	-19830.239503902205	-7.251869417247475e-19	-2.950430209991713e-18	1.500056326542218e-18
1045	-19830.076742160985	-7.258682233900078e-19	-2.9532481914832238e-18	1.5015117447032082e-18
1046	-19829.913980419762	-7.265374669392595e-19	-2.956050885705029e-18	1.50297595182651e-18
1047	-19829.75121867853	-7.271946684983469e-19	-2.958838264797441e-18	1.5044489278007473e-18
1048	-19829.58845693731	-7.278398366074878e-19	-2.9616103166297355e-18	1.5059306434147598e-18
1049	-19829.42569519609	-7.284729897657117e-19	-2.964367042792343e-18	1.5074210632609199e-18
1050	-19829.262933454855	-7.290941581071908e-19	-2.967108457699847e-18	1.5089201414854655e-18
1051	-19829.100171713635	-7.297033841138062e-19	-2.9698345922763294e-18	1.5104278240487173e-18
1052	-19828.937409972412	-7.303007214663087e-19	-2.972545492692183e-18	1.5119440497595659e-18
1053	-19828.774648231185	-7.308862348922061e-19	-2.975241218035319e-18	1.5134687482509066e-18
1054	-19828.611886489958	-7.314600001013144e-19	-2.977921841734825e-18	1.515001841532196e-18
1055	-19828.449124748735	-7.320221043983277e-19	-2.980587452301806e-18	1.5165432435051507e-18
1056	-19828.286363007508	-7.325726460178616e-19	-2.9832381538445793e-18	1.5180928618088563e-18
1057	-19828.123601266285	-7.331117352453248e-19	-2.985874064716998e-18	1.5196505942263486e-18
1058	-19827.960839525054	-7.336394931728802e-19	-2.988495317014265e-18	1.5212163306685048e-18
1059	-19827.798077783835	-7.34156051861691e-19	-2.9911020572123513e-18	1.5227899534889694e-18
1060	-19827.63531604261	-7.34661554492373e-19	-2.9936944485924563e-18	1.5243713396077101e-18
1061	-19827.472554301377	-7.351561548200684e-19	-2.996272665491427e-18	1.5259603558512902e-18
1062	-19827.30979256016	-7.356400166362571e-19	-2.9988368986999474e-18	1.5275568654274332e-18
1063	-19827.14703081893	-7.36113316106044e-19	-3.001387352597229e-18	1.5291607203851413e-18
1064	-19826.984269077708	-7.3657623958138165e-19	-3.0039242471264254e-18	1.5307717679636623e-18
1065	-19826.821507336485	-7.370289832581595e-19	-3.0064478143045678e-18	1.5323898477882486e-18
1066	-19826.658745595258	-7.374717522864013e-19	-3.008958300500208e-18	1.5340147959274054e-18
1067	-19826.495983854038	-7.379047643904863e-19	-3.0114559656532285e-18	1.535646436872256e-18
1068	-19826.333222112804	-7.383282457939177e-19	-3.013941084337133e-18	1.5372845927492974e-18
1069	-19826.170460371588	-7.387424323602547e-19	-3.0164139401589123e-18	1.5389290754384029e-18
1070	-19826.007698630365	-7.391475683096719e-19	-3.0188748327178027e-18	1.540579696098459e-18
1071	-19825.844936889134	-7.395439094945888e-19	-3.0213240755463798e-18	1.5422362565572023e-18
1072	-19825.682175147907	-7.399317188034005e-19	-3.0237619940133663e-18	1.5438985564065652e-18
1073	-19825.519413406677	-7.403112692364369e-19	-3.02618892325357e-18	1.5455663847806963e-18
1074	-19825.356651665457	-7.406828408302132e-19	-3.0286052127925426e-18	1.547239531132116e-18
1075	-19825.19388992423	-7.410467240759889e-19	-3.031011222123205e-18	1.5489177739712274e-18
1076	-19825.031128183007	-7.414032162324592e-19	-3.033407325484772e-18	1.5506008930198536e-18
1077	-19824.868366441777	-7.417526232992286e-19	-3.0357939049872286e-18	1.5522886583887714e-18
1078	-19824.705604700557	-7.420952563081342e-19	-3.0381713543797495e-18	1.553980841763481e-18
1079	-19824.54284295933	-7.424314363720634e-19	-3.040540077462967e-18	1.5556772047188406e-18
1080	-19824.380081218107	-7.427614901757441e-19	-3.0429004911980387e-18	1.5573775108465502e-18
1081	-19824.21731947688	-7.430857521913015e-19	-3.045253017662774e-18	1.5590815132801712e-18
1082	-19824.054557735657	-7.43404560652562e-19	-3.0475980894342987e-18	1.5607889681291745e-18
1083	-19823.89179599443	-7.437182621056571e-19	-3.0499361476294478e-18	1.5624996234181337e-18
1084	-19823.72903425321	-7.440272073043001e-19	-3.0522676438103796e-18	1.5642132292017795e-18
1085	-19823.56627251198	-7.443317552291255e-19	-3.054593036370668e-18	1.5659295259124172e-18
1086	-19823.403510770757	-7.446322663800481e-19	-3.0569127923032105e-18	1.5676482595431146e-18
1087	-19823.24074902953	-7.449291075917138e-19	-3.0592273830494144e-18	1.5693691678659868e-18
1088	-19823.077987288303	-7.452226489716544e-19	-3.061537290361397e-18	1.571091992418088e-18
1089	-19822.915225547076	-7.455132670856467e-19	-3.063843000222483e-18	1.5728164660511894e-18
1090	-19822.75246380585	-7.458013393076851e-19	-3.0661450059112258e-18	1.5745423272958557e-18
1091	-19822.589702064633	-7.460872489423839e-19	-3.0684438036641763e-18	1.5762693057794084e-18
1092	-19822.426940323407	-7.463713801371701e-19	-3.0707398976984916e-18	1.5779971374241514e-18
1093	-19822.26417858218	-7.466541212755209e-19	-3.0730337922882118e-18	1.5797255497371697e-18
1094	-19822.10141684096	-7.469358600351031e-19	-3.0753259990255578e-18	1.5814542789553514e-18
1095	-19821.938655099726	-7.4721698888835175e-19	-3.0776170316546877e-18	1.5831830538779842e-18
1096	-19821.775893358506	-7.474978997722273e-19	-3.0799074076585026e-18	1.5849116081140478e-18
1097	-19821.61313161728	-7.477789874416778e-19	-3.0821976443992243e-18	1.5866396695158687e-18
1098	-19821.45036987605	-7.480606446631289e-19	-3.084488263086539e-18	1.5883669737602814e-18
1099	-19821.28760813483	-7.483432674787185e-19	-3.0867797856649168e-18	1.59009325070748e-18
1100	-19821.1248463936	-7.4862724978337775e-19	-3.0890727364606665e-18	1.591818236893911e-18
1101	-19820.96208465238	-7.489129865319413e-19	-3.0913676366301545e-18	1.5935416635662721e-18
1102	-19820.799322911156	-7.492008687966915e-19	-3.0936650082577953e-18	1.5952632706644124e-18
1103	-19820.636561169926	-7.494912894182017e-19	-3.0959653730182663e-18	1.596982794181863e-18
1104	-19820.4737994287	-7.497846371184656e-19	-3.0982692513899848e-18	1.5986999771530538e-18
1105	-19820.31103768748	-7.500813007093161e-19	-3.100577159715361e-18	1.6004145582967287e-18
1106	-19820.148275946252	-7.503816649007081e-19	-3.1028896151695106e-18	1.6021262853680945e-18
1107	-19819.98551420503	-7.506861127759375e-19	-3.1052071283127917e-18	1.6038349027609166e-18
1108	-19819.822752463806	-7.509950217795506e-19	-3.107530206642348e-18	1.6055401630832468e-18
1109	-19819.659990722575	-7.513087693286048e-19	-3.109859355263512e-18	1.6072418166063025e-18
1110	-19819.497228981352	-7.516277255118685e-19	-3.112195073867011e-18	1.6089396228432744e-18
1111	-19819.33446724013	-7.51952258199551e-19	-3.1145378551682387e-18	1.6106333387691368e-18
1112	-19819.17170549891	-7.522827285791458e-19	-3.1168881878547234e-18	1.612322730696432e-18
1113	-19819.00894375768	-7.526194946629671e-19	-3.119246552731085e-18	1.6140075634051508e-18
1114	-19818.84618201645	-7.529629071599539e-19	-3.1216134253508386e-18	1.6156876110309307e-18
1115	-19818.683420275225	-7.533133120091656e-19	-3.1239892707677116e-18	1.6173626467493806e-18
1116	-19818.520658534	-7.536710472440915e-19	-3.1263745485001055e-18	1.6190324540119225e-18
1117	-19818.35789679277	-7.540364467188456e-19	-3.1287697084629208e-18	1.6206968150252295e-18
1118	-19818.195135051552	-7.54409835185006e-19	-3.1311751927381897e-18	1.6223555223681776e-18
1119	-19818.03237331033	-7.547915316086772e-19	-3.1335914325153592e-18	1.6240083692980047e-18
1120	-19817.869611569102	-7.551818456183592e-19	-3.136018848940432e-18	1.6256551577037136e-18
1121	-19817.70684982788	-7.555810802952271e-19	-3.1384578531681614e-18	1.6272956925777074e-18
1122	-19817.544088086648	-7.559895290782867e-19	-3.140908844581843e-18	1.6289297864252694e-18
1123	-19817.38132634543	-7.564074783413351e-19	-3.1433722112174153e-18	1.6305572545347448e-18
1124	-19817.2185646042	-7.568352034176408e-19	-3.1458483293085685e-18	1.6321779224732867e-18
1125	-19817.05580286298	-7.572729720715642e-19	-3.148337561552305e-18	1.6337916174091767e-18
1126	-19816.89304112175	-7.577210415937564e-19	-3.1508402595681604e-18	1.6353981763806477e-18
1127	-19816.73027938052	-7.581796599114209e-19	-3.1533567606194083e-18	1.6369974407965667e-18
1128	-19816.5675176393	-7.586490633694207e-19	-3.1558873873671173e-18	1.6385892606282761e-18
1129	-19816.40475589808	-7.591294795452201e-19	-3.1584324488148653e-18	1.640173489724425e-18
1130	-19816.241994156848	-7.596211248126378e-19	-3.160992240704137e-18	1.6417499910788611e-18
1131	-19816.07923241562	-7.601242044393085e-19	-3.163567042393576e-18	1.6433186335149591e-18
1132	-19815.916470674398	-7.606389116648449e-19	-3.166157117684594e-18	1.6448792943549044e-18
1133	-19815.753708933174	-7.611654293853102e-19	-3.1687627154811652e-18	1.6464318567105446e-18
1134	-19815.59094719195	-7.617039285536487e-19	-3.1713840691551115e-18	1.6479762120478139e-18
1135	-19815.428185450728	-7.622545679110898e-19	-3.1740213947772952e-18	1.6495122589551156e-18
1136	-19815.2654237095	-7.628174935164518e-19	-3.1766748911483e-18	1.6510399041153964e-18
1137	-19815.102661968274	-7.633928405509177e-19	-3.179344741763534e-18	1.6525590606616987e-18
1138	-19814.939900227047	-7.639807310102201e-19	-3.182031113537858e-18	1.654069651517418e-18
1139	-19814.777138485824	-7.645812736285323e-19	-3.1847341542496556e-18	1.6555716069925909e-18
1140	-19814.6143767446	-7.651945649047622e-19	-3.187453993802809e-18	1.657064863993285e-18
1141	-19814.45161500337	-7.658206884911887e-19	-3.1901907460534268e-18	1.6585493690710494e-18
1142	-19814.28885326215	-7.664597152381387e-19	-3.1929445060674882e-18	1.6600250755912109e-18
1143	-19814.126091520924	-7.671117015660377e-19	-3.19571534931169e-18	1.6614919461796146e-18
1144	-19813.963329779694	-7.6777669116809265e-19	-3.198503332994167e-18	1.6629499506579815e-18
1145	-19813.800568038474	-7.684547144454745e-19	-3.2013084974429314e-18	1.6643990685519821e-18
1146	-19813.637806297247	-7.691457892537614e-19	-3.2041308652505354e-18	1.6658392867430126e-18
1147	-19813.475044556024	-7.698499183537423e-19	-3.2069704390488695e-18	1.6672706023413848e-18
1148	-19813.3122828148	-7.705670909701603e-19	-3.209827201476375e-18	1.6686930195360546e-18
1149	-19813.149521073567	-7.712972821951826e-19	-3.2127011171774452e-18	1.6701065527870799e-18
1150	-19812.986759332347	-7.720404558171041e-19	-3.2155921338190276e-18	1.6715112221848194e-18
1151	-19812.823997591124	-7.727965607242087e-19	-3.218500179457753e-18	1.6729070580093356e-18
1152	-19812.661235849893	-7.735655305984599e-19	-3.2214251597252987e-18	1.6742940985283791e-18
1153	-19812.498474108677	-7.743472861705128e-19	-3.2243669652e-18	1.6756723928589745e-18
1154	-19812.33571236745	-7.751417369447968e-19	-3.2273254693252524e-18	1.6770419954356588e-18
1155	-19812.172950626224	-7.759487757128672e-19	-3.230300523326572e-18	1.6784029719008377e-18
1156	-19812.010188885	-7.767682830878783e-19	-3.2332919601266793e-18	1.6797553939509228e-18
1157	-19811.847427143774	-7.776001251488972e-19	-3.2362995959902075e-18	1.681099345692413e-18
1158	-19811.684665402543	-7.7844415719804e-19	-3.2393232291576743e-18	1.6824349147615946e-18
1159	-19811.52190366132	-7.793002198739618e-19	-3.242362641135666e-18	1.6837622013877427e-18
1160	-19811.359141920097	-7.801681406923849e-19	-3.245417592260478e-18	1.685081310875708e-18
1161	-19811.196380178873	-7.810477328774832e-19	-3.2484878272485658e-18	1.6863923614935997e-18
1162	-19811.03361843765	-7.8193879976253835e-19	-3.2515730742025465e-18	1.6876954746774696e-18
1163	-19810.870856696423	-7.828411295185087e-19	-3.254673043327918e-18	1.6889907842909008e-18
1164	-19810.7080949552	-7.837544988474373e-19	-3.2577874257330356e-18	1.6902784280381608e-18
1165	-19810.545333213966	-7.846786715950959e-19	-3.26091590030442e-18	1.6915585571142284e-18
1166	-19810.382571472743	-7.856134021920435e-19	-3.2640581296317164e-18	1.6928313252476292e-18
1167	-19810.21980973152	-7.865584305491573e-19	-3.2672137592889362e-18	1.6940968981906216e-18
1168	-19810.057047990296	-7.875134862457411e-19	-3.2703824173388723e-18	1.69535544484739e-18
1169	-19809.894286249073	-7.8847828658439e-19	-3.2735637197163752e-18	1.6966071465475951e-18
1170	-19809.731524507846	-7.894525405423835e-19	-3.2767572675367445e-18	1.6978521864519777e-18
1171	-19809.568762766623	-7.904359434518312e-19	-3.2799626486454175e-18	1.699090761741755e-18
1172	-19809.406001025403	-7.914281820979417e-19	-3.28317943518249e-18	1.7003230709866066e-18
1173	-19809.24323928417	-7.924289322820511e-19	-3.286407189297377e-18	1.7015493247332748e-18
1174	-19809.080477542946	-7.934378627019752e-19	-3.289645459546599e-18	1.7027697341426486e-18
1175	-19808.917715801723	-7.944546290651717e-19	-3.2928937807239667e-18	1.703984522593623e-18
1176	-19808.754954060492	-7.954788804786136e-19	-3.2961516749412125e-18	1.7051939139839855e-18
1177	-19808.59219231927	-7.965102564517723e-19	-3.2994186573197984e-18	1.706398144416254e-18
1178	-19808.429430578046	-7.975483900933282e-19	-3.3026942303860836e-18	1.7075974501994269e-18
1179	-19808.26666883682	-7.985929047044055e-19	-3.3059778895974872e-18	1.708792080188676e-18
1180	-19808.1039070956	-7.996434178846553e-19	-3.3092691188579098e-18	1.7099822830885992e-18
1181	-19807.941145354365	-8.006995378383082e-19	-3.3125673928183825e-18	1.7111683171417661e-18
1182	-19807.778383613146	-8.017608696741553e-19	-3.31587217860389e-18	1.7123504392555792e-18
1183	-19807.615621871922	-8.028270097295695e-19	-3.3191829377323166e-18	1.7135289182731779e-18
1184	-19807.452860130696	-8.038975505328363e-19	-3.3224991212691737e-18	1.7147040202035008e-18
1185	-19807.290098389465	-8.049720785547023e-19	-3.325820179330966e-18	1.7158760222215617e-18
1186	-19807.127336648242	-8.060501773907822e-19	-3.3291455547370703e-18	1.717045199955506e-18
1187	-19806.96457490702	-8.071314232599761e-19	-3.3324746846867484e-18	1.7182118381667963e-18
1188	-19806.801813165795	-8.082153912165766e-19	-3.335807001171498e-18	1.7193762187383447e-18
1189	-19806.639051424572	-8.093016515364196e-19	-3.3391419365572812e-18	1.7205386334844423e-18
1190	-19806.476289683345	-8.103897746162351e-19	-3.3424789184389846e-18	1.7216993692065146e-18
1191	-19806.31352794212	-8.114793249991457e-19	-3.345817371766868e-18	1.7228587217685768e-18
1192	-19806.150766200895	-8.125698680251788e-19	-3.34915671964035e-18	1.7240169835899922e-18
1193	-19805.98800445967	-8.136609671858969e-19	-3.3524963895819695e-18	1.7251744552101757e-18
1194	-19805.825242718445	-8.147521867597848e-19	-3.3558358051436246e-18	1.726331431624055e-18
1195	-19805.662480977215	-8.158430888303513e-19	-3.3591743932108692e-18	1.7274882155501664e-18
1196	-19805.499719235995	-8.169332371451823e-19	-3.362511579336401e-18	1.728645105046036e-18
1197	-19805.33695749477	-8.180221945795616e-19	-3.3658467928628807e-18	1.7298024037037577e-18
1198	-19805.174195753545	-8.191095283403642e-19	-3.3691794663705635e-18	1.730960409689835e-18
1199	-19805.01143401232	-8.201948050962555e-19	-3.3725090356893514e-18	1.7321194254968406e-18
1200	-19804.84867227109	-8.212775952903443e-19	-3.375834939414028e-18	1.7332797488333395e-18
1201	-19804.685910529868	-8.223574714507058e-19	-3.3791566252853064e-18	1.7344416823838948e-18
1202	-19804.523148788645	-8.234340107864405e-19	-3.3824735427795992e-18	1.7356055212067184e-18
1203	-19804.360387047418	-8.245067931749169e-19	-3.3857851503709622e-18	1.7367715640211284e-18
1204	-19804.1976253062	-8.255754055816615e-19	-3.3890909138710775e-18	1.737940102707755e-18
1205	-19804.034863564968	-8.266394370401568e-19	-3.3923903068131957e-18	1.7391114327328823e-18
1206	-19803.87210182374	-8.276984833577135e-19	-3.3956828071417882e-18	1.7402858404263617e-18
1207	-19803.70934008252	-8.287521457367082e-19	-3.3989679057640776e-18	1.741463614290661e-18
1208	-19803.546578341284	-8.298000330624458e-19	-3.402245102710885e-18	1.742645036585993e-18
1209	-19803.383816600068	-8.308417599527834e-19	-3.4055139083171984e-18	1.7438303884116318e-18
1210	-19803.221054858837	-8.318769496631489e-19	-3.4087738418156225e-18	1.7450199424893243e-18
1211	-19803.058293117618	-8.329052318113836e-19	-3.412024435878749e-18	1.7462139722559816e-18
1212	-19802.895531376387	-8.339262454386834e-19	-3.415265233567004e-18	1.747412742689637e-18
1213	-19802.732769635168	-8.349396369783594e-19	-3.4184957919919998e-18	1.7486165180352806e-18
1214	-19802.570007893944	-8.359450633994481e-19	-3.4217156789726336e-18	1.7498255521737372e-18
1215	-19802.407246152718	-8.369421898242229e-19	-3.424924477033305e-18	1.751040097384859e-18
1216	-19802.24448441149	-8.379306921043019e-19	-3.4281217811685928e-18	1.7522603969599892e-18
1217	-19802.081722670267	-8.38910256891648e-19	-3.431307204576522e-18	1.7534866907932264e-18
1218	-19801.91896092904	-8.398805812031013e-19	-3.434480372476866e-18	1.7547192100706634e-18
1219	-19801.75619918781	-8.408413718260825e-19	-3.4376409256288518e-18	1.7559581819766864e-18
1220	-19801.593437446594	-8.417923489324436e-19	-3.440788521289358e-18	1.757203823424471e-18
1221	-19801.43067570537	-8.427332432388265e-19	-3.4439228325725834e-18	1.7584563460949303e-18
1222	-19801.26791396414	-8.436637971587995e-19	-3.4470435467951497e-18	1.759715952477551e-18
1223	-19801.105152222917	-8.44583765286044e-19	-3.450150370188693e-18	1.7609828396166053e-18
1224	-19800.94239048169	-8.454929158380145e-19	-3.453243025390185e-18	1.762257193714156e-18
1225	-19800.779628740464	-8.463910288472825e-19	-3.4563212520267288e-18	1.7635391943321636e-18
1226	-19800.616866999237	-8.472778977931379e-19	-3.459384808205035e-18	1.7648290126187594e-18
1227	-19800.45410525801	-8.48153329393498e-19	-3.462433469776619e-18	1.7661268109896232e-18
1228	-19800.29134351679	-8.490171432954511e-19	-3.465467028317757e-18	1.767432741726855e-18
1229	-19800.128581775567	-8.498691727780013e-19	-3.4684852943890147e-18	1.7687469488330124e-18
1230	-19799.96582003434	-8.507092649867e-19	-3.4714880972872396e-18	1.7700695673138394e-18
1231	-19799.80305829312	-8.515372810473093e-19	-3.474475284922996e-18	1.7714007228283776e-18
1232	-19799.64029655189	-8.523530972502595e-19	-3.477446725996262e-18	1.772740531495743e-18
1233	-19799.477534810663	-8.531566028005425e-19	-3.4804023048974325e-18	1.7740890992963477e-18
1234	-19799.314773069444	-8.539477004133488e-19	-3.483341923432873e-18	1.7754465226061753e-18
1235	-19799.15201132821	-8.547263091363001e-19	-3.486265505077099e-18	1.7768128868044993e-18
1236	-19798.98924958699	-8.554923613848626e-19	-3.489172992468135e-18	1.7781882696984094e-18
1237	-19798.82648784576	-8.562458036814433e-19	-3.492064343272061e-18	1.7795727359091747e-18
1238	-19798.66372610454	-8.569865957446783e-19	-3.494939533206973e-18	1.7809663417176164e-18
1239	-19798.500964363313	-8.577147135818802e-19	-3.497798558886615e-18	1.782369131722855e-18
1240	-19798.338202622082	-8.584301479073346e-19	-3.500641439274153e-18	1.7837811434594845e-18
1241	-19798.175440880863	-8.591329029563014e-19	-3.503468206808596e-18	1.7852024008959937e-18
1242	-19798.01267913964	-8.598229961497599e-19	-3.50627891140744e-18	1.7866329191079196e-18
1243	-19797.849917398413	-8.605004610838904e-19	-3.509073622567032e-18	1.788072700399251e-18
1244	-19797.68715565719	-8.611653449059796e-19	-3.5118524298628575e-18	1.7895217400508987e-18
1245	-19797.524393915966	-8.618177084157418e-19	-3.514615437837971e-18	1.7909800210064874e-18
1246	-19797.361632174732	-8.624576248322881e-19	-3.5173627675234776e-18	1.7924475178589016e-18
1247	-19797.198870433513	-8.630851832465005e-19	-3.52009455710765e-18	1.793924190614649e-18
1248	-19797.03610869229	-8.637004848378689e-19	-3.522810964365437e-18	1.7954099946896987e-18
1249	-19796.873346951066	-8.643036455562623e-19	-3.5255121618014235e-18	1.796904870688899e-18
1250	-19796.71058520984	-8.648947924471411e-19	-3.52819833819442e-18	1.798408753300138e-18
1251	-19796.54782346861	-8.654740672959625e-19	-3.530869696255964e-18	1.7999215616640392e-18
1252	-19796.385061727386	-8.660416245233628e-19	-3.533526459237072e-18	1.801443210190346e-18
1253	-19796.222299986162	-8.665976305997934e-19	-3.536168860544554e-18	1.8029735993449668e-18
1254	-19796.059538244932	-8.671422618903636e-19	-3.538797149196845e-18	1.8045126254161185e-18
1255	-19795.896776503712	-8.67675708727039e-19	-3.541411587655741e-18	1.8060601702016624e-18
1256	-19795.734014762485	-8.681981729047374e-19	-3.544012456535557e-18	1.8076161107260822e-18
1257	-19795.571253021262	-8.687098689465091e-19	-3.546600047347096e-18	1.809180309454078e-18
1258	-19795.40849128004	-8.692110188922655e-19	-3.549174663610963e-18	1.8107526258264318e-18
1259	-19795.245729538812	-8.697018577897305e-19	-3.5517366204858484e-18	1.812332904906388e-18
1260	-19795.082967797585	-8.701826304954759e-19	-3.5542862496564925e-18	1.8139209886655408e-18
1261	-19794.920206056362	-8.706535927701816e-19	-3.5568238894309306e-18	1.8155167038905678e-18
1262	-19794.757444315135	-8.711150068366008e-19	-3.559349890133222e-18	1.81711987646002e-18
1263	-19794.594682573916	-8.7156714652201e-19	-3.561864612108181e-18	1.8187303190641614e-18
1264	-19794.43192083268	-8.720102935581802e-19	-3.564368428547933e-18	1.8203478414315724e-18
1265	-19794.269159091462	-8.72444739141412e-19	-3.566861719054343e-18	1.8219722407715185e-18
1266	-19794.106397350235	-8.72870780565874e-19	-3.5693448746807596e-18	1.8236033135490114e-18
1267	-19793.943635609005	-8.73288725060017e-19	-3.571818291678808e-18	1.8252408415587734e-18
1268	-19793.78087386778	-8.73698885165237e-19	-3.5742823775827725e-18	1.826884607252298e-18
1269	-19793.618112126558	-8.74101582153924e-19	-3.57673754506484e-18	1.828534380756992e-18
1270	-19793.455350385335	-8.744971397404312e-19	-3.579184211977208e-18	1.8301899324963457e-18
1271	-19793.29258864411	-8.748858917255391e-19	-3.581622803604585e-18	1.8318510201535067e-18
1272	-19793.12982690289	-8.752681748465552e-19	-3.5840537535615305e-18	1.8335174038684196e-18
1273	-19792.96706516166	-8.75644331566506e-19	-3.5864774945903905e-18	1.835188831457379e-18
1274	-19792.804303420435	-8.760147072810892e-19	-3.588894467574375e-18	1.836865053012197e-18
1275	-19792.641541679208	-8.763796541574332e-19	-3.591305114972252e-18	1.8385458066573856e-18
1276	-19792.478779937985	-8.767395259522922e-19	-3.593709885154172e-18	1.8402308332495872e-18
1277	-19792.31601819676	-8.7709468138877e-19	-3.596109225726104e-18	1.8419198629485634e-18
1278	-19792.15325645553	-8.774454790755687e-19	-3.598503587934238e-18	1.8436126297831007e-18
1279	-19791.990494714308	-8.777922825672115e-19	-3.60089342449832e-18	1.845308859363897e-18
1280	-19791.827732973084	-8.781354552465586e-19	-3.603279190042209e-18	1.847008279549092e-18
1281	-19791.664971231854	-8.784753637246085e-19	-3.605661337027414e-18	1.8487106095781965e-18
1282	-19791.502209490634	-8.788123733702226e-19	-3.6080403200400635e-18	1.8504155732996187e-18
1283	-19791.339447749408	-8.79146851961885e-19	-3.610416590234756e-18	1.8521228863109856e-18
1284	-19791.176686008184	-8.79479165219968e-19	-3.612790599308755e-18	1.853832268868819e-18
1285	-19791.01392426696	-8.798096811417758e-19	-3.615162795762059e-18	1.855543433478508e-18
1286	-19790.85116252573	-8.801387641919312e-19	-3.6175336280542354e-18	1.8572560996703725e-18
1287	-19790.688400784507	-8.804667794865416e-19	-3.619903539913731e-18	1.858969980940648e-18
1288	-19790.52563904328	-8.807940883426893e-19	-3.622272971944872e-18	1.860684795259493e-18
1289	-19790.362877302065	-8.811210518099472e-19	-3.624642359644635e-18	1.8624002560247407e-18
1290	-19790.200115560838	-8.814480264133937e-19	-3.627012135586251e-18	1.8641160827594637e-18
1291	-19790.037353819607	-8.81775368170704e-19	-3.629382726885095e-18	1.8658319905436873e-18
1292	-19789.874592078384	-8.8210342765705e-19	-3.6317545558865605e-18	1.8675477005724602e-18
1293	-19789.711830337157	-8.824325536845327e-19	-3.634128038396491e-18	1.8692629310274252e-18
1294	-19789.549068595934	-8.827630885388006e-19	-3.636503585338564e-18	1.8709774082609634e-18
1295	-19789.386306854707	-8.830953717396316e-19	-3.638881599189824e-18	1.872690855710561e-18
1296	-19789.223545113477	-8.834297363257158e-19	-3.641262476178239e-18	1.8744030035268067e-18
1297	-19789.060783372257	-8.837665120877454e-19	-3.643646604790841e-18	1.8761135806153502e-18
1298	-19788.898021631034	-8.841060218150117e-19	-3.6460343671467014e-18	1.8778223235166776e-18
1299	-19788.73525988981	-8.844485836790465e-19	-3.648426136017318e-18	1.8795289686592245e-18
1300	-19788.57249814858	-8.84794507602076e-19	-3.650822275544767e-18	1.8812332603406152e-18
1301	-19788.40973640736	-8.851440988897285e-19	-3.653223140730751e-18	1.8829349429512946e-18
1302	-19788.24697466613	-8.854976551973763e-19	-3.655629079378124e-18	1.8846337689833707e-18
1303	-19788.0842129249	-8.858554684973553e-19	-3.658040429465466e-18	1.8863294924707556e-18
1304	-19787.921451183687	-8.862178216348038e-19	-3.660457519309734e-18	1.8880218760401264e-18
1305	-19787.758689442457	-8.86584990922164e-19	-3.662880665877208e-18	1.8897106840328794e-18
1306	-19787.59592770123	-8.869572442453008e-19	-3.665310177604557e-18	1.891395689113955e-18
1307	-19787.433165960007	-8.873348422862416e-19	-3.667746352648702e-18	1.8930766680762185e-18
1308	-19787.27040421878	-8.877180360158808e-19	-3.670189476888791e-18	1.8947534048570298e-18
1309	-19787.10764247756	-8.881070693676108e-19	-3.672639826010898e-18	1.896425687275676e-18
1310	-19786.94488073633	-8.88502177249915e-19	-3.675097667689104e-18	1.898093313189274e-18
1311	-19786.782118995106	-8.889035861974683e-19	-3.6775632569173574e-18	1.899756084522421e-18
1312	-19786.619357253883	-8.893115128764835e-19	-3.680036836925001e-18	1.9014138111720344e-18
1313	-19786.456595512653	-8.897261654413618e-19	-3.682518640054755e-18	1.9030663091720315e-18
1314	-19786.29383377143	-8.901477432525038e-19	-3.685008887867913e-18	1.9047134013629054e-18
1315	-19786.131072030203	-8.905764361900625e-19	-3.687507791358744e-18	1.906354918978619e-18
1316	-19785.968310288983	-8.910124235507154e-19	-3.690015547629068e-18	1.9079907005276373e-18
1317	-19785.80554854776	-8.914558766087745e-19	-3.692532344093014e-18	1.9096205908754653e-18
1318	-19785.642786806526	-8.919069571427128e-19	-3.6950583577606735e-18	1.9112444434752474e-18
1319	-19785.480025065306	-8.923658179377136e-19	-3.697593755693091e-18	1.9128621198176644e-18
1320	-19785.31726332408	-8.928325998616203e-19	-3.700138688443598e-18	1.914473488720357e-18
1321	-19785.154501582856	-8.93307434431755e-19	-3.702693295663081e-18	1.916078426799571e-18
1322	-19784.991739841633	-8.937904466463948e-19	-3.705257711682321e-18	1.9176768183895316e-18
1323	-19784.828978100402	-8.942817494171127e-19	-3.707832056650259e-18	1.9192685578160335e-18
1324	-19784.66621635918	-8.947814458762404e-19	-3.7104164361684034e-18	1.9208535444159226e-18
1325	-19784.503454617956	-8.95289630211237e-19	-3.713010949254403e-18	1.922431688831929e-18
1326	-19784.340692876733	-8.958063878560728e-19	-3.715615683678046e-18	1.9240029079659005e-18
1327	-19784.177931135502	-8.963317941793152e-19	-3.7182307155204945e-18	1.9255671271618645e-18
1328	-19784.01516939428	-8.968659150019531e-19	-3.720856108899101e-18	1.927124278895195e-18
1329	-19783.852407653056	-8.974088061446124e-19	-3.7234919183811816e-18	1.9286743060919572e-18
1330	-19783.68964591183	-8.979605167079582e-19	-3.726138190170702e-18	1.9302171567547856e-18
1331	-19783.526884170606	-8.985210851058307e-19	-3.728794961114257e-18	1.9317527909025954e-18
1332	-19783.36412242937	-8.990905400786535e-19	-3.7314622529575775e-18	1.93328117280027e-18
1333	-19783.201360688156	-8.99668900897153e-19	-3.734140079422366e-18	1.9348022776280597e-18
1334	-19783.03859894693	-9.00256181161821e-19	-3.7368284471580136e-18	1.9363160848343715e-18
1335	-19782.875837205702	-9.00852383922727e-19	-3.7395273538755294e-18	1.937822586030075e-18
1336	-19782.71307546448	-9.014575034653216e-19	-3.742236783634208e-18	1.939321776703565e-18
1337	-19782.55031372325	-9.020715265432076e-19	-3.744956716340093e-18	1.940813663253678e-18
1338	-19782.38755198203	-9.026944338299209e-19	-3.7476871234417224e-18	1.9422982557818803e-18
1339	-19782.224790240805	-9.033261951431998e-19	-3.75042796604136e-18	1.9437755757549606e-18
1340	-19782.062028499582	-9.039667738349916e-19	-3.753179196131299e-18	1.9452456484613155e-18
1341	-19781.899266758355	-9.046161237565465e-19	-3.755940758809033e-18	1.94670851129594e-18
1342	-19781.736505017125	-9.052741954659915e-19	-3.758712593032599e-18	1.9481642021006157e-18
1343	-19781.5737432759	-9.05940930059131e-19	-3.761494630293666e-18	1.949612770175404e-18
1344	-19781.410981534682	-9.066162619189796e-19	-3.764286791224617e-18	1.9510542673866576e-18
1345	-19781.248219793444	-9.073001179550308e-19	-3.767088993508683e-18	1.952488757598621e-18
1346	-19781.085458052225	-9.079924210828493e-19	-3.769901147579169e-18	1.9539163054134698e-18
1347	-19780.922696311	-9.086930855060737e-19	-3.772723158063375e-18	1.955336987051228e-18
1348	-19780.759934569774	-9.094020206213292e-19	-3.775554921199839e-18	1.95675087995718e-18
1349	-19780.59717282855	-9.101191286926561e-19	-3.778396329688224e-18	1.958158072302912e-18
1350	-19780.434411087324	-9.108443094925358e-19	-3.781247270339235e-18	1.9595586513541626e-18
1351	-19780.271649346105	-9.11577454975515e-19	-3.7841076266881385e-18	1.960952716737108e-18
1352	-19780.108887604878	-9.123184527814264e-19	-3.786977272625875e-18	1.9623403670630224e-18
1353	-19779.946125863655	-9.130671845801357e-19	-3.789856081219537e-18	1.963721712059266e-18
1354	-19779.783364122424	-9.13823529644132e-19	-3.792743920127794e-18	1.9650968608395294e-18
1355	-19779.6206023812	-9.145873604660657e-19	-3.7956406529602015e-18	1.9664659320280704e-18
1356	-19779.457840639974	-9.153585475209588e-19	-3.798546138111631e-18	1.9678290430697132e-18
1357	-19779.295078898755	-9.161369552729529e-19	-3.801460231995177e-18	1.969186321449271e-18
1358	-19779.13231715753	-9.16922447940432e-19	-3.8043827871565164e-18	1.970537891275653e-18
1359	-19778.9695554163	-9.177148828877946e-19	-3.807313654734401e-18	1.9718838889588115e-18
1360	-19778.806793675078	-9.185141158832025e-19	-3.81025267957953e-18	1.9732244478131256e-18
1361	-19778.644031933844	-9.193199976325686e-19	-3.8131997047013785e-18	1.974559709436241e-18
1362	-19778.481270192624	-9.201323785290016e-19	-3.816154570367927e-18	1.9758898133099237e-18
1363	-19778.318508451397	-9.209511049255895e-19	-3.819117117516966e-18	1.977214907665787e-18
1364	-19778.15574671017	-9.217760217944751e-19	-3.822087181291651e-18	1.9785351377027004e-18
1365	-19777.99298496895	-9.226069698235428e-19	-3.825064597134732e-18	1.9798506574876465e-18
1366	-19777.830223227727	-9.234437905704052e-19	-3.8280491981376134e-18	1.9811616169968027e-18
1367	-19777.667461486497	-9.24286320971767e-19	-3.831040816714442e-18	1.982468174770908e-18
1368	-19777.50469974528	-9.25134398921946e-19	-3.834039281876961e-18	1.9837704840330693e-18
1369	-19777.341938004047	-9.259878578384605e-19	-3.8370444216604625e-18	1.985068705983541e-18
1370	-19777.179176262824	-9.26846532525112e-19	-3.840056063490201e-18	1.9863629984399768e-18
1371	-19777.016414521604	-9.27710255261331e-19	-3.843074035750296e-18	1.9876535252276337e-18
1372	-19776.853652780374	-9.2857885824053e-19	-3.846098162597425e-18	1.9889404461163657e-18
1373	-19776.690891039154	-9.29452171043623e-19	-3.849128270991923e-18	1.9902239289046777e-18
1374	-19776.528129297923	-9.303300251387294e-19	-3.852164184309583e-18	1.9915041340321237e-18
1375	-19776.365367556697	-9.312122489123633e-19	-3.855205727095452e-18	1.992781229270725e-18
1376	-19776.202605815477	-9.320986726332599e-19	-3.858252722280488e-18	1.994055377013968e-18
1377	-19776.039844074243	-9.329891246592753e-19	-3.861304994348068e-18	1.995326745029517e-18
1378	-19775.877082333023	-9.338834340633298e-19	-3.8643623648963224e-18	1.996595496769663e-18
1379	-19775.714320591796	-9.347814282982312e-19	-3.867424658151167e-18	1.9978618015547046e-18
1380	-19775.551558850577	-9.356829372178362e-19	-3.87049169687048e-18	1.9991258224348074e-18
1381	-19775.38879710935	-9.365877886872425e-19	-3.873563304148066e-18	2.000387726773582e-18
1382	-19775.226035368127	-9.374958127562924e-19	-3.8766393023147465e-18	2.0016476768021613e-18
1383	-19775.063273626896	-9.384068374015525e-19	-3.879719512700174e-18	2.0029058378970682e-18
1384	-19774.900511885673	-9.393206932757585e-19	-3.882803757949944e-18	2.0041623713984272e-18
1385	-19774.73775014445	-9.402372104813912e-19	-3.8858918638873536e-18	2.005417442924571e-18
1386	-19774.574988403227	-9.411562199504872e-19	-3.888983650766644e-18	2.00667121086567e-18
1387	-19774.412226662	-9.420775520490398e-19	-3.892078941898309e-18	2.0079238378002287e-18
1388	-19774.24946492077	-9.430010394256441e-19	-3.8951775598775195e-18	2.009175481026231e-18
1389	-19774.086703179546	-9.439265141438803e-19	-3.898279328039173e-18	2.0104262997514123e-18
1390	-19773.923941438323	-9.448538102644423e-19	-3.901384069324465e-18	2.01167644879558e-18
1391	-19773.761179697092	-9.457827605389322e-19	-3.904491605712277e-18	2.0129260846344128e-18
1392	-19773.598417955873	-9.467132006048787e-19	-3.907601759855164e-18	2.0141753586454065e-18
1393	-19773.435656214646	-9.476449664436642e-19	-3.910714357645136e-18	2.0154244247578075e-18
1394	-19773.272894473423	-9.485778938554763e-19	-3.913829218877225e-18	2.0166734311662724e-18
1395	-19773.1101327322	-9.495118195866872e-19	-3.9169461662872375e-18	2.017922527113863e-18
1396	-19772.94737099097	-9.504465828712463e-19	-3.920065023330341e-18	2.0191718575878485e-18
1397	-19772.784609249746	-9.513820226249118e-19	-3.9231856132275255e-18	2.020421567977702e-18
1398	-19772.62184750852	-9.523179787602959e-19	-3.926307757433802e-18	2.021671799913211e-18
1399	-19772.459085767296	-9.532542909086675e-19	-3.929431276143843e-18	2.0229226943265086e-18
1400	-19772.296324026076	-9.541908022683503e-19	-3.932555993656756e-18	2.0241743891200555e-18
1401	-19772.133562284846	-9.551273549105388e-19	-3.935681731369838e-18	2.0254270215487605e-18
1402	-19771.97080054362	-9.560637908218834e-19	-3.9388083055681714e-18	2.026680723924404e-18
1403	-19771.8080388024	-9.569999543642842e-19	-3.9419355376760964e-18	2.0279356289475277e-18
1404	-19771.64527706117	-9.57935690896649e-19	-3.945063247093222e-18	2.0291918652999243e-18
1405	-19771.48251531994	-9.588708460429144e-19	-3.948191253180556e-18	2.0304495610947265e-18
1406	-19771.31975357872	-9.598052663771442e-19	-3.9513193740765816e-18	2.0317088413222937e-18
1407	-19771.156991837495	-9.607387986340263e-19	-3.954447425363392e-18	2.0329698280953395e-18
1408	-19770.994230096272	-9.616712906756358e-19	-3.957575224147081e-18	2.03423264279581e-18
1409	-19770.83146835505	-9.62602591560155e-19	-3.960702586385856e-18	2.0354974032655464e-18
1410	-19770.668706613822	-9.63532550205376e-19	-3.9638293265008205e-18	2.036764226090068e-18
1411	-19770.505944872595	-9.64461016723408e-19	-3.966955258269425e-18	2.038033224822609e-18
1412	-19770.34318313137	-9.653878420770612e-19	-3.97008019507302e-18	2.039304510918897e-18
1413	-19770.180421390145	-9.663128781869475e-19	-3.973203949468495e-18	2.0405781930945995e-18
1414	-19770.017659648922	-9.672359764590783e-19	-3.976326331489586e-18	2.0418543785714295e-18
1415	-19769.85489790769	-9.681569895287154e-19	-3.979447151261417e-18	2.0431331722039857e-18
1416	-19769.692136166468	-9.69075770819305e-19	-3.982566219132274e-18	2.0444146774936643e-18
1417	-19769.529374425245	-9.699921742524363e-19	-3.985683341614125e-18	2.0456989931092525e-18
1418	-19769.366612684014	-9.709060538869946e-19	-3.988798324876743e-18	2.046986217102754e-18
1419	-19769.2038509428	-9.71817265535392e-19	-3.991910975031546e-18	2.048276443960762e-18
1420	-19769.041089201568	-9.72725665093501e-19	-3.995021098490527e-18	2.049569768303525e-18
1421	-19768.878327460345	-9.736311093888673e-19	-3.9981284986071924e-18	2.0508662798294573e-18
1422	-19768.71556571912	-9.745334538550832e-19	-4.001232978041968e-18	2.052166070331802e-18
1423	-19768.55280397789	-9.754325567208206e-19	-4.004334338156231e-18	2.05346922471459e-18
1424	-19768.39004223667	-9.76328276082352e-19	-4.007432381061732e-18	2.0547758288970286e-18
1425	-19768.22728049544	-9.772204714885746e-19	-4.01052690648018e-18	2.0560859635030306e-18
1426	-19768.064518754218	-9.781090017872528e-19	-4.013617714110876e-18	2.0573997105363705e-18
1427	-19767.901757012998	-9.789937280169774e-19	-4.016704602616879e-18	2.058717146582924e-18
1428	-19767.73899527177	-9.798745112945879e-19	-4.019787371639205e-18	2.0600383490500293e-18
1429	-19767.57623353054	-9.807512142135124e-19	-4.022865817138135e-18	2.0613633887111105e-18
1430	-19767.41347178932	-9.816236985656165e-19	-4.025939737799924e-18	2.0626923406686905e-18
1431	-19767.25071004809	-9.824918286904424e-19	-4.029008929270412e-18	2.0640252718895265e-18
1432	-19767.087948306867	-9.833554687229313e-19	-4.032073190051598e-18	2.065362252605735e-18
1433	-19766.92518656564	-9.842144856564601e-19	-4.035132317946324e-18	2.0667033466334035e-18
1434	-19766.762424824414	-9.850687449112818e-19	-4.038186108952744e-18	2.06804861913018e-18
1435	-19766.599663083194	-9.859181151865498e-19	-4.041234359124799e-18	2.0693981287516995e-18
1436	-19766.43690134197	-9.867624661173414e-19	-4.044276869284653e-18	2.0707519370499707e-18
1437	-19766.274139600744	-9.876016699461068e-19	-4.047313437769748e-18	2.072110097877534e-18
1438	-19766.11137785952	-9.8843559736406e-19	-4.050343864504856e-18	2.073472669776736e-18
1439	-19765.948616118294	-9.892641220858328e-19	-4.053367946539798e-18	2.074839702368133e-18
1440	-19765.78585437706	-9.900871185589593e-19	-4.0563854874740594e-18	2.0762112503561407e-18
1441	-19765.623092635844	-9.909044655119316e-19	-4.059396290305109e-18	2.0775873592812464e-18
1442	-19765.460330894617	-9.917160403745879e-19	-4.0624001586554834e-18	2.078968077906308e-18
1443	-19765.29756915339	-9.925217252187207e-19	-4.065396898090696e-18	2.0803534476532546e-18
1444	-19765.134807412167	-9.93321403072528e-19	-4.068386318941858e-18	2.0817435127968024e-18
1445	-19764.97204567094	-9.9411496048959e-19	-4.071368231406884e-18	2.083138310427704e-18
1446	-19764.80928392972	-9.949022835227353e-19	-4.07434244967066e-18	2.0845378826251886e-18
1447	-19764.64652218849	-9.956832630155957e-19	-4.0773087876680996e-18	2.0859422616369086e-18
1448	-19764.483760447267	-9.964577916475027e-19	-4.080267065373672e-18	2.0873514820786664e-18
1449	-19764.320998706044	-9.972257661813143e-19	-4.083217104304738e-18	2.088765571942109e-18
1450	-19764.158236964813	-9.979870837581348e-19	-4.086158730881573e-18	2.0901845633653028e-18
1451	-19763.99547522359	-9.987416470023678e-19	-4.0890917728700435e-18	2.0916084788653084e-18
1452	-19763.832713482367	-9.99489360425378e-19	-4.092016066706346e-18	2.0930373458555893e-18
1453	-19763.669951741143	-1.000230133981136e-18	-4.0949314493542614e-18	2.094471181391989e-18
1454	-19763.507189999924	-1.0009638780096257e-18	-4.097837763140057e-18	2.0959100071208054e-18
1455	-19763.344428258686	-1.001690509524192e-18	-4.1007348554496985e-18	2.097353836401315e-18
1456	-19763.181666517463	-1.0024099477286515e-18	-4.1036225814875266e-18	2.098802686030223e-18
1457	-19763.01890477624	-1.0031221174447119e-18	-4.106500798557978e-18	2.1002565636685546e-18
1458	-19762.856143035013	-1.0038269461925757e-18	-4.109369372560936e-18	2.1017154801757848e-18
1459	-19762.693381293793	-1.0045243675820243e-18	-4.1122281727815515e-18	2.1031794376175033e-18
1460	-19762.530619552563	-1.0052143176839963e-18	-4.115077076562465e-18	2.104648441194472e-18
1461	-19762.36785781134	-1.0058967399524264e-18	-4.11791596672528e-18	2.1061224868204278e-18
1462	-19762.205096070116	-1.0065715798800182e-18	-4.1207447352769436e-18	2.1076015755169067e-18
1463	-19762.042334328893	-1.0072387910204767e-18	-4.123563280559673e-18	2.1090856985187203e-18
1464	-19761.879572587666	-1.00789832969636e-18	-4.126371507869323e-18	2.1105748484766027e-18
1465	-19761.716810846436	-1.0085501593591854e-18	-4.129169327773813e-18	2.1120690090554424e-18
1466	-19761.554049105212	-1.0091942480412253e-18	-4.131956664578668e-18	2.113568168496218e-18
1467	-19761.391287363986	-1.0098305707940127e-18	-4.134733446812811e-18	2.1150723052247863e-18
1468	-19761.228525622766	-1.0104591066529424e-18	-4.1374996129838235e-18	2.1165813996779384e-18
1469	-19761.065763881536	-1.0110798435117385e-18	-4.140255110038951e-18	2.1180954230154735e-18
1470	-19760.903002140312	-1.0116927733346104e-18	-4.142999896037183e-18	2.119614349367963e-18
1471	-19760.74024039909	-1.012297895657628e-18	-4.145733935339666e-18	2.1211381440244102e-18
1472	-19760.577478657862	-1.012895214634499e-18	-4.148457203184116e-18	2.1226667739151187e-18
1473	-19760.414716916643	-1.0134847433161004e-18	-4.1511696848369604e-18	2.1242001982047597e-18
1474	-19760.251955175412	-1.0140665003435137e-18	-4.1538713762912365e-18	2.1257383756042086e-18
1475	-19760.089193434193	-1.014640511703146e-18	-4.15656228023437e-18	2.1272812568280785e-18
1476	-19759.926431692966	-1.0152068090747918e-18	-4.159242412273084e-18	2.1288287941235e-18
1477	-19759.76366995174	-1.0157654334635192e-18	-4.161911798861811e-18	2.130380931934773e-18
1478	-19759.600908210516	-1.0163164310972254e-18	-4.164570476934688e-18	2.1319376147402373e-18
1479	-19759.438146469285	-1.0168598572652435e-18	-4.1672184934517595e-18	2.133498778921272e-18
1480	-19759.275384728066	-1.0173957727413662e-18	-4.169855907052336e-18	2.1350643615696036e-18
1481	-19759.11262298684	-1.0179242468122636e-18	-4.17248278565341e-18	2.1366342920288833e-18
1482	-19758.949861245605	-1.0184453557730355e-18	-4.175099210757747e-18	2.1382084992116757e-18
1483	-19758.787099504385	-1.0189591848458202e-18	-4.177705274818084e-18	2.139786905126444e-18
1484	-19758.624337763158	-1.0194658248908195e-18	-4.180301080377286e-18	2.1413694305956465e-18
1485	-19758.461576021935	-1.0199653758518154e-18	-4.182886742208986e-18	2.142955990505355e-18
1486	-19758.298814280708	-1.0204579445379176e-18	-4.185462386051457e-18	2.1445464969756214e-18
1487	-19758.136052539485	-1.0209436462563295e-18	-4.188028148270334e-18	2.1461408557576757e-18
1488	-19757.973290798265	-1.021422602221303e-18	-4.190584177019753e-18	2.1477389725771473e-18
1489	-19757.81052905704	-1.0218949425174866e-18	-4.193130631785076e-18	2.1493407467501026e-18
1490	-19757.647767315815	-1.0223608050234454e-18	-4.195667685182812e-18	2.1509460751359218e-18
1491	-19757.485005574592	-1.0228203347892815e-18	-4.198195519900079e-18	2.1525548503215165e-18
1492	-19757.322243833358	-1.023273683840668e-18	-4.200714328660898e-18	2.1541669609795627e-18
1493	-19757.159482092135	-1.0237210125221314e-18	-4.20322431623537e-18	2.1557822911911074e-18
1494	-19756.996720350908	-1.0241624891038319e-18	-4.205725700629448e-18	2.157400722421784e-18
1495	-19756.83395860969	-1.0245982881351143e-18	-4.208218708758465e-18	2.1590221324882367e-18
1496	-19756.67119686846	-1.0250285906304994e-18	-4.2107035763727405e-18	2.160646395111742e-18
1497	-19756.508435127234	-1.0254535860222925e-18	-4.213180552182035e-18	2.1622733801374506e-18
1498	-19756.345673386008	-1.0258734705855219e-18	-4.215649895509447e-18	2.1639029543384037e-18
1499	-19756.182911644784	-1.026288447566213e-18	-4.218111876974028e-18	2.1655349818416018e-18
1500	-19756.020149903557	-1.0266987255991898e-18	-4.220566773927784e-18	2.1671693227294047e-18
1501	-19755.85738816233	-1.0271045197329794e-18	-4.223014873562057e-18	2.168805834096098e-18
1502	-19755.694626421115	-1.027506052940593e-18	-4.22545647495716e-18	2.1704443690759737e-18
1503	-19755.531864679888	-1.0279035550970042e-18	-4.227891888691677e-18	2.1720847784976683e-18
1504	-19755.369102938657	-1.0282972608214727e-18	-4.23032143004041e-18	2.173726908397465e-18
1505	-19755.20634119744	-1.028687409574956e-18	-4.232745424798658e-18	2.1753706056487458e-18
1506	-19755.043579456207	-1.0290742481535451e-18	-4.235164207523761e-18	2.1770157112166705e-18
1507	-19754.88081771498	-1.029458027633377e-18	-4.237578121481403e-18	2.1786620662146493e-18
1508	-19754.71805597376	-1.029839004623824e-18	-4.239987516259977e-18	2.1803095070123285e-18
1509	-19754.55529423253	-1.0302174399477285e-18	-4.242392749330731e-18	2.1819578694352735e-18
1510	-19754.39253249131	-1.0305936006518796e-18	-4.244794183861368e-18	2.183606982557609e-18
1511	-19754.22977075008	-1.0309677575383801e-18	-4.2471921941280215e-18	2.1852566790512617e-18
1512	-19754.067009008857	-1.0313401848294533e-18	-4.249587155976216e-18	2.186906786317309e-18
1513	-19753.904247267637	-1.0317111603103952e-18	-4.251979452316364e-18	2.1885571316955736e-18
1514	-19753.741485526407	-1.0320809673830436e-18	-4.254369473288179e-18	2.1902075385220913e-18
1515	-19753.578723785184	-1.0324498911135665e-18	-4.2567576159315875e-18	2.191857833704455e-18
1516	-19753.41596204396	-1.0328182204392654e-18	-4.2591442772523304e-18	2.193507836373799e-18
1517	-19753.253200302737	-1.0331862454414469e-18	-4.2615298599231716e-18	2.195157369040278e-18
1518	-19753.09043856151	-1.033554260633219e-18	-4.263914771868898e-18	2.1968062506024595e-18
1519	-19752.92767682028	-1.03392256200808e-18	-4.2662994266615195e-18	2.1984543026453592e-18
1520	-19752.764915079057	-1.0342914467403316e-18	-4.268684235227292e-18	2.200101341746629e-18
1521	-19752.602153337837	-1.0346612124838904e-18	-4.271069613072159e-18	2.201747188104378e-18
1522	-19752.43939159661	-1.0350321610672897e-18	-4.273455979107436e-18	2.2033916569728562e-18
1523	-19752.276629855387	-1.0354045920536522e-18	-4.275843754499087e-18	2.205034570391783e-18
1524	-19752.11386811416	-1.0357788070206287e-18	-4.278233358145508e-18	2.2066757441042507e-18
1525	-19751.95110637293	-1.0361551057405704e-18	-4.280625210294325e-18	2.208314998813184e-18
1526	-19751.788344631706	-1.0365337910710022e-18	-4.283019732158094e-18	2.2099521500160896e-18
1527	-19751.625582890483	-1.0369151623399665e-18	-4.285417345871915e-18	2.2115870211919817e-18
1528	-19751.462821149253	-1.0372995194573737e-18	-4.287818469597973e-18	2.2132194306832252e-18
1529	-19751.300059408033	-1.03768716057205e-18	-4.290223523498456e-18	2.214849202354356e-18
1530	-19751.13729766681	-1.0380783832059806e-18	-4.292632922375114e-18	2.2164761559631526e-18
1531	-19750.974535925583	-1.0384734809042335e-18	-4.295047080964886e-18	2.2181001191564188e-18
1532	-19750.81177418436	-1.0388727464982577e-18	-4.297466408574001e-18	2.2197209155774853e-18
1533	-19750.64901244313	-1.0392764680407942e-18	-4.299891313851901e-18	2.2213383777703133e-18
1534	-19750.48625070191	-1.039684934384117e-18	-4.302322201229347e-18	2.222952332461113e-18
1535	-19750.32348896068	-1.0400984280073789e-18	-4.30475947082685e-18	2.224562614812092e-18
1536	-19750.160727219452	-1.0405172293983455e-18	-4.307203515792121e-18	2.2261690569954302e-18
1537	-19749.997965478233	-1.0409416132863979e-18	-4.3096547264620496e-18	2.2277714998892543e-18
1538	-19749.83520373701	-1.0413718519913958e-18	-4.3121134844433686e-18	2.229369780460577e-18
1539	-19749.67244199578	-1.0418082112962254e-18	-4.314580168109738e-18	2.2309637455172874e-18
1540	-19749.50968025456	-1.0422509539123002e-18	-4.317055147103261e-18	2.2325532392786612e-18
1541	-19749.34691851333	-1.0427003353195635e-18	-4.319538785892757e-18	2.2341381152536293e-18
1542	-19749.18415677211	-1.0431566083180414e-18	-4.322031439390336e-18	2.2357182227542534e-18
1543	-19749.02139503088	-1.04362001646789e-18	-4.3245334558885986e-18	2.2372934229528187e-18
1544	-19748.858633289656	-1.044090799570212e-18	-4.327045173343478e-18	2.2388635742030538e-18
1545	-19748.695871548432	-1.0445691892546188e-18	-4.329566922937497e-18	2.2404285444282594e-18
1546	-19748.533109807202	-1.0450554125191985e-18	-4.33209902604264e-18	2.241988201004243e-18
1547	-19748.370348065982	-1.045549686843748e-18	-4.334641794990187e-18	2.243542421302691e-18
1548	-19748.207586324752	-1.0460522241745434e-18	-4.337195528910476e-18	2.2450910805613894e-18
1549	-19748.04482458353	-1.0465632271092983e-18	-4.339760518841435e-18	2.2466340646228386e-18
1550	-19747.882062842305	-1.0470828932241122e-18	-4.34233704514356e-18	2.248171258695336e-18
1551	-19747.719301101082	-1.0476114091146293e-18	-4.344925378162106e-18	2.249702559932848e-18
1552	-19747.55653935985	-1.0481489558237386e-18	-4.347525775362157e-18	2.25122786371468e-18
1553	-19747.39377761863	-1.0486957029631143e-18	-4.350138481468093e-18	2.2527470755418647e-18
1554	-19747.231015877405	-1.0492518134741762e-18	-4.352763728966898e-18	2.2542601020185455e-18
1555	-19747.068254136175	-1.0498174401358657e-18	-4.355401741546413e-18	2.2557668612746813e-18
1556	-19746.905492394962	-1.0503927277249545e-18	-4.358052726775124e-18	2.2572672713252146e-18
1557	-19746.74273065373	-1.0509778098669548e-18	-4.3607168803243045e-18	2.2587612605903944e-18
1558	-19746.579968912505	-1.0515728127262412e-18	-4.363394383892702e-18	2.2602487584402195e-18
1559	-19746.417207171282	-1.0521778504009645e-18	-4.366085406548468e-18	2.261729705746539e-18
1560	-19746.25444543005	-1.0527930295935846e-18	-4.368790102867661e-18	2.2632040436804917e-18
1561	-19746.091683688835	-1.0534184447611138e-18	-4.37150861472241e-18	2.2646717252001825e-18
1562	-19745.9289219476	-1.054054181594418e-18	-4.374241068159192e-18	2.2661327049703555e-18
1563	-19745.766160206374	-1.0547003146108577e-18	-4.376987576742888e-18	2.2675869475211727e-18
1564	-19745.603398465155	-1.0553569091046941e-18	-4.3797482388205366e-18	2.269034420611148e-18
1565	-19745.44063672393	-1.0560240183192858e-18	-4.382523138545863e-18	2.2704751019072907e-18
1566	-19745.2778749827	-1.056701686100181e-18	-4.385312343812923e-18	2.271908971612562e-18
1567	-19745.115113241474	-1.0573899439082527e-18	-4.388115909093993e-18	2.273336021277488e-18
1568	-19744.95235150025	-1.058088814406525e-18	-4.390933873791267e-18	2.274756244978217e-18
1569	-19744.789589759024	-1.0587983079814435e-18	-4.393766262629723e-18	2.2761696466668358e-18
1570	-19744.626828017797	-1.0595184246580133e-18	-4.396613083759017e-18	2.2775762344429906e-18
1571	-19744.464066276574	-1.0602491532733573e-18	-4.399474332710285e-18	2.2789760261635705e-18
1572	-19744.301304535355	-1.060990472631897e-18	-4.402349988507247e-18	2.280369043243453e-18
1573	-19744.138542794128	-1.0617423492984884e-18	-4.405240015193343e-18	2.2817553165963667e-18
1574	-19743.975781052904	-1.0625047397979629e-18	-4.408144361462127e-18	2.283134881866201e-18
1575	-19743.813019311678	-1.0632775878512778e-18	-4.41106295905773e-18	2.2845077833551747e-18
1576	-19743.650257570454	-1.0640608281703307e-18	-4.413995726990018e-18	2.2858740706493572e-18
1577	-19743.48749582923	-1.064854384557062e-18	-4.41694257132884e-18	2.2872338022147165e-18
1578	-19743.324734088004	-1.0656581694390752e-18	-4.419903379166172e-18	2.288587040288022e-18
1579	-19743.161972346777	-1.0664720833631137e-18	-4.4228780230390815e-18	2.289933856312854e-18
1580	-19742.99921060555	-1.067296017357134e-18	-4.4258663625985994e-18	2.291274327884331e-18
1581	-19742.836448864327	-1.0681298515289473e-18	-4.428868243079116e-18	2.292608540021221e-18
1582	-19742.6736871231	-1.068973455503625e-18	-4.4318834940985884e-18	2.293936583091339e-18
1583	-19742.510925381885	-1.0698266872762665e-18	-4.434911930212022e-18	2.2952585556594893e-18
1584	-19742.348163640647	-1.0706893959975916e-18	-4.4379533540792856e-18	2.2965745620841027e-18
1585	-19742.185401899427	-1.0715614210557484e-18	-4.441007554899441e-18	2.2978847127879443e-18
1586	-19742.022640158204	-1.072442590131543e-18	-4.444074304770312e-18	2.299189124507226e-18
1587	-19741.859878416977	-1.0733327212384402e-18	-4.447153363174883e-18	2.3004879206980025e-18
1588	-19741.69711667575	-1.0742316235240108e-18	-4.4502444782553144e-18	2.301781231207293e-18
1589	-19741.534354934527	-1.0751390966674119e-18	-4.4533473850829595e-18	2.303069191748136e-18
1590	-19741.3715931933	-1.0760549298904189e-18	-4.456461804915844e-18	2.3043519451350066e-18
1591	-19741.208831452077	-1.0769789034672657e-18	-4.459587445884297e-18	2.3056296389497662e-18
1592	-19741.046069710846	-1.0779107895006862e-18	-4.462724005993211e-18	2.3069024269918384e-18
1593	-19740.883307969627	-1.0788503519191316e-18	-4.4658711714810264e-18	2.3081704676427637e-18
1594	-19740.720546228396	-1.0797973446381589e-18	-4.4690286156847375e-18	2.3094339264084193e-18
1595	-19740.557784487177	-1.0807515140903136e-18	-4.472196001187395e-18	2.310692973006768e-18
1596	-19740.395022745954	-1.0817125987821358e-18	-4.4753729813674515e-18	2.31194778380318e-18
1597	-19740.232261004723	-1.0826803302104467e-18	-4.478559197618174e-18	2.3131985371972805e-18
1598	-19740.0694992635	-1.0836544303027548e-18	-4.4817542807527485e-18	2.3144454201472386e-18
1599	-19739.906737522277	-1.084634615620091e-18	-4.4849578526557205e-18	2.315688621415538e-18
1600	-19739.74397578105	-1.085620596360615e-18	-4.488169529492595e-18	2.3169283367713647e-18
1601	-19739.581214039827	-1.0866120763330142e-18	-4.4913889161642455e-18	2.318164763498217e-18
1602	-19739.4184522986	-1.087608750701598e-18	-4.494615607554071e-18	2.3193981061508752e-18
1603	-19739.25569055737	-1.0886103109226071e-18	-4.497849191269473e-18	2.3206285694242584e-18
1604	-19739.09292881615	-1.0896164426335e-18	-4.501089250311994e-18	2.3218563650449936e-18
1605	-19738.93016707493	-1.0906268273026231e-18	-4.504335359660317e-18	2.3230817050550706e-18
1606	-19738.767405333696	-1.091641139671927e-18	-4.507587088492019e-18	2.3243048091481648e-18
1607	-19738.604643592476	-1.0926590513853607e-18	-4.510843998546688e-18	2.325525895775967e-18
1608	-19738.441881851246	-1.093680228823863e-18	-4.5141056471634665e-18	2.3267451895157402e-18
1609	-19738.279120110023	-1.0947043357125393e-18	-4.517371584396807e-18	2.3279629129717285e-18
1610	-19738.1163583688	-1.095731031608276e-18	-4.520641358733819e-18	2.329179295517267e-18
1611	-19737.953596627573	-1.0967599745227894e-18	-4.523914513069046e-18	2.3303945640234672e-18
1612	-19737.79083488635	-1.097790818151518e-18	-4.5271905895067684e-18	2.331608953203732e-18
1613	-19737.628073145126	-1.0988232162217053e-18	-4.530469125094118e-18	2.3328226926507067e-18
1614	-19737.4653114039	-1.0998568185940114e-18	-4.533749656058286e-18	2.3340360188702626e-18
1615	-19737.30254966268	-1.1008912747880947e-18	-4.5370317145357035e-18	2.3352491649595144e-18
1616	-19737.139787921446	-1.10192623278236e-18	-4.54031483420331e-18	2.3364623686385905e-18
1617	-19736.977026180222	-1.1029613416085384e-18	-4.5435985458008784e-18	2.337675862583802e-18
1618	-19736.814264439	-1.1039962472183449e-18	-4.546882379594562e-18	2.3388898851578715e-18
1619	-19736.651502697765	-1.1050305983387928e-18	-4.550165866307673e-18	2.3401046696300867e-18
1620	-19736.488740956545	-1.1060640431026676e-18	-4.5534485401415864e-18	2.341320453936251e-18
1621	-19736.32597921532	-1.1070962330366898e-18	-4.556729934453032e-18	2.3425374683796518e-18
1622	-19736.1632174741	-1.1081268181051934e-18	-4.5600095849941384e-18	2.3437559487837513e-18
1623	-19736.000455732876	-1.1091554513448634e-18	-4.5632870266114665e-18	2.3449761239217394e-18
1624	-19735.83769399165	-1.1101817872429073e-18	-4.566561802462581e-18	2.346198227976767e-18
1625	-19735.674932250426	-1.1112054853425244e-18	-4.569833457358304e-18	2.3474224866732548e-18
1626	-19735.5121705092	-1.1122262053662673e-18	-4.573101538453922e-18	2.348649127721388e-18
1627	-19735.349408767972	-1.11324361214332e-18	-4.576365596072485e-18	2.3498783717858445e-18
1628	-19735.186647026752	-1.114257373319506e-18	-4.57962518928323e-18	2.3511104426442178e-18
1629	-19735.023885285522	-1.1152671630573764e-18	-4.582879879753968e-18	2.3523455536392154e-18
1630	-19734.86112354429	-1.116272657031031e-18	-4.5861292369939006e-18	2.3535839229318383e-18
1631	-19734.69836180307	-1.1172735381826166e-18	-4.589372834304307e-18	2.354825757939074e-18
1632	-19734.53560006185	-1.1182694925411556e-18	-4.592610253436959e-18	2.356071268354648e-18
1633	-19734.37283832062	-1.119260213604629e-18	-4.595841079776275e-18	2.357320652567017e-18
1634	-19734.21007657939	-1.1202453994910718e-18	-4.5990649108750455e-18	2.3585741118929024e-18
1635	-19734.047314838168	-1.121224756308194e-18	-4.602281348940358e-18	2.3598318363239702e-18
1636	-19733.88455309694	-1.1221979950062562e-18	-4.605490006760195e-18	2.3610940167476834e-18
1637	-19733.721791355718	-1.1231648361498374e-18	-4.608690505363123e-18	2.362360833063449e-18
1638	-19733.559029614495	-1.124125003789593e-18	-4.6118824750126985e-18	2.363632467433512e-18
1639	-19733.396267873268	-1.1250782327592314e-18	-4.615065553986914e-18	2.3649090884684516e-18
1640	-19733.23350613205	-1.126024263875307e-18	-4.618239392205584e-18	2.36619086445497e-18
1641	-19733.07074439082	-1.1269628465241172e-18	-4.621403646790524e-18	2.3674779537422896e-18
1642	-19732.9079826496	-1.1278937375618188e-18	-4.624557988311048e-18	2.3687705131874107e-18
1643	-19732.745220908368	-1.1288167044524833e-18	-4.627702095894145e-18	2.3700686869891783e-18
1644	-19732.58245916715	-1.1297315216494452e-18	-4.630835662937506e-18	2.3713726196386163e-18
1645	-19732.41969742592	-1.1306379737519912e-18	-4.6339583900979506e-18	2.3726824425939677e-18
1646	-19732.25693568469	-1.131535852224908e-18	-4.637069990797551e-18	2.373998286347735e-18
1647	-19732.09417394347	-1.1324249610916173e-18	-4.6401701902246154e-18	2.375320268041381e-18
1648	-19731.93141220224	-1.1333051114748343e-18	-4.643258725829833e-18	2.3766485028801646e-18
1649	-19731.76865046102	-1.1341761261373649e-18	-4.646335347403955e-18	2.3779830951292256e-18
1650	-19731.605888719794	-1.1350378362013466e-18	-4.6493998183656664e-18	2.3793241459629733e-18
1651	-19731.443126978567	-1.1358900837326506e-18	-4.65245191078879e-18	2.380671743323489e-18
1652	-19731.280365237344	-1.1367327201334855e-18	-4.655491413569732e-18	2.3820259733027616e-18
1653	-19731.11760349612	-1.1375656083823186e-18	-4.658518126235103e-18	2.383386909470466e-18
1654	-19730.954841754894	-1.1383886196595802e-18	-4.661531862140745e-18	2.384754622821585e-18
1655	-19730.79208001367	-1.1392016375568146e-18	-4.66453244631286e-18	2.3861291711992304e-18
1656	-19730.629318272444	-1.1400045541062346e-18	-4.6675197171996e-18	2.3875106089871307e-18
1657	-19730.466556531213	-1.1407972732007531e-18	-4.670493525879495e-18	2.3888989794779886e-18
1658	-19730.303794789997	-1.1415797088833904e-18	-4.673453739963661e-18	2.39029432219688e-18
1659	-19730.14103304877	-1.1423517865192614e-18	-4.6764002374393155e-18	2.391696664400793e-18
1660	-19729.978271307547	-1.1431134401834032e-18	-4.679332909016895e-18	2.3931060286500886e-18
1661	-19729.81550956632	-1.1438646161733982e-18	-4.682251659365968e-18	2.3945224270191713e-18
1662	-19729.65274782509	-1.144605270225139e-18	-4.685156408308554e-18	2.395945867858276e-18
1663	-19729.489986083863	-1.1453353693840785e-18	-4.688047086382408e-18	2.3973763476142513e-18
1664	-19729.327224342644	-1.1460548902092512e-18	-4.6909236383294286e-18	2.398813857910926e-18
1665	-19729.164462601413	-1.146763820151237e-18	-4.693786022328093e-18	2.400258382025619e-18
1666	-19729.001700860194	-1.1474621567377921e-18	-4.696634209592781e-18	2.4017098961171968e-18
1667	-19728.83893911897	-1.1481499075589446e-18	-4.699468183001066e-18	2.403168367883177e-18
1668	-19728.676177377743	-1.1488270895914635e-18	-4.702287938872229e-18	2.4046337596893023e-18
1669	-19728.513415636524	-1.149493731157168e-18	-4.705093487595189e-18	2.4061060252808535e-18
1670	-19728.35065389529	-1.150149869339498e-18	-4.707884850642346e-18	2.4075851119633505e-18
1671	-19728.187892154067	-1.1507955517872614e-18	-4.7106620628174345e-18	2.4090709592429113e-18
1672	-19728.02513041284	-1.1514308350072254e-18	-4.713425171917579e-18	2.4105635019031283e-18
1673	-19727.862368671616	-1.152055785199659e-18	-4.716174236699179e-18	2.412062666299861e-18
1674	-19727.699606930397	-1.152670477909698e-18	-4.7189093300867384e-18	2.4135683742673422e-18
1675	-19727.536845189166	-1.153274997987594e-18	-4.721630536612171e-18	2.415080540636983e-18
1676	-19727.374083447943	-1.1538694388723527e-18	-4.724337950143497e-18	2.4165990723987924e-18
1677	-19727.211321706716	-1.1544539024245985e-18	-4.727031678324605e-18	2.4181238734754076e-18
1678	-19727.048559965486	-1.1550284995033864e-18	-4.729711840014409e-18	2.4196548410076367e-18
1679	-19726.885798224266	-1.1555933500264005e-18	-4.7323785664144754e-18	2.4211918663616747e-18
1680	-19726.72303648304	-1.1561485810453936e-18	-4.735031997578608e-18	2.4227348354878207e-18
1681	-19726.560274741816	-1.156694326643246e-18	-4.737672284239378e-18	2.424283630952886e-18
1682	-19726.397513000597	-1.1572307304646473e-18	-4.7402995889052646e-18	2.42583812797597e-18
1683	-19726.234751259366	-1.157757943458973e-18	-4.742914086292729e-18	2.4273981993747832e-18
1684	-19726.071989518143	-1.1582761233803235e-18	-4.745515958541935e-18	2.428963711781288e-18
1685	-19725.909227776916	-1.1587854344792785e-18	-4.748105398714891e-18	2.4305345297563345e-18
1686	-19725.746466035685	-1.159286049211067e-18	-4.750682609659154e-18	2.43211051123702e-18
1687	-19725.583704294466	-1.1597781464089651e-18	-4.753247805672452e-18	2.4336915128545215e-18
1688	-19725.420942553243	-1.1602619110739908e-18	-4.755801207507989e-18	2.435277385360007e-18
1689	-19725.258180812016	-1.1607375337860791e-18	-4.758343046513086e-18	2.436867978940928e-18
1690	-19725.09541907079	-1.1612052121235113e-18	-4.760873561801111e-18	2.4384631375540883e-18
1691	-19724.932657329566	-1.1616651490381988e-18	-4.763393003452532e-18	2.4400627053761345e-18
1692	-19724.76989558834	-1.1621175529239937e-18	-4.765901626628364e-18	2.441666520780377e-18
1693	-19724.60713384712	-1.1625626360980396e-18	-4.768399696457489e-18	2.443274424261409e-18
1694	-19724.44437210589	-1.1630006189904946e-18	-4.7708874857767274e-18	2.4448862477957387e-18
1695	-19724.281610364666	-1.1634317244616393e-18	-4.77336527618759e-18	2.4465018272643107e-18
1696	-19724.118848623442	-1.1638561810465093e-18	-4.77583335431468e-18	2.448120992221661e-18
1697	-19723.95608688221	-1.164274220800956e-18	-4.778292016593739e-18	2.4497435749918268e-18
1698	-19723.793325140992	-1.1646860811912383e-18	-4.78074156451054e-18	2.4513694021280634e-18
1699	-19723.63056339976	-1.165092002951383e-18	-4.7831823089150605e-18	2.4529983030122945e-18
1700	-19723.467801658535	-1.165492230622646e-18	-4.7856145636033e-18	2.4546301023580077e-18
1701	-19723.305039917315	-1.1658870098365257e-18	-4.7880386484037205e-18	2.456264628730669e-18
1702	-19723.14227817609	-1.1662765936118643e-18	-4.790454889474008e-18	2.457901702250279e-18
1703	-19722.979516434865	-1.1666612365881252e-18	-4.7928636235367165e-18	2.459541150360466e-18
1704	-19722.816754693635	-1.167041195764752e-18	-4.79526518796516e-18	2.4611827964356555e-18
1705	-19722.653992952408	-1.1674167298725652e-18	-4.797659927121213e-18	2.462826467376082e-18
1706	-19722.491231211185	-1.1677881030615054e-18	-4.800048189042003e-18	2.464471982918992e-18
1707	-19722.328469469965	-1.168155579429878e-18	-4.8024303295669185e-18	2.466119170707162e-18
1708	-19722.16570772874	-1.1685194262539658e-18	-4.8048067054420456e-18	2.4677678529341143e-18
1709	-19722.002945987515	-1.1688799113016118e-18	-4.807177680015708e-18	2.4694178574124837e-18
1710	-19721.84018424629	-1.1692373068577023e-18	-4.809543621328638e-18	2.4710690076132334e-18
1711	-19721.67742250506	-1.16959188403337e-18	-4.811904901403527e-18	2.4727211333367874e-18
1712	-19721.51466076384	-1.1699439170445398e-18	-4.8142618927997656e-18	2.4743740587106856e-18
1713	-19721.351899022608	-1.1702936798604044e-18	-4.8166149750120295e-18	2.476027615291221e-18
1714	-19721.18913728139	-1.1706414496708356e-18	-4.81896452845308e-18	2.4776816291114092e-18
1715	-19721.026375540165	-1.1709875020926083e-18	-4.821310939473935e-18	2.479335935288718e-18
1716	-19720.863613798938	-1.1713321154066059e-18	-4.823654594497677e-18	2.4809903636844648e-18
1717	-19720.70085205771	-1.1716755665701109e-18	-4.825995883457064e-18	2.4826447503168427e-18
1718	-19720.538090316488	-1.1720181357488895e-18	-4.828335198024362e-18	2.4842989265265827e-18
1719	-19720.375328575265	-1.1723601006204887e-18	-4.830672934193244e-18	2.4859527329522664e-18
1720	-19720.21256683404	-1.1727017411259392e-18	-4.833009487046857e-18	2.4876060047949792e-18
1721	-19720.049805092807	-1.1730433353308188e-18	-4.83534525586506e-18	2.4892585852034217e-18
1722	-19719.887043351588	-1.1733851632977461e-18	-4.837680639085979e-18	2.4909103124904867e-18
1723	-19719.724281610364	-1.1737275023823763e-18	-4.8400160385060745e-18	2.4925610337413215e-18
1724	-19719.561519869138	-1.1740706314958787e-18	-4.842351855391419e-18	2.494210592399662e-18
1725	-19719.398758127918	-1.1744148271460446e-18	-4.844688493684112e-18	2.495858839392023e-18
1726	-19719.235996386687	-1.174760367764109e-18	-4.8470263551123464e-18	2.497505619584128e-18
1727	-19719.07323464546	-1.1751075281792561e-18	-4.849365844956339e-18	2.499150788597826e-18
1728	-19718.910472904237	-1.1754565841320416e-18	-4.8517073665849975e-18	2.500794198320914e-18
1729	-19718.747711163007	-1.1758078086836226e-18	-4.85405132282538e-18	2.502435705458135e-18
1730	-19718.58494942179	-1.1761614755976528e-18	-4.856398116720348e-18	2.5040751655250424e-18
1731	-19718.422187680557	-1.1765178555617747e-18	-4.858748152911681e-18	2.505712441788131e-18
1732	-19718.25942593933	-1.1768772195244696e-18	-4.86110183210486e-18	2.5073473930559213e-18
1733	-19718.09666419811	-1.1772398342127517e-18	-4.863459555119673e-18	2.5089798866941695e-18
1734	-19717.933902456884	-1.17760596762189e-18	-4.8658217217239616e-18	2.510609786480182e-18
1735	-19717.77114071566	-1.1779758835571936e-18	-4.868188731252511e-18	2.5122369641381237e-18
1736	-19717.608378974433	-1.1783498453325694e-18	-4.870560978533905e-18	2.5138612878687664e-18
1737	-19717.445617233214	-1.178728113166943e-18	-4.872938859041942e-18	2.515482632708056e-18
1738	-19717.282855491983	-1.1791109461661308e-18	-4.875322763673899e-18	2.517100871341638e-18
1739	-19717.12009375076	-1.1794985989200074e-18	-4.877713081478035e-18	2.518715883638021e-18
1740	-19716.957332009533	-1.1798913256957129e-18	-4.880110198593818e-18	2.520327547202392e-18
1741	-19716.79457026831	-1.1802893761192898e-18	-4.88251449850139e-18	2.5219357462628103e-18
1742	-19716.63180852709	-1.1806929992851375e-18	-4.884926360779405e-18	2.5235403622091295e-18
1743	-19716.46904678586	-1.1811024386686492e-18	-4.887346161348089e-18	2.5251412840107904e-18
1744	-19716.306285044633	-1.181517936760345e-18	-4.889774271735499e-18	2.5267383982148088e-18
1745	-19716.143523303403	-1.1819397313411033e-18	-4.892211059720272e-18	2.5283315970380657e-18
1746	-19715.980761562183	-1.1823680579559893e-18	-4.894656887251258e-18	2.5299207713392793e-18
1747	-19715.81799982096	-1.1828031476908762e-18	-4.897112113860444e-18	2.531505818478692e-18
1748	-19715.655238079733	-1.1832452286300004e-18	-4.899577092670597e-18	2.5330866354105956e-18
1749	-19715.49247633851	-1.1836945235552922e-18	-4.902052169808064e-18	2.5346631226974797e-18
1750	-19715.329714597283	-1.1841512527481196e-18	-4.904537686880073e-18	2.5362351813838332e-18
1751	-19715.16695285606	-1.1846156313094225e-18	-4.90703397956889e-18	2.537802716950045e-18
1752	-19715.004191114836	-1.185087870525663e-18	-4.909541374966457e-18	2.539365633915131e-18
1753	-19714.841429373606	-1.1855681760606784e-18	-4.912060195424447e-18	2.54092384330309e-18
1754	-19714.678667632383	-1.1860567502320595e-18	-4.914590754870861e-18	2.5424772544067427e-18
1755	-19714.515905891163	-1.1865537886854655e-18	-4.917133359902012e-18	2.5440257825310813e-18
1756	-19714.35314414992	-1.1870594836344933e-18	-4.9196883112922275e-18	2.5455693440232414e-18
1757	-19714.190382408706	-1.1875740213998116e-18	-4.922255899700017e-18	2.547107856900394e-18
1758	-19714.027620667483	-1.188097582525782e-18	-4.924836406306342e-18	2.548641241254778e-18
1759	-19713.864858926256	-1.1886303412705516e-18	-4.927430103958935e-18	2.550169421417832e-18
1760	-19713.702097185032	-1.1891724670029917e-18	-4.930037257952539e-18	2.551692323946556e-18
1761	-19713.53933544381	-1.1897241222081948e-18	-4.932658122610473e-18	2.553209878194083e-18
1762	-19713.376573702582	-1.1902854631762432e-18	-4.9352929413036524e-18	2.554722014951166e-18
1763	-19713.21381196136	-1.1908566402492307e-18	-4.9379419488056405e-18	2.556228668307179e-18
1764	-19713.051050220136	-1.1914377970345162e-18	-4.9406053695577765e-18	2.5577297754887437e-18
1765	-19712.888288478913	-1.1920290696080507e-18	-4.9432834149088475e-18	2.5592252756927458e-18
1766	-19712.725526737682	-1.1926305870412616e-18	-4.945976286081084e-18	2.5607151119985607e-18
1767	-19712.56276499645	-1.1932424709198832e-18	-4.94868417226885e-18	2.5621992304290837e-18
1768	-19712.400003255232	-1.1938648358342194e-18	-4.951407251570411e-18	2.5636775799019715e-18
1769	-19712.237241514005	-1.1944977887444824e-18	-4.954145689293473e-18	2.565150111804509e-18
1770	-19712.074479772786	-1.1951414274207722e-18	-4.956899636400609e-18	2.566616781559065e-18
1771	-19711.911718031555	-1.195795842219531e-18	-4.959669230606619e-18	2.5680775461675564e-18
1772	-19711.748956290325	-1.1964611147836314e-18	-4.962454598666645e-18	2.5695323690993815e-18
1773	-19711.586194549105	-1.1971373191513412e-18	-4.96525585344304e-18	2.570981215140357e-18
1774	-19711.423432807886	-1.1978245199268351e-18	-4.9680730932763385e-18	2.5724240534226686e-18
1775	-19711.260671066655	-1.1985227721756322e-18	-4.970906399205416e-18	2.5738608548541513e-18
1776	-19711.097909325432	-1.1992321214907764e-18	-4.9737558398208814e-18	2.5752915968393283e-18
1777	-19710.93514758421	-1.1999526061495456e-18	-4.976621470616891e-18	2.5767162583178e-18
1778	-19710.77238584298	-1.2006842532072088e-18	-4.979503331561672e-18	2.5781348251472536e-18
1779	-19710.609624101762	-1.2014270801956702e-18	-4.982401444294742e-18	2.5795472839034017e-18
1780	-19710.446862360528	-1.202181094495392e-18	-4.985315815799457e-18	2.5809536268086733e-18
1781	-19710.2841006193	-1.2029462947587632e-18	-4.988246438733623e-18	2.582353849216097e-18
1782	-19710.121338878078	-1.2037226679709981e-18	-4.9911932892487974e-18	2.5837479533068007e-18
1783	-19709.95857713685	-1.2045101921095914e-18	-4.994156325251812e-18	2.58513594103263e-18
1784	-19709.795815395635	-1.2053088326592392e-18	-4.997135491128551e-18	2.5865178258100725e-18
1785	-19709.6330536544	-1.2061185459759611e-18	-5.000130711825289e-18	2.5878936198733672e-18
1786	-19709.470291913174	-1.2069392761306496e-18	-5.003141896238789e-18	2.5892633439774892e-18
1787	-19709.307530171955	-1.2077709572048262e-18	-5.006168934096566e-18	2.5906270196869143e-18
1788	-19709.144768430728	-1.208613512504883e-18	-5.009211703443254e-18	2.5919846784334878e-18
1789	-19708.982006689504	-1.2094668553485017e-18	-5.0122700609774965e-18	2.5933363502804928e-18
1790	-19708.81924494828	-1.210330885254817e-18	-5.0153438468831174e-18	2.594682076373483e-18
1791	-19708.656483207058	-1.2112054926523704e-18	-5.018432884296815e-18	2.596021898992074e-18
1792	-19708.493721465828	-1.21209055506286e-18	-5.0215369790991575e-18	2.5973558689734373e-18
1793	-19708.330959724608	-1.2129859400615015e-18	-5.0246559189141676e-18	2.598684038791165e-18
1794	-19708.168197983377	-1.2138915018306822e-18	-5.027789474275893e-18	2.6000064706145283e-18
1795	-19708.005436242158	-1.2148070857067729e-18	-5.030937398247968e-18	2.6013232268344227e-18
1796	-19707.842674500927	-1.2157325232789883e-18	-5.0340994279875314e-18	2.6026343814295545e-18
1797	-19707.679912759708	-1.2166676373628685e-18	-5.037275282346507e-18	2.60394000762077e-18
1798	-19707.51715101848	-1.2176122367508024e-18	-5.040464664435728e-18	2.6052401909341235e-18
1799	-19707.354389277247	-1.218566120145445e-18	-5.0436672558495575e-18	2.6065350155586672e-18
1800	-19707.191627536027	-1.2195290743774747e-18	-5.046882726044772e-18	2.6078245772898225e-18
1801	-19707.028865794804	-1.2205008772963488e-18	-5.0501107268085305e-18	2.6091089722158333e-18
1802	-19706.866104053577	-1.2214812926273053e-18	-5.053350892427234e-18	2.610388307172623e-18
1803	-19706.70334231235	-1.2224700756066949e-18	-5.056602840948974e-18	2.611662689735584e-18
1804	-19706.54058057113	-1.2234669688190998e-18	-5.059866177752937e-18	2.6129322401147372e-18
1805	-19706.377818829904	-1.2244717060376433e-18	-5.063140488210982e-18	2.6141970761356956e-18
1806	-19706.21505708868	-1.22548400859776e-18	-5.066425345785035e-18	2.615457328589515e-18
1807	-19706.05229534745	-1.2265035895225005e-18	-5.069720306152767e-18	2.6167131271077663e-18
1808	-19705.889533606223	-1.227530149334524e-18	-5.0730249121031535e-18	2.617964613434106e-18
1809	-19705.726771865007	-1.2285633816278014e-18	-5.0763386932095834e-18	2.61921192995398e-18
1810	-19705.564010123777	-1.2296029675918956e-18	-5.079661164541595e-18	2.6204552293578042e-18
1811	-19705.40124838256	-1.2306485809144093e-18	-5.082991824388689e-18	2.6216946625598704e-18
1812	-19705.238486641327	-1.2316998850619785e-18	-5.086330163224942e-18	2.622930393100985e-18
1813	-19705.0757249001	-1.2327565365811717e-18	-5.089675657017821e-18	2.6241625838554775e-18
1814	-19704.912963158877	-1.233818180644805e-18	-5.09302777002218e-18	2.6253914087325706e-18
1815	-19704.750201417646	-1.2348844566052536e-18	-5.096385953553578e-18	2.6266170403430702e-18
1816	-19704.587439676427	-1.2359549944085481e-18	-5.0997496521318915e-18	2.6278396633147948e-18
1817	-19704.4246779352	-1.2370294184241475e-18	-5.103118297007564e-18	2.629059460159269e-18
1818	-19704.26191619398	-1.2381073439947976e-18	-5.106491312426841e-18	2.6302766244372454e-18
1819	-19704.099154452753	-1.2391883815381347e-18	-5.10986811233747e-18	2.6314913492612012e-18
1820	-19703.936392711523	-1.2402721332145542e-18	-5.113248103013495e-18	2.632703836584386e-18
1821	-19703.773630970307	-1.2413581975730719e-18	-5.1166306818237966e-18	2.633914286677653e-18
1822	-19703.610869229076	-1.2424461655725616e-18	-5.1200152421122996e-18	2.6351229109671767e-18
1823	-19703.44810748785	-1.2435356250845482e-18	-5.123401167585323e-18	2.636329917416226e-18
1824	-19703.285345746626	-1.244626158042627e-18	-5.1267878396782745e-18	2.6375355235930205e-18
1825	-19703.122584005403	-1.2457173438921157e-18	-5.130174633301411e-18	2.6387399455171796e-18
1826	-19702.959822264176	-1.2468087568025507e-18	-5.133560920874514e-18	2.6399434072694122e-18
1827	-19702.79706052295	-1.2478999691338466e-18	-5.136946069744696e-18	2.641146131477003e-18
1828	-19702.634298781726	-1.248990549389745e-18	-5.140329446562635e-18	2.6423483477831458e-18
1829	-19702.4715370405	-1.2500800659072992e-18	-5.1437104156772505e-18	2.643550283862652e-18
1830	-19702.308775299276	-1.2511680834030743e-18	-5.147088341756807e-18	2.6447521749506583e-18
1831	-19702.14601355805	-1.2522541673546957e-18	-5.150462587738545e-18	2.6459542530291542e-18
1832	-19701.983251816826	-1.2533378813384305e-18	-5.153832518986706e-18	2.6471567563098457e-18
1833	-19701.820490075603	-1.254418789924504e-18	-5.1571975001617144e-18	2.648359920312706e-18
1834	-19701.657728334372	-1.255496457261984e-18	-5.160556900983997e-18	2.649563986460029e-18
1835	-19701.494966593153	-1.2565704507012947e-18	-5.163910094821784e-18	2.6507691934191948e-18
1836	-19701.332204851922	-1.2576403373937235e-18	-5.1672564582270254e-18	2.651975783439578e-18
1837	-19701.169443110695	-1.2587056871525564e-18	-5.1705953695998556e-18	2.653183995294743e-18
1838	-19701.00668136948	-1.2597660719484474e-18	-5.173926215891337e-18	2.6543940719944416e-18
1839	-19700.84391962825	-1.2608210688740014e-18	-5.177248391281512e-18	2.6556062535335094e-18
1840	-19700.681157887022	-1.2618702570604566e-18	-5.180561296672524e-18	2.656820782551611e-18
1841	-19700.5183961458	-1.2629132205020062e-18	-5.183864338310658e-18	2.658037897306646e-18
1842	-19700.355634404572	-1.26394954783513e-18	-5.1871569348773096e-18	2.65925783920705e-18
1843	-19700.192872663352	-1.2649788347494873e-18	-5.1904385150040175e-18	2.6604808455050425e-18
1844	-19700.030110922122	-1.2660006811302716e-18	-5.193708514847335e-18	2.6617071525867925e-18
1845	-19699.8673491809	-1.2670146940051157e-18	-5.1969663818612235e-18	2.662936993850992e-18
1846	-19699.704587439675	-1.2680204875358507e-18	-5.200211578191698e-18	2.6641706031199963e-18
1847	-19699.541825698452	-1.2690176837674537e-18	-5.203443577812032e-18	2.6654082102771247e-18
1848	-19699.37906395722	-1.2700059120537373e-18	-5.206661867284017e-18	2.6666500431765417e-18
1849	-19699.216302216002	-1.2709848105231858e-18	-5.209865946497554e-18	2.6678963254511823e-18
1850	-19699.05354047477	-1.271954025965511e-18	-5.213055331104627e-18	2.669147279173606e-18
1851	-19698.890778733545	-1.2729132150471825e-18	-5.216229551186911e-18	2.6704031210925465e-18
1852	-19698.72801699232	-1.2738620444234584e-18	-5.219388154011856e-18	2.671664065164939e-18
1853	-19698.5652552511	-1.2748001907148414e-18	-5.222530704002209e-18	2.6729303225725267e-18
1854	-19698.40249350987	-1.2757273416706106e-18	-5.225656782403223e-18	2.674202099062002e-18
1855	-19698.23973176864	-1.2766431965364267e-18	-5.22876598836959e-18	2.675479595296737e-18
1856	-19698.076970027425	-1.2775474657844616e-18	-5.231857938781323e-18	2.676763007212399e-18
1857	-19697.9142082862	-1.278439871736794e-18	-5.234932270659403e-18	2.678052527185815e-18
1858	-19697.751446544964	-1.2793201498196712e-18	-5.237988640144993e-18	2.6793483405056504e-18
1859	-19697.588684803744	-1.280188047303105e-18	-5.241026723133762e-18	2.680650628527552e-18
1860	-19697.425923062525	-1.2810433250291587e-18	-5.244046215778059e-18	2.6819595657197414e-18
1861	-19697.263161321298	-1.2818857572258888e-18	-5.24704683644625e-18	2.6832753219944726e-18
1862	-19697.10039958008	-1.2827151319602113e-18	-5.2500283230434595e-18	2.684598059123037e-18
1863	-19696.937637838848	-1.2835312512923157e-18	-5.252990436777836e-18	2.685927934193204e-18
1864	-19696.77487609762	-1.2843339321310719e-18	-5.255932960189812e-18	2.6872650959276682e-18
1865	-19696.612114356398	-1.2851230045785739e-18	-5.2588556991312685e-18	2.6886096899741207e-18
1866	-19696.449352615167	-1.2858983146914325e-18	-5.261758481413886e-18	2.6899618520310204e-18
1867	-19696.28659087395	-1.2866597238217967e-18	-5.264641158809565e-18	2.6913217111659718e-18
1868	-19696.12382913272	-1.2874071082261295e-18	-5.26750360388472e-18	2.692689387432461e-18
1869	-19695.96106739149	-1.2881403589870774e-18	-5.270345715909781e-18	2.694064997935626e-18
1870	-19695.798305650274	-1.288859383557424e-18	-5.2731674141376514e-18	2.695448647022803e-18
1871	-19695.635543909044	-1.2895641046549509e-18	-5.275968645061712e-18	2.6968404357518102e-18
1872	-19695.472782167824	-1.2902544623919716e-18	-5.2787493792682304e-18	2.6982404544842876e-18
1873	-19695.310020426594	-1.2909304107472338e-18	-5.281509609786655e-18	2.6996487882921877e-18
1874	-19695.147258685374	-1.2915919215895329e-18	-5.284249353337039e-18	2.7010655101579732e-18
1875	-19694.984496944144	-1.2922389829726216e-18	-5.286968655112239e-18	2.7024906891669955e-18
1876	-19694.821735202917	-1.2928715988424775e-18	-5.289667578425183e-18	2.703924380740228e-18
1877	-19694.658973461697	-1.2934897879189746e-18	-5.2923462137485235e-18	2.7053666379105744e-18
1878	-19694.496211720474	-1.2940935882822707e-18	-5.295004676259012e-18	2.7068174996944705e-18
1879	-19694.333449979247	-1.294683052927953e-18	-5.2976431079269625e-18	2.708277002071057e-18
1880	-19694.170688238017	-1.2952582525576083e-18	-5.300261671380882e-18	2.7097451662656653e-18
1881	-19694.007926496797	-1.2958192723111484e-18	-5.302860553375996e-18	2.7112220087536993e-18
1882	-19693.845164755563	-1.296366215258628e-18	-5.3054399652069555e-18	2.712707534689699e-18
1883	-19693.682403014343	-1.2968991996672195e-18	-5.308000143227924e-18	2.714201743893485e-18
1884	-19693.51964127312	-1.297418360869048e-18	-5.310541342536026e-18	2.7157046207979294e-18
1885	-19693.356879531893	-1.2979238485541436e-18	-5.313063846208526e-18	2.7172161491002396e-18
1886	-19693.19411779067	-1.2984158311609878e-18	-5.315567956985706e-18	2.7187362946637302e-18
1887	-19693.031356049443	-1.2988944915308e-18	-5.318054004658585e-18	2.7202650215969857e-18
1888	-19692.86859430822	-1.2993600296109792e-18	-5.3205223384213325e-18	2.721802279199374e-18
1889	-19692.705832566997	-1.2998126588648309e-18	-5.322973330928256e-18	2.723348013198594e-18
1890	-19692.543070825766	-1.3002526101055158e-18	-5.325407373957906e-18	2.724902153746874e-18
1891	-19692.380309084543	-1.3006801279770877e-18	-5.327824883102444e-18	2.726464627148268e-18
1892	-19692.21754734332	-1.3010954738748692e-18	-5.330226293754179e-18	2.728035346004441e-18
1893	-19692.054785602093	-1.3014989218002832e-18	-5.332612062584903e-18	2.7296142189843366e-18
1894	-19691.89202386087	-1.3018907624390699e-18	-5.334982662419439e-18	2.731201137541299e-18
1895	-19691.729262119643	-1.3022712985085163e-18	-5.337338589609294e-18	2.7327959925922612e-18
1896	-19691.566500378412	-1.302640849433825e-18	-5.339680358530689e-18	2.7343986596630396e-18
1897	-19691.403738637197	-1.3029997461523323e-18	-5.342008502116307e-18	2.7360090098116426e-18
1898	-19691.240976895966	-1.303348335104795e-18	-5.344323569583138e-18	2.7376268993735484e-18
1899	-19691.078215154746	-1.3036869734564905e-18	-5.34662612946145e-18	2.7392521825484694e-18
1900	-19690.91545341352	-1.3040160331854025e-18	-5.348916763387692e-18	2.7408846970168875e-18
1901	-19690.75269167229	-1.3043358969626727e-18	-5.351196072254115e-18	2.7425242783287693e-18
1902	-19690.58992993107	-1.304646961570116e-18	-5.3534646706912194e-18	2.744170747550988e-18
1903	-19690.42716818984	-1.3049496333586409e-18	-5.355723188840247e-18	2.7458239221229657e-18
1904	-19690.264406448616	-1.3052443309824623e-18	-5.357972267649938e-18	2.7474836056850134e-18
1905	-19690.10164470739	-1.305531482426964e-18	-5.360212563662592e-18	2.7491495988086644e-18
1906	-19689.938882966166	-1.305811528806228e-18	-5.3624447447867366e-18	2.7508216871742803e-18
1907	-19689.776121224946	-1.3060849183564095e-18	-5.364669492219056e-18	2.7524996555062363e-18
1908	-19689.61335948372	-1.3063521101933186e-18	-5.366887493997698e-18	2.7541832736110603e-18
1909	-19689.45059774249	-1.3066135712906458e-18	-5.3690994512761846e-18	2.755872308694893e-18
1910	-19689.287836001266	-1.3068697794615276e-18	-5.371306071929054e-18	2.757566513005999e-18
1911	-19689.12507426004	-1.307121217241418e-18	-5.373508073575149e-18	2.7592656390923126e-18
1912	-19688.962312518815	-1.307368376799391e-18	-5.3757061794590166e-18	2.760969425860234e-18
1913	-19688.799550777592	-1.307611755096641e-18	-5.3779011208056444e-18	2.762677610612363e-18
1914	-19688.63678903637	-1.3078518577505055e-18	-5.380093633411366e-18	2.7643899179103553e-18
1915	-19688.474027295142	-1.3080891939217705e-18	-5.382284458118281e-18	2.7661060702747397e-18
1916	-19688.311265553923	-1.3083242793153076e-18	-5.384474338499633e-18	2.7678257798690177e-18
1917	-19688.14850381269	-1.3085576327703417e-18	-5.386664022172527e-18	2.7695487566318437e-18
1918	-19687.98574207146	-1.308789778702079e-18	-5.3888542561485724e-18	2.771274698744415e-18
1919	-19687.82298033024	-1.3090212423150262e-18	-5.39104578888741e-18	2.773003304257358e-18
1920	-19687.66021858901	-1.3092525536265678e-18	-5.3932393687380504e-18	2.774734261484915e-18
1921	-19687.497456847792	-1.3094842427383224e-18	-5.395435742283881e-18	2.7764672568072364e-18
1922	-19687.33469510656	-1.3097168423008285e-18	-5.3976356529203476e-18	2.7782019683186902e-18
1923	-19687.171933365335	-1.309950884548983e-18	-5.3998398429379525e-18	2.7799380738399862e-18
1924	-19687.00917162412	-1.3101869036411022e-18	-5.402049049732355e-18	2.7816752424501502e-18
1925	-19686.846409882888	-1.3104254302995201e-18	-5.404264003878656e-18	2.783413143279616e-18
1926	-19686.683648141665	-1.3106669953309636e-18	-5.406485430246956e-18	2.7851514395850285e-18
1927	-19686.52088640044	-1.3109121265827974e-18	-5.408714048131307e-18	2.7868897949657127e-18
1928	-19686.35812465921	-1.3111613498032552e-18	-5.410950565733823e-18	2.788627866127312e-18
1929	-19686.19536291799	-1.3114151855131321e-18	-5.4131956827268695e-18	2.7903653117006053e-18
1930	-19686.03260117677	-1.3116741520172457e-18	-5.4154500888910184e-18	2.7921017848565266e-18
1931	-19685.86983943554	-1.311938760943125e-18	-5.417714460821163e-18	2.7938369389349134e-18
1932	-19685.70707769432	-1.3122095191272639e-18	-5.419989464691679e-18	2.795570426437152e-18
1933	-19685.54431595309	-1.312486926222206e-18	-5.4222757536487166e-18	2.7973019012043047e-18
1934	-19685.38155421187	-1.3127714751275905e-18	-5.4245739643730586e-18	2.7990310141178775e-18
1935	-19685.21879247064	-1.3130636498850098e-18	-5.426884719284293e-18	2.8007574195142734e-18
1936	-19685.056030729407	-1.3133639273050019e-18	-5.429208625779257e-18	2.8024807711692535e-18
1937	-19684.893268988188	-1.313672773837278e-18	-5.431546272314852e-18	2.804200724640296e-18
1938	-19684.73050724696	-1.3139906460109986e-18	-5.433898230884477e-18	2.8059169388624802e-18
1939	-19684.567745505734	-1.314317990407302e-18	-5.436265055580524e-18	2.8076290747659198e-18
1940	-19684.404983764514	-1.314655241367701e-18	-5.438647277253289e-18	2.809336794517887e-18
1941	-19684.24222202329	-1.3150028205050111e-18	-5.441045407851549e-18	2.8110397668415264e-18
1942	-19684.079460282064	-1.3153611381318573e-18	-5.443459939627792e-18	2.812737663364078e-18
1943	-19683.91669854084	-1.315730590073175e-18	-5.445891339965945e-18	2.8144301598195954e-18
1944	-19683.753936799614	-1.316111558752316e-18	-5.448340056807004e-18	2.8161169393023716e-18
1945	-19683.591175058384	-1.3165044120593962e-18	-5.450806513441872e-18	2.817797689323079e-18
1946	-19683.428413317164	-1.3169095017042734e-18	-5.453291106572914e-18	2.8194721031643673e-18
1947	-19683.265651575937	-1.3173271638276913e-18	-5.455794209373925e-18	2.8211398817185426e-18
1948	-19683.10288983472	-1.3177577192036077e-18	-5.458316173080135e-18	2.8228007346729196e-18
1949	-19682.94012809349	-1.318201471537283e-18	-5.460857319627507e-18	2.8244543765529405e-18
1950	-19682.777366352257	-1.3186587059792414e-18	-5.463417944820034e-18	2.8261005328615515e-18
1951	-19682.61460461104	-1.3191296908150453e-18	-5.465998317670359e-18	2.8277389360402677e-18
1952	-19682.45184286981	-1.3196146755828506e-18	-5.468598681394358e-18	2.829369330228656e-18
1953	-19682.28908112859	-1.3201138911806713e-18	-5.4712192486837255e-18	2.8309914663223825e-18
1954	-19682.12631938736	-1.3206275486545858e-18	-5.473860206345714e-18	2.8326051090365428e-18
1955	-19681.963557646137	-1.3211558411367015e-18	-5.476521713727485e-18	2.8342100314540826e-18
1956	-19681.800795904914	-1.3216989408824238e-18	-5.479203900697851e-18	2.8358060189330027e-18
1957	-19681.638034163683	-1.3222570006518467e-18	-5.481906867432332e-18	2.8373928661286384e-18
1958	-19681.475272422464	-1.3228301513510605e-18	-5.484630686579675e-18	2.8389703838775534e-18
1959	-19681.312510681244	-1.3234185042247872e-18	-5.487375400528922e-18	2.840538392079347e-18
1960	-19681.149748940014	-1.3240221496731662e-18	-5.490141025349239e-18	2.8420967260029072e-18
1961	-19680.986987198783	-1.3246411578207303e-18	-5.492927545080991e-18	2.84364522943953e-18
1962	-19680.824225457563	-1.3252755750326088e-18	-5.495734913861527e-18	2.8451837637963097e-18
1963	-19680.661463716333	-1.3259254287924898e-18	-5.498563059067917e-18	2.8467122014829376e-18
1964	-19680.49870197511	-1.326590724346211e-18	-5.501411881929379e-18	2.8482304332369572e-18
1965	-19680.335940233883	-1.3272714467470095e-18	-5.504281252120388e-18	2.84973835862637e-18
1966	-19680.17317849266	-1.3279675575413505e-18	-5.507171011181367e-18	2.8512358960986653e-18
1967	-19680.010416751436	-1.328678998646274e-18	-5.5100809713060594e-18	2.8527229740135118e-18
1968	-19679.847655010206	-1.3294056903169428e-18	-5.513010921170614e-18	2.854199540536728e-18
1969	-19679.684893268986	-1.3301475327029873e-18	-5.515960618544516e-18	2.855665553138542e-18
1970	-19679.522131527763	-1.3309044032638884e-18	-5.518929796784357e-18	2.8571209902565807e-18
1971	-19679.359369786533	-1.3316761607603114e-18	-5.521918161282884e-18	2.858565839762262e-18
1972	-19679.196608045306	-1.332462641887671e-18	-5.524925393279463e-18	2.8600001095041205e-18
1973	-19679.033846304083	-1.3332636652714158e-18	-5.527951148348719e-18	2.861423817805888e-18
1974	-19678.871084562856	-1.3340790274782064e-18	-5.5309950587841145e-18	2.862837003827702e-18
1975	-19678.708322821636	-1.3349085070811296e-18	-5.534056730014135e-18	2.8642397158518758e-18
1976	-19678.545561080413	-1.335751862222014e-18	-5.537135746039442e-18	2.865632021595414e-18
1977	-19678.382799339182	-1.3366088354987747e-18	-5.540231669686102e-18	2.8670139986885526e-18
1978	-19678.220037597956	-1.3374791476986434e-18	-5.543344041643773e-18	2.8683857462464863e-18
1979	-19678.057275856732	-1.3383625041111865e-18	-5.546472379501997e-18	2.8697473712796234e-18
1980	-19677.894514115513	-1.3392585913671359e-18	-5.549616183740374e-18	2.871099001006103e-18
1981	-19677.731752374282	-1.3401670811904287e-18	-5.552774932375207e-18	2.87244076999435e-18
1982	-19677.56899063306	-1.3410876282895365e-18	-5.555948092436767e-18	2.8737728358576933e-18
1983	-19677.406228891836	-1.3420198734380167e-18	-5.559135108380906e-18	2.8750953615048733e-18
1984	-19677.24346715061	-1.342963440196047e-18	-5.562335407767003e-18	2.8764085273749087e-18
1985	-19677.080705409386	-1.3439179409425582e-18	-5.565548406238137e-18	2.8777125243530203e-18
1986	-19676.91794366816	-1.3448829722124327e-18	-5.5687735053407014e-18	2.879007560915836e-18
1987	-19676.75518192693	-1.3458581197555282e-18	-5.572010090309218e-18	2.880293850798161e-18
1988	-19676.592420185705	-1.3468429554951523e-18	-5.575257537709545e-18	2.88157162671924e-18
1989	-19676.429658444482	-1.3478370426879232e-18	-5.5785152113694505e-18	2.882841125993604e-18
1990	-19676.266896703255	-1.3488399310928432e-18	-5.581782465429908e-18	2.884102603244221e-18
1991	-19676.104134962032	-1.349851163419507e-18	-5.5850586439844554e-18	2.8853563171454416e-18
1992	-19675.941373220805	-1.3508702715027226e-18	-5.588343086860163e-18	2.8866025438547176e-18
1993	-19675.778611479585	-1.3518967815367804e-18	-5.591635125145839e-18	2.8878415620722783e-18
1994	-19675.615849738362	-1.3529302102582357e-18	-5.5949340862533524e-18	2.8890736657368814e-18
1995	-19675.45308799713	-1.3539700694499535e-18	-5.5982392907467254e-18	2.8902991518468184e-18
1996	-19675.29032625591	-1.3550158635911547e-18	-5.60155005777828e-18	2.8915183305959707e-18
1997	-19675.127564514685	-1.3560670943407153e-18	-5.6048657025050294e-18	2.8927315138235987e-18
1998	-19674.96480277346	-1.3571232577769214e-18	-5.608185542686374e-18	2.893939027132531e-18
[truncated: 243,761 more rows]
