# Supplementary material for: Sub-optical-cycle light-matter energy transfer in molecular vibrational spectroscopy
Source: Nat Commun. 2022 Oct 6;13:5897. doi: 10.1038/s41467-022-33477-5 (PMC9537163; doi:10.1038/s41467-022-33477-5)
Supplement: Supplementary file 3 — Source Data [file 41467_2022_33477_MOESM3_ESM.zip › fig3c_2.csv]

	Time (fs)	Model (experimental parameters)	Model (ab initio parameters)	Final absorbed	Maximum absorbed
0	-20000.16276174122	0.0	0.0
1	-20000.0	5.399212984608685e-24	-1.79504914000024e-24
2	-19999.83723825877	1.1013150848369837e-23	-3.746874671701083e-24
3	-19999.674476517543	1.6835422343459787e-23	-5.852732914066999e-24
4	-19999.51171477632	2.2860007622015866e-23	-8.109930552073188e-24
5	-19999.3489530351	2.9080464159846767e-23	-1.0515999269953347e-23
6	-19999.186191293873	3.548976640919082e-23	-1.3067959071235965e-23
7	-19999.023429552642	4.2081236169192544e-23	-1.5762530327752948e-23
8	-19998.86066781142	4.884814664551999e-23	-1.8596615398419493e-23
9	-19998.697906070203	5.578330291022976e-23	-2.1567038213881127e-23
10	-19998.53514432897	6.287970166651591e-23	-2.4670388558299792e-23
11	-19998.372382587746	7.012993829297109e-23	-2.7903181193798015e-23
12	-19998.209620846523	7.752616387276089e-23	-3.126201363757317e-23
13	-19998.046859105292	8.506078294403349e-23	-3.474286846027187e-23
14	-19997.884097364073	9.272600815836445e-23	-3.8341905745931954e-23
15	-19997.721335622842	1.0051320808090252e-22	-4.205531858896651e-23
16	-19997.558573881623	1.0841450488377432e-22	-4.587895072137602e-23
17	-19997.3958121404	1.1642125420615675e-22	-4.980870156789884e-23
18	-19997.23305039917	1.2452473001917953e-22	-5.384012355262603e-23
19	-19997.070288657946	1.3271575981498826e-22	-5.796867503209657e-23
20	-19996.90752691672	1.4098506790255659e-22	-6.218996241779578e-23
21	-19996.744765175496	1.493236329182473e-22	-6.649924580537622e-23
22	-19996.58200343427	1.577217697623636e-22	-7.089186778106046e-23
23	-19996.41924169305	1.6616945149981507e-22	-7.53625939724414e-23
24	-19996.25647995182	1.7465708768121713e-22	-7.990614667124347e-23
25	-19996.093718210595	1.8317462940190342e-22	-8.45174238396241e-23
26	-19995.930956469372	1.9171178267067198e-22	-8.919119612661082e-23
27	-19995.768194728145	2.0025791381552936e-22	-9.392198007337633e-23
28	-19995.60543298692	2.0880231082574815e-22	-9.870437347152433e-23
29	-19995.44267124569	2.173344055358336e-22	-1.0353252515868363e-22
30	-19995.279909504472	2.258437638608469e-22	-1.0840063717504457e-22
31	-19995.117147763245	2.3431915335226656e-22	-1.133031244191784e-22
32	-19994.954386022015	2.427496995670351e-22	-1.182341227612799e-22
33	-19994.791624280795	2.5112422878693276e-22	-1.2318780776694936e-22
34	-19994.628862539565	2.5943167068726754e-22	-1.2815835163754921e-22
35	-19994.46610079834	2.6766077332116964e-22	-1.3313952332560117e-22
36	-19994.30333905712	2.7580022128355426e-22	-1.3812568696049007e-22
37	-19994.140577315888	2.8383921912871183e-22	-1.4311050040623819e-22
38	-19993.977815574664	2.917669036716249e-22	-1.4808788158369353e-22
39	-19993.815053833445	2.995722187676519e-22	-1.5305189299979418e-22
40	-19993.65229209222	3.072442257088348e-22	-1.5799658271893414e-22
41	-19993.489530351	3.1477207976541044e-22	-1.62916099064201e-22
42	-19993.326768609764	3.22145378573232e-22	-1.6780448390357717e-22
43	-19993.164006868545	3.2935378652427644e-22	-1.7265580201941603e-22
44	-19993.00124512732	3.363871112343248e-22	-1.7746432085671938e-22
45	-19992.838483386095	3.4323517500195556e-22	-1.8222426261651016e-22
46	-19992.675721644868	3.498884005227476e-22	-1.8693003631260197e-22
47	-19992.51295990364	3.563372285368411e-22	-1.9157639596463311e-22
48	-19992.350198162414	3.6257263874393853e-22	-1.9615795805508697e-22
49	-19992.18743642119	3.685858262556187e-22	-2.0066937361332702e-22
50	-19992.024674679968	3.7436825465185313e-22	-2.0510562068560624e-22
51	-19991.861912938744	3.799118302395136e-22	-2.0946185349542948e-22
52	-19991.699151197514	3.852084692305369e-22	-2.137334718378829e-22
53	-19991.53638945629	3.9025125348205344e-22	-2.179157781667722e-22
54	-19991.373627715067	3.9503352021507316e-22	-2.2200429024254305e-22
55	-19991.210865973844	3.995485992862857e-22	-2.2599505045471824e-22
56	-19991.048104232614	4.03790446958363e-22	-2.2988409613827814e-22
57	-19990.885342491394	4.077534635157121e-22	-2.3366749835064656e-22
58	-19990.722580750167	4.1143264257671616e-22	-2.3734209611879336e-22
59	-19990.559819008944	4.148239393889818e-22	-2.409043422034775e-22
60	-19990.397057267717	4.179230321357228e-22	-2.443510625993304e-22
61	-19990.234295526487	4.2072633278578685e-22	-2.476794945000105e-22
62	-19990.071533785263	4.2323107739344015e-22	-2.508869624843456e-22
63	-19989.908772044037	4.254348924581364e-22	-2.5397127234951074e-22
64	-19989.746010302813	4.273358829548991e-22	-2.569301017934347e-22
65	-19989.583248561594	4.289324521350772e-22	-2.59761884742798e-22
66	-19989.420486820363	4.302237125100216e-22	-2.6246483733802097e-22
67	-19989.25772507914	4.312092732137977e-22	-2.6503772914306825e-22
68	-19989.094963337917	4.318889647860453e-22	-2.6747952490271826e-22
69	-19988.932201596686	4.32264011762957e-22	-2.6978881380260345e-22
70	-19988.76943985546	4.323356827854031e-22	-2.7196486823152884e-22
71	-19988.606678114236	4.321056794631408e-22	-2.7400733949678675e-22
72	-19988.44391637302	4.315758334147873e-22	-2.75916298448768e-22
73	-19988.28115463179	4.307488131967326e-22	-2.77691771983657e-22
74	-19988.118392890563	4.296277532183253e-22	-2.793338819542036e-22
75	-19987.95563114934	4.282157439833555e-22	-2.8084306582081603e-22
76	-19987.792869408113	4.265167265435824e-22	-2.82219789508856e-22
77	-19987.630107666886	4.245353480387639e-22	-2.8346487727913707e-22
78	-19987.467345925663	4.2227595110360396e-22	-2.845793079922766e-22
79	-19987.30458418444	4.197437701696186e-22	-2.8556438200172536e-22
80	-19987.141822443213	4.1694406232015664e-22	-2.8642122019492854e-22
81	-19986.97906070199	4.1388256872050316e-22	-2.8715108431089242e-22
82	-19986.816298960766	4.1056530363795967e-22	-2.8775580561530513e-22
83	-19986.653537219536	4.0699842326761603e-22	-2.8823731841776555e-22
84	-19986.49077547831	4.0318837233671624e-22	-2.8859737526474425e-22
85	-19986.32801373709	3.991417792736664e-22	-2.8883778340709565e-22
86	-19986.16525199587	3.9486570211484154e-22	-2.88960366773887e-22
87	-19986.00249025464	3.903672429284135e-22	-2.88967671487346e-22
88	-19985.839728513405	3.8565327358038683e-22	-2.888620626073939e-22
89	-19985.676966772186	3.807312771462196e-22	-2.886454210802547e-22
90	-19985.514205030966	3.7560880273678877e-22	-2.883201870215781e-22
91	-19985.351443289735	3.7029345159312735e-22	-2.8788879841243715e-22
92	-19985.188681548516	3.6479287073451607e-22	-2.8735364742694875e-22
93	-19985.02591980729	3.591146948549532e-22	-2.8671720061264837e-22
94	-19984.863158066062	3.532667330751268e-22	-2.859817898931767e-22
95	-19984.70039632484	3.4725655034115014e-22	-2.8514998897092645e-22
96	-19984.53763458361	3.4109182230488757e-22	-2.84224186635221e-22
97	-19984.37487284239	3.347804737065771e-22	-2.8320690841946524e-22
98	-19984.212111101162	3.2833031498957733e-22	-2.8210075611182646e-22
99	-19984.04934935994	3.2174896629300684e-22	-2.809079564177338e-22
100	-19983.886587618716	3.150443346031273e-22	-2.796306718144441e-22
101	-19983.723825877485	3.0822387924047033e-22	-2.7827142338337457e-22
102	-19983.561064136262	3.0129510059193805e-22	-2.768325817417567e-22
103	-19983.398302395035	2.94265415082041e-22	-2.7531661856089283e-22
104	-19983.235540653808	2.8714230279321707e-22	-2.7372546397672454e-22
105	-19983.07277891258	2.7993311708925727e-22	-2.7206134646502996e-22
106	-19982.910017171358	2.7264511979297856e-22	-2.7032645506619674e-22
107	-19982.747255430135	2.652859388095997e-22	-2.6852246572174556e-22
108	-19982.58449368891	2.5786284300464166e-22	-2.6665158370696345e-22
109	-19982.42173194769	2.503827514566742e-22	-2.647157745519587e-22
110	-19982.25897020646	2.4285273859452016e-22	-2.6271679861481733e-22
111	-19982.096208465242	2.352800682539038e-22	-2.6065668309734267e-22
112	-19981.933446724008	2.276717168179344e-22	-2.5853735746687266e-22
113	-19981.770684982785	2.2003454975669074e-22	-2.5636031428978012e-22
114	-19981.60792324156	2.123758209692463e-22	-2.541272027950064e-22
115	-19981.44516150033	2.0470244063805672e-22	-2.5183980706560187e-22
116	-19981.282399759108	1.970218281845437e-22	-2.4949960019060946e-22
117	-19981.119638017888	1.8934079100988051e-22	-2.4710805384663357e-22
118	-19980.956876276658	1.816662875174175e-22	-2.4466676781894444e-22
119	-19980.794114535438	1.7400547751679324e-22	-2.4217740104751047e-22
120	-19980.631352794207	1.663656606959171e-22	-2.3964152227530345e-22
121	-19980.468591052984	1.5875432740335076e-22	-2.370601972845914e-22
122	-19980.30582931176	1.5117880174522264e-22	-2.3443495501045766e-22
123	-19980.14306757053	1.436464237774124e-22	-2.317674919344579e-22
124	-19979.98030582931	1.36164879246656e-22	-2.290591371999043e-22
125	-19979.817544088084	1.2874204466314528e-22	-2.263113158405426e-22
126	-19979.65478234686	1.2138559596577337e-22	-2.235255956274079e-22
127	-19979.492020605638	1.1410323796914572e-22	-2.207036254230858e-22
128	-19979.32925886441	1.0690336902028412e-22	-2.1784703306145466e-22
129	-19979.166497123184	9.979443766385817e-23	-2.1495718704813476e-22
130	-19979.003735381953	9.278497192381012e-23	-2.120358257461003e-22
131	-19978.840973640734	8.588363215926336e-23	-2.0908460152599453e-22
132	-19978.678211899507	7.90992889478827e-23	-2.0610530294840311e-22
133	-19978.51545015828	7.244063140733216e-23	-2.0309998970496574e-22
134	-19978.352688417057	6.591695664160681e-23	-2.000703624703836e-22
135	-19978.189926675834	5.953779856293652e-23	-1.9701825450215074e-22
136	-19978.02716493461	5.331283034462639e-23	-1.9394591237113022e-22
137	-19977.864403193384	4.725137670345767e-23	-1.9085538672646405e-22
138	-19977.701641452164	4.1363045155746827e-23	-1.87748961404308e-22
139	-19977.53887971093	3.565822146895139e-23	-1.846289375639534e-22
140	-19977.376117969703	3.014703414201558e-23	-1.814975600604222e-22
141	-19977.213356228483	2.4839535782465698e-23	-1.7835747731579248e-22
142	-19977.050594487257	1.9745988313138468e-23	-1.752113170814255e-22
143	-19976.887832746033	1.4876945600320346e-23	-1.720617217935794e-22
144	-19976.725071004803	1.0242821266255827e-23	-1.689115016924883e-22
145	-19976.562309263583	5.85383169766632e-24	-1.6576368011814822e-22
146	-19976.399547522364	1.7206464161776573e-24	-1.6262093006830301e-22
147	-19976.236785781126	-2.146174239550632e-24	-1.5948610112718387e-22
148	-19976.074024039906	-5.7362545705586365e-24	-1.5636263055269648e-22
149	-19975.911262298683	-9.039167419844787e-24	-1.5325394768592623e-22
150	-19975.748500557453	-1.2045056313333071e-23	-1.501634054084636e-22
151	-19975.585738816233	-1.4743678842592337e-23	-1.4709438903752881e-22
152	-19975.422977075006	-1.7124941123319726e-23	-1.4405008534323436e-22
153	-19975.260215333787	-1.9179372048325286e-23	-1.410342193262252e-22
154	-19975.09745359256	-2.0897782162665492e-23	-1.380505621686452e-22
155	-19974.934691851326	-2.2270576054243598e-23	-1.351022188861606e-22
156	-19974.771930110106	-2.3288933993015503e-23	-1.321931835481313e-22
157	-19974.609168368876	-2.3944592803369416e-23	-1.2932752321859184e-22
158	-19974.446406627656	-2.4229598245429224e-23	-1.26508700283063e-22
159	-19974.283644886433	-2.4136468667144758e-23	-1.2374043844160507e-22
160	-19974.12088314521	-2.3658205065348834e-23	-1.2102660938340175e-22
161	-19973.95812140398	-2.278854735633037e-23	-1.183713904649288e-22
162	-19973.795359662756	-2.152126789823434e-23	-1.1577827575592192e-22
163	-19973.632597921533	-1.9850435325559246e-23	-1.1325096148427745e-22
164	-19973.469836180306	-1.7771455819362123e-23	-1.107931930718862e-22
165	-19973.30707443908	-1.528044453331474e-23	-1.0840879586184446e-22
166	-19973.144312697852	-1.2374349529839426e-23	-1.061016813913526e-22
167	-19972.98155095663	-9.050199198351232e-24	-1.0387444267397446e-22
168	-19972.818789215406	-5.306204169309878e-24	-1.0173125631921984e-22
169	-19972.656027474175	-1.1413641948142594e-24	-9.967592181340548e-23
170	-19972.493265732955	3.444526274510804e-24	-9.771139274957167e-23
171	-19972.330503991725	8.450612544588941e-24	-9.584132901114595e-23
172	-19972.167742250505	1.387587435586012e-23	-9.406837432378706e-23
173	-19972.00498050928	1.9717692307280897e-23	-9.239562428249601e-23
174	-19971.84221876805	2.597264472293926e-23	-9.082642019515421e-23
175	-19971.67945702683	3.263704563941389e-23	-8.936315571613737e-23
176	-19971.5166952856	3.97055717909864e-23	-8.800772847468832e-23
177	-19971.35393354438	4.7171887563237774e-23	-8.676315864727684e-23
178	-19971.19117180316	5.502894529977055e-23	-8.563195953015594e-23
179	-19971.02841006193	6.326898416572251e-23	-8.461558025308337e-23
180	-19970.865648320705	7.18830283391316e-23	-8.371634106947913e-23
181	-19970.702886579482	8.086140927547891e-23	-8.293558060713829e-23
182	-19970.540124838255	9.019365555391545e-23	-8.227472522497938e-23
183	-19970.377363097028	9.98686394910565e-23	-8.17349411146252e-23
184	-19970.214601355798	1.0987391338798785e-22	-8.13169136718887e-23
185	-19970.051839614574	1.2019597307863727e-22	-8.102213656492795e-23
186	-19969.889077873348	1.3082103360038504e-22	-8.08502692803861e-23
187	-19969.726316132128	1.4173364087377363e-22	-8.080199172384985e-23
188	-19969.563554390905	1.5291811753107853e-22	-8.087797271850085e-23
189	-19969.400792649678	1.6435900228488909e-22	-8.107763688301003e-23
190	-19969.23803090845	1.7603902456168286e-22	-8.14005388308959e-23
191	-19969.075269167228	1.8794042703290587e-22	-8.184602994383678e-23
192	-19968.91250742601	2.000450723286909e-22	-8.241359463125722e-23
193	-19968.749745684774	2.123340308625656e-22	-8.310206867693719e-23
194	-19968.58698394355	2.247885252180472e-22	-8.390961017850016e-23
195	-19968.424222202328	2.373883071719136e-22	-8.483490977385287e-23
196	-19968.2614604611	2.501133616208418e-22	-8.587622958908744e-23
197	-19968.098698719878	2.629437767006637e-22	-8.703135507559974e-23
198	-19967.935936978647	2.758587430519753e-22	-8.829815768904315e-23
199	-19967.773175237427	2.888372902939335e-22	-8.967405279891579e-23
200	-19967.610413496197	3.0185828876508165e-22	-9.115637297176816e-23
201	-19967.44765175497	3.149006384391885e-22	-9.274246682229306e-23
202	-19967.28489001375	3.279432433059524e-22	-9.442948020833001e-23
203	-19967.122128272524	3.409651058949814e-22	-9.621398225970383e-23
204	-19966.9593665313	3.539452779744329e-22	-9.809241208660383e-23
205	-19966.79660479008	3.668625827072137e-22	-1.0006128818800632e-22
206	-19966.63384304885	3.796964582746288e-22	-1.0211718611784295e-22
207	-19966.47108130762	3.924266000935825e-22	-1.042558038511102e-22
208	-19966.3083195664	4.0503298530036216e-22	-1.0647302035589398e-22
209	-19966.145557825177	4.174959659617991e-22	-1.087650917691817e-22
210	-19965.982796083954	4.297966937599034e-22	-1.1112757573254296e-22
211	-19965.82003434272	4.419160264276997e-22	-1.1355633667278303e-22
212	-19965.6572726015	4.5383568733876805e-22	-1.1604698384293786e-22
213	-19965.494510860273	4.65538689387557e-22	-1.1859467501685781e-22
214	-19965.331749119046	4.770083993083804e-22	-1.2119485990440297e-22
215	-19965.168987377823	4.882286020512001e-22	-1.2384324596265484e-22
216	-19965.0062256366	4.991839326547157e-22	-1.265350496338343e-22
217	-19964.843463895373	5.098593974405424e-22	-1.2926537803974643e-22
218	-19964.68070215415	5.202416524294493e-22	-1.3202952130578455e-22
219	-19964.517940412927	5.303175221204188e-22	-1.3482312855136368e-22
220	-19964.355178671696	5.400744423024977e-22	-1.3764199446724513e-22
221	-19964.19241693047	5.495018745466417e-22	-1.4048076004485842e-22
222	-19964.029655189246	5.585896635597382e-22	-1.433348711918493e-22
223	-19963.86689344803	5.673286606007768e-22	-1.4620006123220205e-22
224	-19963.7041317068	5.757106002349365e-22	-1.4907153746166575e-22
225	-19963.54136996557	5.837280213992671e-22	-1.5194503607129436e-22
226	-19963.378608224342	5.913745989092311e-22	-1.5481637974586816e-22
227	-19963.215846483123	5.986447385452113e-22	-1.5768130829788835e-22
228	-19963.053084741892	6.055340472992098e-22	-1.605359211073688e-22
229	-19962.890323000673	6.120392864367815e-22	-1.6337597653360072e-22
230	-19962.72756125945	6.181579399031424e-22	-1.661975581887374e-22
231	-19962.564799518223	6.238882677816655e-22	-1.6899749378892492e-22
232	-19962.402037777	6.292299199649841e-22	-1.717717534275045e-22
233	-19962.239276035772	6.341833973371103e-22	-1.7451668921254503e-22
234	-19962.076514294546	6.387497015924954e-22	-1.772292371743987e-22
235	-19961.913752553322	6.429307546347187e-22	-1.799062123312753e-22
236	-19961.750990812096	6.4672927843461595e-22	-1.8254473949031352e-22
237	-19961.588229070876	6.501492013811823e-22	-1.8514173743246232e-22
238	-19961.425467329642	6.531948717446469e-22	-1.8769466339378455e-22
239	-19961.262705588422	6.558711984293173e-22	-1.9020132641925235e-22
240	-19961.0999438472	6.5818418030145755e-22	-1.9265939732300025e-22
241	-19960.93718210597	6.601404262405811e-22	-1.9506668705139092e-22
242	-19960.77442036474	6.61746643149839e-22	-1.9742124526372773e-22
243	-19960.61165862352	6.630102727898142e-22	-1.9972135444708e-22
244	-19960.448896882295	6.639393856767642e-22	-2.0196560244512786e-22
245	-19960.286135141072	6.645425019545035e-22	-2.0415245797213214e-22
246	-19960.12337339985	6.648284269211336e-22	-2.0628090042913606e-22
247	-19959.960611658622	6.648063920778839e-22	-2.0834981964555758e-22
248	-19959.797849917395	6.644856827583381e-22	-2.103583274905187e-22
249	-19959.63508817617	6.638761262069285e-22	-2.123059361019707e-22
250	-19959.472326434945	6.629878225803416e-22	-2.1419197748339065e-22
251	-19959.309564693725	6.618309719643792e-22	-2.1601575737423144e-22
252	-19959.14680295249	6.604154998854401e-22	-2.1777710753214753e-22
253	-19958.984041211264	6.587514815207668e-22	-2.1947622429535024e-22
254	-19958.82127947004	6.568491783260063e-22	-2.211130209613887e-22
255	-19958.658517728814	6.547187622643577e-22	-2.226878759359139e-22
256	-19958.495755987595	6.523704086745931e-22	-2.242008893150588e-22
257	-19958.332994246368	6.498142813597201e-22	-2.2565225098908984e-22
258	-19958.170232505145	6.470601429163536e-22	-2.2704269291900547e-22
259	-19958.00747076392	6.441175276245485e-22	-2.283729744752725e-22
260	-19957.844709022695	6.409956878489752e-22	-2.2964373699069957e-22
261	-19957.681947281475	6.377039251753879e-22	-2.3085547086978747e-22
262	-19957.519185540245	6.342511557769113e-22	-2.320089383370636e-22
263	-19957.356423799018	6.306457731173625e-22	-2.331053031434356e-22
264	-19957.193662057798	6.268958827638995e-22	-2.341454787971177e-22
265	-19957.030900316568	6.230096241223521e-22	-2.351304557426748e-22
266	-19956.868138575344	6.189946186694616e-22	-2.3606111575499107e-22
267	-19956.705376834117	6.148578292020012e-22	-2.369382483148683e-22
268	-19956.542615092894	6.106060189326326e-22	-2.3776308584724486e-22
269	-19956.379853351667	6.062456258551114e-22	-2.385367338442565e-22
270	-19956.217091610437	6.017825575052881e-22	-2.3926010977506205e-22
271	-19956.054329869217	5.972224963489341e-22	-2.399343233128188e-22
272	-19955.891568127994	5.925706537540975e-22	-2.405604292264128e-22
273	-19955.72880638677	5.878319904155212e-22	-2.4113930788915566e-22
274	-19955.566044645544	5.830108615366694e-22	-2.416718742135565e-22
275	-19955.40328290432	5.781114354026981e-22	-2.421588950312649e-22
276	-19955.24052116309	5.731377495363641e-22	-2.4260118906609235e-22
277	-19955.077759421863	5.680932269857871e-22	-2.4299961037950086e-22
278	-19954.914997680648	5.629811683818075e-22	-2.4335478612671915e-22
279	-19954.752235939417	5.578045140539166e-22	-2.4366755652815285e-22
280	-19954.589474198197	5.525660029261259e-22	-2.4393847008264096e-22
281	-19954.426712456963	5.472681592426821e-22	-2.4416793721761115e-22
282	-19954.26395071574	5.4191338026928045e-22	-2.443564463960262e-22
283	-19954.101188974524	5.365040124123745e-22	-2.445042033271319e-22
284	-19953.938427233286	5.310422671923409e-22	-2.4461155147664506e-22
285	-19953.775665492067	5.255302033797682e-22	-2.446787453618998e-22
286	-19953.61290375084	5.199698367332308e-22	-2.44705773810664e-22
287	-19953.450142009617	5.143628610780624e-22	-2.446927892229907e-22
288	-19953.28738026839	5.087114399323615e-22	-2.446398277083509e-22
289	-19953.124618527167	5.030179925132632e-22	-2.4454666058435197e-22
290	-19952.961856785947	4.972846258910714e-22	-2.44413096687367e-22
291	-19952.79909504472	4.915136387754334e-22	-2.442388345736154e-22
292	-19952.63633330349	4.857078222834851e-22	-2.440234002785452e-22
293	-19952.473571562266	4.798697630647825e-22	-2.437666996481983e-22
294	-19952.31080982104	4.740024022730397e-22	-2.4346834020391096e-22
295	-19952.14804807981	4.681088740245495e-22	-2.4312779391082924e-22
296	-19951.985286338593	4.621928177682508e-22	-2.427445636414402e-22
297	-19951.822524597363	4.562583523001596e-22	-2.4231785141545375e-22
298	-19951.65976285614	4.503096621019471e-22	-2.418471251853753e-22
299	-19951.497001114916	4.4435128188824e-22	-2.4133181254679865e-22
300	-19951.334239373693	4.38388336690843e-22	-2.4077122804629316e-22
301	-19951.171477632466	4.324261888107251e-22	-2.401648858915706e-22
302	-19951.00871589124	4.264706133722239e-22	-2.395122184179491e-22
303	-19950.845954150012	4.2052816414210426e-22	-2.388124413455639e-22
304	-19950.68319240879	4.146056463908973e-22	-2.380650137264089e-22
305	-19950.52043066757	4.087100670949221e-22	-2.372693883369131e-22
306	-19950.357668926335	4.0284922166248124e-22	-2.3642497216173168e-22
307	-19950.194907185123	3.9703134205306934e-22	-2.3553140288316324e-22
308	-19950.032145443885	3.912652778159732e-22	-2.345881398445143e-22
309	-19949.869383702662	3.8555987539356444e-22	-2.335948129531696e-22
310	-19949.70662196144	3.7992463719843943e-22	-2.3255116813692736e-22
311	-19949.543860220212	3.743695699811148e-22	-2.3145687046384043e-22
312	-19949.38109847899	3.6890520844294347e-22	-2.303119420245641e-22
313	-19949.218336737762	3.635423632642442e-22	-2.291162690663888e-22
314	-19949.055574996542	3.5829208611804326e-22	-2.2786994171710485e-22
315	-19948.89281325532	3.5316606983101503e-22	-2.265731731899574e-22
316	-19948.73005151409	3.4817604441102924e-22	-2.2522638158373316e-22
317	-19948.567289772862	3.4333423835745176e-22	-2.2383012673637706e-22
318	-19948.404528031642	3.3865297405257052e-22	-2.2238495758074616e-22
319	-19948.241766290408	3.3414477014657653e-22	-2.2089154273484096e-22
320	-19948.07900454919	3.298226354742755e-22	-2.193507682492954e-22
321	-19947.91624280796	3.2569932536617796e-22	-2.177636294421609e-22
322	-19947.75348106673	3.2178802574691647e-22	-2.161312776043696e-22
323	-19947.59071932551	3.1810200511624235e-22	-2.1445489215976325e-22
324	-19947.42795758429	3.1465415237839547e-22	-2.127359927995378e-22
325	-19947.265195843065	3.1145766124447165e-22	-2.1097632222437653e-22
326	-19947.10243410184	3.0852547758151632e-22	-2.091778965957344e-22
327	-19946.93967236061	3.0587021443777215e-22	-2.0734258521370349e-22
328	-19946.77691061939	3.0350444841931405e-22	-2.0547266517150263e-22
329	-19946.614148878165	3.014408582816097e-22	-2.0357031789899404e-22
330	-19946.451387136934	2.9969137530781042e-22	-2.016376695393993e-22
331	-19946.28862539571	2.982679191577153e-22	-1.996776402185498e-22
332	-19946.12586365449	2.9718200810792085e-22	-1.9769275782260526e-22
333	-19945.96310191326	2.96444312983116e-22	-1.956857958606002e-22
334	-19945.80034017204	2.960650101036749e-22	-1.9366000962463617e-22
335	-19945.637578430807	2.9605410340686583e-22	-1.9161854709561733e-22
336	-19945.474816689584	2.9642110450946763e-22	-1.8956447816546694e-22
337	-19945.312054948357	2.9717416175337665e-22	-1.875014327703123e-22
338	-19945.14929320713	2.983210823046309e-22	-1.8543276823069826e-22
339	-19944.98653146591	2.9986957751769e-22	-1.8336179144627953e-22
340	-19944.823769724684	3.018259483893248e-22	-1.8129233177617973e-22
341	-19944.661007983457	3.041958425801657e-22	-1.7922843854978309e-22
342	-19944.498246242238	3.0698389012164696e-22	-1.7717388935697812e-22
343	-19944.335484501007	3.1019374797680227e-22	-1.751325073509316e-22
344	-19944.17272275978	3.138289266613227e-22	-1.7310784138957074e-22
345	-19944.00996101856	3.178917901430363e-22	-1.7110382787039834e-22
346	-19943.847199277334	3.2238298128011025e-22	-1.6912466017040498e-22
347	-19943.684437536114	3.273023962202563e-22	-1.6717433009615172e-22
348	-19943.521675794884	3.32649120683914e-22	-1.652567743786316e-22
349	-19943.35891405366	3.3842150480805164e-22	-1.633760961397303e-22
350	-19943.196152312434	3.446170314916697e-22	-1.6153604470447613e-22
351	-19943.033390571203	3.5123199267469597e-22	-1.5974024149212258e-22
352	-19942.870628829984	3.5826123062495846e-22	-1.5799271418006917e-22
353	-19942.70786708876	3.656985590926975e-22	-1.5629736374356373e-22
354	-19942.545105347534	3.7353693038224487e-22	-1.5465767838962562e-22
355	-19942.38234360631	3.817688372248467e-22	-1.5307769349160816e-22
356	-19942.219581865087	3.9038544239679487e-22	-1.5156064688410957e-22
357	-19942.056820123857	3.9937697416522747e-22	-1.5010942398073408e-22
358	-19941.894058382626	4.0873260462797527e-22	-1.4872742668274564e-22
359	-19941.731296641407	4.184405225551697e-22	-1.4741717670940324e-22
360	-19941.568534900187	4.284883148796713e-22	-1.4618190204605882e-22
361	-19941.405773158964	4.388628022429553e-22	-1.4502440159500965e-22
362	-19941.24301141773	4.495493231234664e-22	-1.4394740647528464e-22
363	-19941.080249676506	4.605326110050778e-22	-1.4295371915769791e-22
364	-19940.917487935283	4.717973382144162e-22	-1.4204510351328917e-22
365	-19940.754726194053	4.83326667477142e-22	-1.4122352176536255e-22
366	-19940.591964452833	4.951033989143827e-22	-1.4049045988508e-22
367	-19940.429202711606	5.071096092387167e-22	-1.3984756450219227e-22
368	-19940.26644097038	5.1932710317200505e-22	-1.392961262404574e-22
369	-19940.10367922916	5.317369436690024e-22	-1.388374341401537e-22
370	-19939.94091748793	5.443199204624295e-22	-1.384725187170628e-22
371	-19939.778155746706	5.570561338750207e-22	-1.3820151204348497e-22
372	-19939.615394005476	5.69925160649576e-22	-1.3802504144406095e-22
373	-19939.452632264256	5.829069914707428e-22	-1.3794327613071856e-22
374	-19939.289870523036	5.959809042781885e-22	-1.3795611762425987e-22
375	-19939.12710878181	6.0912607660474955e-22	-1.38063349591252e-22
376	-19938.964347040583	6.223217568802342e-22	-1.3826411312010959e-22
377	-19938.80158529936	6.355467500683646e-22	-1.3855758936106267e-22
378	-19938.638823558133	6.4878011303628225e-22	-1.3894310852928285e-22
379	-19938.476061816902	6.620009078489526e-22	-1.394192709682837e-22
380	-19938.31330007568	6.751881918788815e-22	-1.3998454486353774e-22
381	-19938.150538334456	6.88321254036184e-22	-1.4063757755942604e-22
382	-19937.987776593232	7.013800982659474e-22	-1.413759735309995e-22
383	-19937.82501485201	7.143444808762145e-22	-1.4219741754727658e-22
384	-19937.662253110782	7.271946150108991e-22	-1.4309995854199573e-22
385	-19937.499491369555	7.399110827588096e-22	-1.4408110758601858e-22
386	-19937.33672962833	7.524746229975479e-22	-1.4513813099155682e-22
387	-19937.173967887105	7.648666284406042e-22	-1.4626824624440264e-22
388	-19937.011206145882	7.770692092826605e-22	-1.4746835492837733e-22
389	-19936.84844440465	7.890651125050679e-22	-1.487351586736576e-22
390	-19936.685682663425	8.008379586004037e-22	-1.5006518806413708e-22
391	-19936.522920922205	8.123713948600825e-22	-1.5145504600761754e-22
392	-19936.360159180975	8.236495340894495e-22	-1.5290141444174192e-22
393	-19936.19739743976	8.346581124629215e-22	-1.5440080365702489e-22
394	-19936.03463569853	8.453833071156313e-22	-1.559491983587771e-22
395	-19935.871873957305	8.55811340043672e-22	-1.5754270130663235e-22
396	-19935.70911221608	8.65929802061891e-22	-1.591777128455997e-22
397	-19935.54635047485	8.757275149674414e-22	-1.6084998317587715e-22
398	-19935.38358873363	8.851935643527808e-22	-1.6255551363007892e-22
399	-19935.2208269924	8.943176874582984e-22	-1.6429040334615623e-22
400	-19935.05806525118	9.030913528586054e-22	-1.6605035324892573e-22
401	-19934.89530350996	9.115064359714041e-22	-1.6783137535207494e-22
402	-19934.73254176873	9.195553622432483e-22	-1.6962983451080086e-22
403	-19934.5697800275	9.272315803803445e-22	-1.7144182340035082e-22
404	-19934.407018286278	9.34529609902372e-22	-1.7326296697346054e-22
405	-19934.244256545055	9.414450076600236e-22	-1.7508925276645924e-22
406	-19934.081494803828	9.479741041644111e-22	-1.7691678158496122e-22
407	-19933.9187330626	9.541137680325358e-22	-1.787416046422606e-22
408	-19933.755971321378	9.598615973712613e-22	-1.8056047517187098e-22
409	-19933.593209580155	9.652167897038395e-22	-1.823696264399594e-22
410	-19933.43044783893	9.701789823040713e-22	-1.841649347381879e-22
411	-19933.267686097704	9.747479171109187e-22	-1.859434195302554e-22
412	-19933.10492435648	9.789245962285712e-22	-1.8770209451985967e-22
413	-19932.94216261525	9.827112192457998e-22	-1.8943705956910733e-22
414	-19932.779400874027	9.86110146065508e-22	-1.9114537760994404e-22
415	-19932.616639132804	9.891245069672737e-22	-1.9282438223040953e-22
416	-19932.453877391577	9.917582503234806e-22	-1.944710531048207e-22
417	-19932.29111565035	9.940159929641886e-22	-1.9608258971834524e-22
418	-19932.128353909124	9.95902707399848e-22	-1.9765657097245094e-22
419	-19931.9655921679	9.974237744942159e-22	-1.991906196520379e-22
420	-19931.80283042668	9.9858543666845e-22	-2.0068266653555406e-22
421	-19931.640068685447	9.993942980451183e-22	-2.02130395180873e-22
422	-19931.477306944227	9.998575442827552e-22	-2.035318497759675e-22
423	-19931.314545203	9.999828292505057e-22	-2.0488574343798126e-22
424	-19931.151783461773	9.997775059919963e-22	-2.0619014166405477e-22
425	-19930.98902172055	9.992500188063729e-22	-2.074434686592165e-22
426	-19930.82625997933	9.984089330590238e-22	-2.0864476418118782e-22
427	-19930.663498238104	9.972627895944966e-22	-2.0979263836536026e-22
428	-19930.50073649688	9.958205083411478e-22	-2.1088595813248434e-22
429	-19930.33797475565	9.940913627419256e-22	-2.1192413082057403e-22
430	-19930.17521301443	9.920847927050544e-22	-2.12906211972501e-22
431	-19930.0124512732	9.898101356070446e-22	-2.1383164871458237e-22
432	-19929.84968953197	9.872768604059123e-22	-2.1470006305119406e-22
433	-19929.686927790754	9.844948639861419e-22	-2.1551091998257614e-22
434	-19929.524166049523	9.814735317445075e-22	-2.1626434872767185e-22
435	-19929.3614043083	9.782222001132446e-22	-2.169603644917229e-22
436	-19929.198642567077	9.747509727410537e-22	-2.175985017833242e-22
437	-19929.03588082585	9.710693522579527e-22	-2.1817908660985283e-22
438	-19928.873119084627	9.671864607733988e-22	-2.1870251058248024e-22
439	-19928.7103573434	9.631117135608303e-22	-2.1916883319758537e-22
440	-19928.547595602173	9.588540757671871e-22	-2.1957871181142893e-22
441	-19928.384833860946	9.544227932930587e-22	-2.1993270012407565e-22
442	-19928.222072119726	9.498267360503475e-22	-2.2023104649930736e-22
443	-19928.059310378496	9.450746082137239e-22	-2.2047435814501667e-22
444	-19927.896548637276	9.401750382928552e-22	-2.2066346638655164e-22
445	-19927.733786896046	9.351362992308208e-22	-2.2079895802854307e-22
446	-19927.571025154823	9.299665397063848e-22	-2.208813997186731e-22
447	-19927.408263413603	9.246734385648146e-22	-2.2091170545519424e-22
448	-19927.245501672372	9.19264575822537e-22	-2.208906128125337e-22
449	-19927.082739931153	9.13747706367875e-22	-2.2081884146114568e-22
450	-19926.919978189922	9.081298751166335e-22	-2.2069759701431047e-22
451	-19926.757216448703	9.024180996236127e-22	-2.205276571945219e-22
452	-19926.594454707476	8.966193283117824e-22	-2.2030961027041273e-22
453	-19926.431692966245	8.90739848989619e-22	-2.200443790652155e-22
454	-19926.268931225026	8.84785818209125e-22	-2.197329044611984e-22
455	-19926.106169483803	8.787633746890434e-22	-2.1937620115562366e-22
456	-19925.943407742565	8.72678492960224e-22	-2.1897498798369904e-22
457	-19925.780646001345	8.665369644507646e-22	-2.1852991907593575e-22
458	-19925.617884260122	8.603444038799924e-22	-2.1804192715330426e-22
459	-19925.45512251889	8.541059926821321e-22	-2.1751192926910396e-22
460	-19925.292360777676	8.478267204276254e-22	-2.1694075149397777e-22
461	-19925.129599036445	8.415118534144136e-22	-2.163291326912647e-22
462	-19924.966837295226	8.351666072203578e-22	-2.15677745634965e-22
463	-19924.804075554	8.287956690764187e-22	-2.14987559513931e-22
464	-19924.64131381277	8.2240372457594945e-22	-2.142592820284453e-22
465	-19924.47855207155	8.159955644635891e-22	-2.1349348427513903e-22
466	-19924.31579033032	8.095759565547095e-22	-2.1269104046963017e-22
467	-19924.153028589095	8.031495089217216e-22	-2.1185264358288916e-22
468	-19923.99026684787	7.967209545245884e-22	-2.1097906193102001e-22
469	-19923.82750510665	7.902948938491744e-22	-2.100710217930085e-22
470	-19923.66474336542	7.838758797745657e-22	-2.0912927218546226e-22
471	-19923.5019816242	7.774684893710522e-22	-2.0815454196229266e-22
472	-19923.339219882968	7.710777767649267e-22	-2.0714756495502865e-22
473	-19923.17645814174	7.647086739595905e-22	-2.0610921002048835e-22
474	-19923.013696400518	7.583658711617764e-22	-2.050404681303444e-22
475	-19922.85093465929	7.520546506025581e-22	-2.0394196574783007e-22
476	-19922.688172918075	7.457802782569047e-22	-2.0281461932834225e-22
477	-19922.525411176848	7.395479398236524e-22	-2.0165945493445072e-22
478	-19922.362649435618	7.333635440272798e-22	-2.0047738004126732e-22
479	-19922.199887694398	7.2723266350593e-22	-1.9926948984678292e-22
480	-19922.037125953168	7.211612152029931e-22	-1.9803690365063825e-22
481	-19921.874364211948	7.1515523253957765e-22	-1.9678076348771106e-22
482	-19921.711602470717	7.092208175884875e-22	-1.9550249512376742e-22
483	-19921.548840729494	7.033647934307258e-22	-1.942033082085919e-22
484	-19921.386078988275	6.975937477691706e-22	-1.9288435751975111e-22
485	-19921.223317247044	6.919144803535775e-22	-1.915474170147152e-22
486	-19921.060555505817	6.863342488082644e-22	-1.901943332758424e-22
487	-19920.897793764594	6.808602526463181e-22	-1.888267033666375e-22
488	-19920.735032023367	6.755001699424563e-22	-1.8744621282140063e-22
489	-19920.572270282144	6.702618350703272e-22	-1.860547751067978e-22
490	-19920.40950854092	6.651530518651186e-22	-1.8465457295035368e-22
491	-19920.24674679969	6.601818740251493e-22	-1.83247909819847e-22
492	-19920.08398505847	6.553568559141764e-22	-1.8183689383151202e-22
493	-19919.921223317247	6.506864765032361e-22	-1.8042391540595268e-22
494	-19919.758461576017	6.461790120089757e-22	-1.790117220314868e-22
495	-19919.595699834797	6.418434473211648e-22	-1.7760290015632608e-22
496	-19919.432938093567	6.376886956845195e-22	-1.762003110845155e-22
497	-19919.270176352344	6.33723489738428e-22	-1.748069502610625e-22
498	-19919.10741461112	6.299570843622221e-22	-1.7342571922594456e-22
499	-19918.94465286989	6.263986124029321e-22	-1.7205979198206586e-22
500	-19918.781891128667	6.2305687041586705e-22	-1.7071238606303138e-22
501	-19918.61912938744	6.199411464667498e-22	-1.6938692215784726e-22
502	-19918.456367646213	6.170607155409121e-22	-1.6808677710134832e-22
503	-19918.293605904997	6.144243351199287e-22	-1.6681561916582938e-22
504	-19918.130844163767	6.1204115433080185e-22	-1.6557721767137217e-22
505	-19917.96808242254	6.099201963940445e-22	-1.643750207230455e-22
506	-19917.80532068132	6.080697029224736e-22	-1.6321327165043684e-22
507	-19917.64255894009	6.064981405971235e-22	-1.620960715801327e-22
508	-19917.47979719887	6.052139861323804e-22	-1.6102698187077868e-22
509	-19917.317035457636	6.042252719374822e-22	-1.6001013531481146e-22
510	-19917.154273716413	6.035397164821614e-22	-1.5904974464651086e-22
511	-19916.991511975193	6.031649394588553e-22	-1.5814991805971851e-22
512	-19916.82875023397	6.031080755929025e-22	-1.57314615507713e-22
513	-19916.66598849274	6.033755291240656e-22	-1.5654799318808715e-22
514	-19916.50322675152	6.03973553822948e-22	-1.5585412446139418e-22
515	-19916.34046501029	6.049080896993195e-22	-1.5523716135379778e-22
516	-19916.17770326907	6.061847826260951e-22	-1.5470088200591004e-22
517	-19916.01494152784	6.078084987394833e-22	-1.5424923518225262e-22
518	-19915.852179786616	6.097830110057585e-22	-1.5388661403532863e-22
519	-19915.689418045393	6.121124389268271e-22	-1.53616403831639e-22
520	-19915.52665630417	6.148002985676862e-22	-1.5344193892282809e-22
521	-19915.363894562943	6.17848615175944e-22	-1.5336735107431652e-22
522	-19915.201132821716	6.212590519518295e-22	-1.5339646500589527e-22
523	-19915.03837108049	6.250332985416455e-22	-1.5353214624426865e-22
524	-19914.875609339266	6.291717535914546e-22	-1.5377732857659618e-22
525	-19914.712847598043	6.336742177126919e-22	-1.5413514449049877e-22
526	-19914.550085856816	6.3853992883888e-22	-1.5460824563569313e-22
527	-19914.38732411558	6.43767130948737e-22	-1.5519916875550234e-22
528	-19914.22456237437	6.493533924791166e-22	-1.5591024347278426e-22
529	-19914.06180063314	6.552955805519521e-22	-1.567435398822363e-22
530	-19913.899038891923	6.615898082809577e-22	-1.5770079419300471e-22
531	-19913.73627715069	6.682311174999335e-22	-1.5878381245312648e-22
532	-19913.573515409465	6.752140091831732e-22	-1.5999384538672395e-22
533	-19913.410753668242	6.825321712672259e-22	-1.6133217921603009e-22
534	-19913.24799192701	6.9017828486271235e-22	-1.6279915109422652e-22
535	-19913.085230185796	6.981447314795274e-22	-1.6439511598647694e-22
536	-19912.92246844456	7.064227410200855e-22	-1.661205848383039e-22
537	-19912.759706703335	7.150029922013352e-22	-1.6797452357396234e-22
538	-19912.59694496211	7.238759572975373e-22	-1.6995634283646455e-22
539	-19912.434183220892	7.330303912089687e-22	-1.720656877566708e-22
540	-19912.27142147966	7.424540685705465e-22	-1.7430133605647064e-22
541	-19912.108659738435	7.521350911862079e-22	-1.7666150347551025e-22
542	-19911.94589799721	7.620607292269439e-22	-1.7914422235594305e-22
543	-19911.78313625599	7.722175401437846e-22	-1.8174705115989259e-22
544	-19911.62037451476	7.825911479782219e-22	-1.8446734707043669e-22
545	-19911.457612773534	7.931667047000769e-22	-1.8730228664686367e-22
546	-19911.294851032315	8.039289354238689e-22	-1.9024867151182543e-22
547	-19911.13208929109	8.148620948265432e-22	-1.933026715761859e-22
548	-19910.969327549865	8.259503172091731e-22	-1.9646033446864342e-22
549	-19910.80656580864	8.371767462162216e-22	-1.9971764311828634e-22
550	-19910.64380406741	8.485243467691342e-22	-2.0306974670430724e-22
551	-19910.481042326188	8.599760740069172e-22	-2.0651137054370022e-22
552	-19910.318280584965	8.7151432102652e-22	-2.1003734588818525e-22
553	-19910.155518843738	8.831211221723885e-22	-2.1364293164803456e-22
554	-19909.99275710251	8.947781595209802e-22	-2.173225534687205e-22
555	-19909.829995361284	9.064669297984694e-22	-2.210698296995914e-22
556	-19909.66723362006	9.181694842614524e-22	-2.2487859129166746e-22
557	-19909.50447187884	9.298674029831975e-22	-2.287425935553497e-22
558	-19909.341710137607	9.41542541233477e-22	-2.326550548097545e-22
559	-19909.178948396384	9.53176488571131e-22	-2.366093369741313e-22
560	-19909.016186655164	9.647513168076462e-22	-2.405986054407766e-22
561	-19908.853424913937	9.762490360686491e-22	-2.44615598811346e-22
562	-19908.690663172718	9.876517655708872e-22	-2.4865347396717977e-22
563	-19908.527901431487	9.989420786956761e-22	-2.527050156286234e-22
564	-19908.365139690257	1.0101027240573385e-21	-2.5676278416831954e-22
565	-19908.202377949037	1.0211167828983988e-21	-2.608195866758067e-22
566	-19908.039616207807	1.0319677537447128e-21	-2.648681465134685e-22
567	-19907.876854466587	1.0426400320067842e-21	-2.689009859340454e-22
568	-19907.714092725357	1.0531180608806856e-21	-2.7291093235528666e-22
569	-19907.551330984134	1.063386559846876e-21	-2.7689117292338243e-22
570	-19907.388569242907	1.0734315556446263e-21	-2.80834107662544e-22
571	-19907.225807501683	1.0832393064276355e-21	-2.847325388921497e-22
572	-19907.06304576046	1.09279660835492e-21	-2.88580010332706e-22
573	-19906.900284019237	1.102091393064144e-21	-2.9236945764690396e-22
574	-19906.737522278007	1.1111117903685144e-21	-2.9609394245157716e-22
575	-19906.574760536787	1.11984659016851e-21	-2.997471583328772e-22
576	-19906.41199879556	1.1282858988565054e-21	-3.033232975605026e-22
577	-19906.249237054337	1.1364203886546531e-21	-3.0681646709870586e-22
578	-19906.086475313106	1.1442413668226522e-21	-3.1022072425095352e-22
579	-19905.923713571887	1.1517411855146055e-21	-3.1353045284679856e-22
580	-19905.76095183066	1.1589126669899678e-21	-3.167406395463485e-22
581	-19905.598190089437	1.1657495717144237e-21	-3.198466614167516e-22
582	-19905.435428348206	1.1722472623348837e-21	-3.228433986451878e-22
583	-19905.27266660698	1.178401171632625e-21	-3.257266465623274e-22
584	-19905.10990486576	1.1842076894922111e-21	-3.2849263942721075e-22
585	-19904.947143124533	1.1896641952157716e-21	-3.311378383453609e-22
586	-19904.78438138331	1.1947687525475011e-21	-3.3365918296629704e-22
587	-19904.621619642083	1.1995204636667663e-21	-3.3605344036035e-22
588	-19904.45885790086	1.2039190697624152e-21	-3.383181329071488e-22
589	-19904.29609615964	1.2079653856721443e-21	-3.4045117030007673e-22
590	-19904.133334418406	1.2116607566664372e-21	-3.4245076201352643e-22
591	-19903.970572677186	1.2150069433699595e-21	-3.443157843370475e-22
592	-19903.80781093596	1.2180069630150552e-21	-3.460450020126013e-22
593	-19903.645049194725	1.2206650310252694e-21	-3.476371917289337e-22
594	-19903.48228745351	1.2229848936543228e-21	-3.4909236132092767e-22
595	-19903.319525712286	1.2249712415279294e-21	-3.5041043288363167e-22
596	-19903.156763971056	1.2266302484723723e-21	-3.5159165146100233e-22
597	-19902.994002229836	1.2279678133212569e-21	-3.526367845966246e-22
598	-19902.83124048861	1.2289901896673993e-21	-3.535467902228872e-22
599	-19902.668478747386	1.22970507465489e-21	-3.54322985566725e-22
600	-19902.50571700616	1.2301197935745037e-21	-3.5496696153100487e-22
601	-19902.34295526493	1.2302420676651025e-21	-3.5548074499636043e-22
602	-19902.18019352371	1.2300804589106685e-21	-3.5586621236676145e-22
603	-19902.017431782482	1.2296437492295831e-21	-3.5612552853537646e-22
604	-19901.854670041255	1.2289410488835854e-21	-3.562616698095095e-22
605	-19901.691908300032	1.227981651891308e-21	-3.562771954037274e-22
606	-19901.52914655881	1.2267749277996597e-21	-3.5617465449614453e-22
607	-19901.36638481759	1.225330042601046e-21	-3.5595759905561596e-22
608	-19901.203623076355	1.2236564691497636e-21	-3.55629715710438e-22
609	-19901.04086133513	1.2217643582332783e-21	-3.551940701811726e-22
610	-19900.8780995939	1.2196638185497363e-21	-3.5465398062427504e-22
611	-19900.71533785268	1.2173643046424744e-21	-3.540131107205428e-22
612	-19900.552576111455	1.2148751959157142e-21	-3.5327508351032724e-22
613	-19900.38981437024	1.2122060399843102e-21	-3.524438704588533e-22
614	-19900.22705262901	1.2093663417914943e-21	-3.515230074528037e-22
615	-19900.064290887778	1.2063655304784126e-21	-3.505162952504186e-22
616	-19899.901529146562	1.2032124613965952e-21	-3.494274594899809e-22
617	-19899.738767405328	1.1999160921587376e-21	-3.4825993105572405e-22
618	-19899.576005664112	1.1964850992220575e-21	-3.47017388926692e-22
619	-19899.413243922878	1.192927637655342e-21	-3.4570324915960803e-22
620	-19899.25048218165	1.1892512321294513e-21	-3.443210662674222e-22
621	-19899.08772044043	1.185463738680687e-21	-3.428741986310208e-22
622	-19898.9249586992	1.1815729006170687e-21	-3.4136582661911613e-22
623	-19898.76219695798	1.1775854931630263e-21	-3.3979899902654346e-22
624	-19898.59943521675	1.173507841728213e-21	-3.3817652397902716e-22
625	-19898.436673475528	1.1693462790163576e-21	-3.3650128288816546e-22
626	-19898.273911734304	1.165106386337395e-21	-3.347759586556285e-22
627	-19898.11114999308	1.16079355031922e-21	-3.330029204682463e-22
628	-19897.948388251854	1.156413077316606e-21	-3.3118420438486017e-22
629	-19897.78562651063	1.151969514996561e-21	-3.2932191174606275e-22
630	-19897.622864769408	1.1474671621749543e-21	-3.274179814906553e-22
631	-19897.46010302818	1.1429097312556384e-21	-3.2547428840628174e-22
632	-19897.297341286958	1.138300851127573e-21	-3.234922478296858e-22
633	-19897.134579545724	1.133643723384741e-21	-3.2147308559383386e-22
634	-19896.971817804504	1.1289411388969002e-21	-3.1941796274852157e-22
635	-19896.80905606328	1.124195743867981e-21	-3.1732780327385135e-22
636	-19896.64629432205	1.1194098860875466e-21	-3.1520359685967357e-22
637	-19896.483532580827	1.1145858093431238e-21	-3.130458817276037e-22
638	-19896.3207708396	1.1097252947261604e-21	-3.108552153753551e-22
639	-19896.158009098373	1.104829949338335e-21	-3.0863211936762497e-22
640	-19895.995247357154	1.0999012107414888e-21	-3.063767769031354e-22
641	-19895.83248561593	1.094940344670583e-21	-3.0408952554107426e-22
642	-19895.669723874704	1.089948769766144e-21	-3.0177057146154937e-22
643	-19895.506962133477	1.0849278806138842e-21	-2.9941972075939135e-22
644	-19895.34420039225	1.0798789493359528e-21	-2.9703688713221107e-22
645	-19895.181438651027	1.0748030053223693e-21	-2.9462217501380327e-22
646	-19895.018676909804	1.069701284726767e-21	-2.921756989953774e-22
647	-19894.855915168573	1.0645751086902043e-21	-2.896973856898016e-22
648	-19894.693153427354	1.0594258503787306e-21	-2.871874615242976e-22
649	-19894.53039168613	1.0542552209215138e-21	-2.8464580708413885e-22
650	-19894.367629944903	1.0490651616889596e-21	-2.8207262067791023e-22
651	-19894.20486820368	1.0438576298557063e-21	-2.794683306169996e-22
652	-19894.04210646245	1.0386349975938232e-21	-2.7683324501847556e-22
653	-19893.87934472123	1.0333997530833462e-21	-2.741680165961897e-22
654	-19893.71658298	1.0281548817562401e-21	-2.7147343869996608e-22
655	-19893.553821238776	1.0229038018483472e-21	-2.6875048441258847e-22
656	-19893.391059497553	1.017650046048956e-21	-2.660004540301805e-22
657	-19893.228297756326	1.0123975298481724e-21	-2.632246279752135e-22
658	-19893.065536015107	1.007150735429922e-21	-2.6042459572969344e-22
659	-19892.902774273876	1.0019145281049816e-21	-2.5760247765145054e-22
660	-19892.740012532642	9.966941658968046e-22	-2.5476040812289106e-22
661	-19892.577250791426	9.91495703728864e-22	-2.519006070463391e-22
662	-19892.414489050203	9.863254730447917e-22	-2.490261589388799e-22
663	-19892.251727308976	9.811900946610508e-22	-2.4614030683086177e-22
664	-19892.08896556775	9.760968898942068e-22	-2.4324639763634566e-22
665	-19891.926203826526	9.71053399567462e-22	-2.4034846083748926e-22
666	-19891.763442085303	9.660678908304626e-22	-2.374507988232884e-22
667	-19891.600680344076	9.611491534184138e-22	-2.345577947954739e-22
668	-19891.43791860285	9.563062352001934e-22	-2.316742607510696e-22
669	-19891.275156861626	9.51548845640723e-22	-2.2880541543392148e-22
670	-19891.1123951204	9.468871895907116e-22	-2.2595690809880077e-22
671	-19890.949633379172	9.423315418235761e-22	-2.231347799962806e-22
672	-19890.786871637956	9.378926900611023e-22	-2.2034546974966964e-22
673	-19890.624109896722	9.335819287625542e-22	-2.1759549944411697e-22
674	-19890.461348155495	9.294105291377729e-22	-2.148917635278206e-22
675	-19890.298586414276	9.25390446625792e-22	-2.122415518300669e-22
676	-19890.13582467305	9.215338871844703e-22	-2.0965194990298265e-22
677	-19889.973062931826	9.178531042647185e-22	-2.0713100942858113e-22
678	-19889.810301190595	9.143602774195392e-22	-2.0468705063677682e-22
679	-19889.64753944937	9.11067848388743e-22	-2.0232804193775607e-22
680	-19889.484777708145	9.079889889414141e-22	-2.0006253253857831e-22
681	-19889.322015966925	9.051362602710951e-22	-1.9789913411937575e-22
682	-19889.1592542257	9.02522332101764e-22	-1.9584656392928256e-22
683	-19888.996492484475	9.00159705487514e-22	-1.9391396757145115e-22
684	-19888.83373074325	8.980608162213376e-22	-1.921101387496666e-22
685	-19888.670969002025	8.962380483081189e-22	-1.9044391509293597e-22
686	-19888.508207260802	8.947031542721678e-22	-1.889243736271684e-22
687	-19888.345445519568	8.934679985801338e-22	-1.8756055902469462e-22
688	-19888.18268377835	8.925440865617636e-22	-1.8636149995512776e-22
689	-19888.019922037125	8.91942129398312e-22	-1.8533604615285023e-22
690	-19887.8571602959	8.916730636889284e-22	-1.844922347677436e-22
691	-19887.69439855467	8.917467858113677e-22	-1.8383880810442935e-22
692	-19887.531636813444	8.921719269337354e-22	-1.8338490269879167e-22
693	-19887.36887507222	8.929579723750857e-22	-1.831379287455835e-22
694	-19887.206113330998	8.941129930783985e-22	-1.8310527137491353e-22
695	-19887.043351589768	8.956438655754989e-22	-1.8329484244571299e-22
696	-19886.880589848544	8.975574382339876e-22	-1.837133996747923e-22
697	-19886.717828107325	8.998601643968669e-22	-1.84367502797899e-22
698	-19886.555066366098	9.025567374707543e-22	-1.8526321469798116e-22
699	-19886.39230462488	9.056505930401631e-22	-1.8640623013643618e-22
700	-19886.229542883648	9.09145057235808e-22	-1.8780185631632459e-22
701	-19886.066781142417	9.130427680171043e-22	-1.8945451127420852e-22
702	-19885.9040194012	9.173441810681303e-22	-1.9136832111460713e-22
703	-19885.741257659967	9.220491201024306e-22	-1.9354698604852874e-22
704	-19885.57849591875	9.27157137953495e-22	-1.9599340801335892e-22
705	-19885.415734177517	9.326661025361252e-22	-1.9870965218014385e-22
706	-19885.25297243629	9.385731639230588e-22	-2.0169683865794992e-22
707	-19885.090210695067	9.448742822573115e-22	-2.0495570068536638e-22
708	-19884.927448953844	9.515639734545997e-22	-2.0848623016547472e-22
709	-19884.764687212624	9.586355085449634e-22	-2.1228812373992563e-22
710	-19884.601925471397	9.660819694096472e-22	-2.163597066408487e-22
711	-19884.43916373017	9.738952779737265e-22	-2.2069846743341773e-22
712	-19884.276401988947	9.820655141732231e-22	-2.2530142145639575e-22
713	-19884.11364024772	9.905819086778082e-22	-2.3016574033680797e-22
714	-19883.950878506497	9.994329388079567e-22	-2.3528721109486377e-22
715	-19883.788116765274	1.0086059450732298e-21	-2.4066021862283818e-22
716	-19883.625355024047	1.018087808413656e-21	-2.462792070725027e-22
717	-19883.46259328282	1.0278644499087501e-21	-2.521370665315138e-22
718	-19883.299831541597	1.0379197798674591e-21	-2.58226207109061e-22
719	-19883.137069800367	1.0482377827347919e-21	-2.645387523716523e-22
720	-19882.97430805914	1.0588021015362862e-21	-2.710663082639719e-22
721	-19882.81154631792	1.0695952021292698e-21	-2.777995588429475e-22
722	-19882.648784576693	1.0805986804533553e-21	-2.847286806600476e-22
723	-19882.48602283547	1.091793384045253e-21	-2.918434968254141e-22
724	-19882.323261094243	1.1031600367479918e-21	-2.9913252463495165e-22
725	-19882.16049935302	1.1146788210128607e-21	-3.065842037705463e-22
726	-19881.9977376118	1.1263290866340634e-21	-3.1418645756052026e-22
727	-19881.83497587057	1.1380906997208694e-21	-3.2192620369958194e-22
728	-19881.672214129343	1.1499427739872874e-21	-3.297905898724624e-22
729	-19881.509452388123	1.161863965984018e-21	-3.377663866662383e-22
730	-19881.346690646893	1.173833058494785e-21	-3.458400352186404e-22
731	-19881.18392890567	1.185828713835456e-21	-3.539976728194332e-22
732	-19881.021167164443	1.1978303066017448e-21	-3.6222485224863514e-22
733	-19880.85840542322	1.2098158820184626e-21	-3.7050781927524407e-22
734	-19880.695643681993	1.2217640330348382e-21	-3.788322345862781e-22
735	-19880.53288194077	1.2336542854431855e-21	-3.8718292005659504e-22
736	-19880.370120199543	1.24546600951841e-21	-3.9554536163150324e-22
737	-19880.20735845832	1.2571793458711338e-21	-4.0390506515635567e-22
738	-19880.044596717093	1.2687746851865145e-21	-4.122478466075689e-22
739	-19879.881834975866	1.2802321961944577e-21	-4.205592983989987e-22
740	-19879.719073234643	1.2915336419170234e-21	-4.288252173919647e-22
741	-19879.556311493412	1.3026610057427862e-21	-4.370320462489801e-22
742	-19879.393549752192	1.313596625755203e-21	-4.45165554618953e-22
743	-19879.23078801097	1.3243243941510835e-21	-4.532122025794229e-22
744	-19879.068026269742	1.3348283299624923e-21	-4.611595205637866e-22
745	-19878.90526452852	1.3450934034120082e-21	-4.689948528382406e-22
746	-19878.74250278729	1.3551059178596781e-21	-4.767059473112604e-22
747	-19878.579741046062	1.364852604854505e-21	-4.842809400516947e-22
748	-19878.416979304842	1.3743211048466686e-21	-4.917088223495638e-22
749	-19878.254217563615	1.3834998760418035e-21	-4.9897966037765765e-22
750	-19878.091455822392	1.392378932544664e-21	-5.060835535582309e-22
751	-19877.92869408117	1.4009492224018275e-21	-5.130105421947481e-22
752	-19877.76593233994	1.4092029321762985e-21	-5.197516883386285e-22
753	-19877.60317059872	1.417132911382388e-21	-5.26299301256032e-22
754	-19877.44040885749	1.424732611351796e-21	-5.326466407071979e-22
755	-19877.27764711626	1.431997645695233e-21	-5.387864967033153e-22
756	-19877.114885375042	1.438924719696831e-21	-5.447127736545463e-22
757	-19876.95212363381	1.4455107011841819e-21	-5.504206087454296e-22
758	-19876.789361892595	1.4517536580002342e-21	-5.559056766314635e-22
759	-19876.62660015136	1.4576533045146772e-21	-5.611644266345744e-22
760	-19876.463838410145	1.4632100553736108e-21	-5.661936076701876e-22
761	-19876.30107666891	1.4684249697849946e-21	-5.709911553509682e-22
762	-19876.138314927688	1.4733004751885137e-21	-5.755555365535677e-22
763	-19875.975553186465	1.4778401629634407e-21	-5.798860336177633e-22
764	-19875.81279144524	1.4820480630892633e-21	-5.839828611709757e-22
765	-19875.65002970402	1.4859288224694234e-21	-5.878465938746048e-22
766	-19875.487267962788	1.4894883765193904e-21	-5.9147864376636955e-22
767	-19875.32450622157	1.4927333342750684e-21	-5.948808200320561e-22
768	-19875.161744480338	1.4956709221302681e-21	-5.980557961945123e-22
769	-19874.99898273912	1.4983092906710201e-21	-6.010065438549618e-22
770	-19874.836220997888	1.5006567743946985e-21	-6.037368985845403e-22
771	-19874.673459256665	1.5027224501955171e-21	-6.062514714228193e-22
772	-19874.51069751544	1.5045156613010925e-21	-6.085550667562024e-22
773	-19874.34793577421	1.5060463882543538e-21	-6.106530715042304e-22
774	-19874.185174032988	1.5073251665012252e-21	-6.125509080210182e-22
775	-19874.02241229176	1.508362237722011e-21	-6.142546822578034e-22
776	-19873.859650550534	1.509168228082273e-21	-6.157709923720972e-22
777	-19873.696888809314	1.5097543298714852e-21	-6.171063493315153e-22
778	-19873.53412706809	1.5101316841456182e-21	-6.182674964431157e-22
779	-19873.371365326864	1.5103111428761441e-21	-6.192618622203031e-22
780	-19873.208603585637	1.5103037887958874e-21	-6.200966948281764e-22
781	-19873.045841844418	1.5101206333814184e-21	-6.207794066767147e-22
782	-19872.883080103198	1.509772510586885e-21	-6.213175366733381e-22
783	-19872.720318361968	1.5092700688483914e-21	-6.217185408998814e-22
784	-19872.557556620734	1.508623589664227e-21	-6.2198988999681805e-22
785	-19872.394794879518	1.507843347932069e-21	-6.221388383741767e-22
786	-19872.232033138287	1.5069389214624642e-21	-6.221728480651861e-22
787	-19872.069271397064	1.5059196821414982e-21	-6.220991367893836e-22
788	-19871.906509655837	1.504794550160334e-21	-6.219247161209587e-22
789	-19871.743747914607	1.5035720382335174e-21	-6.216561830933135e-22
790	-19871.580986173387	1.5022600842218166e-21	-6.212999625411546e-22
791	-19871.41822443216	1.5008661350327863e-21	-6.208622970233436e-22
792	-19871.25546269094	1.4993970389549734e-21	-6.203490428326332e-22
793	-19871.09270094971	1.4978590643445682e-21	-6.197656476322799e-22
794	-19870.929939208487	1.4962577939472816e-21	-6.191171583191498e-22
795	-19870.767177467267	1.494598297660344e-21	-6.184083431932964e-22
796	-19870.604415726044	1.4928849011905613e-21	-6.176433456275326e-22
797	-19870.441653984806	1.4911214360577114e-21	-6.168259337330025e-22
798	-19870.278892243587	1.4893112669674853e-21	-6.159594099028475e-22
799	-19870.116130502363	1.4874569354375257e-21	-6.15046676808907e-22
800	-19869.953368761137	1.4855602782420524e-21	-6.140901019044884e-22
801	-19869.79060701991	1.483622640714386e-21	-6.130914256735539e-22
802	-19869.627845278686	1.4816447299173625e-21	-6.120520286829951e-22
803	-19869.46508353746	1.4796267963673447e-21	-6.109728925933621e-22
804	-19869.302321796236	1.47756848259823e-21	-6.098543568050851e-22
805	-19869.13956005501	1.4754689188444852e-21	-6.0869627281541165e-22
806	-19868.976798313786	1.4733268525325131e-21	-6.074981005985673e-22
807	-19868.81403657256	1.471140435000673e-21	-6.062588890393367e-22
808	-19868.651274831333	1.4689075008105784e-21	-6.049771178023457e-22
809	-19868.488513090113	1.466625489023918e-21	-6.036509224959182e-22
810	-19868.325751348882	1.4642915619352157e-21	-6.022779774856565e-22
811	-19868.162989607656	1.461902638703846e-21	-6.00855691710116e-22
812	-19868.000227866432	1.45945523182864e-21	-5.993811955171301e-22
813	-19867.83746612521	1.4569459033506468e-21	-5.978511191193378e-22
814	-19867.674704383982	1.4543712464829342e-21	-5.962619644647382e-22
815	-19867.51194264276	1.451727400161014e-21	-5.946100135610685e-22
816	-19867.34918090153	1.4490105344632153e-21	-5.928913129342291e-22
817	-19867.186419160313	1.4462171356272232e-21	-5.911017185644205e-22
818	-19867.023657419086	1.4433437005675508e-21	-5.892369334301227e-22
819	-19866.86089567786	1.4403867566738613e-21	-5.872926871537482e-22
820	-19866.698133936636	1.4373429960875664e-21	-5.8526470618420615e-22
821	-19866.53537219541	1.4342095503925609e-21	-5.83148574342672e-22
822	-19866.372610454182	1.4309839258047966e-21	-5.809400228010122e-22
823	-19866.209848712962	1.4276636250607635e-21	-5.786349474179138e-22
824	-19866.047086971732	1.424246745971012e-21	-5.762294455999225e-22
825	-19865.88432523051	1.4207320906689519e-21	-5.737196409957301e-22
826	-19865.721563489282	1.4171187121562865e-21	-5.7110191713491205e-22
827	-19865.55880174806	1.4134060448459387e-21	-5.683729829938193e-22
828	-19865.39604000683	1.4095944555837776e-21	-5.655298974576809e-22
829	-19865.2332782656	1.405684881618229e-21	-5.625699690672818e-22
830	-19865.07051652438	1.4016787454038597e-21	-5.594911011174508e-22
831	-19864.90775478316	1.3975781298821217e-21	-5.562916657540463e-22
832	-19864.74499304193	1.3933858213709051e-21	-5.529703579725003e-22
833	-19864.582231300705	1.389105445021872e-21	-5.495262788728826e-22
834	-19864.419469559485	1.3847414429721516e-21	-5.459592285986855e-22
835	-19864.256707818262	1.3802987514455796e-21	-5.422696848562189e-22
836	-19864.093946077035	1.3757832633156917e-21	-5.384585178384761e-22
837	-19863.931184335812	1.3712016218142899e-21	-5.345271983927195e-22
838	-19863.768422594578	1.366561096726149e-21	-5.304781466193837e-22
839	-19863.60566085336	1.3618698605510787e-21	-5.2631411516096055e-22
840	-19863.442899112128	1.357136725825359e-21	-5.220388160260282e-22
841	-19863.28013737091	1.352371109550653e-21	-5.17656469331374e-22
842	-19863.11737562968	1.3475833986891738e-21	-5.131720107411645e-22
843	-19862.95461388845	1.342784562129984e-21	-5.08591286399208e-22
844	-19862.79185214723	1.3379863897964796e-21	-5.039204755616361e-22
845	-19862.629090406004	1.3332010990865538e-21	-4.991664904924283e-22
846	-19862.466328664785	1.32844139787664e-21	-4.943371737129054e-22
847	-19862.303566923558	1.3237208930232841e-21	-4.8944094323903405e-22
848	-19862.14080518233	1.3190536259538514e-21	-4.84486747170182e-22
849	-19861.978043441104	1.3144537326868147e-21	-4.794846587827945e-22
850	-19861.81528169988	1.3099358934577555e-21	-4.744448939472932e-22
851	-19861.652519958658	1.3055154430967522e-21	-4.693781974003304e-22
852	-19861.489758217434	1.3012080194243926e-21	-4.642962346243871e-22
853	-19861.326996476208	1.297029223000147e-21	-4.592108871698226e-22
854	-19861.16423473498	1.2929951668208813e-21	-4.541345825248496e-22
855	-19861.001472993757	1.289122002746752e-21	-4.490803570404554e-22
856	-19860.838711252523	1.2854256398653306e-21	-4.440616706161542e-22
857	-19860.6759495113	1.2819223083109362e-21	-4.390922366168525e-22
858	-19860.513187770077	1.2786279942821746e-21	-4.341863597094674e-22
859	-19860.350426028854	1.2755586440756808e-21	-4.293584878630265e-22
860	-19860.18766428763	1.272730156495362e-21	-4.246230113559834e-22
861	-19860.024902546404	1.2701577968714285e-21	-4.1999477441175093e-22
862	-19859.862140805177	1.2678564897748955e-21	-4.1548878813818238e-22
863	-19859.69937906396	1.265841061674044e-21	-4.1112022793690015e-22
864	-19859.536617322727	1.2641260255060001e-21	-4.0690397784001287e-22
865	-19859.373855581503	1.2627250958277216e-21	-4.02854996560319e-22
866	-19859.211093840284	1.2616508246653399e-21	-3.9898821361770042e-22
867	-19859.048332099053	1.2609157572720096e-21	-3.9531838672295875e-22
868	-19858.885570357834	1.2605320834368096e-21	-3.9186013587181394e-22
869	-19858.722808616603	1.260510903145687e-21	-3.8862785099624224e-22
870	-19858.560046875373	1.2608619205690249e-21	-3.856354349693885e-22
871	-19858.397285134157	1.2615948451777059e-21	-3.8289575852995984e-22
872	-19858.234523392926	1.2627178835995018e-21	-3.804226752432103e-22
873	-19858.071761651707	1.2642383805405686e-21	-3.782288475266352e-22
874	-19857.90899991048	1.266162826811133e-21	-3.7632597531370494e-22
875	-19857.746238169246	1.2684961227380343e-21	-3.747261114489987e-22
876	-19857.583476428026	1.2712433954950196e-21	-3.734397683184005e-22
877	-19857.4207146868	1.274407869194394e-21	-3.72477349022998e-22
878	-19857.257952945576	1.2779913567519518e-21	-3.7184807080201926e-22
879	-19857.095191204353	1.2819949465802951e-21	-3.7156002923826332e-22
880	-19856.93242946313	1.2864179680687344e-21	-3.716217950485648e-22
881	-19856.769667721903	1.2912590798166262e-21	-3.720406295198118e-22
882	-19856.60690598068	1.2965158982495357e-21	-3.7282174729205376e-22
883	-19856.444144239453	1.3021852247796992e-21	-3.739702665637238e-22
884	-19856.281382498222	1.308262322796611e-21	-3.754911589175265e-22
885	-19856.118620757003	1.3147407232667133e-21	-3.773880647003771e-22
886	-19855.955859015776	1.321613157289919e-21	-3.7966314641853785e-22
887	-19855.793097274553	1.3288718875636178e-21	-3.823172203606579e-22
888	-19855.63033553333	1.336507371471695e-21	-3.8535054079029887e-22
889	-19855.4675737921	1.3445096098105063e-21	-3.887625770767885e-22
890	-19855.30481205088	1.3528674951514077e-21	-3.925517433868404e-22
891	-19855.14205030965	1.361567410616768e-21	-3.967156907395324e-22
892	-19854.979288568422	1.3705965622075342e-21	-4.012502654335547e-22
893	-19854.8165268272	1.3799411346872406e-21	-4.061508617048777e-22
894	-19854.653765085975	1.389585487561656e-21	-4.1141169309321916e-22
895	-19854.491003344756	1.3995140794841559e-21	-4.1702594841055806e-22
896	-19854.328241603525	1.4097101806448871e-21	-4.22985831195441e-22
897	-19854.165479862295	1.4201564539046051e-21	-4.292826461062925e-22
898	-19854.00271812108	1.4308347983196993e-21	-4.359075178176345e-22
899	-19853.83995637985	1.4417263411718427e-21	-4.428501627934316e-22
900	-19853.677194638625	1.452812344504661e-21	-4.500994024727833e-22
901	-19853.514432897402	1.4640726724133653e-21	-4.576437848617526e-22
902	-19853.35167115618	1.4754867121242378e-21	-4.654706170756336e-22
903	-19853.18890941495	1.4870354773042436e-21	-4.735653081693648e-22
904	-19853.02614767373	1.4986987370481795e-21	-4.819137799684228e-22
905	-19852.863385932502	1.5104547107252719e-21	-4.905023215022111e-22
906	-19852.70062419128	1.5222827621519082e-21	-4.993152913016735e-22
907	-19852.537862450048	1.5341620888147438e-21	-5.083368245152954e-22
908	-19852.375100708825	1.5460718295155085e-21	-5.175511689394678e-22
909	-19852.2123389676	1.5579912995672965e-21	-5.26941741690945e-22
910	-19852.049577226368	1.5698994502244026e-21	-5.364911299897014e-22
911	-19851.886815485148	1.5817763793644123e-21	-5.461814527717909e-22
912	-19851.72405374392	1.5936020741132707e-21	-5.559955167782344e-22
913	-19851.561292002698	1.605355995056814e-21	-5.6591635655058645e-22
914	-19851.398530261475	1.6170191008272509e-21	-5.759260213305898e-22
915	-19851.23576852025	1.6285726810746618e-21	-5.860060374276497e-22
916	-19851.073006779025	1.6399985053508197e-21	-5.96138402745659e-22
917	-19850.910245037798	1.6512787702251647e-21	-6.063058709607818e-22
918	-19850.747483296575	1.6623961590046366e-21	-6.164905496116505e-22
919	-19850.584721555348	1.6733343108235441e-21	-6.266743788367485e-22
920	-19850.421959814124	1.6840777460007013e-21	-6.368403396618869e-22
921	-19850.259198072894	1.6946112427742362e-21	-6.469715752669176e-22
922	-19850.096436331674	1.7049202984419362e-21	-6.570514079065648e-22
923	-19849.93367459045	1.7149919896890853e-21	-6.670631248613118e-22
924	-19849.77091284922	1.7248144571768805e-21	-6.769907746762924e-22
925	-19849.608151108	1.7343751521894808e-21	-6.868195806998847e-22
926	-19849.445389366767	1.743663322545531e-21	-6.9653449947511545e-22
927	-19849.282627625547	1.7526697712888007e-21	-7.061206192673384e-22
928	-19849.11986588432	1.7613855632990513e-21	-7.15564247200045e-22
929	-19848.9571041431	1.7698026890166786e-21	-7.248525225722847e-22
930	-19848.794342401874	1.7779146430354102e-21	-7.339726760691365e-22
931	-19848.631580660644	1.785715522458468e-21	-7.429130254646687e-22
932	-19848.468818919424	1.7931998573448278e-21	-7.516631625275199e-22
933	-19848.306057178204	1.800363587589631e-21	-7.602125723756297e-22
934	-19848.143295436974	1.8072037475703407e-21	-7.68551253476633e-22
935	-19847.980533695743	1.813718545197271e-21	-7.766703755701582e-22
936	-19847.817771954524	1.8199068002099454e-21	-7.845624271577079e-22
937	-19847.655010213293	1.8257678393136633e-21	-7.922201251741555e-22
938	-19847.49224847207	1.831302105418964e-21	-7.996368612034418e-22
939	-19847.329486730847	1.836511196465941e-21	-8.068070969865435e-22
940	-19847.16672498962	1.841397311036513e-21	-8.137261041693151e-22
941	-19847.003963248397	1.845963465336803e-21	-8.203898121033123e-22
942	-19846.84120150717	1.8502132326112698e-21	-8.267953582804577e-22
943	-19846.678439765947	1.854151198560758e-21	-8.329402757602273e-22
944	-19846.51567802472	1.8577827899936638e-21	-8.388226547248754e-22
945	-19846.352916283493	1.8611135242612115e-21	-8.444419279231116e-22
946	-19846.19015454227	1.8641493221730303e-21	-8.497982344649348e-22
947	-19846.027392801054	1.866897398151991e-21	-8.54891982011792e-22
948	-19845.864631059812	1.8693654953666586e-21	-8.597239771456314e-22
949	-19845.701869318596	1.871561214706659e-21	-8.64296343571824e-22
950	-19845.539107577373	1.8734927354773083e-21	-8.686120578067757e-22
951	-19845.376345836143	1.8751687571966958e-21	-8.726741693791963e-22
952	-19845.213584094916	1.876598415560903e-21	-8.764862972082052e-22
953	-19845.05082235369	1.877790680927257e-21	-8.80052886407344e-22
954	-19844.888060612473	1.878754534005719e-21	-8.833787149178883e-22
955	-19844.725298871243	1.879500084167721e-21	-8.864688522379571e-22
956	-19844.56253713002	1.880036855939185e-21	-8.893290700277557e-22
957	-19844.399775388796	1.8803742757651695e-21	-8.919655721020172e-22
958	-19844.237013647566	1.8805226292931063e-21	-8.94384591060782e-22
959	-19844.074251906346	1.8804918594688683e-21	-8.965926762075837e-22
960	-19843.911490165123	1.8802913145788383e-21	-8.985967265795054e-22
961	-19843.748728423892	1.8799304211765118e-21	-9.004039257837822e-22
962	-19843.585966682665	1.879418946839962e-21	-9.020216313599338e-22
963	-19843.423204941442	1.878766274975126e-21	-9.0345743096086e-22
964	-19843.260443200215	1.8779812273953057e-21	-9.047187376565925e-22
965	-19843.097681458992	1.8770727553319488e-21	-9.058130184347992e-22
966	-19842.934919717765	1.8760494481490254e-21	-9.06748035783876e-22
967	-19842.772157976542	1.874919400873165e-21	-9.075313345032058e-22
968	-19842.609396235322	1.87369063254129e-21	-9.081701539581547e-22
969	-19842.446634494092	1.872370657158507e-21	-9.08671956672178e-22
970	-19842.28387275287	1.8709665566051873e-21	-9.090440470693644e-22
971	-19842.121111011646	1.86948518160319e-21	-9.092934348969773e-22
972	-19841.958349270415	1.8679328749970364e-21	-9.09426888963292e-22
973	-19841.795587529195	1.8663155390031612e-21	-9.094509915949107e-22
974	-19841.63282578797	1.8646387109993147e-21	-9.093722183057972e-22
975	-19841.470064046738	1.8629074200025797e-21	-9.091967224396066e-22
976	-19841.30730230552	1.8611261914835318e-21	-9.089301655520427e-22
977	-19841.144540564288	1.8592992372044752e-21	-9.085779859891991e-22
978	-19840.98177882307	1.8574301769031468e-21	-9.081452353631454e-22
979	-19840.819017081838	1.855522246640706e-21	-9.076365402776094e-22
980	-19840.65625534061	1.8535782430630582e-21	-9.07056284580188e-22
981	-19840.493493599388	1.851600508672712e-21	-9.064083603002878e-22
982	-19840.330731858165	1.849590915986604e-21	-9.056963302434815e-22
983	-19840.167970116945	1.847551170598045e-21	-9.049232569416896e-22
984	-19840.00520837572	1.8454824076236636e-21	-9.040918866164383e-22
985	-19839.842446634488	1.8433852390505025e-21	-9.032046757818713e-22
986	-19839.679684893268	1.84126016727336e-21	-9.022632906899882e-22
987	-19839.516923152038	1.8391072509555255e-21	-9.012693147253336e-22
988	-19839.354161410818	1.836926111437366e-21	-9.002240423521037e-22
989	-19839.191399669595	1.8347163144293952e-21	-8.991280823910926e-22
990	-19839.028637928364	1.832477299528198e-21	-8.979816120321537e-22
991	-19838.865876187137	1.83020811333353e-21	-8.967846213235973e-22
992	-19838.703114445918	1.827907474559549e-21	-8.955368726286502e-22
993	-19838.540352704687	1.825573882243569e-21	-8.942377488372607e-22
994	-19838.37759096346	1.8232059539427212e-21	-8.928861040099718e-22
995	-19838.214829222237	1.8208021123606605e-21	-8.914807207641379e-22
996	-19838.05206748101	1.8183606318347582e-21	-8.90020103425167e-22
997	-19837.88930573979	1.8158798791965772e-21	-8.885023099776293e-22
998	-19837.726543998568	1.813358246014286e-21	-8.869253974748733e-22
999	-19837.563782257337	1.8107939461244413e-21	-8.852872670049463e-22
1000	-19837.40102051612	1.8081853569446776e-21	-8.835856246560878e-22
1001	-19837.238258774887	1.8055310623149977e-21	-8.818179406012255e-22
1002	-19837.075497033667	1.802829627929452e-21	-8.799815743360619e-22
1003	-19836.91273529244	1.8000796670074996e-21	-8.780740220708186e-22
1004	-19836.74997355121	1.7972802342284825e-21	-8.76092738746077e-22
1005	-19836.58721180999	1.794430643759477e-21	-8.740349119149938e-22
1006	-19836.424450068767	1.791530379860533e-21	-8.718978525342054e-22
1007	-19836.261688327533	1.788579112936159e-21	-8.696791373515678e-22
1008	-19836.098926586317	1.7855767003171292e-21	-8.67376450295099e-22
1009	-19835.936164845087	1.78252354582541e-21	-8.649873142437312e-22
1010	-19835.773403103867	1.7794203844749495e-21	-8.625095827812832e-22
1011	-19835.61064136264	1.7762681273973702e-21	-8.599414372129104e-22
1012	-19835.447879621406	1.7730682226994915e-21	-8.572810981584416e-22
1013	-19835.28511788019	1.7698225298997774e-21	-8.54527081276851e-22
1014	-19835.12235613896	1.7665334346674555e-21	-8.51678189370827e-22
1015	-19834.959594397737	1.763203460938849e-21	-8.48733502200988e-22
1016	-19834.796832656517	1.7598358035804918e-21	-8.456925117082434e-22
1017	-19834.63407091529	1.7564341355534973e-21	-8.425548480364902e-22
1018	-19834.47130917406	1.753002516929609e-21	-8.393207654476111e-22
1019	-19834.30854743284	1.7495451773783257e-21	-8.359910977475026e-22
1020	-19834.145785691613	1.74606727696858e-21	-8.32566638546217e-22
1021	-19833.983023950386	1.7425746202957477e-21	-8.290485684379791e-22
1022	-19833.820262209163	1.7390728945309248e-21	-8.254389013133428e-22
1023	-19833.657500467936	1.735568300892622e-21	-8.217400082702274e-22
1024	-19833.494738726713	1.7320676726215246e-21	-8.179547227579456e-22
1025	-19833.33197698549	1.728578328727485e-21	-8.140862979449311e-22
1026	-19833.16921524426	1.7251079725542727e-21	-8.101385101132901e-22
1027	-19833.00645350304	1.721664452810935e-21	-8.061155819979881e-22
1028	-19832.84369176181	1.7182564667705597e-21	-8.02022294303339e-22
1029	-19832.680930020582	1.7148931888698986e-21	-7.978638312334329e-22
1030	-19832.51816827936	1.7115835818698754e-21	-7.936458065967135e-22
1031	-19832.35540653814	1.708337036942554e-21	-7.89374515899337e-22
1032	-19832.19264479691	1.705163357214717e-21	-7.850566417005412e-22
1033	-19832.02988305569	1.7020728064585986e-21	-7.806993726745342e-22
1034	-19831.867121314455	1.699075803990555e-21	-7.763104710696528e-22
1035	-19831.704359573243	1.6961830723964134e-21	-7.718977348136804e-22
1036	-19831.54159783201	1.6934051835350048e-21	-7.674696120669746e-22
1037	-19831.37883609079	1.6907532459646902e-21	-7.6303475081447185e-22
1038	-19831.216074349562	1.6882383646633578e-21	-7.586024426377232e-22
1039	-19831.053312608332	1.6858713989842683e-21	-7.541825597803864e-22
1040	-19830.890550867112	1.68366392864851e-21	-7.497846679860556e-22
1041	-19830.727789125885	1.6816271962177881e-21	-7.454191799472697e-22
1042	-19830.565027384662	1.6797723462668547e-21	-7.410963460370971e-22
1043	-19830.402265643435	1.678110285990646e-21	-7.36826851564363e-22
1044	-19830.239503902205	1.6766521485932096e-21	-7.32621605473982e-22
1045	-19830.076742160985	1.6754090394988836e-21	-7.284918619782051e-22
1046	-19829.913980419762	1.6743914320875474e-21	-7.244490392788657e-22
1047	-19829.75121867853	1.6736097840535194e-21	-7.2050426364261405e-22
1048	-19829.58845693731	1.6730742659615962e-21	-7.166690723989201e-22
1049	-19829.42569519609	1.6727949370052253e-21	-7.129547114823642e-22
1050	-19829.262933454855	1.672781384701772e-21	-7.093724722541072e-22
1051	-19829.100171713635	1.6730428812657569e-21	-7.059334836662881e-22
1052	-19828.937409972412	1.6735885194774654e-21	-7.026491158698331e-22
1053	-19828.774648231185	1.674426371886706e-21	-6.995309328081561e-22
1054	-19828.611886489958	1.6755638594400888e-21	-6.965898864069801e-22
1055	-19828.449124748735	1.677008691517929e-21	-6.938366749296564e-22
1056	-19828.286363007508	1.6787679120030418e-21	-6.912819556426948e-22
1057	-19828.123601266285	1.68084747806195e-21	-6.889358929509378e-22
1058	-19827.960839525054	1.6832526905116977e-21	-6.868083627949954e-22
1059	-19827.798077783835	1.6859886462660563e-21	-6.849090775848665e-22
1060	-19827.63531604261	1.6890597679786666e-21	-6.83247339812671e-22
1061	-19827.472554301377	1.6924692417077341e-21	-6.818321326562012e-22
1062	-19827.30979256016	1.6962197193896964e-21	-6.806716548824365e-22
1063	-19827.14703081893	1.700313404994006e-21	-6.797740209627065e-22
1064	-19826.984269077708	1.7047519419183694e-21	-6.791462317832265e-22
1065	-19826.821507336485	1.709536061585799e-21	-6.787946948780487e-22
1066	-19826.658745595258	1.714665191277016e-21	-6.787260755962551e-22
1067	-19826.495983854038	1.7201386174801324e-21	-6.789458091526312e-22
1068	-19826.333222112804	1.7259546446945156e-21	-6.794588140274493e-22
1069	-19826.170460371588	1.732110280493622e-21	-6.802697496324003e-22
1070	-19826.007698630365	1.7386017526322205e-21	-6.813821660550949e-22
1071	-19825.844936889134	1.745424773086896e-21	-6.827989190739188e-22
1072	-19825.682175147907	1.7525746061123746e-21	-6.845218449380589e-22
1073	-19825.519413406677	1.760045645473426e-21	-6.865522346780593e-22
1074	-19825.356651665457	1.76783106782676e-21	-6.888916067686339e-22
1075	-19825.19388992423	1.7759235086196134e-21	-6.915401428570336e-22
1076	-19825.031128183007	1.784314866587458e-21	-6.944966629025685e-22
1077	-19824.868366441777	1.7929956011845273e-21	-6.977601195682572e-22
1078	-19824.705604700557	1.801955705459318e-21	-7.0132874462571905e-22
1079	-19824.54284295933	1.811185113751686e-21	-7.051992123887424e-22
1080	-19824.380081218107	1.8206725154949992e-21	-7.093673184013703e-22
1081	-19824.21731947688	1.8304058847624827e-21	-7.138289651616718e-22
1082	-19824.054557735657	1.8403732019727382e-21	-7.185794847866387e-22
1083	-19823.89179599443	1.8505618019740294e-21	-7.236123979090969e-22
1084	-19823.72903425321	1.8609573123472573e-21	-7.28921497640323e-22
1085	-19823.56627251198	1.8715451331632603e-21	-7.344999191055017e-22
1086	-19823.403510770757	1.88231062786959e-21	-7.403396309125144e-22
1087	-19823.24074902953	1.8932385813552204e-21	-7.464321216538884e-22
1088	-19823.077987288303	1.9043139548890446e-21	-7.527679832205037e-22
1089	-19822.915225547076	1.915520299308833e-21	-7.593380547576513e-22
1090	-19822.75246380585	1.9268412066882648e-21	-7.661319619827487e-22
1091	-19822.589702064633	1.9382599699774447e-21	-7.731387543378332e-22
1092	-19822.426940323407	1.9497590114401286e-21	-7.803474722409029e-22
1093	-19822.26417858218	1.9613209289065478e-21	-7.87746414966184e-22
1094	-19822.10141684096	1.9729285614758818e-21	-7.953233923471198e-22
1095	-19821.938655099726	1.9845648838319246e-21	-8.030659831172802e-22
1096	-19821.775893358506	1.996212135005579e-21	-8.109613496418482e-22
1097	-19821.61313161728	2.0078525171337478e-21	-8.189961993019777e-22
1098	-19821.45036987605	2.0194683252197105e-21	-8.271570619074275e-22
1099	-19821.28760813483	2.031042009000443e-21	-8.354297932205903e-22
1100	-19821.1248463936	2.042556290222001e-21	-8.438005737553005e-22
1101	-19820.96208465238	2.0539937655233395e-21	-8.522560558384e-22
1102	-19820.799322911156	2.065337476488778e-21	-8.60782267114729e-22
1103	-19820.636561169926	2.0765706286563207e-21	-8.693644542894504e-22
1104	-19820.4737994287	2.0876764752179897e-21	-8.779884634836078e-22
1105	-19820.31103768748	2.098638673742392e-21	-8.866400044293631e-22
1106	-19820.148275946252	2.109441647857162e-21	-8.953050042755527e-22
1107	-19819.98551420503	2.120070731494116e-21	-9.039695975773219e-22
1108	-19819.822752463806	2.130510837631808e-21	-9.126202099367943e-22
1109	-19819.659990722575	2.1407468974393725e-21	-9.212429329651649e-22
1110	-19819.497228981352	2.150765403769139e-21	-9.298239127983177e-22
1111	-19819.33446724013	2.160553171270038e-21	-9.38350295412023e-22
1112	-19819.17170549891	2.1700981474455024e-21	-9.468085495777368e-22
1113	-19819.00894375768	2.1793883661112844e-21	-9.551862837893936e-22
1114	-19818.84618201645	2.188411827519812e-21	-9.634717551343688e-22
1115	-19818.683420275225	2.19715871620939e-21	-9.716528660958256e-22
1116	-19818.520658534	2.205619601815061e-21	-9.797184549847983e-22
1117	-19818.35789679277	2.2137848253188992e-21	-9.876579547725511e-22
1118	-19818.195135051552	2.2216463681108797e-21	-9.954607554796377e-22
1119	-19818.03237331033	2.229197160264394e-21	-1.0031163329708024e-21
1120	-19817.869611569102	2.2364304303094976e-21	-1.0106152633766785e-21
1121	-19817.70684982788	2.2433402587943527e-21	-1.0179492796013326e-21
1122	-19817.544088086648	2.249921686719399e-21	-1.0251100922979384e-21
1123	-19817.38132634543	2.256170850356751e-21	-1.032090012770296e-21
1124	-19817.2185646042	2.26208467385737e-21	-1.0388821352835054e-21
1125	-19817.05580286298	2.2676605295140336e-21	-1.0454797382604845e-21
1126	-19816.89304112175	2.2728965229132674e-21	-1.0518771281262877e-21
1127	-19816.73027938052	2.2777920082142886e-21	-1.0580691144806465e-21
1128	-19816.5675176393	2.282347394108392e-21	-1.0640507488970424e-21
1129	-19816.40475589808	2.286563494061736e-21	-1.0698179838033727e-21
1130	-19816.241994156848	2.2904417053022194e-21	-1.0753679899170562e-21
1131	-19816.07923241562	2.2939844753353375e-21	-1.0806979883302526e-21
1132	-19815.916470674398	2.2971951866626436e-21	-1.0858059582562096e-21
1133	-19815.753708933174	2.3000773687346788e-21	-1.0906905855257985e-21
1134	-19815.59094719195	2.3026358092241366e-21	-1.0953508812609004e-21
1135	-19815.428185450728	2.3048759648528113e-21	-1.0997867024510539e-21
1136	-19815.2654237095	2.306803928610797e-21	-1.103998423164044e-21
1137	-19815.102661968274	2.308426378225535e-21	-1.107987339700269e-21
1138	-19814.939900227047	2.3097501377290127e-21	-1.1117546150458796e-21
1139	-19814.777138485824	2.3107829248451623e-21	-1.1153022457305243e-21
1140	-19814.6143767446	2.3115328591008574e-21	-1.1186327395840963e-21
1141	-19814.45161500337	2.3120090186390503e-21	-1.1217486550351634e-21
1142	-19814.28885326215	2.3122207242463335e-21	-1.1246536544838577e-21
1143	-19814.126091520924	2.3121771299367036e-21	-1.1273519511552225e-21
1144	-19813.963329779694	2.3118881291391894e-21	-1.129847736818855e-21
1145	-19813.800568038474	2.311364099616414e-21	-1.1321454871091995e-21
1146	-19813.637806297247	2.3106149565655267e-21	-1.1342504843002671e-21
1147	-19813.475044556024	2.309651445499147e-21	-1.13616811784127e-21
1148	-19813.3122828148	2.3084850162687752e-21	-1.1379037565286806e-21
1149	-19813.149521073567	2.3071263643652923e-21	-1.1394635758299294e-21
1150	-19812.986759332347	2.3055862266699053e-21	-1.1408536292108254e-21
1151	-19812.823997591124	2.303876259447007e-21	-1.1420798237414953e-21
1152	-19812.661235849893	2.3020073052054933e-21	-1.1431489743143387e-21
1153	-19812.498474108677	2.299990223612209e-21	-1.1440679870990542e-21
1154	-19812.33571236745	2.297836405232586e-21	-1.1448432491904467e-21
1155	-19812.172950626224	2.2955566375629658e-21	-1.1454817481656702e-21
1156	-19812.010188885	2.2931614500293504e-21	-1.1459901748276044e-21
1157	-19811.847427143774	2.2906618902569255e-21	-1.1463749122298802e-21
1158	-19811.684665402543	2.2880683365154214e-21	-1.146643087299648e-21
1159	-19811.52190366132	2.2853901913013455e-21	-1.1468018821476862e-21
1160	-19811.359141920097	2.282637202320629e-21	-1.1468579321946332e-21
1161	-19811.196380178873	2.279819036505719e-21	-1.1468176636406352e-21
1162	-19811.03361843765	2.2769448907246618e-21	-1.1466874746662098e-21
1163	-19810.870856696423	2.2740231627342043e-21	-1.1464738803091596e-21
1164	-19810.7080949552	2.2710620751625693e-21	-1.146182954053996e-21
1165	-19810.545333213966	2.268069754946856e-21	-1.1458206354967591e-21
1166	-19810.382571472743	2.2650534811648987e-21	-1.145392777474255e-21
1167	-19810.21980973152	2.262020171798706e-21	-1.1449048086581283e-21
1168	-19810.057047990296	2.2589762194249495e-21	-1.1443622323404864e-21
1169	-19809.894286249073	2.2559274929367457e-21	-1.1437701669648418e-21
1170	-19809.731524507846	2.252879387130727e-21	-1.1431334153112293e-21
1171	-19809.568762766623	2.249836947835231e-21	-1.1424564837009514e-21
1172	-19809.406001025403	2.2468046927368035e-21	-1.1417434180822117e-21
1173	-19809.24323928417	2.2437865001490048e-21	-1.1409982159993122e-21
1174	-19809.080477542946	2.240785953852681e-21	-1.1402245431715784e-21
1175	-19808.917715801723	2.2378059349926004e-21	-1.1394257733376007e-21
1176	-19808.754954060492	2.2348488263985744e-21	-1.1386050781437968e-21
1177	-19808.59219231927	2.231916927451083e-21	-1.1377649897022688e-21
1178	-19808.429430578046	2.2290116912754146e-21	-1.1369078733585618e-21
1179	-19808.26666883682	2.2261338173469445e-21	-1.1360361021297223e-21
1180	-19808.1039070956	2.2232841751031417e-21	-1.1351514370352242e-21
1181	-19807.941145354365	2.220463287491586e-21	-1.1342552209290954e-21
1182	-19807.778383613146	2.2176710156936447e-21	-1.13334870617571e-21
1183	-19807.615621871922	2.214906822252265e-21	-1.1324330592484545e-21
1184	-19807.452860130696	2.2121699489507714e-21	-1.1315090607626657e-21
1185	-19807.290098389465	2.209459344688954e-21	-1.130577042060477e-21
1186	-19807.127336648242	2.206773736898185e-21	-1.1296372628806351e-21
1187	-19806.96457490702	2.2041115290756484e-21	-1.12868971676488e-21
1188	-19806.801813165795	2.2014710110249258e-21	-1.1277341746176795e-21
1189	-19806.639051424572	2.1988502612010158e-21	-1.1267702325525368e-21
1190	-19806.476289683345	2.196247262749293e-21	-1.1257973388834592e-21
1191	-19806.31352794212	2.193659813259465e-21	-1.1248148364173841e-21
1192	-19806.150766200895	2.191085678073367e-21	-1.1238218285563803e-21
1193	-19805.98800445967	2.1885227405857704e-21	-1.1228173126840906e-21
1194	-19805.825242718445	2.1859688646518928e-21	-1.1218002105839664e-21
1195	-19805.662480977215	2.183421949103024e-21	-1.1207692017473108e-21
1196	-19805.499719235995	2.1808799815113627e-21	-1.1197230500826708e-21
1197	-19805.33695749477	2.17834097122544e-21	-1.1186605518796718e-21
1198	-19805.174195753545	2.1758032785231144e-21	-1.1175803835136303e-21
1199	-19805.01143401232	2.1732653153004542e-21	-1.1164811112301067e-21
1200	-19804.84867227109	2.1707257119777536e-21	-1.1153614882008034e-21
1201	-19804.685910529868	2.1681835738905005e-21	-1.1142200782007582e-21
1202	-19804.523148788645	2.1656383302409133e-21	-1.1130554884293695e-21
1203	-19804.360387047418	2.1630893426852406e-21	-1.1118666734486627e-21
1204	-19804.1976253062	2.1605366034434898e-21	-1.1106525292954225e-21
1205	-19804.034863564968	2.1579806272665505e-21	-1.1094119397070886e-21
1206	-19803.87210182374	2.1554221909063207e-21	-1.1081437954192571e-21
1207	-19803.70934008252	2.152862525252111e-21	-1.106847266291931e-21
1208	-19803.546578341284	2.1503031001336433e-21	-1.1055217993526638e-21
1209	-19803.383816600068	2.1477460639534048e-21	-1.1041667911309282e-21
1210	-19803.221054858837	2.145194188118171e-21	-1.102781669915291e-21
1211	-19803.058293117618	2.142650434937511e-21	-1.1013662701752316e-21
1212	-19802.895531376387	2.140118457399605e-21	-1.0999205152913913e-21
1213	-19802.732769635168	2.137602427422104e-21	-1.0984442998026523e-21
1214	-19802.570007893944	2.135106906104536e-21	-1.0969379458524956e-21
1215	-19802.407246152718	2.1326369084500353e-21	-1.09540205364076e-21
1216	-19802.24448441149	2.1301980198129432e-21	-1.0938372841189378e-21
1217	-19802.081722670267	2.1277966366433854e-21	-1.0922442399162445e-21
1218	-19801.91896092904	2.1254392758269186e-21	-1.0906239987027462e-21
1219	-19801.75619918781	2.1231327707237744e-21	-1.0889778395533744e-21
1220	-19801.593437446594	2.120884937583805e-21	-1.087307196509251e-21
1221	-19801.43067570537	2.1187038680453124e-21	-1.085613814457716e-21
1222	-19801.26791396414	2.1165977956743484e-21	-1.0838992725443439e-21
1223	-19801.105152222917	2.1145756600523746e-21	-1.0821654625092495e-21
1224	-19800.94239048169	2.1126465827049393e-21	-1.0804146942218055e-21
1225	-19800.779628740464	2.1108201498251827e-21	-1.0786493911436884e-21
1226	-19800.616866999237	2.1091062616114623e-21	-1.0768720203601287e-21
1227	-19800.45410525801	2.1075151501158535e-21	-1.0750851580778786e-21
1228	-19800.29134351679	2.1060570974701224e-21	-1.0732918315876888e-21
1229	-19800.128581775567	2.104742791225881e-21	-1.0714948528016514e-21
1230	-19799.96582003434	2.1035831399339315e-21	-1.069697172916685e-21
1231	-19799.80305829312	2.102588941847708e-21	-1.0679021456478863e-21
1232	-19799.64029655189	2.1017711499187297e-21	-1.0661130919706456e-21
1233	-19799.477534810663	2.1011410114533557e-21	-1.0643334411091028e-21
1234	-19799.314773069444	2.100709724646574e-21	-1.0625666051769562e-21
1235	-19799.15201132821	2.1004880208890184e-21	-1.0608159996783055e-21
1236	-19798.98924958699	2.1004869095732124e-21	-1.0590851840260824e-21
1237	-19798.82648784576	2.10071731420372e-21	-1.0573780452684253e-21
1238	-19798.66372610454	2.1011896217271206e-21	-1.055698220988064e-21
1239	-19798.500964363313	2.101914122754056e-21	-1.0540492075188753e-21
1240	-19798.338202622082	2.102901139572745e-21	-1.0524347926153086e-21
1241	-19798.175440880863	2.10416037174965e-21	-1.0508589502225712e-21
1242	-19798.01267913964	2.1057008244012123e-21	-1.049325541935897e-21
1243	-19797.849917398413	2.107532006936961e-21	-1.0478374487817765e-21
1244	-19797.68715565719	2.1096623546924604e-21	-1.046398194625993e-21
1245	-19797.524393915966	2.1120996640516644e-21	-1.0450117722933214e-21
1246	-19797.361632174732	2.114851309826074e-21	-1.0436814107411775e-21
1247	-19797.198870433513	2.117923790513735e-21	-1.0424104570054413e-21
1248	-19797.03610869229	2.121323618713971e-21	-1.0412021047117069e-21
1249	-19796.873346951066	2.1250567976289867e-21	-1.0400594083723226e-21
1250	-19796.71058520984	2.129127780567574e-21	-1.03898528577804e-21
1251	-19796.54782346861	2.1335404047160102e-21	-1.037982559934353e-21
1252	-19796.385061727386	2.138298030584197e-21	-1.0370541572701478e-21
1253	-19796.222299986162	2.143403099895438e-21	-1.0362028361034739e-21
1254	-19796.059538244932	2.148857040684928e-21	-1.0354313254447874e-21
1255	-19795.896776503712	2.154661435808888e-21	-1.0347410405716063e-21
1256	-19795.734014762485	2.1608164557997606e-21	-1.0341336110992314e-21
1257	-19795.571253021262	2.1673206409786454e-21	-1.0336116382463878e-21
1258	-19795.40849128004	2.174172428547266e-21	-1.0331770305540574e-21
1259	-19795.245729538812	2.1813690977746348e-21	-1.0328312198186442e-21
1260	-19795.082967797585	2.18890721833145e-21	-1.0325751442982488e-21
1261	-19794.920206056362	2.1967819326594e-21	-1.0324103992966526e-21
1262	-19794.757444315135	2.2049876560090936e-21	-1.0323383159823897e-21
1263	-19794.594682573916	2.2135184652484965e-21	-1.0323587971461116e-21
1264	-19794.43192083268	2.2223673576267035e-21	-1.0324722032952591e-21
1265	-19794.269159091462	2.2315260949510014e-21	-1.0326796227003415e-21
1266	-19794.106397350235	2.240985658417537e-21	-1.0329811904189924e-21
1267	-19793.943635609005	2.2507367992610556e-21	-1.0333764119722745e-21
1268	-19793.78087386778	2.2607689513704017e-21	-1.0338649462201191e-21
1269	-19793.618112126558	2.2710700216039375e-21	-1.0344465025368032e-21
1270	-19793.455350385335	2.28162783584406e-21	-1.0351208386017635e-21
1271	-19793.29258864411	2.2924298762690884e-21	-1.0358870953539816e-21
1272	-19793.12982690289	2.3034621504775394e-21	-1.0367440310836394e-21
1273	-19792.96706516166	2.3147101901422756e-21	-1.0376909402492465e-21
1274	-19792.804303420435	2.3261596150875523e-21	-1.0387262213318914e-21
1275	-19792.641541679208	2.3377951558651347e-21	-1.0398476116886083e-21
1276	-19792.478779937985	2.349600244872664e-21	-1.0410540468705483e-21
1277	-19792.31601819676	2.3615573510748784e-21	-1.0423447381233799e-21
1278	-19792.15325645553	2.3736496606580515e-21	-1.0437177204521425e-21
1279	-19791.990494714308	2.3858601130462265e-21	-1.0451702543245354e-21
1280	-19791.827732973084	2.398170813935002e-21	-1.0466998529901425e-21
1281	-19791.664971231854	2.41056305125402e-21	-1.048304843241715e-21
1282	-19791.502209490634	2.4230182843540536e-21	-1.0499830429252877e-21
1283	-19791.339447749408	2.435518348570848e-21	-1.0517314485935598e-21
1284	-19791.176686008184	2.4480437911246716e-21	-1.0535479129086973e-21
1285	-19791.01392426696	2.4605751609909766e-21	-1.0554300321391081e-21
1286	-19790.85116252573	2.473093494777138e-21	-1.0573748764640681e-21
1287	-19790.688400784507	2.4855800432112508e-21	-1.0593792116643488e-21
1288	-19790.52563904328	2.498016019686556e-21	-1.061440226765145e-21
1289	-19790.362877302065	2.5103819081997554e-21	-1.0635556632532258e-21
1290	-19790.200115560838	2.52265843491043e-21	-1.0657224249794418e-21
1291	-19790.037353819607	2.534827250034766e-21	-1.0679373270206898e-21
1292	-19789.874592078384	2.546870762191468e-21	-1.070197210248978e-21
1293	-19789.711830337157	2.5587700686180995e-21	-1.0724995610264216e-21
1294	-19789.549068595934	2.5705072165409464e-21	-1.0748415665862878e-21
1295	-19789.386306854707	2.5820649992653354e-21	-1.0772200723482339e-21
1296	-19789.223545113477	2.593426275994042e-21	-1.0796318654469682e-21
1297	-19789.060783372257	2.604574739368403e-21	-1.0820737201471488e-21
1298	-19788.898021631034	2.615494389665031e-21	-1.084543133688915e-21
1299	-19788.73525988981	2.62617052271351e-21	-1.0870370821930737e-21
1300	-19788.57249814858	2.6365880027794267e-21	-1.089552646898812e-21
1301	-19788.40973640736	2.6467322079337604e-21	-1.092087012035627e-21
1302	-19788.24697466613	2.6565897769068684e-21	-1.0946372552665018e-21
1303	-19788.0842129249	2.6661481792769614e-21	-1.0972005562182255e-21
1304	-19787.921451183687	2.6753955387588444e-21	-1.0997736882020617e-21
1305	-19787.758689442457	2.6843202743133588e-21	-1.10235405611398e-21
1306	-19787.59592770123	2.692911690090404e-21	-1.1049396364543286e-21
1307	-19787.433165960007	2.7011602117777853e-21	-1.1075275855281394e-21
1308	-19787.27040421878	2.7090569560980908e-21	-1.1101152282864838e-21
1309	-19787.10764247756	2.7165932522028998e-21	-1.1127008887156504e-21
1310	-19786.94488073633	2.7237618565887398e-21	-1.1152819187613095e-21
1311	-19786.782118995106	2.730556739467978e-21	-1.1178550591169257e-21
1312	-19786.619357253883	2.736972186118192e-21	-1.1204180222506075e-21
1313	-19786.456595512653	2.7430031650520314e-21	-1.122969353514595e-21
1314	-19786.29383377143	2.748645562342822e-21	-1.1255070772947124e-21
1315	-19786.131072030203	2.7538964055517654e-21	-1.1280286233200713e-21
1316	-19785.968310288983	2.7587531125735705e-21	-1.1305324588379467e-21
1317	-19785.80554854776	2.763214684265162e-21	-1.133016873836984e-21
1318	-19785.642786806526	2.7672807227016524e-21	-1.1354795883409865e-21
1319	-19785.480025065306	2.7709504294676893e-21	-1.1379194362988576e-21
1320	-19785.31726332408	2.77422501027391e-21	-1.1403347314305005e-21
1321	-19785.154501582856	2.777106184590052e-21	-1.1427234402722977e-21
1322	-19784.991739841633	2.7795959911616543e-21	-1.1450845729050342e-21
1323	-19784.828978100402	2.7816976135349556e-21	-1.1474165210282248e-21
1324	-19784.66621635918	2.7834146741388174e-21	-1.1497178160672415e-21
1325	-19784.503454617956	2.784752145385413e-21	-1.151987516924349e-21
1326	-19784.340692876733	2.7857152994452576e-21	-1.1542239858920478e-21
1327	-19784.177931135502	2.7863092183203264e-21	-1.1564269369742056e-21
1328	-19784.01516939428	2.7865401714647056e-21	-1.1585957273944419e-21
1329	-19783.852407653056	2.7864155234259588e-21	-1.1607281295267437e-21
1330	-19783.68964591183	2.785942448080834e-21	-1.1628235704787822e-21
1331	-19783.526884170606	2.7851284081962918e-21	-1.1648817685599385e-21
1332	-19783.36412242937	2.7839820168791407e-21	-1.1669018055973753e-21
1333	-19783.201360688156	2.7825124206679425e-21	-1.1688830463321292e-21
1334	-19783.03859894693	2.7807285679682333e-21	-1.1708248391630055e-21
1335	-19782.875837205702	2.7786399315201475e-21	-1.1727266001739529e-21
1336	-19782.71307546448	2.7762562154002082e-21	-1.1745879599253699e-21
1337	-19782.55031372325	2.7735875592843917e-21	-1.1764083642667764e-21
1338	-19782.38755198203	2.770644380056502e-21	-1.1781875871687659e-21
1339	-19782.224790240805	2.7674369024879094e-21	-1.1799254633223351e-21
1340	-19782.062028499582	2.763976168247465e-21	-1.181621562071864e-21
1341	-19781.899266758355	2.760273561825291e-21	-1.1832758125049716e-21
1342	-19781.736505017125	2.756339737531532e-21	-1.1848878195185206e-21
1343	-19781.5737432759	2.752185859640598e-21	-1.186457626497559e-21
1344	-19781.410981534682	2.747823214372244e-21	-1.1879854804661147e-21
1345	-19781.248219793444	2.743262823381406e-21	-1.189470905927777e-21
1346	-19781.085458052225	2.7385157364208286e-21	-1.1909140970543976e-21
1347	-19780.922696311	2.733593186106234e-21	-1.192315648411835e-21
1348	-19780.759934569774	2.728506649227365e-21	-1.1936755440272176e-21
1349	-19780.59717282855	2.723267264941567e-21	-1.1949936001168387e-21
1350	-19780.434411087324	2.7178861096344582e-21	-1.1962698375088882e-21
1351	-19780.271649346105	2.7123737901201165e-21	-1.197504852815488e-21
1352	-19780.108887604878	2.706740816175145e-21	-1.1986990798995091e-21
1353	-19779.946125863655	2.700997959477264e-21	-1.1998523964556292e-21
1354	-19779.783364122424	2.695156023360149e-21	-1.2009651697477814e-21
1355	-19779.6206023812	2.6892247865595133e-21	-1.2020381174674763e-21
1356	-19779.457840639974	2.683214056722223e-21	-1.2030713091000818e-21
1357	-19779.295078898755	2.6771339699966032e-21	-1.2040650730102987e-21
1358	-19779.13231715753	2.6709938478251513e-21	-1.2050199452725986e-21
1359	-19778.9695554163	2.6648026996765653e-21	-1.2059365401032144e-21
1360	-19778.806793675078	2.658569817445589e-21	-1.2068152322781191e-21
1361	-19778.644031933844	2.6523042778929575e-21	-1.2076562582851856e-21
1362	-19778.481270192624	2.6460141514053765e-21	-1.208460044902876e-21
1363	-19778.318508451397	2.6397073456483075e-21	-1.2092272079044603e-21
1364	-19778.15574671017	2.6333923119685627e-21	-1.2099580392826565e-21
1365	-19777.99298496895	2.627076807183181e-21	-1.2106529303947684e-21
1366	-19777.830223227727	2.620767853826618e-21	-1.2113127897787664e-21
1367	-19777.667461486497	2.6144727491053838e-21	-1.2119380329558635e-21
1368	-19777.50469974528	2.608198204950517e-21	-1.2125291867343906e-21
1369	-19777.341938004047	2.601950548552907e-21	-1.2130865852167521e-21
1370	-19777.179176262824	2.5957361940672807e-21	-1.213610710588865e-21
1371	-19777.016414521604	2.5895609365553815e-21	-1.2141021310284243e-21
1372	-19776.853652780374	2.5834306435696273e-21	-1.2145611743122123e-21
1373	-19776.690891039154	2.577351088954499e-21	-1.214988159806736e-21
1374	-19776.528129297923	2.571327137626416e-21	-1.2153837158899561e-21
1375	-19776.365367556697	2.5653636048505508e-21	-1.2157484010686071e-21
1376	-19776.202605815477	2.5594653915994174e-21	-1.2160826477855696e-21
1377	-19776.039844074243	2.5536367639377355e-21	-1.216386890353451e-21
1378	-19775.877082333023	2.5478822039617973e-21	-1.2166614726282929e-21
1379	-19775.714320591796	2.5422057364073677e-21	-1.2169068370708305e-21
1380	-19775.551558850577	2.536611173229826e-21	-1.2171232083945583e-21
1381	-19775.38879710935	2.5311021234208622e-21	-1.2173109965603826e-21
1382	-19775.226035368127	2.525682070039651e-21	-1.2174705342564904e-21
1383	-19775.063273626896	2.5203545273381676e-21	-1.217602210217474e-21
1384	-19774.900511885673	2.515122521688048e-21	-1.2177065323384982e-21
1385	-19774.73775014445	2.509989120933836e-21	-1.2177835583678136e-21
1386	-19774.574988403227	2.504957280714933e-21	-1.2178335765532937e-21
1387	-19774.412226662	2.5000296860354333e-21	-1.2178569856700088e-21
1388	-19774.24946492077	2.4952090226872583e-21	-1.217853854064889e-21
1389	-19774.086703179546	2.4904978442098052e-21	-1.2178243643969856e-21
1390	-19773.923941438323	2.485898725211632e-21	-1.21776877349464e-21
1391	-19773.761179697092	2.481413961846593e-21	-1.2176872211911826e-21
1392	-19773.598417955873	2.477045872733804e-21	-1.2175798029130065e-21
1393	-19773.435656214646	2.472796895537653e-21	-1.2174465395212037e-21
1394	-19773.272894473423	2.468669382688971e-21	-1.2172874059090482e-21
1395	-19773.1101327322	2.4646653066412215e-21	-1.2171026511223126e-21
1396	-19772.94737099097	2.4607868952884665e-21	-1.2168925455548162e-21
1397	-19772.784609249746	2.4570365907493187e-21	-1.2166569341106382e-21
1398	-19772.62184750852	2.453416308682682e-21	-1.2163958247626763e-21
1399	-19772.459085767296	2.449928291086264e-21	-1.216109168955428e-21
1400	-19772.296324026076	2.4465746887638134e-21	-1.2157970044713589e-21
1401	-19772.133562284846	2.4433575344467767e-21	-1.215459454605477e-21
1402	-19771.97080054362	2.440279400836708e-21	-1.215096137803006e-21
1403	-19771.8080388024	2.4373426121051412e-21	-1.2147068874076103e-21
1404	-19771.64527706117	2.434549095726844e-21	-1.214291844416586e-21
1405	-19771.48251531994	2.431901355280118e-21	-1.2138507878172151e-21
1406	-19771.31975357872	2.4294019436816626e-21	-1.213383588845658e-21
1407	-19771.156991837495	2.4270531942623172e-21	-1.2128900315169612e-21
1408	-19770.994230096272	2.4248574942562866e-21	-1.2123698642784697e-21
1409	-19770.83146835505	2.4228173994139652e-21	-1.2118230466834488e-21
1410	-19770.668706613822	2.4209354449904058e-21	-1.2112495541680568e-21
1411	-19770.505944872595	2.4192141731603767e-21	-1.210649078622651e-21
1412	-19770.34318313137	2.4176566276461458e-21	-1.2100214332377097e-21
1413	-19770.180421390145	2.4162655495982398e-21	-1.2093665803207223e-21
1414	-19770.017659648922	2.4150434612193144e-21	-1.2086841577786807e-21
1415	-19769.85489790769	2.4139933010144413e-21	-1.207973904113067e-21
1416	-19769.692136166468	2.4131180161197913e-21	-1.2072357811985704e-21
1417	-19769.529374425245	2.412420615240181e-21	-1.2064697040419791e-21
1418	-19769.366612684014	2.4119039711177568e-21	-1.2056752070508174e-21
1419	-19769.2038509428	2.4115712993582447e-21	-1.2048520870594698e-21
1420	-19769.041089201568	2.4114255636795705e-21	-1.2040004485259308e-21
1421	-19768.878327460345	2.4114694838858286e-21	-1.2031202796717297e-21
1422	-19768.71556571912	2.4117061878335184e-21	-1.2022113321562562e-21
1423	-19768.55280397789	2.412139121175562e-21	-1.201273302947197e-21
1424	-19768.39004223667	2.4127716371717914e-21	-1.2003061037944013e-21
1425	-19768.22728049544	2.413606668534047e-21	-1.1993096401568443e-21
1426	-19768.064518754218	2.414647097666467e-21	-1.1982841912119703e-21
1427	-19767.901757012998	2.4158961115963193e-21	-1.1972296305159627e-21
1428	-19767.73899527177	2.417356398344604e-21	-1.1961458568305076e-21
1429	-19767.57623353054	2.419030829182305e-21	-1.1950330156988161e-21
1430	-19767.41347178932	2.42092236302007e-21	-1.1938912581371003e-21
1431	-19767.25071004809	2.423033816291917e-21	-1.1927207418981097e-21
1432	-19767.087948306867	2.4253678694573392e-21	-1.1915212427820385e-21
1433	-19766.92518656564	2.4279268456088932e-21	-1.1902934104503895e-21
1434	-19766.762424824414	2.4307133254154815e-21	-1.1890375237790488e-21
1435	-19766.599663083194	2.4337299732071357e-21	-1.1877534317717633e-21
1436	-19766.43690134197	2.436978619027661e-21	-1.1864418267116017e-21
1437	-19766.274139600744	2.4404609901532253e-21	-1.1851031671719327e-21
1438	-19766.11137785952	2.4441787715028856e-21	-1.183738059635497e-21
1439	-19765.948616118294	2.4481334772526602e-21	-1.182346839024419e-21
1440	-19765.78585437706	2.452326565850261e-21	-1.1809297782335881e-21
1441	-19765.623092635844	2.456759157014909e-21	-1.1794877386643565e-21
1442	-19765.460330894617	2.4614318873363275e-21	-1.1780212903015574e-21
1443	-19765.29756915339	2.4663453262185664e-21	-1.1765313811461107e-21
1444	-19765.134807412167	2.4714996100023937e-21	-1.1750191208412595e-21
1445	-19764.97204567094	2.4768944063272326e-21	-1.1734851063045914e-21
1446	-19764.80928392972	2.4825293172977893e-21	-1.1719302600853038e-21
1447	-19764.64652218849	2.488403473878588e-21	-1.1703555092082994e-21
1448	-19764.483760447267	2.494515745799372e-21	-1.1687619619275137e-21
1449	-19764.320998706044	2.5008642449744203e-21	-1.1671510070582084e-21
1450	-19764.158236964813	2.5074472971843523e-21	-1.1655237318216796e-21
1451	-19763.99547522359	2.5142623953891123e-21	-1.1638813995651845e-21
1452	-19763.832713482367	2.52130619064395e-21	-1.1622255883482628e-21
1453	-19763.669951741143	2.5285757173355334e-21	-1.160557685568749e-21
1454	-19763.507189999924	2.5360670315501324e-21	-1.1588791487327931e-21
1455	-19763.344428258686	2.543775853626722e-21	-1.157191518691279e-21
1456	-19763.181666517463	2.5516976871201893e-21	-1.1554963134427601e-21
1457	-19763.01890477624	2.559826762937743e-21	-1.1537956498925085e-21
1458	-19762.856143035013	2.5681572069171814e-21	-1.1520910845854057e-21
1459	-19762.693381293793	2.5766832563926924e-21	-1.1503843003615216e-21
1460	-19762.530619552563	2.585397725381875e-21	-1.1486774496104947e-21
1461	-19762.36785781134	2.5942928615182652e-21	-1.146972433532971e-21
1462	-19762.205096070116	2.603361138623924e-21	-1.1452713384818974e-21
1463	-19762.042334328893	2.6125939287930172e-21	-1.1435761411850558e-21
1464	-19761.879572587666	2.6219822944568016e-21	-1.141888736861232e-21
1465	-19761.716810846436	2.631516505802273e-21	-1.1402116740353956e-21
1466	-19761.554049105212	2.6411865251068285e-21	-1.138547326059804e-21
1467	-19761.391287363986	2.650982208025596e-21	-1.136897377664391e-21
1468	-19761.228525622766	2.6608919775002908e-21	-1.135264409106041e-21
1469	-19761.065763881536	2.6709039171880935e-21	-1.1336511732704095e-21
1470	-19760.903002140312	2.681006098387981e-21	-1.1320598363184737e-21
1471	-19760.74024039909	2.691186032870802e-21	-1.1304926647296805e-21
1472	-19760.577478657862	2.701430749079821e-21	-1.1289518655396678e-21
1473	-19760.414716916643	2.7117263419374838e-21	-1.1274401173966441e-21
1474	-19760.251955175412	2.7220588803097664e-21	-1.1259600104056604e-21
1475	-19760.089193434193	2.7324141110141826e-21	-1.1245139428876697e-21
1476	-19759.926431692966	2.7427768991890307e-21	-1.1231043437410776e-21
1477	-19759.76366995174	2.75313190146738e-21	-1.1217335283432202e-21
1478	-19759.600908210516	2.7634638677378247e-21	-1.1204040924213961e-21
1479	-19759.438146469285	2.7737569549260664e-21	-1.1191185655030414e-21
1480	-19759.275384728066	2.7839952239251288e-21	-1.1178790484716529e-21
1481	-19759.11262298684	2.7941619294984428e-21	-1.1166881010008817e-21
1482	-19758.949861245605	2.8042403564633607e-21	-1.1155483383731513e-21
1483	-19758.787099504385	2.814213750119053e-21	-1.114461779176368e-21
1484	-19758.624337763158	2.8240651680500127e-21	-1.1134303726700639e-21
1485	-19758.461576021935	2.8337778187709636e-21	-1.112456577576219e-21
1486	-19758.298814280708	2.8433345118695827e-21	-1.1115425257629459e-21
1487	-19758.136052539485	2.8527179310976635e-21	-1.1106903493516784e-21
1488	-19757.973290798265	2.861911071026435e-21	-1.1099022495114099e-21
1489	-19757.81052905704	2.870896790682844e-21	-1.1091802998631587e-21
1490	-19757.647767315815	2.8796580122454265e-21	-1.108526321401222e-21
1491	-19757.485005574592	2.888178504391303e-21	-1.1079415245324344e-21
1492	-19757.322243833358	2.8964418308684383e-21	-1.1074277426959397e-21
1493	-19757.159482092135	2.904431403044936e-21	-1.1069866680642536e-21
1494	-19756.996720350908	2.91213074746187e-21	-1.1066197564867497e-21
1495	-19756.83395860969	2.9195242335390424e-21	-1.1063287727802533e-21
1496	-19756.67119686846	2.92659674300161e-21	-1.106114506127257e-21
1497	-19756.508435127234	2.9333337579116954e-21	-1.1059779683401412e-21
1498	-19756.345673386008	2.9397207470846606e-21	-1.1059204342931601e-21
1499	-19756.182911644784	2.9457434516603457e-21	-1.1059426228812274e-21
1500	-19756.020149903557	2.9513889379131648e-21	-1.1060453587251634e-21
1501	-19755.85738816233	2.956644247257924e-21	-1.1062295189248795e-21
1502	-19755.694626421115	2.9614975290851455e-21	-1.106495380584497e-21
1503	-19755.531864679888	2.9659379800211526e-21	-1.1068431172788943e-21
1504	-19755.369102938657	2.969954643287516e-21	-1.1072729489919552e-21
1505	-19755.20634119744	2.9735366726323575e-21	-1.1077852874922658e-21
1506	-19755.043579456207	2.9766757097143933e-21	-1.108380170340282e-21
1507	-19754.88081771498	2.9793643924132147e-21	-1.1090570623934433e-21
1508	-19754.71805597376	2.9815945834522494e-21	-1.1098154897553196e-21
1509	-19754.55529423253	2.983360166851615e-21	-1.1106549468997892e-21
1510	-19754.39253249131	2.9846559479975414e-21	-1.1115747321886996e-21
1511	-19754.22977075008	2.9854770708226854e-21	-1.112574319820421e-21
1512	-19754.067009008857	2.9858203291939967e-21	-1.1136527913915496e-21
1513	-19753.904247267637	2.9856834253670125e-21	-1.1148086511954537e-21
1514	-19753.741485526407	2.985064059679318e-21	-1.1160410484397208e-21
1515	-19753.578723785184	2.983961707603773e-21	-1.1173485746901773e-21
1516	-19753.41596204396	2.9823772522546794e-21	-1.1187292483481996e-21
1517	-19753.253200302737	2.9803117466454474e-21	-1.1201814931302175e-21
1518	-19753.09043856151	2.9777684964525147e-21	-1.121703410744443e-21
1519	-19752.92767682028	2.974750899578485e-21	-1.1232935551138921e-21
1520	-19752.764915079057	2.9712627353524477e-21	-1.1249495905642745e-21
1521	-19752.602153337837	2.967310687552993e-21	-1.1266689103306276e-21
1522	-19752.43939159661	2.962901433552389e-21	-1.1284502237337935e-21
1523	-19752.276629855387	2.9580421703173847e-21	-1.1302908917286872e-21
1524	-19752.11386811416	2.9527414170580796e-21	-1.1321882094416995e-21
1525	-19751.95110637293	2.947009392336527e-21	-1.1341393732514101e-21
1526	-19751.788344631706	2.9408565480025964e-21	-1.1361416882292767e-21
1527	-19751.625582890483	2.934293357545031e-21	-1.138193541616121e-21
1528	-19751.462821149253	2.9273324505935615e-21	-1.1402917039805417e-21
1529	-19751.300059408033	2.919987853120769e-21	-1.1424318852149044e-21
1530	-19751.13729766681	2.9122729982061363e-21	-1.1446121168226443e-21
1531	-19750.974535925583	2.9042015908214644e-21	-1.1468302330856963e-21
1532	-19750.81177418436	2.8957895114112514e-21	-1.1490824569522343e-21
1533	-19750.64901244313	2.8870539048251493e-21	-1.1513651856732456e-21
1534	-19750.48625070191	2.8780108931362535e-21	-1.1536751065560304e-21
1535	-19750.32348896068	2.8686774711992513e-21	-1.1560097774077697e-21
1536	-19750.160727219452	2.8590716611956253e-21	-1.1583661916929843e-21
1537	-19749.997965478233	2.8492114200933567e-21	-1.1607406938456587e-21
1538	-19749.83520373701	2.8391154119197405e-21	-1.163130201478331e-21
1539	-19749.67244199578	2.828802655735133e-21	-1.1655318821888688e-21
1540	-19749.50968025456	2.8182926900180355e-21	-1.1679425282158166e-21
1541	-19749.34691851333	2.8076053954388964e-21	-1.1703585036194429e-21
1542	-19749.18415677211	2.796760086817766e-21	-1.1727769348747113e-21
1543	-19749.02139503088	2.7857764696441586e-21	-1.1751950709693913e-21
1544	-19748.858633289656	2.7746747601435807e-21	-1.177609781177596e-21
1545	-19748.695871548432	2.763475247846443e-21	-1.1800177726698117e-21
1546	-19748.533109807202	2.7521981013185684e-21	-1.1824162251774268e-21
1547	-19748.370348065982	2.7408628036336744e-21	-1.1848026158903427e-21
1548	-19748.207586324752	2.729488890144712e-21	-1.1871739597424641e-21
1549	-19748.04482458353	2.718096185974416e-21	-1.1895271553358683e-21
1550	-19747.882062842305	2.706703923655564e-21	-1.191859589060124e-21
1551	-19747.719301101082	2.695330712885655e-21	-1.1941690961909979e-21
1552	-19747.55653935985	2.683995326806075e-21	-1.1964532262968973e-21
1553	-19747.39377761863	2.6727158642755176e-21	-1.1987093379977043e-21
1554	-19747.231015877405	2.661509859731621e-21	-1.2009351674772755e-21
1555	-19747.068254136175	2.6503941466402768e-21	-1.203128968858467e-21
1556	-19746.905492394962	2.6393857531445414e-21	-1.205288612837061e-21
1557	-19746.74273065373	2.6285008674408715e-21	-1.2074120390066178e-21
1558	-19746.579968912505	2.6177544000514212e-21	-1.2094974897631995e-21
1559	-19746.417207171282	2.607160960984532e-21	-1.2115431670829904e-21
1560	-19746.25444543005	2.596734518369591e-21	-1.213547741170477e-21
1561	-19746.091683688835	2.586488503892581e-21	-1.215509401778522e-21
1562	-19745.9289219476	2.576435336794662e-21	-1.2174268842855458e-21
1563	-19745.766160206374	2.5665863380640634e-21	-1.219299331005203e-21
1564	-19745.603398465155	2.5569527921958596e-21	-1.2211252234822126e-21
1565	-19745.44063672393	2.5475448328390914e-21	-1.2229034606000152e-21
1566	-19745.2778749827	2.5383714454213308e-21	-1.2246335858898463e-21
1567	-19745.115113241474	2.5294412654731775e-21	-1.2263148991935533e-21
1568	-19744.95235150025	2.5207617802814776e-21	-1.2279466910766997e-21
1569	-19744.789589759024	2.5123398452833606e-21	-1.229528177777671e-21
1570	-19744.626828017797	2.5041814578476962e-21	-1.2310590300112057e-21
1571	-19744.464066276574	2.496291555115672e-21	-1.2325393585438667e-21
1572	-19744.301304535355	2.4886744100251778e-21	-1.2339689093084815e-21
1573	-19744.138542794128	2.4813333678296604e-21	-1.2353475819063584e-21
1574	-19743.975781052904	2.4742711360415704e-21	-1.2366754803163943e-21
1575	-19743.813019311678	2.467489833245743e-21	-1.2379525188808937e-21
1576	-19743.650257570454	2.4609908414483655e-21	-1.2391788597152034e-21
1577	-19743.48749582923	2.4547745749620008e-21	-1.2403551118938575e-21
1578	-19743.324734088004	2.448840565492813e-21	-1.2414815487437625e-21
1579	-19743.161972346777	2.4431879087786923e-21	-1.2425588315172792e-21
1580	-19742.99921060555	2.437815278583218e-21	-1.2435875591683247e-21
1581	-19742.836448864327	2.432720319281786e-21	-1.2445682424479505e-21
1582	-19742.6736871231	2.4279002960099656e-21	-1.245501703900686e-21
1583	-19742.510925381885	2.4233522237212735e-21	-1.2463885779781753e-21
1584	-19742.348163640647	2.419072199096248e-21	-1.2472295558795508e-21
1585	-19742.185401899427	2.415055988019818e-21	-1.2480258006683453e-21
1586	-19742.022640158204	2.4112993040506538e-21	-1.2487782664772855e-21
1587	-19741.859878416977	2.4077972770688103e-21	-1.2494877102645758e-21
1588	-19741.69711667575	2.4045446771545424e-21	-1.2501550505145248e-21
1589	-19741.534354934527	2.4015359771098327e-21	-1.2507813126444767e-21
1590	-19741.3715931933	2.3987654342215087e-21	-1.251367502349751e-21
1591	-19741.208831452077	2.396227178142626e-21	-1.2519145476649176e-21
1592	-19741.046069710846	2.393914957618803e-21	-1.2524238187446725e-21
1593	-19740.883307969627	2.391822732039122e-21	-1.2528963547747208e-21
1594	-19740.720546228396	2.389944588219435e-21	-1.2533329272296222e-21
1595	-19740.557784487177	2.388274292559166e-21	-1.2537346204978474e-21
1596	-19740.395022745954	2.386805554215177e-21	-1.2541025054014998e-21
1597	-19740.232261004723	2.385532299054061e-21	-1.2544374775298707e-21
1598	-19740.0694992635	2.3844485899064144e-21	-1.2547405163314003e-21
1599	-19739.906737522277	2.383548740238932e-21	-1.255012524894851e-21
1600	-19739.74397578105	2.3828269187896545e-21	-1.2552543131813553e-21
1601	-19739.581214039827	2.382277797842683e-21	-1.2554668634014569e-21
1602	-19739.4184522986	2.3818963068610816e-21	-1.2556510255341431e-21
1603	-19739.25569055737	2.3816772825575485e-21	-1.2558074176770241e-21
1604	-19739.09292881615	2.381616151445232e-21	-1.2559366546293688e-21
1605	-19738.93016707493	2.3817089774640383e-21	-1.256039192254316e-21
1606	-19738.767405333696	2.3819515721862297e-21	-1.2561156987464781e-21
1607	-19738.604643592476	2.3823401690331995e-21	-1.2561667298363108e-21
1608	-19738.441881851246	2.38287160000026e-21	-1.2561926527484963e-21
1609	-19738.279120110023	2.383543073430412e-21	-1.2561938873588932e-21
1610	-19738.1163583688	2.384351936849146e-21	-1.256170759004905e-21
1611	-19737.953596627573	2.3852960845613218e-21	-1.2561235236614248e-21
1612	-19737.79083488635	2.3863739448973483e-21	-1.2560522553372152e-21
1613	-19737.628073145126	2.3875841100511597e-21	-1.2559570847310445e-21
1614	-19737.4653114039	2.3889256560914848e-21	-1.2558380922638514e-21
1615	-19737.30254966268	2.3903980948678403e-21	-1.2556950029201039e-21
1616	-19737.139787921446	2.3920011063743172e-21	-1.2555277458642291e-21
1617	-19736.977026180222	2.393734768327e-21	-1.2553363083085552e-21
1618	-19736.814264439	2.3955995894464406e-21	-1.2551204970303266e-21
1619	-19736.651502697765	2.3975965191343333e-21	-1.254879803828059e-21
1620	-19736.488740956545	2.3997265833287163e-21	-1.254613761847506e-21
1621	-19736.32597921532	2.4019910700508934e-21	-1.2543222012345221e-21
1622	-19736.1632174741	2.4043917906117466e-21	-1.2540044073082273e-21
1623	-19736.000455732876	2.40693067538916e-21	-1.2536596944507566e-21
1624	-19735.83769399165	2.4096095998961677e-21	-1.2532875284698975e-21
1625	-19735.674932250426	2.412430545768264e-21	-1.2528874259193384e-21
1626	-19735.5121705092	2.4153960361407546e-21	-1.2524585916721675e-21
1627	-19735.349408767972	2.4185086567153603e-21	-1.2520002016561846e-21
1628	-19735.186647026752	2.4217707490813498e-21	-1.2515117754583376e-21
1629	-19735.023885285522	2.425184729225082e-21	-1.250992333325182e-21
1630	-19734.86112354429	2.428753203996492e-21	-1.2504409385128434e-21
1631	-19734.69836180307	2.4324785518893946e-21	-1.2498568951312916e-21
1632	-19734.53560006185	2.4363630140471086e-21	-1.24923924483148e-21
1633	-19734.37283832062	2.4404088344517886e-21	-1.2485872094022635e-21
1634	-19734.21007657939	2.444617954446373e-21	-1.247899910357499e-21
1635	-19734.047314838168	2.448992251693547e-21	-1.2471763117000536e-21
1636	-19733.88455309694	2.4535333091684e-21	-1.2464157608086235e-21
1637	-19733.721791355718	2.4582422707411757e-21	-1.245617577361852e-21
1638	-19733.559029614495	2.4631201091310366e-21	-1.2447809129159794e-21
1639	-19733.396267873268	2.4681674073375852e-21	-1.2439048641220727e-21
1640	-19733.23350613205	2.47338443263462e-21	-1.2429886255270336e-21
1641	-19733.07074439082	2.4787707593888902e-21	-1.242031710794769e-21
1642	-19732.9079826496	2.484325707915858e-21	-1.241033366195972e-21
1643	-19732.745220908368	2.490048058152457e-21	-1.239992899451837e-21
1644	-19732.58245916715	2.4959360073621288e-21	-1.2389099664132683e-21
1645	-19732.41969742592	2.501987438815925e-21	-1.2377840616119055e-21
1646	-19732.25693568469	2.5081994219855533e-21	-1.2366147702570517e-21
1647	-19732.09417394347	2.5145683945698212e-21	-1.235401735570368e-21
1648	-19731.93141220224	2.5210905080752712e-21	-1.234144682470027e-21
1649	-19731.76865046102	2.5277610869600472e-21	-1.2328436290706063e-21
1650	-19731.605888719794	2.534574819684006e-21	-1.231498272464032e-21
1651	-19731.443126978567	2.541525715051579e-21	-1.2301085573966273e-21
1652	-19731.280365237344	2.5486072445328167e-21	-1.2286749938325264e-21
1653	-19731.11760349612	2.5558119905140093e-21	-1.2271978064698259e-21
1654	-19730.954841754894	2.563132082560222e-21	-1.2256770006417004e-21
1655	-19730.79208001367	2.5705588727083066e-21	-1.224113190599796e-21
1656	-19730.629318272444	2.5780831272319363e-21	-1.2225069470874008e-21
1657	-19730.466556531213	2.5856952110519417e-21	-1.2208588155783804e-21
1658	-19730.303794789997	2.593384487166801e-21	-1.2191697700100415e-21
1659	-19730.14103304877	2.6011397989647153e-21	-1.2174405553559817e-21
1660	-19729.978271307547	2.6089493511399478e-21	-1.2156721656860724e-21
1661	-19729.81550956632	2.6168008030166153e-21	-1.2138658580890727e-21
1662	-19729.65274782509	2.6246812701312257e-21	-1.2120226997095484e-21
1663	-19729.489986083863	2.632577402385772e-21	-1.2101441815722421e-21
1664	-19729.327224342644	2.6404753490445354e-21	-1.2082318155183932e-21
1665	-19729.164462601413	2.648360345968624e-21	-1.2062872971873237e-21
1666	-19729.001700860194	2.656217817460387e-21	-1.2043121757682221e-21
1667	-19728.83893911897	2.6640326168880464e-21	-1.2023082247857251e-21
1668	-19728.676177377743	2.6717886663104697e-21	-1.2002775778220931e-21
1669	-19728.513415636524	2.679470040435547e-21	-1.198222141034775e-21
1670	-19728.35065389529	2.6870606052729227e-21	-1.1961442007625042e-21
1671	-19728.187892154067	2.6945434615733218e-21	-1.194046252549585e-21
1672	-19728.02513041284	2.7019020382532732e-21	-1.1919302730914272e-21
1673	-19727.862368671616	2.709120034794864e-21	-1.1897985831888593e-21
1674	-19727.699606930397	2.7161802549981856e-21	-1.1876542845860328e-21
1675	-19727.536845189166	2.7230652402643422e-21	-1.1854998825813036e-21
1676	-19727.374083447943	2.729758080092826e-21	-1.1833375756556219e-21
1677	-19727.211321706716	2.7362418213804027e-21	-1.1811704650508087e-21
1678	-19727.048559965486	2.7424992321059645e-21	-1.1790016291120316e-21
1679	-19726.885798224266	2.7485134133917343e-21	-1.1768340552952494e-21
1680	-19726.72303648304	2.7542675090853178e-21	-1.1746708212281315e-21
1681	-19726.560274741816	2.7597454772045615e-21	-1.1725148412030957e-21
1682	-19726.397513000597	2.7649316268940286e-21	-1.1703687955382718e-21
1683	-19726.234751259366	2.7698101506786964e-21	-1.1682360767508096e-21
1684	-19726.071989518143	2.774365747283897e-21	-1.1661198173274635e-21
1685	-19725.909227776916	2.778583125254687e-21	-1.1640231179579729e-21
1686	-19725.746466035685	2.782447437028584e-21	-1.161949696742031e-21
1687	-19725.583704294466	2.7859451738723946e-21	-1.1599024658968954e-21
1688	-19725.420942553243	2.7890634981019176e-21	-1.1578844414131961e-21
1689	-19725.258180812016	2.791789535233796e-21	-1.1558990435320016e-21
1690	-19725.09541907079	2.7941108663617595e-21	-1.1539496304246303e-21
1691	-19724.932657329566	2.796016377289827e-21	-1.1520390205145375e-21
1692	-19724.76989558834	2.7974956070431667e-21	-1.1501703004526622e-21
1693	-19724.60713384712	2.798538882226605e-21	-1.1483467850942604e-21
1694	-19724.44437210589	2.7991370770920664e-21	-1.1465712172569955e-21
1695	-19724.281610364666	2.7992822292320272e-21	-1.1448469296216538e-21
1696	-19724.118848623442	2.7989677830214694e-21	-1.1431768893478233e-21
1697	-19723.95608688221	2.7981866725782196e-21	-1.1415637353641534e-21
1698	-19723.793325140992	2.796933261991214e-21	-1.1400104535904698e-21
1699	-19723.63056339976	2.7952037519986334e-21	-1.1385196762882425e-21
1700	-19723.467801658535	2.7929947157110715e-21	-1.1370942651506188e-21
1701	-19723.305039917315	2.7903036207572527e-21	-1.1357365409936065e-21
1702	-19723.14227817609	2.7871290857737266e-21	-1.1344487204454065e-21
1703	-19722.979516434865	2.7834707147276315e-21	-1.1332337182247821e-21
1704	-19722.816754693635	2.779329270413158e-21	-1.132093392576515e-21
1705	-19722.653992952408	2.7747069157898514e-21	-1.1310295661746811e-21
1706	-19722.491231211185	2.769605260015683e-21	-1.1300448205762632e-21
1707	-19722.328469469965	2.7640280395894e-21	-1.1291408290187324e-21
1708	-19722.16570772874	2.7579807118928286e-21	-1.1283188527019167e-21
1709	-19722.002945987515	2.7514687263858263e-21	-1.1275805086643858e-21
1710	-19721.84018424629	2.744498686695018e-21	-1.1269277391070255e-21
1711	-19721.67742250506	2.737078474980904e-21	-1.1263617978657115e-21
1712	-19721.51466076384	2.7292166547825834e-21	-1.1258834998221264e-21
1713	-19721.351899022608	2.7209235377353886e-21	-1.12549370331547e-21
1714	-19721.18913728139	2.712209887604641e-21	-1.125193387189347e-21
1715	-19721.026375540165	2.7030866149110886e-21	-1.124983419286838e-21
1716	-19720.863613798938	2.6935669014593633e-21	-1.1248638332053347e-21
1717	-19720.70085205771	2.6836636204197075e-21	-1.124835129531199e-21
1718	-19720.538090316488	2.6733903971774642e-21	-1.1248984268699843e-21
1719	-19720.375328575265	2.662762721609162e-21	-1.1250533527948682e-21
1720	-19720.21256683404	2.651796263371144e-21	-1.1252994661376236e-21
1721	-19720.049805092807	2.6405076228555837e-21	-1.1256362245551833e-21
1722	-19719.887043351588	2.6289133870416374e-21	-1.1260633406422303e-21
1723	-19719.724281610364	2.6170309540208242e-21	-1.1265811088015127e-21
1724	-19719.561519869138	2.6048792996448983e-21	-1.1271883497336337e-21
1725	-19719.398758127918	2.592476888947992e-21	-1.1278837402953206e-21
1726	-19719.235996386687	2.5798428644801853e-21	-1.1286662777631302e-21
1727	-19719.07323464546	2.566996892591522e-21	-1.1295350660858642e-21
1728	-19718.910472904237	2.5539591765942124e-21	-1.1304892717315505e-21
1729	-19718.747711163007	2.5407506460428126e-21	-1.1315266952606968e-21
1730	-19718.58494942179	2.5273915515582033e-21	-1.1326457070882636e-21
1731	-19718.422187680557	2.5139030919417444e-21	-1.1338449945908114e-21
1732	-19718.25942593933	2.5003070775070964e-21	-1.135122550747748e-21
1733	-19718.09666419811	2.4866243192070662e-21	-1.1364761944840915e-21
1734	-19717.933902456884	2.472876110700646e-21	-1.1379035119018534e-21
1735	-19717.77114071566	2.459084022157333e-21	-1.1394022244876466e-21
1736	-19717.608378974433	2.4452692106670383e-21	-1.1409704070004868e-21
1737	-19717.445617233214	2.431453309344795e-21	-1.1426056492293186e-21
1738	-19717.282855491983	2.4176573461305947e-21	-1.1443052434328442e-21
1739	-19717.12009375076	2.403902075860517e-21	-1.146066841893842e-21
1740	-19716.957332009533	2.3902088477299808e-21	-1.1478873977094467e-21
1741	-19716.79457026831	2.376597755310845e-21	-1.149764003288093e-21
1742	-19716.63180852709	2.3630886673753416e-21	-1.1516940715325355e-21
1743	-19716.46904678586	2.3497015741002374e-21	-1.1536744535611521e-21
1744	-19716.306285044633	2.336455751931843e-21	-1.155702372472525e-21
1745	-19716.143523303403	2.323369988448789e-21	-1.1577743397828653e-21
1746	-19715.980761562183	2.310462374857691e-21	-1.1598871215441616e-21
1747	-19715.81799982096	2.297750817800094e-21	-1.16203815921985e-21
1748	-19715.655238079733	2.285252895375414e-21	-1.164224097767878e-21
1749	-19715.49247633851	2.2729847103982716e-21	-1.166441478835505e-21
1750	-19715.329714597283	2.2609620279343233e-21	-1.1686871559240442e-21
1751	-19715.16695285606	2.249199627584876e-21	-1.1709580555936671e-21
1752	-19715.004191114836	2.2377118218050685e-21	-1.173250820718546e-21
1753	-19714.841429373606	2.226512796447403e-21	-1.1755620525869375e-21
1754	-19714.678667632383	2.2156148189775756e-21	-1.177888816112988e-21
1755	-19714.515905891163	2.205029248857071e-21	-1.1802282410819777e-21
1756	-19714.35314414992	2.1947676844165146e-21	-1.1825766306195617e-21
1757	-19714.190382408706	2.1848402148976957e-21	-1.1849306790764299e-21
1758	-19714.027620667483	2.1752556146478846e-21	-1.1872877091488278e-21
1759	-19713.864858926256	2.166022531935354e-21	-1.1896445075019842e-21
1760	-19713.702097185032	2.1571483670725123e-21	-1.1919978764503393e-21
1761	-19713.53933544381	2.1486397160202604e-21	-1.1943450575039885e-21
1762	-19713.376573702582	2.140502197150565e-21	-1.1966832314340888e-21
1763	-19713.21381196136	2.132740056958922e-21	-1.1990095864517878e-21
1764	-19713.051050220136	2.125357094374635e-21	-1.2013213204755218e-21
1765	-19712.888288478913	2.11835626534048e-21	-1.2036155712798885e-21
1766	-19712.725526737682	2.1117389256509306e-21	-1.2058900971901353e-21
1767	-19712.56276499645	2.1055061355467865e-21	-1.2081423181566633e-21
1768	-19712.400003255232	2.099658354277788e-21	-1.2103696185929596e-21
1769	-19712.237241514005	2.094194232523487e-21	-1.2125703785292216e-21
1770	-19712.074479772786	2.0891120257302434e-21	-1.2147419683996174e-21
1771	-19711.911718031555	2.0844096370852905e-21	-1.2168820320075996e-21
1772	-19711.748956290325	2.080083535582927e-21	-1.2189888211592698e-21
1773	-19711.586194549105	2.076129347208321e-21	-1.2210603243730547e-21
1774	-19711.423432807886	2.072542359308678e-21	-1.2230949542865873e-21
1775	-19711.260671066655	2.0693166823858348e-21	-1.2250912616917752e-21
1776	-19711.097909325432	2.066445825153074e-21	-1.2270476283465895e-21
1777	-19710.93514758421	2.063922637364683e-21	-1.2289625802759475e-21
1778	-19710.77238584298	2.0617393288873167e-21	-1.2308346121580787e-21
1779	-19710.609624101762	2.0598883788338237e-21	-1.2326624316268393e-21
1780	-19710.446862360528	2.0583606581117388e-21	-1.234445296865974e-21
1781	-19710.2841006193	2.0571467343668415e-21	-1.2361822562621305e-21
1782	-19710.121338878078	2.056236808557338e-21	-1.2378725747185346e-21
1783	-19709.95857713685	2.0556206305502588e-21	-1.239515540697996e-21
1784	-19709.795815395635	2.055287725759217e-21	-1.241110595645389e-21
1785	-19709.6330536544	2.0552268815500495e-21	-1.242657510651069e-21
1786	-19709.470291913174	2.055427226245322e-21	-1.2441554108805718e-21
1787	-19709.307530171955	2.0558775594501774e-21	-1.2456038768700944e-21
1788	-19709.144768430728	2.056565895408039e-21	-1.2470032615063468e-21
1789	-19708.982006689504	2.057480370474112e-21	-1.2483536570644992e-21
1790	-19708.81924494828	2.0586095882499918e-21	-1.2496548597629898e-21
1791	-19708.656483207058	2.059941550309698e-21	-1.2509070364887624e-21
1792	-19708.493721465828	2.0614639409987673e-21	-1.2521107350054937e-21
1793	-19708.330959724608	2.0631654432270242e-21	-1.2532660871000724e-21
1794	-19708.168197983377	2.0650343471853745e-21	-1.254373491872683e-21
1795	-19708.005436242158	2.0670588340129635e-21	-1.2554336099790335e-21
1796	-19707.842674500927	2.0692277929712286e-21	-1.2564469521149089e-21
1797	-19707.679912759708	2.071529925454642e-21	-1.257414179297315e-21
1798	-19707.51715101848	2.0739542479010393e-21	-1.2583359644707497e-21
1799	-19707.354389277247	2.0764902837389565e-21	-1.2592132438823373e-21
1800	-19707.191627536027	2.0791277826595234e-21	-1.260046808659096e-21
1801	-19707.028865794804	2.0818566060676503e-21	-1.2608376585806228e-21
1802	-19706.866104053577	2.0846671012304076e-21	-1.2615867262718688e-21
1803	-19706.70334231235	2.087550448302677e-21	-1.2622947580613767e-21
1804	-19706.54058057113	2.0904980018842572e-21	-1.2629630402934904e-21
1805	-19706.377818829904	2.0935014730420423e-21	-1.263592597817312e-21
1806	-19706.21505708868	2.096553173537909e-21	-1.264184441056299e-21
1807	-19706.05229534745	2.0996459768252173e-21	-1.2647395590436905e-21
1808	-19705.889533606223	2.1027732470313446e-21	-1.2652590240115091e-21
1809	-19705.726771865007	2.1059288595013773e-21	-1.2657440590294199e-21
1810	-19705.564010123777	2.1091072034886692e-21	-1.2661957013104478e-21
1811	-19705.40124838256	2.1123031898828464e-21	-1.2666149115701192e-21
1812	-19705.238486641327	2.1155122297630896e-21	-1.2670027008202487e-21
1813	-19705.0757249001	2.118730200931266e-21	-1.267360222658468e-21
1814	-19704.912963158877	2.121953798446993e-21	-1.2676883605792562e-21
1815	-19704.750201417646	2.125180114302995e-21	-1.2679881746556263e-21
1816	-19704.587439676427	2.1284067149010797e-21	-1.2682605233202466e-21
1817	-19704.4246779352	2.131631553385116e-21	-1.2685063102899522e-21
1818	-19704.26191619398	2.1348531306434145e-21	-1.2687263778553586e-21
1819	-19704.099154452753	2.1380705139616586e-21	-1.2689213033130669e-21
1820	-19703.936392711523	2.1412830923197347e-21	-1.269091921805965e-21
1821	-19703.773630970307	2.144490523323482e-21	-1.2692390341940638e-21
1822	-19703.610869229076	2.147693081625416e-21	-1.269363163890151e-21
1823	-19703.44810748785	2.1508912456087793e-21	-1.269464685121352e-21
1824	-19703.285345746626	2.1540858528848076e-21	-1.2695440627274461e-21
1825	-19703.122584005403	2.1572780060780647e-21	-1.2696016715140646e-21
1826	-19702.959822264176	2.1604689680769804e-21	-1.2696378049764244e-21
1827	-19702.79706052295	2.163660190702331e-21	-1.2696526088489586e-21
1828	-19702.634298781726	2.166853313918557e-21	-1.2696462471823955e-21
1829	-19702.4715370405	2.170050112207519e-21	-1.269618735424071e-21
1830	-19702.308775299276	2.173252392924421e-21	-1.2695699825950176e-21
1831	-19702.14601355805	2.1764618815974336e-21	-1.2694998705676223e-21
1832	-19701.983251816826	2.1796803498101703e-21	-1.269408143909153e-21
1833	-19701.820490075603	2.1829094316460042e-21	-1.2692944849123215e-21
1834	-19701.657728334372	2.1861508486317515e-21	-1.2691584143146874e-21
1835	-19701.494966593153	2.1894059745965985e-21	-1.2689994276090472e-21
1836	-19701.332204851922	2.1926759868536547e-21	-1.2688169607506869e-21
1837	-19701.169443110695	2.195961860720751e-21	-1.2686103203603783e-21
1838	-19701.00668136948	2.199264204215526e-21	-1.2683787643473717e-21
1839	-19700.84391962825	2.202583455909077e-21	-1.2681213419452194e-21
1840	-19700.681157887022	2.205919632946599e-21	-1.2678370602719126e-21
1841	-19700.5183961458	2.2092721882582146e-21	-1.2675250022467274e-21
1842	-19700.355634404572	2.2126402935759907e-21	-1.2671840015976848e-21
1843	-19700.192872663352	2.2160225832802496e-21	-1.266812957308482e-21
1844	-19700.030110922122	2.219417053985805e-21	-1.266410701956567e-21
1845	-19699.8673491809	2.2228212900578116e-21	-1.2659758127272528e-21
1846	-19699.704587439675	2.2262323518239182e-21	-1.2655069025103282e-21
1847	-19699.541825698452	2.229646753273679e-21	-1.2650025947970251e-21
1848	-19699.37906395722	2.233060345082784e-21	-1.2644613829506814e-21
1849	-19699.216302216002	2.236468434254235e-21	-1.263881629606913e-21
1850	-19699.05354047477	2.2398655153951952e-21	-1.26326191175176e-21
1851	-19698.890778733545	2.243245469796026e-21	-1.2626006265208772e-21
1852	-19698.72801699232	2.24660187121928e-21	-1.2618961474698603e-21
1853	-19698.5652552511	2.2499275531869724e-21	-1.2611468037290821e-21
1854	-19698.40249350987	2.253214343329423e-21	-1.2603508011498128e-21
1855	-19698.23973176864	2.2564538250897786e-21	-1.2595066748469793e-21
1856	-19698.076970027425	2.259636915243388e-21	-1.2586128002635156e-21
1857	-19697.9142082862	2.262753723420391e-21	-1.2576674601056707e-21
1858	-19697.751446544964	2.265794183417034e-21	-1.2566687621607386e-21
1859	-19697.588684803744	2.2687475809814523e-21	-1.2556151635186601e-21
1860	-19697.425923062525	2.271602462515451e-21	-1.25450534727009e-21
1861	-19697.263161321298	2.274346935685417e-21	-1.2533376877689593e-21
1862	-19697.10039958008	2.276968594738039e-21	-1.2521106390475561e-21
1863	-19696.937637838848	2.2794549504835287e-21	-1.2508230250812726e-21
1864	-19696.77487609762	2.2817929686405796e-21	-1.2494735401056016e-21
1865	-19696.612114356398	2.2839693782236084e-21	-1.2480604623737952e-21
1866	-19696.449352615167	2.2859708673157254e-21	-1.2465825481092815e-21
1867	-19696.28659087395	2.2877834698362465e-21	-1.2450387965036017e-21
1868	-19696.12382913272	2.2893932152657377e-21	-1.2434278941363797e-21
1869	-19695.96106739149	2.290786023440494e-21	-1.2417491465303734e-21
1870	-19695.798305650274	2.2919478903892264e-21	-1.2400020683010287e-21
1871	-19695.635543909044	2.2928650323499445e-21	-1.238185690278322e-21
1872	-19695.472782167824	2.2935231600432613e-21	-1.236299406796978e-21
1873	-19695.310020426594	2.293908637371873e-21	-1.2343425145751087e-21
1874	-19695.147258685374	2.2940078584228515e-21	-1.2323148294139011e-21
1875	-19694.984496944144	2.2938071019969963e-21	-1.2302168598222226e-21
1876	-19694.821735202917	2.293293662137627e-21	-1.2280483626912137e-21
1877	-19694.658973461697	2.292455360508999e-21	-1.2258090496418846e-21
1878	-19694.496211720474	2.2912797992890607e-21	-1.223499811263892e-21
1879	-19694.333449979247	2.289755309141147e-21	-1.2211211284863987e-21
1880	-19694.170688238017	2.2878716233631814e-21	-1.218673407936791e-21
1881	-19694.007926496797	2.2856185457631813e-21	-1.216157693372611e-21
1882	-19693.845164755563	2.282985755548152e-21	-1.213575406450296e-21
1883	-19693.682403014343	2.279964891443685e-21	-1.2109277800759794e-21
1884	-19693.51964127312	2.2765483069071857e-21	-1.2082159070739779e-21
1885	-19693.356879531893	2.2727289016808475e-21	-1.2054415023936603e-21
1886	-19693.19411779067	2.268500590392435e-21	-1.2026065739581032e-21
1887	-19693.031356049443	2.2638583109174993e-21	-1.1997135596304946e-21
1888	-19692.86859430822	2.2587977406301586e-21	-1.1967646947378489e-21
1889	-19692.705832566997	2.253316272779613e-21	-1.1937621987154593e-21
1890	-19692.543070825766	2.2474128090957643e-21	-1.1907085086852085e-21
1891	-19692.380309084543	2.2410859662167125e-21	-1.187606825603236e-21
1892	-19692.21754734332	2.234336325402413e-21	-1.1844607060662889e-21
1893	-19692.054785602093	2.2271654405473152e-21	-1.1812729924661716e-21
1894	-19691.89202386087	2.2195760545803905e-21	-1.1780469190410374e-21
1895	-19691.729262119643	2.211572593007108e-21	-1.1747866599375225e-21
1896	-19691.566500378412	2.2031600359976685e-21	-1.171496601883718e-21
1897	-19691.403738637197	2.194345481512715e-21	-1.168180070717872e-21
1898	-19691.240976895966	2.1851365415572937e-21	-1.1648412685246174e-21
1899	-19691.078215154746	2.1755422612282868e-21	-1.1614845639668901e-21
1900	-19690.91545341352	2.1655734524355963e-21	-1.15811384391808e-21
1901	-19690.75269167229	2.1552404339606096e-21	-1.154734608166217e-21
1902	-19690.58992993107	2.1445560560286397e-21	-1.1513514825203706e-21
1903	-19690.42716818984	2.1335342806311603e-21	-1.1479695829508825e-21
1904	-19690.264406448616	2.122189719644582e-21	-1.1445941843999752e-21
1905	-19690.10164470739	2.1105381168628032e-21	-1.1412294963484849e-21
1906	-19689.938882966166	2.098596295617139e-21	-1.1378814376671026e-21
1907	-19689.776121224946	2.0863824404108565e-21	-1.134555357513424e-21
1908	-19689.61335948372	2.073914682714814e-21	-1.131255993362929e-21
1909	-19689.45059774249	2.061212478080272e-21	-1.1279890443685357e-21
1910	-19689.287836001266	2.0482969071003393e-21	-1.1247600982663922e-21
1911	-19689.12507426004	2.0351888100172454e-21	-1.1215745029842978e-21
1912	-19688.962312518815	2.0219096587204237e-21	-1.1184375534541788e-21
1913	-19688.799550777592	2.0084815859673945e-21	-1.1153547419103681e-21
1914	-19688.63678903637	1.9949271475359737e-21	-1.1123318363741362e-21
1915	-19688.474027295142	1.981270347873148e-21	-1.1093741175890037e-21
1916	-19688.311265553923	1.9675346704194383e-21	-1.1064863625821118e-21
1917	-19688.14850381269	1.9537434502344545e-21	-1.1036738425167624e-21
1918	-19687.98574207146	1.9399210551974296e-21	-1.1009422641178054e-21
1919	-19687.82298033024	1.926091826123608e-21	-1.0982962365197032e-21
1920	-19687.66021858901	1.9122796307318846e-21	-1.095740841404013e-21
1921	-19687.497456847792	1.8985086417545945e-21	-1.0932805990602942e-21
1922	-19687.33469510656	1.8848026526501655e-21	-1.0909200537288857e-21
1923	-19687.171933365335	1.871185746585315e-21	-1.08866379893525e-21
1924	-19687.00917162412	1.8576817708354375e-21	-1.0865155102530488e-21
1925	-19686.846409882888	1.844312940001313e-21	-1.0844792426343682e-21
1926	-19686.683648141665	1.8311023034186582e-21	-1.0825584697961102e-21
1927	-19686.52088640044	1.8180724876514164e-21	-1.0807569124609889e-21
1928	-19686.35812465921	1.8052449144160097e-21	-1.07907784894827e-21
1929	-19686.19536291799	1.7926398402534142e-21	-1.0775242398223283e-21
1930	-19686.03260117677	1.780277334699542e-21	-1.0760986658811046e-21
1931	-19685.86983943554	1.7681773204758884e-21	-1.0748033643976393e-21
1932	-19685.70707769432	1.756358314585725e-21	-1.0736404131643346e-21
1933	-19685.54431595309	1.7448371602693017e-21	-1.0726115825361223e-21
1934	-19685.38155421187	1.7336302034521825e-21	-1.0717188444864777e-21
1935	-19685.21879247064	1.722753059472227e-21	-1.0709634009073907e-21
1936	-19685.056030729407	1.712219621027825e-21	-1.070346057711218e-21
1937	-19684.893268988188	1.702043313347024e-21	-1.069867146336717e-21
1938	-19684.73050724696	1.692236345825975e-21	-1.0695269442583182e-21
1939	-19684.567745505734	1.6828100882699037e-21	-1.0693250955216441e-21
1940	-19684.404983764514	1.6737743268730849e-21	-1.069260679303127e-21
1941	-19684.24222202329	1.6651372154571262e-21	-1.0693331021145637e-21
1942	-19684.079460282064	1.656905856729177e-21	-1.0695414709469657e-21
1943	-19683.91669854084	1.6490863667319111e-21	-1.0698840807028944e-21
1944	-19683.753936799614	1.6416832903169249e-21	-1.0703592474134868e-21
1945	-19683.591175058384	1.6347003135060481e-21	-1.0709649807292178e-21
1946	-19683.428413317164	1.6281404683236567e-21	-1.071698125600288e-21
1947	-19683.265651575937	1.6220040388568402e-21	-1.0725569826303694e-21
1948	-19683.10288983472	1.6162906641254498e-21	-1.0735381215076038e-21
1949	-19682.94012809349	1.6109993799392034e-21	-1.074637694557546e-21
1950	-19682.777366352257	1.6061276147783586e-21	-1.0758527149786278e-21
1951	-19682.61460461104	1.6016720696989042e-21	-1.077179053616289e-21
1952	-19682.45184286981	1.5976274404268954e-21	-1.0786130022711e-21
1953	-19682.28908112859	1.5939880099463682e-21	-1.0801500601799482e-21
1954	-19682.12631938736	1.5907479405110302e-21	-1.08178520861712e-21
1955	-19681.963557646137	1.5878990808259792e-21	-1.0835144789863394e-21
1956	-19681.800795904914	1.5854324293602554e-21	-1.0853331365049878e-21
1957	-19681.638034163683	1.5833391652548506e-21	-1.0872357804041434e-21
1958	-19681.475272422464	1.5816089842277278e-21	-1.0892173093765224e-21
1959	-19681.312510681244	1.5802307807130475e-21	-1.0912724458854056e-21
1960	-19681.149748940014	1.5791929841182235e-21	-1.0933959823314018e-21
1961	-19680.986987198783	1.5784831121400884e-21	-1.0955825309065872e-21
1962	-19680.824225457563	1.5780888706007879e-21	-1.0978263476583433e-21
1963	-19680.661463716333	1.577997276400366e-21	-1.1001220966383086e-21
1964	-19680.49870197511	1.578194226079635e-21	-1.102464757315436e-21
1965	-19680.335940233883	1.578665884307292e-21	-1.104848570754899e-21
1966	-19680.17317849266	1.5793983135183972e-21	-1.1072678883453082e-21
1967	-19680.010416751436	1.5803769476689063e-21	-1.1097174178401174e-21
1968	-19679.847655010206	1.5815872408516299e-21	-1.1121921096287028e-21
1969	-19679.684893268986	1.5830148411356951e-21	-1.1146867597043489e-21
1970	-19679.522131527763	1.5846450627353802e-21	-1.1171961718082848e-21
1971	-19679.359369786533	1.5864633986415487e-21	-1.1197153011757078e-21
1972	-19679.196608045306	1.588455352738304e-21	-1.1222394663318387e-21
1973	-19679.033846304083	1.5906068322617928e-21	-1.1247640242032665e-21
1974	-19678.871084562856	1.5929041349974808e-21	-1.1272840496336908e-21
1975	-19678.708322821636	1.5953334137507674e-21	-1.1297954309544522e-21
1976	-19678.545561080413	1.5978813141458895e-21	-1.1322943969521725e-21
1977	-19678.382799339182	1.6005350729023928e-21	-1.1347771182191784e-21
1978	-19678.220037597956	1.6032822743295847e-21	-1.137239763429764e-21
1979	-19678.057275856732	1.6061108669193712e-21	-1.1396789587337193e-21
1980	-19677.894514115513	1.6090093504358406e-21	-1.1420915717041985e-21
1981	-19677.731752374282	1.6119667763186316e-21	-1.144474798151472e-21
1982	-19677.56899063306	1.614972882617539e-21	-1.1468261059813823e-21
1983	-19677.406228891836	1.6180179341749692e-21	-1.1491429746609042e-21
1984	-19677.24346715061	1.6210928223171193e-21	-1.1514232080014807e-21
1985	-19677.080705409386	1.6241890641359555e-21	-1.1536651174183722e-21
1986	-19676.91794366816	1.6272988517669952e-21	-1.1558672162746638e-21
1987	-19676.75518192693	1.6304150574268353e-21	-1.1580279687977281e-21
1988	-19676.592420185705	1.6335308919543202e-21	-1.1601463445682159e-21
1989	-19676.429658444482	1.6366404267378058e-21	-1.1622216170062626e-21
1990	-19676.266896703255	1.6397387718824373e-21	-1.164252969145633e-21
1991	-19676.104134962032	1.6428214238241793e-21	-1.1662400471134351e-21
1992	-19675.941373220805	1.6458844568662347e-21	-1.168182679832076e-21
1993	-19675.778611479585	1.6489246005441671e-21	-1.170080853952894e-21
1994	-19675.615849738362	1.6519390183338635e-21	-1.1719349165402457e-21
1995	-19675.45308799713	1.6549254954476397e-21	-1.173745278751206e-21
1996	-19675.29032625591	1.6578825817047525e-21	-1.1755125186174188e-21
1997	-19675.127564514685	1.6608093468998147e-21	-1.1772372396070148e-21
1998	-19674.96480277346	1.6637052019508881e-21	-1.1789202360966175e-21
[truncated: 243,761 more rows]
