# Supplementary material for: Sub-optical-cycle light-matter energy transfer in molecular vibrational spectroscopy
Source: Nat Commun. 2022 Oct 6;13:5897. doi: 10.1038/s41467-022-33477-5 (PMC9537163; doi:10.1038/s41467-022-33477-5)
Supplement: Supplementary file 3 — Source Data [file 41467_2022_33477_MOESM3_ESM.zip › fig4a.csv]

	Time (fs)	no_relaxation_real	no_relaxation_imag	relaxation_real	relaxation_imag
2	-19999.83723825877	7.18954107974867e-13	-9.341027912694037e-13	7.188448018616757e-13	-9.33965878501091e-13
3	-19999.674476517543	1.0538225340939096e-12	-1.4201835957706277e-12	1.0534997515784017e-12	-1.419769321776207e-12
4	-19999.51171477632	1.3716316788779098e-12	-1.9175509744308406e-12	1.370996036985494e-12	-1.9167150694443847e-12
5	-19999.3489530351	1.672187178962269e-12	-2.426482642727856e-12	1.6711443903522254e-12	-2.4250775280368492e-12
6	-19999.186191293873	1.955079779134899e-12	-2.945715630644743e-12	1.9535407083074878e-12	-2.9435903370991544e-12
7	-19999.023429552642	2.2198358350393695e-12	-3.475134903255873e-12	2.2177166183430585e-12	-3.4721354473411313e-12
8	-19998.86066781142	2.4662916252031113e-12	-4.013723167017112e-12	2.463513809927789e-12	-4.009692585911335e-12
9	-19998.697906070203	2.693894010277243e-12	-4.561116396453149e-12	2.6903846016679434e-12	-4.555895051019067e-12
10	-19998.53514432897	2.9026081173355496e-12	-5.11645626060651e-12	2.8982997412382793e-12	-5.109881944291546e-12
11	-19998.372382587746	3.0918760377861383e-12	-5.67919965564607e-12	3.086706949334829e-12	-5.6711078501444355e-12
12	-19998.209620846523	3.261740953685127e-12	-6.2486035548609974e-12	3.2556552013129933e-12	-6.238827592086687e-12
13	-19998.046859105292	3.411678834410145e-12	-6.823985916062151e-12	3.4046262453053074e-12	-6.812357199445051e-12
14	-19997.884097364073	3.541783613025024e-12	-7.404694048259462e-12	3.5337199470365503e-12	-7.391042255865121e-12
15	-19997.721335622842	3.651589821803659e-12	-7.989937404719523e-12	3.642476741784364e-12	-7.974090683592274e-12
16	-19997.558573881623	3.7412245246571165e-12	-8.579134451197745e-12	3.7310297329409964e-12	-8.56091965258496e-12
17	-19997.3958121404	3.810294703370449e-12	-9.171406727942668e-12	3.798991902245038e-12	-9.150649580378923e-12
18	-19997.23305039917	3.8589495614794336e-12	-9.766232938809444e-12	3.84651856811886e-12	-9.742758309327196e-12
19	-19997.070288657946	3.886879843823206e-12	-1.0362665291541817e-11	3.873306544163351e-12	-1.0336297340737438e-11
20	-19996.90752691672	3.894249150974634e-12	-1.096023287032831e-11	3.879525589750771e-12	-1.0930795334039256e-11
21	-19996.744765175496	3.880839599548014e-12	-1.1557934007820811e-11	3.864963929880883e-12	-1.1525250337100066e-11
22	-19996.58200343427	3.8468221655821796e-12	-1.215533956174821e-11	3.829798711869491e-12	-1.2119233220415715e-11
23	-19996.41924169305	3.792075564568525e-12	-1.2751410424863627e-11	3.773914769876913e-12	-1.2711705016945363e-11
24	-19996.25647995182	3.716775359257882e-12	-1.3345751063975127e-11	3.697493819524252e-12	-1.3302270642246864e-11
25	-19996.093718210595	3.6208989278405583e-12	-1.3937297918294128e-11	3.6005193379073312e-12	-1.388986710161005e-11
26	-19995.930956469372	3.504623207448343e-12	-1.4525685807137946e-11	3.483174365970502e-12	-1.4474130096109795e-11
27	-19995.768194728145	3.368027201042001e-12	-1.5109838250588942e-11	3.345543956129105e-12	-1.50539841357724e-11
28	-19995.60543298692	3.2112868551573055e-12	-1.5689412689859864e-11	3.187810079115399e-12	-1.5629087971144575e-11
29	-19995.44267124569	3.0345822977907964e-12	-1.626333387977535e-11	3.0101588330822985e-12	-1.619836776772601e-11
30	-19995.279909504472	2.838087712707746e-12	-1.683127873052142e-11	2.8127703166856136e-12	-1.6761502165276183e-11
31	-19995.117147763245	2.6220836010230307e-12	-1.739218285637396e-11	2.5959308924463994e-12	-1.7317428603079277e-11
32	-19994.954386022015	2.386742108166023e-12	-1.794573726728218e-11	2.3598184821588636e-12	-1.7865840231642988e-11
33	-19994.791624280795	2.132441528471247e-12	-1.8490902908165866e-11	2.1048171036847324e-12	-1.840570022757085e-11
34	-19994.628862539565	1.859352274438156e-12	-1.9027378029950294e-11	1.8311027790082274e-12	-1.8936709381379216e-11
35	-19994.46610079834	1.567947172045045e-12	-1.955415710372763e-11	1.539153891318883e-12	-1.94578647926081e-11
36	-19994.30333905712	1.2583961749893207e-12	-2.007094825254638e-11	1.2291458094591494e-12	-1.9968877510586346e-11
37	-19994.140577315888	9.31260905936148e-13	-2.0576786333384552e-11	9.016455191599826e-13	-2.0468785404382475e-11
38	-19993.977815574664	5.867143833608982e-13	-2.1071383702146872e-11	5.568312335833782e-13	-2.0957304127717396e-11
39	-19993.815053833445	2.2540161814894722e-13	-2.155382653653648e-11	1.9535310537787208e-13	-2.1433523240553042e-11
40	-19993.65229209222	-1.52503096353702e-13	-2.202382946022503e-11	-1.826096234251866e-13	-2.1897161019194238e-11
41	-19993.489530351	-5.462749205620499e-13	-2.2480541093414652e-11	-5.763272177840365e-13	-2.2347369820140778e-11
42	-19993.326768609764	-9.557338635063426e-13	-2.292367297364012e-11	-9.856150079831879e-13	-2.27838651689508e-11
43	-19993.164006868545	-1.3800837615840401e-12	-2.335243942509367e-11	-1.4096722065166707e-12	-2.3205865462320622e-11
44	-19993.00124512732	-1.81913857681042e-12	-2.3766552611423936e-11	-1.848308389306162e-12	-2.361308716851672e-11
45	-19992.838483386095	-2.2720365522083914e-12	-2.416530033336733e-11	-2.3006574698324753e-12	-2.400482247709466e-11
46	-19992.675721644868	-2.7385811732639217e-12	-2.4548393108657636e-11	-2.7665188612417924e-12	-2.438078650480631e-11
47	-19992.51295990364	-3.2178548465723708e-12	-2.4915196736249406e-11	-3.244970957358712e-12	-2.4740349734227178e-11
48	-19992.350198162414	-3.709649023793424e-12	-2.5265418586516887e-11	-3.735801470762803e-12	-2.5083224406300285e-11
49	-19992.18743642119	-4.212996514901842e-12	-2.5598508030271384e-11	-4.238039535391705e-12	-2.5408864847863006e-11
50	-19992.024674679968	-4.727674510089671e-12	-2.59141705873082e-11	-4.7514589537206506e-12	-2.5716981696785016e-11
51	-19991.861912938744	-5.252675834437884e-12	-2.6211943604266245e-11	-5.275049230287023e-12	-2.600711750371257e-11
52	-19991.699151197514	-5.78776002765003e-12	-2.649152994471056e-11	-5.808566884339387e-12	-2.627898047206764e-11
53	-19991.53638945629	-6.331888648195063e-12	-2.6752555686086654e-11	-6.350970526199497e-12	-2.6532202105807272e-11
54	-19991.373627715067	-6.884799827549323e-12	-2.6994725945837383e-11	-6.9019956484582535e-12	-2.6766493058319215e-11
55	-19991.210865973844	-7.445433372174877e-12	-2.7217757592837965e-11	-7.460579497244134e-12	-2.6981575820350516e-11
56	-19991.048104232614	-8.01350554432551e-12	-2.742135652456798e-11	-8.026436090084607e-12	-2.7177161993665742e-11
57	-19990.885342491394	-8.587941624344373e-12	-2.7605332693208123e-11	-8.598488547525048e-12	-2.7353067320376713e-11
58	-19990.722580750167	-9.168433609086655e-12	-2.77693960481408e-11	-9.176427026426386e-12	-2.7509007594515362e-11
59	-19990.559819008944	-9.753901668502842e-12	-2.791344793402272e-11	-9.759169948757615e-12	-2.7644890089790048e-11
60	-19990.397057267717	-1.034401119217949e-11	-2.8037206265092507e-11	-1.0346381277323677e-11	-2.7760438677026998e-11
61	-19990.234295526487	-1.0937686367062097e-11	-2.81406625040564e-11	-1.0936983872079839e-11	-2.7855650857523595e-11
62	-19990.071533785263	-1.153456455545843e-11	-2.8223544035785347e-11	-1.1530614088225367e-11	-2.793026005548334e-11
63	-19989.908772044037	-1.2133581169070898e-11	-2.8285932165413095e-11	-1.2126206438344815e-11	-2.7984353694538242e-11
64	-19989.746010302813	-1.273434572852337e-11	-2.8327568173355177e-11	-1.2723369860364774e-11	-2.8017679147639708e-11
65	-19989.583248561594	-1.3335812652074188e-11	-2.8348620393056484e-11	-1.3321058305979906e-11	-2.8030410915791182e-11
66	-19989.420486820363	-1.3937562550346006e-11	-2.834884547180686e-11	-1.3918852229895243e-11	-2.8022311762019967e-11
67	-19989.25772507914	-1.453857646619365e-11	-2.832849542785973e-11	-1.4515732643642673e-11	-2.7993639890768825e-11
68	-19989.094963337917	-1.5138406066154965e-11	-2.8287348254074633e-11	-1.5111251485045707e-11	-2.7944179404407653e-11
69	-19988.932201596686	-1.5736066513309494e-11	-2.82257340373042e-11	-1.5704424321532186e-11	-2.7874266563414794e-11
70	-19988.76943985546	-1.6331080367954222e-11	-2.8143456446928022e-11	-1.6294774410095845e-11	-2.7783711110935712e-11
71	-19988.606678114236	-1.692250305432304e-11	-2.8040921651861487e-11	-1.6881358013245546e-11	-2.7672925346153055e-11
72	-19988.44391637302	-1.7509830090400105e-11	-2.7917959674669346e-11	-1.7463671767505367e-11	-2.7541745299456486e-11
73	-19988.28115463179	-1.8092162798094725e-11	-2.7775047482453044e-11	-1.804081826280682e-11	-2.7390653994468095e-11
74	-19988.118392890563	-1.8668971257803684e-11	-2.7612047404616745e-11	-1.861226911407535e-11	-2.721951967366796e-11
75	-19987.95563114934	-1.923940557713289e-11	-2.7429500536222108e-11	-1.917717612036169e-11	-2.7028889384321022e-11
76	-19987.792869408113	-1.9802913670111548e-11	-2.722730501227535e-11	-1.9734989139028947e-11	-2.6818667051180993e-11
77	-19987.630107666886	-2.0358702409569868e-11	-2.7006062592361363e-11	-2.0284917149620686e-11	-2.6589460252109872e-11
78	-19987.467345925663	-2.0906197186225346e-11	-2.6765709213308324e-11	-2.0826387884475816e-11	-2.634121056178152e-11
79	-19987.30458418444	-2.1444663135253675e-11	-2.6506899795712873e-11	-2.1358668990339682e-11	-2.6074578555988133e-11
80	-19987.141822443213	-2.197350890037409e-11	-2.6229613286767194e-11	-2.1881171839990358e-11	-2.5789548640944752e-11
81	-19986.97906070199	-2.2492063488743898e-11	-2.5934551448852116e-11	-2.2393228344447153e-11	-2.5486828042686996e-11
82	-19986.816298960766	-2.2999720251249944e-11	-2.562173785734428e-11	-2.2894234956864502e-11	-2.5166445590219134e-11
83	-19986.653537219536	-2.349587154886002e-11	-2.5291916615223418e-11	-2.3383587319711773e-11	-2.4829150631588277e-11
84	-19986.49077547831	-2.397990122058639e-11	-2.494515967500769e-11	-2.3860672732981413e-11	-2.447502014184485e-11
85	-19986.32801373709	-2.445126993855761e-11	-2.4582243740793614e-11	-2.432495551173643e-11	-2.4104835824757344e-11
86	-19986.16525199587	-2.490935456512873e-11	-2.4203291662445187e-11	-2.4775816320349046e-11	-2.3718725297718885e-11
87	-19986.00249025464	-2.5353684290190736e-11	-2.3809107915307082e-11	-2.5212788334652528e-11	-2.3317497765703886e-11
88	-19985.839728513405	-2.578363186103156e-11	-2.3399869265944706e-11	-2.5635248426509964e-11	-2.2901334484597914e-11
89	-19985.676966772186	-2.6198797328209296e-11	-2.2976400437777863e-11	-2.6042800956107754e-11	-2.2471064613310734e-11
90	-19985.514205030966	-2.6598558874286053e-11	-2.253893091491837e-11	-2.643482853312748e-11	-2.2026921825210307e-11
91	-19985.351443289735	-2.698258230035136e-11	-2.2088302779987102e-11	-2.6811001569126972e-11	-2.1569752322778146e-11
92	-19985.188681548516	-2.735025539536104e-11	-2.1624798783465373e-11	-2.7170712561409872e-11	-2.109984272505716e-11
93	-19985.02591980729	-2.7701312423185427e-11	-2.1149270567864e-11	-2.751370066260188e-11	-2.0618048458004302e-11
94	-19984.863158066062	-2.8035155010287434e-11	-2.0662056040681328e-11	-2.7839372465389452e-11	-2.0124710958524592e-11
95	-19984.70039632484	-2.8351584204247635e-11	-2.016401075921691e-11	-2.814753415979882e-11	-1.96206892119288e-11
96	-19984.53763458361	-2.8650021892044295e-11	-1.96555261115114e-11	-2.843761283281063e-11	-1.9106377779174896e-11
97	-19984.37487284239	-2.893033467717397e-11	-1.9137456623227836e-11	-2.8709480458064487e-11	-1.8582634241667728e-11
98	-19984.212111101162	-2.919196768903551e-11	-1.861024668841227e-11	-2.8962587573119128e-11	-1.8049905794521213e-11
99	-19984.04934935994	-2.943485256131111e-11	-1.8074744469738377e-11	-2.91968713829951e-11	-1.75090432686691e-11
100	-19983.886587618716	-2.965846456230267e-11	-1.7531446656032715e-11	-2.941181274597744e-11	-1.6960545768528605e-11
101	-19983.723825877485	-2.9862795998215215e-11	-1.698118970939055e-11	-2.9607409712426504e-11	-1.6405252023564383e-11
102	-19983.561064136262	-3.004735914178254e-11	-1.6424518738379243e-11	-2.978318029981075e-11	-1.5843709160634264e-11
103	-19983.398302395035	-3.0212203810830305e-11	-1.5862257178826543e-11	-2.993918021382473e-11	-1.527674247137599e-11
104	-19983.235540653808	-3.035688220360549e-11	-1.5294994648951845e-11	-3.007496752404127e-11	-1.4704943184730474e-11
105	-19983.07277891258	-3.048150058802581e-11	-1.4723536414056792e-11	-3.019065450094448e-11	-1.4129118001143508e-11
106	-19982.910017171358	-3.0585656625905366e-11	-1.4148515256335204e-11	-3.028584477557492e-11	-1.354990089838487e-11
107	-19982.747255430135	-3.06695091261802e-11	-1.357071420858936e-11	-3.036070324380396e-11	-1.2968075916560544e-11
108	-19982.58449368891	-3.073270615679562e-11	-1.2990804425225227e-11	-3.041488401154423e-11	-1.2384314984541548e-11
109	-19982.42173194769	-3.077545579193746e-11	-1.2409544371654111e-11	-3.0448601293668274e-11	-1.1799377142661526e-11
110	-19982.25897020646	-3.0797459803167856e-11	-1.1827639950196758e-11	-3.0461562938808954e-11	-1.1213968642750643e-11
111	-19982.096208465242	-3.0798973250940394e-11	-1.1245820944028235e-11	-3.045403017125415e-11	-1.0628819407754346e-11
112	-19981.933446724008	-3.077975407117293e-11	-1.0664824785534054e-11	-3.042576701317564e-11	-1.0044666793065213e-11
113	-19981.770684982785	-3.074010078787427e-11	-1.0085351309987378e-11	-3.0377078144917354e-11	-9.462210337988677e-12
114	-19981.60792324156	-3.067983199930494e-11	-9.50816129314376e-12	-3.0307788230594625e-11	-8.882210314567824e-12
115	-19981.44516150033	-3.059928621025961e-11	-8.933923276726131e-12	-3.021824189292289e-11	-8.305334535037427e-12
116	-19981.282399759108	-3.049834577299037e-11	-8.363416884778124e-12	-3.0108327499736447e-11	-7.732361695627617e-12
117	-19981.119638017888	-3.0377385029255445e-11	-7.797278728496674e-12	-2.997842544152342e-11	-7.163927248475154e-12
118	-19980.956876276658	-3.023635101730101e-11	-7.236301676626065e-12	-2.9828488692296304e-11	-6.6008227145511766e-12
119	-19980.794114535438	-3.007565185339146e-11	-6.681087544655215e-12	-2.965893131805331e-11	-6.043648326510984e-12
120	-19980.631352794207	-2.9895300873053706e-11	-6.132435957038179e-12	-2.946977248108476e-11	-5.4932019477261116e-12
121	-19980.468591052984	-2.969573682618463e-11	-5.590913934966136e-12	-2.9261456752364244e-11	-4.950048601360234e-12
122	-19980.30582931176	-2.947704089439486e-11	-5.057323452200411e-12	-2.903407100255348e-11	-4.414988095351204e-12
123	-19980.14306757053	-2.923967918557282e-11	-4.532195055825725e-12	-2.878808700279136e-11	-3.8885485734424985e-12
124	-19979.98030582931	-2.8983799058256756e-11	-4.0163250919082665e-12	-2.852365763476722e-11	-3.3715238215130754e-12
125	-19979.817544088084	-2.8709892028734254e-11	-3.510209250782129e-12	-2.8241279892516403e-11	-2.8644067339789216e-12
126	-19979.65478234686	-2.841817293810993e-11	-3.014631962854446e-12	-2.7941173947299275e-11	-2.36797879895336e-12
127	-19979.492020605638	-2.8109155332998012e-11	-2.5300520642150545e-12	-2.7623858610499706e-11	-1.8826956781536313e-12
128	-19979.32925886441	-2.7783119960946898e-11	-2.0572375162949253e-12	-2.7289619740365322e-11	-1.4093220233177588e-12
129	-19979.166497123184	-2.744060083337106e-11	-1.5966104306353103e-12	-2.6938996374117307e-11	-9.48276409215494e-13
130	-19979.003735381953	-2.7081942060693397e-11	-1.1489161340745422e-12	-2.6572337487905463e-11	-5.00300501609757e-13
131	-19978.840973640734	-2.670769541217973e-11	-7.145401307444862e-13	-2.619019961308972e-11	-6.577592330036015e-14
132	-19978.678211899507	-2.631826702736808e-11	-2.9419860468457917e-13	-2.5792993486024242e-11	3.5458513633258323e-13
133	-19978.51545015828	-2.591422438479142e-11	1.1175913597619097e-13	-2.538129106008337e-11	7.604375753212552e-13
134	-19978.352688417057	-2.5496032817592102e-11	5.026515851058269e-13	-2.4955561973398182e-11	1.1511041961814756e-12
135	-19978.189926675834	-2.5064273370640982e-11	8.781649292433404e-13	-2.4516391436356065e-11	1.5262756952057587e-12
136	-19978.02716493461	-2.4619466906593493e-11	1.2376580375178679e-12	-2.4064304303341472e-11	1.885315543133887e-12
137	-19977.864403193384	-2.4162206318650307e-11	1.5808521575605408e-12	-2.3599897303413403e-11	2.2279497782350386e-12
138	-19977.701641452164	-2.3693064733660576e-11	1.9071507125912104e-12	-2.3123747222072557e-11	2.5535866957307443e-12
139	-19977.53887971093	-2.3212646181346075e-11	2.2163110393333053e-12	-2.263646157639894e-11	2.861988680060966e-12
140	-19977.376117969703	-2.2721571170102147e-11	2.507786367025254e-12	-2.2138664181733123e-11	3.1526140787476833e-12
141	-19977.213356228483	-2.222045217464434e-11	2.7813691441767012e-12	-2.1630970634482195e-11	3.4252606194414705e-12
142	-19977.050594487257	-2.1709952375951133e-11	3.0365638514481093e-12	-2.1114047054497223e-11	3.679438122008388e-12
143	-19976.887832746033	-2.1190692835477007e-11	3.2731994510029362e-12	-2.0588517244290827e-11	3.914981033391033e-12
144	-19976.725071004803	-2.066337426180492e-11	3.4908376312031586e-12	-2.0055084468249573e-11	4.131456575892211e-12
145	-19976.562309263583	-2.0128623473711492e-11	3.689341146531197e-12	-1.9514377892106674e-11	4.328733166460152e-12
146	-19976.399547522364	-1.9587174237844693e-11	3.868331430114382e-12	-1.8967133442620962e-11	4.506437939762986e-12
147	-19976.236785781126	-1.9039658697728846e-11	4.0277074859166e-12	-1.8413985204877526e-11	4.664475712034939e-12
148	-19976.074024039906	-1.848683820931872e-11	4.167152283213834e-12	-1.7855696288089918e-11	4.8025352930924106e-12
149	-19975.911262298683	-1.792934787420591e-11	4.286599600595696e-12	-1.7292903320483168e-11	4.920556394476452e-12
150	-19975.748500557453	-1.736797071243745e-11	4.385795437287057e-12	-1.6726390659679576e-11	5.0182909662692675e-12
151	-19975.585738816233	-1.6803344646854138e-11	4.4647105712731606e-12	-1.6156797333162758e-11	5.0957158109770915e-12
152	-19975.422977075006	-1.6236268374442896e-11	4.523155779630948e-12	-1.5584922952788374e-11	5.152647737084954e-12
153	-19975.260215333787	-1.5667380708651223e-11	4.5611363766195696e-12	-1.5011407009414094e-11	5.189098144667081e-12
154	-19975.09745359256	-1.5097490780637942e-11	4.578529233897609e-12	-1.4437059121694086e-11	5.204949987806381e-12
155	-19974.934691851326	-1.4527237610224205e-11	4.575377206546995e-12	-1.3862518556513253e-11	5.2002522387710214e-12
156	-19974.771930110106	-1.3957433656226553e-11	4.551621324271293e-12	-1.3288597829910101e-11	5.174952029909658e-12
157	-19974.609168368876	-1.3388716716362286e-11	4.507341098023692e-12	-1.2715934555524547e-11	5.129134990515202e-12
158	-19974.446406627656	-1.2821898829747412e-11	4.442543345139054e-12	-1.214534039904807e-11	5.062814030839138e-12
159	-19974.283644886433	-1.2257613366435063e-11	4.3573452808569395e-12	-1.157744811606222e-11	4.9761124551976816e-12
160	-19974.12088314521	-1.1696665538850378e-11	4.251816814682451e-12	-1.1013062116614541e-11	4.869106225559542e-12
161	-19973.95812140398	-1.1139683976575014e-11	4.126112143518475e-12	-1.0452809989018885e-11	4.741955568728905e-12
162	-19973.795359662756	-1.0587462239931266e-11	3.980365703518335e-12	-9.897484065957619e-12	4.594800903181541e-12
163	-19973.632597921533	-1.0040621241377632e-11	3.814767840512582e-12	-9.347703796945508e-12	4.427838515366569e-12
164	-19973.469836180306	-9.499938195646007e-12	3.629515410403869e-12	-8.804244749813732e-12	4.241271143515438e-12
165	-19973.30707443908	-8.966025216937842e-12	3.4248367072289227e-12	-8.26771716154142e-12	4.035332903786352e-12
166	-19973.144312697852	-8.439636319060697e-12	3.2009859511092215e-12	-7.738872987489678e-12	3.810283768894886e-12
167	-19972.98155095663	-7.92137266193779e-12	2.958231844904221e-12	-7.218311105827819e-12	3.5663981170924546e-12
168	-19972.818789215406	-7.411962171703943e-12	2.6968835167255796e-12	-6.706756983086035e-12	3.3039906703989184e-12
169	-19972.656027474175	-6.9119940805543064e-12	2.4172473448332184e-12	-6.204797176410688e-12	3.023373307517425e-12
170	-19972.493265732955	-6.4221639673808935e-12	2.1196874529320075e-12	-5.713124415457969e-12	2.7249155599813703e-12
171	-19972.330503991725	-5.9430456535494665e-12	1.8045474169228723e-12	-5.232309466632357e-12	2.408966301774479e-12
172	-19972.167742250505	-5.475300167120168e-12	1.4722412498341197e-12	-4.76301013353363e-12	2.0759447404050135e-12
173	-19972.00498050928	-5.019482472915674e-12	1.1231507834788995e-12	-4.3057779611770404e-12	1.7262377776755355e-12
174	-19971.84221876805	-4.576216020541115e-12	7.577364405236492e-13	-3.861232815562369e-12	1.3603107913375057e-12
175	-19971.67945702683	-4.146035153785431e-12	3.7641823508046795e-13	-3.429905272795978e-12	9.785886123903507e-13
176	-19971.5166952856	-3.729522463907355e-12	-2.0301943577013972e-14	-3.0123739988844786e-12	5.815778208279667e-13
177	-19971.35393354438	-3.32718840556347e-12	-4.31965853490385e-13	-2.6091453513851347e-12	1.69741198889515e-13
178	-19971.19117180316	-2.939571603308723e-12	-8.580331046239836e-13	-2.2207537073832396e-12	-2.563764605377282e-13
179	-19971.02841006193	-2.567155129018544e-12	-1.298010403430435e-12	-1.847677732584479e-12	-6.9627762284893e-13
180	-19970.865648320705	-2.210432302478732e-12	-1.751321531198733e-12	-1.4904061984607426e-12	-1.1493819760225758e-12
181	-19970.702886579482	-1.8698569312703725e-12	-2.2174379787045315e-12	-1.1493882191223664e-12	-1.6151570898660842e-12
182	-19970.540124838255	-1.5458741183207085e-12	-2.695753893651446e-12	-8.250640706563579e-13	-2.0929933492265282e-12
183	-19970.377363097028	-1.238906006950957e-12	-3.1857057164415957e-12	-5.17850938790826e-13	-2.58232361269154e-12
184	-19970.214601355798	-9.493478889268676e-13	-3.686662620296371e-12	-2.2813903380872845e-13	-3.082513640089806e-12
185	-19970.051839614574	-6.775861167862986e-13	-4.198028709448711e-12	4.369048911724843e-14	-3.5929643106141273e-12
186	-19969.889077873348	-4.2396600333241137e-13	-4.719151124277757e-12	2.9729762774278854e-13	-4.113019717526982e-12
187	-19969.726316132128	-1.888353886731089e-13	-5.2494032545843845e-12	5.323399534857933e-13	-4.642050398293641e-12
188	-19969.563554390905	2.750999724220907e-14	-5.788113377578565e-12	7.485272496190194e-13	-5.179381964726233e-12
189	-19969.400792649678	2.2476441790427393e-13	-6.3346287440680654e-12	9.45559379039538e-13	-5.724359202506645e-12
190	-19969.23803090845	4.0268372717776883e-13	-6.888263197280392e-12	1.1231978841468779e-12	-6.276293684312236e-12
191	-19969.075269167228	5.610055604523234e-13	-7.448338408188314e-12	1.2811861596879384e-12	-6.834505015017437e-12
192	-19968.91250742601	6.995374428519743e-13	-8.01415848678537e-12	1.4193375663410254e-12	-7.398295440567012e-12
193	-19968.749745684774	8.180623646344758e-13	-8.585022065286178e-12	1.5374409853505943e-12	-7.966961936345862e-12
194	-19968.58698394355	9.164398768541779e-13	-9.160228586439183e-12	1.6353619214513082e-12	-8.53980249704882e-12
195	-19968.424222202328	9.945008643588545e-13	-9.739055595316563e-12	1.7129372531104614e-12	-9.116093428167234e-12
196	-19968.2614604611	1.0521551003115513e-12	-1.0320801086297307e-11	1.7700827955584368e-12	-9.695131699421866e-12
197	-19968.098698719878	1.089285326354391e-12	-1.0904726989231554e-11	1.8066873574988441e-12	-1.0276178424777815e-11
198	-19967.935936978647	1.105850372445779e-12	-1.1490132453825148e-11	1.822715868977737e-12	-1.0858532157489942e-11
199	-19967.773175237427	1.1017856515746318e-12	-1.2076266507759208e-11	1.8181098534838514e-12	-1.1441441537095029e-11
200	-19967.610413496197	1.0770980927853546e-12	-1.2662432550456602e-11	1.7928823679265993e-12	-1.2024209798003769e-11
201	-19967.44765175497	1.0317778100044755e-12	-1.324787312820642e-11	1.7470296502214104e-12	-1.2606079528413944e-11
202	-19967.28489001375	9.658790019493635e-13	-1.3831897987744598e-11	1.680612024190895e-12	-1.318636074189894e-11
203	-19967.122128272524	8.79446045433776e-13	-1.4413744968655319e-11	1.5936799738414795e-12	-1.376429174978897e-11
204	-19966.9593665313	7.725793934072085e-13	-1.4992734900048962e-11	1.486340044319358e-12	-1.433919407913569e-11
205	-19966.79660479008	6.453806029763168e-13	-1.5568106225565742e-11	1.3586998532906099e-12	-1.491030707301242e-11
206	-19966.63384304885	4.979945811910832e-13	-1.6139193238974855e-11	1.2109103364036205e-12	-1.5476966150512195e-11
207	-19966.47108130762	3.305787598188682e-13	-1.6705238527230825e-11	1.0431349092002233e-12	-1.6038415221275473e-11
208	-19966.3083195664	1.433212485598367e-13	-1.7265591899709208e-11	8.555676166276111e-13	-1.659400564190279e-11
209	-19966.145557825177	-6.35643527516392e-14	-1.7819505772195625e-11	6.484279361368273e-13	-1.7142991568028694e-11
210	-19965.982796083954	-2.8984817599552336e-13	-1.8366348427170485e-11	4.219515482913461e-13	-1.7684743243482838e-11
211	-19965.82003434272	-5.352603502573708e-13	-1.890538559855757e-11	1.7641406645578325e-13	-1.8218528550555053e-11
212	-19965.6572726015	-7.995318729615186e-13	-1.943600592525414e-11	-8.790984619496443e-14	-1.87437384939241e-11
213	-19965.494510860273	-1.0823372673648956e-12	-1.995749329423597e-11	-3.7068913388069083e-13	-1.9259659507207723e-11
214	-19965.331749119046	-1.383370317316315e-12	-2.0469259388102875e-11	-6.716120997334889e-13	-1.9765706031549582e-11
215	-19965.168987377823	-1.7022507555727158e-12	-2.097061054480161e-11	-9.902930883528535e-13	-2.0261187337340274e-11
216	-19965.0062256366	-2.0386370373682575e-12	-2.146098264354025e-11	-1.3263852813471314e-12	-2.074554244135652e-11
217	-19964.843463895373	-2.3920954045433207e-12	-2.1939710404044866e-11	-1.6794497499261337e-12	-2.121810936748813e-11
218	-19964.68070215415	-2.7622509240274634e-12	-2.240625467117455e-11	-2.0491065207380803e-12	-2.1678352461346595e-11
219	-19964.517940412927	-3.1486204225921994e-12	-2.2859982352116885e-11	-2.434867493114266e-12	-2.2125642289945594e-11
220	-19964.355178671696	-3.5507948346709135e-12	-2.330038232056248e-11	-2.83631881899807e-12	-2.2559471573727616e-11
221	-19964.19241693047	-3.968242690879003e-12	-2.372685675892353e-11	-3.2529243694176916e-12	-2.2979246492502754e-11
222	-19964.029655189246	-4.400526427264706e-12	-2.4138924018794764e-11	-3.684242080049783e-12	-2.3384489571610067e-11
223	-19963.86689344803	-4.847069679477568e-12	-2.453602651631231e-11	-4.129691217451675e-12	-2.3774647542727992e-11
224	-19963.7041317068	-5.307405493686044e-12	-2.49177126401231e-11	-4.58880063116152e-12	-2.4149273274349965e-11
225	-19963.54136996557	-5.780914839712211e-12	-2.5283468774121733e-11	-5.060947234287574e-12	-2.4507857763003958e-11
226	-19963.378608224342	-6.26710537311607e-12	-2.563287457949025e-11	-5.545634810717954e-12	-2.4849985433662255e-11
227	-19963.215846483123	-6.765318757365712e-12	-2.596546432189455e-11	-6.042201299609078e-12	-2.5175195439196273e-11
228	-19963.053084741892	-7.275039274882396e-12	-2.6280850266672604e-11	-6.550127455682568e-12	-2.5483105069009903e-11
229	-19962.890323000673	-7.795572651590037e-12	-2.657861724414666e-11	-7.068715631368196e-12	-2.5773304291140155e-11
230	-19962.72756125945	-8.326380605525447e-12	-2.685841127506831e-11	-7.597424378383305e-12	-2.6045444385828416e-11
231	-19962.564799518223	-8.866739525370936e-12	-2.7119869876869033e-11	-8.135527079892613e-12	-2.629916823354857e-11
232	-19962.402037777	-9.416089560187748e-12	-2.7362675163105734e-11	-8.682461095219389e-12	-2.6534163416958906e-11
233	-19962.239276035772	-9.97368092323752e-12	-2.758651929846834e-11	-9.23747401497563e-12	-2.6750127662630107e-11
234	-19962.076514294546	-1.0538934785648364e-11	-2.7791121519119226e-11	-9.79998461108828e-12	-2.6946785858366498e-11
235	-19961.913752553322	-1.1111080223440534e-11	-2.7976231170673583e-11	-1.0369219732978138e-11	-2.7123893083133717e-11
236	-19961.750990812096	-1.1689521617737928e-11	-2.8141603744885777e-11	-1.094458176478036e-11	-2.7281210634762643e-11
237	-19961.588229070876	-1.2273470389861832e-11	-2.8287049041875708e-11	-1.1525280308295777e-11	-2.7418554190344566e-11
238	-19961.425467329642	-1.2862316957952226e-11	-2.841235972844307e-11	-1.2110704196873416e-11	-2.7535722348385954e-11
239	-19961.262705588422	-1.3455260653980473e-11	-2.851740597077762e-11	-1.2700051359192498e-11	-2.7632591266593182e-11
240	-19961.0999438472	-1.4051679195099374e-11	-2.860202009616408e-11	-1.3292698347305413e-11	-2.7708999300546667e-11
241	-19960.93718210597	-1.465076412659813e-11	-2.8666133288184452e-11	-1.3887835726547326e-11	-2.7764883710126766e-11
242	-19960.77442036474	-1.5251882645624672e-11	-2.8709616583468316e-11	-1.4484829954489677e-11	-2.7800121626895816e-11
243	-19960.61165862352	-1.585422479863801e-11	-2.87324623890835e-11	-1.508287052616199e-11	-2.781471158933947e-11
244	-19960.448896882295	-1.645714952723229e-11	-2.8734582708671118e-11	-1.568131607242308e-11	-2.7808571732953468e-11
245	-19960.286135141072	-1.7059849017314778e-11	-2.871603158158903e-11	-1.6279358658915815e-11	-2.778176225325894e-11
246	-19960.12337339985	-1.7661675652843714e-11	-2.867676197979593e-11	-1.6876350789264773e-11	-2.7734242260504078e-11
247	-19959.960611658622	-1.8261829617911614e-11	-2.861688829482018e-11	-1.7471492959517333e-11	-2.766613229665009e-11
248	-19959.797849917395	-1.8859660061916858e-11	-2.853640467906586e-11	-1.8064134868458465e-11	-2.7577432628733506e-11
249	-19959.63508817617	-1.9454379152023437e-11	-2.843548611218518e-11	-1.865348942575867e-11	-2.7468324350961388e-11
250	-19959.472326434945	-2.004533456261785e-11	-2.83141685271779e-11	-1.9238905282051962e-11	-2.7338849457110654e-11
251	-19959.309564693725	-2.0631755769145517e-11	-2.8172685422141726e-11	-1.9819613082469334e-11	-2.7189247493579318e-11
252	-19959.14680295249	-2.121299109915318e-11	-2.8011115508154666e-11	-2.0394962552712468e-11	-2.7019603148614146e-11
253	-19958.984041211264	-2.1788292330767755e-11	-2.7829748024890943e-11	-2.0964207062179774e-11	-2.6830211613905015e-11
254	-19958.82127947004	-2.2357010970052738e-11	-2.7628704768445542e-11	-2.1526699929937156e-11	-2.662120054989589e-11
255	-19958.658517728814	-2.291842473579902e-11	-2.740832956889305e-11	-2.2081720879816523e-11	-2.6392919613105463e-11
256	-19958.495755987595	-2.347189162488671e-11	-2.7168787806405457e-11	-2.2628630127646856e-11	-2.6145539906306492e-11
257	-19958.332994246368	-2.4016719314942735e-11	-2.6910474059429424e-11	-2.3166737759998638e-11	-2.5879461679735808e-11
258	-19958.170232505145	-2.4552274461093734e-11	-2.6633596754478756e-11	-2.3695413045826583e-11	-2.559489891283484e-11
259	-19958.00747076392	-2.5077898288702164e-11	-2.6338600748320133e-11	-2.4214000011633266e-11	-2.5292301951749335e-11
260	-19957.844709022695	-2.5592970085460085e-11	-2.6025737238624867e-11	-2.4721880941050786e-11	-2.497192734979542e-11
261	-19957.681947281475	-2.609686825286203e-11	-2.569549564501286e-11	-2.5218437414963304e-11	-2.4634269806042683e-11
262	-19957.519185540245	-2.6588986673451433e-11	-2.534816990877132e-11	-2.5703066678953984e-11	-2.4279628394319813e-11
263	-19957.356423799018	-2.706874448946558e-11	-2.4984293077368352e-11	-2.6175191417301714e-11	-2.3908541205818646e-11
264	-19957.193662057798	-2.7535552374978307e-11	-2.4604200757578384e-11	-2.6634226017566097e-11	-2.3521348731242e-11
265	-19957.030900316568	-2.7988873374522066e-11	-2.4208464522065096e-11	-2.7079637411679156e-11	-2.3118627326062438e-11
266	-19956.868138575344	-2.8428138992439767e-11	-2.3797462196539364e-11	-2.7510861149687214e-11	-2.2700759427640178e-11
267	-19956.705376834117	-2.8852857591587125e-11	-2.337180006778088e-11	-2.7927409807772998e-11	-2.2268355820833845e-11
268	-19956.542615092894	-2.926248537013881e-11	-2.293189612392036e-11	-2.8328743942195342e-11	-2.1821838810460775e-11
269	-19956.379853351667	-2.965657813557358e-11	-2.247838816955494e-11	-2.8714423878708815e-11	-2.1361850392399803e-11
270	-19956.217091610437	-3.003461869844571e-11	-2.20117335433721e-11	-2.9083937076718503e-11	-2.0888851905962442e-11
271	-19956.054329869217	-3.0396212836416863e-11	-2.1532597103022885e-11	-2.9436894114948935e-11	-2.040351207241596e-11
272	-19955.891568127994	-3.074087317381097e-11	-2.1041474030970053e-11	-2.977281253442818e-11	-1.9906329739253937e-11
273	-19955.72880638677	-3.1068255804124966e-11	-2.0539052847079337e-11	-3.009135348864013e-11	-1.9397996943224112e-11
274	-19955.566044645544	-3.137790726545433e-11	-2.0025864374889645e-11	-3.0392068676288415e-11	-1.8879047819237452e-11
275	-19955.40328290432	-3.166953558410803e-11	-1.9502616753979563e-11	-3.0674671417426664e-11	-1.8350193659619297e-11
276	-19955.24052116309	-3.194272232454132e-11	-1.8969874174802423e-11	-3.093874865539355e-11	-1.7812001596332468e-11
277	-19955.077759421863	-3.2197229203538394e-11	-1.8428360198021802e-11	-3.118406760851505e-11	-1.7265197963135755e-11
278	-19954.914997680648	-3.243267591540291e-11	-1.7878671093630133e-11	-3.1410253541772904e-11	-1.67103815874097e-11
279	-19954.752235939417	-3.264887825317693e-11	-1.7321540179183478e-11	-3.161712793016977e-11	-1.6148288166267165e-11
280	-19954.589474198197	-3.2845497165128715e-11	-1.6757593710312764e-11	-3.1804357456952184e-11	-1.5579546116413162e-11
281	-19954.426712456963	-3.3022400572888873e-11	-1.6187573170127935e-11	-3.197181587771266e-11	-1.5004898895412677e-11
282	-19954.26395071574	-3.317929351260995e-11	-1.561213069822676e-11	-3.211921410006029e-11	-1.4425000396529016e-11
283	-19954.101188974524	-3.3316097933752175e-11	-1.5032010306427086e-11	-3.224648003076201e-11	-1.384059619105983e-11
284	-19953.938427233286	-3.343256443831038e-11	-1.4447887780568824e-11	-3.235337025052624e-11	-1.325236340291381e-11
285	-19953.775665492067	-3.352866807471673e-11	-1.386050574884709e-11	-3.243986585879443e-11	-1.2661045797262023e-11
286	-19953.61290375084	-3.360420774290238e-11	-1.3270561642212347e-11	-3.2505771812112523e-11	-1.2067341721160478e-11
287	-19953.450142009617	-3.3659209505613677e-11	-1.267879244800516e-11	-3.25511202877681e-11	-1.1471988870662803e-11
288	-19953.28738026839	-3.369352305269187e-11	-1.208591201398334e-11	-3.257576708058756e-11	-1.0875701583164974e-11
289	-19953.124618527167	-3.370722530924565e-11	-1.1492651088825825e-11	-3.2579795263485805e-11	-1.0279210884849577e-11
290	-19952.961856785947	-3.370021750776152e-11	-1.089973548552395e-11	-3.256311219209364e-11	-9.68324264911073e-12
291	-19952.79909504472	-3.3672626061216906e-11	-1.0307884948655473e-11	-3.2525850430035806e-11	-9.088516465373734e-12
292	-19952.63633330349	-3.36244058284886e-11	-9.717833557077386e-12	-3.2467970947473615e-11	-8.495766043641303e-12
293	-19952.473571562266	-3.355573109745737e-11	-9.130287468059687e-12	-3.2389654155166544e-11	-7.905696954434784e-12
294	-19952.31080982104	-3.3466610565827414e-11	-8.545985448497286e-12	-3.229091482011162e-11	-7.31904716837498e-12
295	-19952.14804807981	-3.335726554347271e-11	-7.965615404816096e-12	-3.21719803171006e-11	-6.7365035764469015e-12
296	-19951.985286338593	-3.322775928399429e-11	-7.389918031356113e-12	-3.203291989711954e-11	-6.158805653572301e-12
297	-19951.822524597363	-3.3078358041701496e-11	-6.819560688711468e-12	-3.1874005791301635e-11	-5.5866193213187404e-12
298	-19951.65976285614	-3.290917962960572e-11	-6.2552804431766685e-12	-3.169536170863775e-11	-5.020680009195062e-12
299	-19951.497001114916	-3.272053382266619e-11	-5.697721604624211e-12	-3.149730328332836e-11	-4.461630171885599e-12
300	-19951.334239373693	-3.251259392238435e-11	-5.147613631666581e-12	-3.128000958237895e-11	-3.910197222027301e-12
301	-19951.171477632466	-3.2285709325944514e-11	-4.60557469612706e-12	-3.104383571530283e-11	-3.3669970694446385e-12
302	-19951.00871589124	-3.204010814642358e-11	-4.072322993149492e-12	-3.0789015402048175e-11	-2.8327454643747897e-12
303	-19950.845954150012	-3.177617925899215e-11	-3.5484489700210792e-12	-3.0515943055246384e-11	-2.308030196643519e-12
304	-19950.68319240879	-3.149420405190279e-11	-3.0346533999143425e-12	-3.0224905483485615e-11	-1.7935492074009575e-12
305	-19950.52043066757	-3.119460787078446e-11	-2.5314980313215755e-12	-2.991633336755386e-11	-1.289861205850807e-12
306	-19950.357668926335	-3.0877725266037977e-11	-2.039662298655073e-12	-2.959056646510895e-11	-7.976424211988191e-13
307	-19950.194907185123	-3.0544015929322435e-11	-1.5596759798081717e-12	-2.9248069574175776e-11	-3.1741922530269886e-13
308	-19950.032145443885	-3.01938653088149e-11	-1.0921938413884127e-12	-2.8889233111256348e-11	1.5015717757298106e-13
309	-19949.869383702662	-2.9827764551274995e-11	-6.377115969406703e-13	-2.8514553075497956e-11	6.045948296206054e-13
310	-19949.70662196144	-2.944614873805667e-11	-1.9685550985345529e-13	-2.8124469253347285e-11	1.0452713692899533e-12
311	-19949.543860220212	-2.904953843764809e-11	2.2991369497891583e-13	-2.7719506787772204e-11	1.4717301583387233e-12
312	-19949.38109847899	-2.8638415898338314e-11	6.420036301719593e-13	-2.7300152345599578e-11	1.883383031654238e-12
313	-19949.218336737762	-2.821332893731012e-11	1.0389896559438957e-12	-2.6866958018016202e-11	2.279809746386763e-12
314	-19949.055574996542	-2.7774803364126636e-11	1.4203157187766522e-12	-2.6420453724634823e-11	2.6604587707510667e-12
315	-19948.89281325532	-2.7323412424485258e-11	1.7855955177941072e-12	-2.5961216663837565e-11	3.024948489400244e-12
316	-19948.73005151409	-2.6859723139437067e-11	2.134313504125512e-12	-2.548981763793953e-11	3.372768152311122e-12
317	-19948.567289772862	-2.6384330785296227e-11	2.466121861857401e-12	-2.5006855535014236e-11	3.703574894104435e-12
318	-19948.404528031642	-2.589784096499551e-11	2.780549425704839e-12	-2.4512939391898756e-11	4.016902601847099e-12
319	-19948.241766290408	-2.5400868837693068e-11	3.077288405826989e-12	-2.4008687620786566e-11	4.312448676471134e-12
320	-19948.07900454919	-2.489405429970547e-11	3.355913199450482e-12	-2.3494743187382955e-11	4.5897927958431335e-12
321	-19947.91624280796	-2.4378029729099e-11	3.61615735590114e-12	-2.297174134819785e-11	4.848673914749511e-12
322	-19947.75348106673	-2.3853465792042572e-11	3.8576450667802435e-12	-2.2440355459191863e-11	5.08872170777702e-12
323	-19947.59071932551	-2.3321010372872158e-11	4.080151747141877e-12	-2.1901235894522826e-11	5.309717182937788e-12
324	-19947.42795758429	-2.2781360491075737e-11	4.283352513478771e-12	-2.1355081970361578e-11	5.511341114722078e-12
325	-19947.265195843065	-2.2235176556895334e-11	4.467065634129625e-12	-2.080255618595316e-11	5.693417524262936e-12
326	-19947.10243410184	-2.1683178468228677e-11	4.6310196209698605e-12	-2.0244380331458032e-11	5.855680728494514e-12
327	-19946.93967236061	-2.1126035948143503e-11	4.775075759258606e-12	-1.968122580785184e-11	5.9979978966311136e-12
328	-19946.77691061939	-2.0564487505307275e-11	4.899018016307896e-12	-1.911383260232315e-11	6.120158919386212e-12
329	-19946.614148878165	-1.9999210152050264e-11	5.00275051351797e-12	-1.8542878985974528e-11	6.222073903966126e-12
330	-19946.451387136934	-1.9430956019070918e-11	5.086113987652913e-12	-1.7969118146840733e-11	6.303589599625665e-12
331	-19946.28862539571	-1.886040747060385e-11	5.149056878904402e-12	-1.7393233282821662e-11	6.364660504563775e-12
332	-19946.12586365449	-1.8288325878711527e-11	5.19147688231161e-12	-1.68159863967582e-11	6.405190385343963e-12
333	-19945.96310191326	-1.7715395476963168e-11	5.213366577686326e-12	-1.6238062126696436e-11	6.425177921869903e-12
334	-19945.80034017204	-1.714238229723953e-11	5.2146809204749116e-12	-1.566022670568586e-11	6.424584170084789e-12
335	-19945.637578430807	-1.6569970841177994e-11	5.195456749651546e-12	-1.50831646089744e-11	6.4034520810132025e-12
336	-19945.474816689584	-1.5998926836621483e-11	5.155707516747733e-12	-1.4507641334750176e-11	6.361801205488147e-12
337	-19945.312054948357	-1.542993147040396e-11	5.095514179144314e-12	-1.3934337612862297e-11	6.299718594386361e-12
338	-19945.14929320713	-1.4863746924660628e-11	5.014946827898604e-12	-1.3364014966301367e-11	6.217280406407014e-12
339	-19944.98653146591	-1.4301048723569256e-11	4.9141312294795054e-12	-1.2797348033950515e-11	6.114618453043982e-12
340	-19944.823769724684	-1.3742589394734299e-11	4.793193908975933e-12	-1.2235088257773508e-11	5.991865265270727e-12
341	-19944.661007983457	-1.3189036102573404e-11	4.652305347523991e-12	-1.1677901493384767e-11	5.84919729074207e-12
342	-19944.498246242238	-1.2641129082221808e-11	4.491647281405908e-12	-1.1126526469382126e-11	5.6868021798671065e-12
343	-19944.335484501007	-1.20995246919999e-11	4.311433643216779e-12	-1.0581617818164226e-11	5.504899723637043e-12
344	-19944.17272275978	-1.156494540507552e-11	4.111900717369993e-12	-1.0043896092571413e-11	5.303731999591153e-12
345	-19944.00996101856	-1.1038033405933102e-11	3.893305880707571e-12	-9.514001342774056e-12	5.08356210580392e-12
346	-19943.847199277334	-1.0519490017572476e-11	3.6559363977223665e-12	-8.99263256738547e-12	4.844682949873408e-12
347	-19943.684437536114	-1.0009940685598578e-11	3.400093183599199e-12	-8.480412680039366e-12	4.587401003101311e-12
348	-19943.521675794884	-9.510061656442554e-12	3.1261145835073197e-12	-7.978015210205537e-12	4.312060075757763e-12
349	-19943.35891405366	-9.020459797968854e-12	2.8343415441265648e-12	-7.486044108775227e-12	4.01900647753048e-12
350	-19943.196152312434	-8.541781316858507e-12	2.5251609406214834e-12	-7.005142486090009e-12	3.708632343735247e-12
351	-19943.033390571203	-8.074610836006646e-12	2.198955275546747e-12	-6.535891677731097e-12	3.3813253206386836e-12
352	-19942.870628829984	-7.619563880538371e-12	1.856156393263305e-12	-6.07890374885975e-12	3.0375222811815323e-12
353	-19942.70786708876	-7.177199460179039e-12	1.497186096758315e-12	-5.63473406747676e-12	2.677649927198304e-12
354	-19942.545105347534	-6.7480970304884066e-12	1.1225185099200668e-12	-5.203958282488838e-12	2.302187154706314e-12
355	-19942.38234360631	-6.3327888996480055e-12	7.32614550520252e-13	-4.7871047244734135e-12	1.911599511388573e-12
356	-19942.219581865087	-5.931816337351561e-12	3.2798702252654296e-13	-4.384710528617872e-12	1.5064042928651486e-12
357	-19942.056820123857	-5.545680906115599e-12	-9.086629145794884e-14	-3.997272963422066e-12	1.0871036197741277e-12
358	-19941.894058382626	-5.174883127323108e-12	-5.23396644672389e-13	-3.6252881085741975e-12	6.542504277914692e-13
359	-19941.731296641407	-4.819891632538511e-12	-9.690716981628894e-13	-3.2692200066266247e-12	2.08381080585365e-13
360	-19941.568534900187	-4.481164221700376e-12	-1.4273092327183014e-12	-2.9295217306954802e-12	-2.499183372072383e-13
361	-19941.405773158964	-4.159134087207595e-12	-1.897543881436825e-12	-2.6066216118090378e-12	-7.200787673072585e-13
362	-19941.24301141773	-3.85421386178529e-12	-2.3791648283514657e-12	-2.300927294116825e-12	-1.2014858713679798e-12
363	-19941.080249676506	-3.5667982795559827e-12	-2.8715756719400324e-12	-2.01282840211132e-12	-1.6935399079231594e-12
364	-19940.917487935283	-3.2972535284314072e-12	-3.374140182432666e-12	-1.7426858983644575e-12	-2.195601485367698e-12
365	-19940.754726194053	-3.045934764208415e-12	-3.886233283483726e-12	-1.4908496061353951e-12	-2.707042555405032e-12
366	-19940.591964452833	-2.8131595219913206e-12	-4.4071975529511416e-12	-1.2576316241107585e-12	-3.2272029104457053e-12
367	-19940.429202711606	-2.599240205143882e-12	-4.936381102401823e-12	-1.04333882654133e-12	-3.755428072684196e-12
368	-19940.26644097038	-2.4044456543118658e-12	-5.473108231132633e-12	-8.482344338380656e-13	-4.2910399463936935e-12
369	-19940.10367922916	-2.2290434043896653e-12	-6.01670506034618e-12	-6.725802824840686e-13	-4.833362459136992e-12
370	-19939.94091748793	-2.07325271661641e-12	-6.566481269482098e-12	-5.165898575498837e-13	-5.3817032974878705e-12
371	-19939.778155746706	-1.937293950944446e-12	-7.1217425771942636e-12	-3.8047767942641984e-13	-5.9353663928229035e-12
372	-19939.615394005476	-1.82133636286007e-12	-7.681788136108584e-12	-2.6440710032234237e-13	-6.49364931721665e-12
373	-19939.452632264256	-1.7255521020630455e-12	-8.245906455707554e-12	-1.6854431815967645e-13	-7.055839208186991e-12
374	-19939.289870523036	-1.6500602055231214e-12	-8.813389878235962e-12	-9.3002368764733e-14	-7.621227247726653e-12
375	-19939.12710878181	-1.5949823120965987e-12	-9.383513781959336e-12	-3.789685628666946e-14	-8.189087864341079e-12
376	-19938.964347040583	-1.5603877461368645e-12	-9.955566524441003e-12	-3.2910360416275406e-15	-8.758708681306969e-12
377	-19938.80158529936	-1.5463467905372896e-12	-1.052881404165084e-11	1.0750896901791627e-14	-9.329355111865849e-12
378	-19938.638823558133	-1.5528780365573419e-12	-1.1102544361779956e-11	4.216458171388627e-15	-9.900314879629983e-12
379	-19938.476061816902	-1.5800005431942952e-12	-1.1676017115041402e-11	-2.290730063268493e-14	-1.0470847521762993e-11
380	-19938.31330007568	-1.6276834021094468e-12	-1.224852441317595e-11	-7.058335673292889e-14	-1.1040245276846873e-11
381	-19938.150538334456	-1.6958918739716746e-12	-1.2819323058357477e-11	-1.3877086735082856e-13	-1.1607765284086436e-11
382	-19937.987776593232	-1.7845468301569706e-12	-1.3387711866315757e-11	-2.273846125475104e-13	-1.2172706916846296e-11
383	-19937.82501485201	-1.8935603474721357e-12	-1.3952949071646588e-11	-3.3633060311915227e-13	-1.2734329175427885e-11
384	-19937.662253110782	-2.0228057236438946e-12	-1.451434366642652e-11	-4.654760986942982e-13	-1.3291942037669028e-11
385	-19937.499491369555	-2.1721414296588057e-12	-1.5071159159054104e-11	-6.146735715848603e-13	-1.3844810202641644e-11
386	-19937.33672962833	-2.3413940694064095e-12	-1.5622718182836722e-11	-7.837436708149053e-13	-1.4392257712693105e-11
387	-19937.173967887105	-2.5303686336836906e-12	-1.6168293483800683e-11	-9.72485485575477e-13	-1.493355892363311e-11
388	-19937.011206145882	-2.7388466465391957e-12	-1.670722294030423e-11	-1.1806746979817443e-12	-1.5468053539089176e-11
389	-19936.84844440465	-2.9665806448071217e-12	-1.723879330334627e-11	-1.4080580695411646e-12	-1.5995030331430453e-11
390	-19936.685682663425	-3.2133084351670955e-12	-1.7762361382156074e-11	-1.6543677068155464e-12	-1.6513848342464943e-11
391	-19936.522920922205	-3.4787302187087536e-12	-1.827723123717351e-11	-1.919298190337769e-12	-1.702381405555257e-11
392	-19936.360159180975	-3.7625423043810764e-12	-1.878278179361966e-11	-2.2025402991915624e-12	-1.7524309024800733e-11
393	-19936.19739743976	-4.06439344986448e-12	-1.9278338197238284e-11	-2.5037373530298213e-12	-1.8014661208490402e-11
394	-19936.03463569853	-4.383939990441288e-12	-1.9763303051640383e-11	-2.822540355027725e-12	-1.8494276222351427e-11
395	-19935.871873957305	-4.720782000883717e-12	-2.023702754689538e-11	-3.158544151492119e-12	-1.8962508445087375e-11
396	-19935.70911221608	-5.074536692992881e-12	-2.0698939950611707e-11	-3.5113608460820483e-12	-1.941878952466727e-11
397	-19935.54635047485	-5.444756844899145e-12	-2.1148420875650034e-11	-3.880538223971894e-12	-1.9862503623106063e-11
398	-19935.38358873363	-5.831023321612557e-12	-2.1584927652263574e-11	-4.265652291518623e-12	-2.0293111802688045e-11
399	-19935.2208269924	-6.2328435240153206e-12	-2.2007873501860695e-11	-4.666205716861381e-12	-2.0710031176906504e-11
400	-19935.05806525118	-6.649764481059648e-12	-2.2416746169313917e-11	-5.081740943904186e-12	-2.1112753555818133e-11
401	-19934.89530350996	-7.081250224257101e-12	-2.2810995622704902e-11	-5.511717554988602e-12	-2.1500733123609696e-11
402	-19934.73254176873	-7.52681602326885e-12	-2.3190142352560673e-11	-5.955646531099006e-12	-2.1873494748999978e-11
403	-19934.5697800275	-7.985885811633744e-12	-2.355367620518168e-11	-6.4129476623196976e-12	-2.2230532797584262e-11
404	-19934.407018286278	-8.457944437359433e-12	-2.390115125821296e-11	-6.88310182550676e-12	-2.2571406016465117e-11
405	-19934.244256545055	-8.942379118029151e-12	-2.4232100366438863e-11	-7.365492421264747e-12	-2.2895652060913558e-11
406	-19934.081494803828	-9.438647863481874e-12	-2.4546113905373583e-11	-7.85957382555651e-12	-2.3202866244246115e-11
407	-19933.9187330626	-9.946103869483273e-12	-2.4842770251584416e-11	-8.364695762311295e-12	-2.3492632001007036e-11
408	-19933.755971321378	-1.0464179448978247e-11	-2.5121697298353533e-11	-8.880287265754558e-12	-2.376458240615861e-11
409	-19933.593209580155	-1.0992197737708894e-11	-2.5382522331738086e-11	-9.40566836246186e-12	-2.401835003641416e-11
410	-19933.43044783893	-1.1529568409495957e-11	-2.5624911529692817e-11	-9.940245819027652e-12	-2.425360646948917e-11
411	-19933.267686097704	-1.2075588054041657e-11	-2.5848542905914686e-11	-1.0483313494093792e-11	-2.4470035216382927e-11
412	-19933.10492435648	-1.262964630877162e-11	-2.6053122400598904e-11	-1.1034258503733275e-11	-2.466734780857636e-11
413	-19932.94216261525	-1.31910174328855e-11	-2.6238381230149706e-11	-1.1592352767806895e-11	-2.4845281139420762e-11
414	-19932.779400874027	-1.3759072749141035e-11	-2.64040659582774e-11	-1.2156965485941903e-11	-2.5003587527720797e-11
415	-19932.616639132804	-1.4333069005303386e-11	-2.6549961974914076e-11	-1.2727351470111842e-11	-2.5142058192046926e-11
416	-19932.453877391577	-1.4912361330320163e-11	-2.667585914409503e-11	-1.3302864134769142e-11	-2.526048888707887e-11
417	-19932.29111565035	-1.5496192883474645e-11	-2.6781597069120897e-11	-1.3882745116716517e-11	-2.5358725167419173e-11
418	-19932.128353909124	-1.6083906616208553e-11	-2.6867008999134073e-11	-1.446633607013274e-11	-2.543660627937262e-11
419	-19931.9655921679	-1.6674735339559362e-11	-2.6931991052343876e-11	-1.50528687042986e-11	-2.549403438605374e-11
420	-19931.80283042668	-1.726801194997901e-11	-2.6976420333820667e-11	-1.5641675042071658e-11	-2.5530892666491424e-11
421	-19931.640068685447	-1.7862964386696224e-11	-2.7000249820111484e-11	-1.6231982347452174e-11	-2.5547140205887948e-11
422	-19931.477306944227	-1.845891857204142e-11	-2.7003401058198666e-11	-1.6823116097031002e-11	-2.5542704672022083e-11
423	-19931.314545203	-1.9055100498789084e-11	-2.6985884574023948e-11	-1.7414302038149056e-11	-2.5517602733122404e-11
424	-19931.151783461773	-1.9650831932081958e-11	-2.6947666525000864e-11	-1.8004861920450077e-11	-2.5471806683934217e-11
425	-19930.98902172055	-2.0245342564204148e-11	-2.688881436453735e-11	-1.859402562214124e-11	-2.5405390123425158e-11
426	-19930.82625997933	-2.0837952560250983e-11	-2.6809338858798397e-11	-1.9181113722939888e-11	-2.531836994146739e-11
427	-19930.663498238104	-2.1427899332967002e-11	-2.6709364445867513e-11	-1.9765364251990902e-11	-2.5210876694825838e-11
428	-19930.50073649688	-2.2014503645054074e-11	-2.6588947873603347e-11	-2.0346098814668765e-11	-2.5082973211281176e-11
429	-19930.33797475565	-2.2597015769790095e-11	-2.6448268165933418e-11	-2.092256872839331e-11	-2.4934844576019097e-11
430	-19930.17521301443	-2.317476013453934e-11	-2.628742788565424e-11	-2.1494099687013083e-11	-2.476659935812325e-11
431	-19930.0124512732	-2.374700322976779e-11	-2.6106660600317982e-11	-2.2059959647716565e-11	-2.4578477099204285e-11
432	-19929.84968953197	-2.4313076651996228e-11	-2.590611383098852e-11	-2.261948189115296e-11	-2.437063122323606e-11
433	-19929.686927790754	-2.4872266757050227e-11	-2.5686073986140423e-11	-2.3171954655268667e-11	-2.4143353996044814e-11
434	-19929.524166049523	-2.5423915066134643e-11	-2.544673376610055e-11	-2.3716721554760572e-11	-2.3896843888517757e-11
435	-19929.3614043083	-2.5967332727495183e-11	-2.5188430458100094e-11	-2.425309602629816e-11	-2.3631443899500564e-11
436	-19929.198642567077	-2.650187361618887e-11	-2.491140144701582e-11	-2.4780434437251703e-11	-2.3347397023624232e-11
437	-19929.03588082585	-2.702687623521756e-11	-2.4616032358582296e-11	-2.5298077974072733e-11	-2.3045094424219838e-11
438	-19928.873119084627	-2.754171079418148e-11	-2.4302604431972896e-11	-2.580539972546436e-11	-2.272482276188803e-11
439	-19928.7103573434	-2.804574727604852e-11	-2.3971549671632515e-11	-2.6301772739667477e-11	-2.238701937737573e-11
440	-19928.547595602173	-2.8538373839331877e-11	-2.3623192383312887e-11	-2.6786588426661056e-11	-2.2032013782853095e-11
441	-19928.384833860946	-2.9018995425474405e-11	-2.325800833955264e-11	-2.7259255160083263e-11	-2.1660286859425386e-11
442	-19928.222072119726	-2.9487022161768436e-11	-2.2876363604922623e-11	-2.7719186675119985e-11	-2.1272209637420498e-11
443	-19928.059310378496	-2.994189634276252e-11	-2.2478774401578157e-11	-2.8165829048313636e-11	-2.0868303194568575e-11
444	-19927.896548637276	-3.038305243783886e-11	-2.2065648169723606e-11	-2.8598620695545505e-11	-2.044897967189847e-11
445	-19927.733786896046	-3.0809972958792646e-11	-2.163753838443777e-11	-2.9017048241881152e-11	-2.0014797122921793e-11
446	-19927.571025154823	-3.122212008259522e-11	-2.119489176210893e-11	-2.942057813001663e-11	-1.956620667673797e-11
447	-19927.408263413603	-3.161901895295356e-11	-2.073829595853672e-11	-2.9808739927844526e-11	-1.9103800267873734e-11
448	-19927.245501672372	-3.200016209145156e-11	-2.0268235211560176e-11	-3.018103072082723e-11	-1.862806623712245e-11
449	-19927.082739931153	-3.236511909681293e-11	-1.9785328001197746e-11	-3.0537024820926746e-11	-1.813962702242273e-11
450	-19926.919978189922	-3.2713415733935653e-11	-1.929009446300087e-11	-3.087625283269685e-11	-1.7639006532400518e-11
451	-19926.757216448703	-3.30446688453221e-11	-1.8783180500883603e-11	-3.119833657768319e-11	-1.7126854288468165e-11
452	-19926.594454707476	-3.3358439231925636e-11	-1.8265140101665064e-11	-3.1502841948205123e-11	-1.6603727702038415e-11
453	-19926.431692966245	-3.365439192835434e-11	-1.7736642367136743e-11	-3.17894391991398e-11	-1.607029913397714e-11
454	-19926.268931225026	-3.393212593246785e-11	-1.7198272525374467e-11	-3.205773264655143e-11	-1.5527156871750274e-11
455	-19926.106169483803	-3.4191355942812514e-11	-1.6650719515086457e-11	-3.230744242469379e-11	-1.4974992738756317e-11
456	-19925.943407742565	-3.443172173295181e-11	-1.609459764534051e-11	-3.253821382594742e-11	-1.4414423723304608e-11
457	-19925.780646001345	-3.465298812374001e-11	-1.553061185208832e-11	-3.274981729532714e-11	-1.3846157257353775e-11
458	-19925.617884260122	-3.485483812256268e-11	-1.4959402416796287e-11	-3.294194153254637e-11	-1.3270835908294533e-11
459	-19925.45512251889	-3.5037088094241e-11	-1.4381687424034353e-11	-3.311440868720404e-11	-1.2689179855795265e-11
460	-19925.292360777676	-3.51994651376325e-11	-1.3798130094273561e-11	-3.32669516957472e-11	-1.2101854201555809e-11
461	-19925.129599036445	-3.53418373169552e-11	-1.3209456528152207e-11	-3.339944453929998e-11	-1.1509586729921502e-11
462	-19924.966837295226	-3.546397853392545e-11	-1.2616350279145829e-11	-3.351166707390411e-11	-1.0913062461948939e-11
463	-19924.804075554	-3.556580874022171e-11	-1.2019542471670295e-11	-3.360354527094446e-11	-1.031301378619772e-11
464	-19924.64131381277	-3.564715038089628e-11	-1.1419733096718273e-11	-3.3674907617159016e-11	-9.71014174031147e-12
465	-19924.47855207155	-3.57079749590304e-11	-1.0817655164979163e-11	-3.372573170824999e-11	-9.105180173442083e-12
466	-19924.31579033032	-3.574815418582662e-11	-1.0214022099137267e-11	-3.375589535469847e-11	-8.49884312879861e-12
467	-19924.153028589095	-3.576771103466445e-11	-9.60956336820079e-12	-3.376542766544696e-11	-7.891860483866982e-12
468	-19923.99026684787	-3.5766568528469957e-11	-9.005003114196834e-12	-3.375425779033604e-11	-7.28495657240362e-12
469	-19923.82750510665	-3.574479981397627e-11	-8.401064891765689e-12	-3.372246502406396e-11	-6.678854925659328e-12
470	-19923.66474336542	-3.570237969857052e-11	-7.798478392821543e-12	-3.367003029842152e-11	-6.0742849973066126e-12
471	-19923.5019816242	-3.563943119209214e-11	-7.197958189798972e-12	-3.359708275332551e-11	-5.4719609048985e-12
472	-19923.339219882968	-3.555598184617483e-11	-6.600236540404005e-12	-3.350365603213156e-11	-4.872614239192205e-12
473	-19923.17645814174	-3.5452202807338995e-11	-6.006014742789995e-12	-3.3389927363088555e-11	-4.276945414133468e-12
474	-19923.013696400518	-3.5328175072580855e-11	-5.416023424860675e-12	-3.325598377229509e-11	-3.68568396540874e-12
475	-19922.85093465929	-3.5184116585831695e-11	-4.8309486450253465e-12	-3.3102049206936486e-11	-3.09951464256364e-12
476	-19922.688172918075	-3.502016131082885e-11	-4.251515212949232e-12	-3.29282635674987e-11	-2.5191607430480025e-12
477	-19922.525411176848	-3.4836573118786146e-11	-3.678390717217521e-12	-3.273489662040155e-11	-1.945288128428147e-12
478	-19922.362649435618	-3.4633537828897084e-11	-3.112289987189079e-12	-3.252213999992315e-11	-1.3786097033128565e-12
479	-19922.199887694398	-3.441136379857848e-11	-2.553858803682516e-12	-3.229030782166386e-11	-8.197691120470158e-13
480	-19922.037125953168	-3.417028940329832e-11	-2.0037983246634706e-12	-3.2039644125987363e-11	-2.6946518498405233e-13
481	-19921.874364211948	-3.391066541363131e-11	-1.4627302766382449e-12	-3.177050527589271e-11	2.7168288651612396e-13
482	-19921.711602470717	-3.3632780779586146e-11	-9.313388110075485e-13	-3.148318570797985e-11	8.029936700775711e-13
483	-19921.548840729494	-3.3337026167231195e-11	-4.102179467511317e-13	-3.117808148747457e-11	1.3238760681180277e-12
484	-19921.386078988275	-3.3023740909829275e-11	9.99695494244521e-14	-3.085553722917401e-11	1.8336704108638226e-12
485	-19921.223317247044	-3.269335400999845e-11	5.986585825514176e-13	-3.051598711488645e-11	2.3318148961788448e-12
486	-19921.060555505817	-3.234625245411088e-11	1.0852116595224642e-12	-3.0159823181244834e-11	2.817675490639198e-12
487	-19920.897793764594	-3.1982902026379853e-11	1.5590961736569995e-12	-2.9787516146287094e-11	3.290723235522179e-12
488	-19920.735032023367	-3.160373619973149e-11	2.019702925622268e-12	-2.939950427698004e-11	3.7503527365466215e-12
489	-19920.572270282144	-3.120925386823987e-11	2.466532592108764e-12	-2.8996291131291607e-11	4.1960686552451744e-12
490	-19920.40950854092	-3.079993319158421e-11	2.8990088002526963e-12	-2.857835938323746e-11	4.6272987506809594e-12
491	-19920.24674679969	-3.037630422430345e-11	3.3166680532482417e-12	-2.8146243458372492e-11	5.043583827937326e-12
492	-19920.08398505847	-2.9938886795958065e-11	3.718969509864713e-12	-2.7700467398543222e-11	5.444387484015323e-12
493	-19919.921223317247	-2.9488239775450783e-11	4.105487516871231e-12	-2.7241594129327773e-11	5.82928866323106e-12
494	-19919.758461576017	-2.902492199465961e-11	4.4757201574030645e-12	-2.677018637210177e-11	6.197790171301729e-12
495	-19919.595699834797	-2.8549518971432763e-11	4.829280521246306e-12	-2.628683336709579e-11	6.549509968244185e-12
496	-19919.432938093567	-2.8062625080428e-11	5.165708814593897e-12	-2.5792133036368788e-11	6.883993243945099e-12
497	-19919.270176352344	-2.7564849867770805e-11	5.484658777958056e-12	-2.5286698295877094e-11	7.200898857670194e-12
498	-19919.10741461112	-2.7056820651396358e-11	5.785715018148364e-12	-2.477115965137015e-11	7.499816636294335e-12
499	-19918.94465286989	-2.653916748510358e-11	6.068573551837781e-12	-2.424615015721545e-11	7.780447938361165e-12
500	-19918.781891128667	-2.6012547314287816e-11	6.332865745785375e-12	-2.3712329571383727e-11	8.042429561195244e-12
501	-19918.61912938744	-2.5477608120921564e-11	6.578330222624164e-12	-2.317034849248995e-11	8.28550566585229e-12
502	-19918.456367646213	-2.4935032688207466e-11	6.8046480758756294e-12	-2.262089212716679e-11	8.509362960248715e-12
503	-19918.293605904997	-2.4385484615321676e-11	7.011601908762372e-12	-2.2064626294544154e-11	8.713789755054028e-12
504	-19918.130844163767	-2.3829668195104327e-11	7.198923561113542e-12	-2.1502257309671704e-11	8.898523660391578e-12
505	-19917.96808242254	-2.326825979506683e-11	7.366440696631145e-12	-2.0934463352530002e-11	9.06339818819906e-12
506	-19917.80532068132	-2.2701981584087565e-11	7.513938156391481e-12	-2.0361968203056378e-11	9.208204077216792e-12
507	-19917.64255894009	-2.2131520189566045e-11	7.641288715502996e-12	-1.9785459884767278e-11	9.332820062363432e-12
508	-19917.47979719887	-2.155761086352991e-11	7.748330394296526e-12	-1.9205674841494318e-11	9.437090159804028e-12
509	-19917.317035457636	-2.0980947417808474e-11	7.834982768907229e-12	-1.8623307858154422e-11	9.520939987814041e-12
510	-19917.154273716413	-2.04022749739715e-11	7.901138280710653e-12	-1.8039104823080087e-11	9.584268052007497e-12
511	-19916.991511975193	-1.982229098464801e-11	7.94676299912799e-12	-1.7453763734161247e-11	9.62704651619105e-12
512	-19916.82875023397	-1.9241745846830322e-11	7.971804406693213e-12	-1.686803532635269e-11	9.649228965534765e-12
513	-19916.66598849274	-1.8661338366410403e-11	7.976275082655224e-12	-1.6282618520573242e-11	9.650834095722228e-12
514	-19916.50322675152	-1.80818202492025e-11	7.960178149333375e-12	-1.5698264930099986e-11	9.63187113994884e-12
515	-19916.34046501029	-1.75038883992173e-11	7.923572969159616e-12	-1.5115671143196135e-11	9.592405568778018e-12
516	-19916.17770326907	-1.692829167130162e-11	7.866517338701789e-12	-1.4535585492099997e-11	9.532501267473508e-12
517	-19916.01494152784	-1.6355721734849482e-11	7.789117525112364e-12	-1.3958698901359765e-11	9.452270572906254e-12
518	-19915.852179786616	-1.578692032975738e-11	7.691485701120913e-12	-1.3385752160841511e-11	9.351831694163702e-12
519	-19915.689418045393	-1.522257089287773e-11	7.573774671777878e-12	-1.2817427537377114e-11	9.23134343755429e-12
520	-19915.52665630417	-1.4663404630583926e-11	7.436150750482836e-12	-1.2254454864701209e-11	9.090978070568066e-12
521	-19915.363894562943	-1.4110094346730619e-11	7.278811942325207e-12	-1.169750535728975e-11	8.930939501226872e-12
522	-19915.201132821716	-1.3563355547679651e-11	7.10197739673451e-12	-1.1147292732799346e-11	8.75145272134442e-12
523	-19915.03837108049	-1.3023847006366883e-11	6.905890247193592e-12	-1.0604473763503696e-11	8.552766639966814e-12
524	-19914.875609339266	-1.2492265375850339e-11	6.6908212033315756e-12	-1.0069742906752216e-11	8.335157668363495e-12
525	-19914.712847598043	-1.1969252696538264e-11	6.4570578616064934e-12	-9.54373980102129e-12	8.098919022559866e-12
526	-19914.550085856816	-1.1455482612073751e-11	6.204919816042703e-12	-9.027135498054975e-12	7.844375829054144e-12
527	-19914.38732411558	-1.0951577630795972e-11	5.934738376002415e-12	-8.52054971501605e-12	7.57186483313776e-12
528	-19914.22456237437	-1.0458184849689558e-11	5.646880749333513e-12	-8.024626573680653e-12	7.281758578590802e-12
529	-19914.06180063314	-9.97590445526511e-12	5.34172050571722e-12	-7.539963094051714e-12	6.974435860375144e-12
530	-19913.899038891923	-9.505353921946248e-12	5.01966938157667e-12	-7.067173406758702e-12	6.650313527718119e-12
531	-19913.73627715069	-9.047107688034989e-12	4.681142008765819e-12	-6.606828423924889e-12	6.309811201478581e-12
532	-19913.573515409465	-8.601750477107674e-12	4.326592955950155e-12	-6.159509173403323e-12	5.953388314711734e-12
533	-19913.410753668242	-8.169828058242432e-12	3.95647608689886e-12	-5.725757556005178e-12	5.581503459144013e-12
534	-19913.24799192701	-7.751889697896166e-12	3.5712864286439856e-12	-5.306118808981365e-12	5.194656253563355e-12
535	-19913.085230185796	-7.34845075794724e-12	3.1715147354075533e-12	-4.9011041030943225e-12	4.793341895588421e-12
536	-19912.92246844456	-6.960021720111743e-12	2.7576925059060195e-12	-4.511219577136957e-12	4.378096180267192e-12
537	-19912.759706703335	-6.5870839263705745e-12	2.3303463987311554e-12	-4.136942079855284e-12	3.9494499034031445e-12
538	-19912.59694496211	-6.230107388910088e-12	1.8900421543686594e-12	-3.778736988596389e-12	3.5079727850708287e-12
539	-19912.434183220892	-5.8895371688137266e-12	1.4373395279134272e-12	-3.4370445913966244e-12	3.0542283907574266e-12
540	-19912.27142147966	-5.565800414519885e-12	9.728353174702341e-13	-3.1122871328960705e-12	2.5888171616000564e-12
541	-19912.108659738435	-5.259303936598839e-12	4.971198061322397e-13	-2.8048663944672553e-12	2.1123328454042877e-12
542	-19911.94589799721	-4.970429284722059e-12	1.0816865419178901e-14	-2.5151587772773503e-12	1.6254026020895136e-12
543	-19911.78313625599	-4.699542894369024e-12	-4.854538615596616e-13	-2.243525456508137e-12	1.128649176899536e-12
544	-19911.62037451476	-4.4469800809674156e-12	-9.910452727899085e-13	-1.9902963800366874e-12	6.227225890539019e-13
545	-19911.457612773534	-4.213063955000057e-12	-1.5053118076947945e-12	-1.75578919281536e-12	1.0827112330372867e-13
546	-19911.294851032315	-3.998082369514257e-12	-2.0275860118506495e-12	-1.540286188019259e-12	-4.140352342886296e-13
547	-19911.13208929109	-3.802313586851554e-12	-2.557199757324539e-12	-1.3440599842948684e-12	-9.43526023104944e-13
548	-19910.969327549865	-3.625996312379431e-12	-3.0934685358430475e-12	-1.1673435623442485e-12	-1.4795146013072568e-12
549	-19910.80656580864	-3.469362327431889e-12	-3.635704296461183e-12	-1.0103629096532533e-12	-2.021310988292161e-12
550	-19910.64380406741	-3.3326010512851543e-12	-4.183209751487955e-12	-8.733015845433515e-13	-2.568216171607156e-12
551	-19910.481042326188	-3.2158955779979436e-12	-4.7352802354649815e-12	-7.563367655939939e-13	-3.119523968636684e-12
552	-19910.318280584965	-3.119385060342237e-12	-5.291209270110986e-12	-6.596016374920445e-13	-3.67452659364316e-12
553	-19910.155518843738	-3.0432031184644997e-12	-5.8502780570014636e-12	-5.832238127431101e-13	-4.2325041509437856e-12
554	-19909.99275710251	-2.9874389658118872e-12	-6.4117742795160825e-12	-5.272864592524431e-13	-4.792743440451981e-12
555	-19909.829995361284	-2.9521754227778074e-12	-6.9749705038947836e-12	-4.918663271799532e-13	-5.3545163567338076e-12
556	-19909.66723362006	-2.9374512646043258e-12	-7.539151140250647e-12	-4.769960987369088e-13	-5.917106854460225e-12
557	-19909.50447187884	-2.9432976496536254e-12	-8.103582591204635e-12	-4.827008295514886e-13	-6.479781093452752e-12
558	-19909.341710137607	-2.9697033686249837e-12	-8.667550894051546e-12	-5.089632001427106e-13	-7.0418250861424234e-12
559	-19909.178948396384	-3.0166475927329537e-12	-9.230319534291109e-12	-5.5575627669852e-13	-7.602502505186017e-12
560	-19909.016186655164	-3.0840696739643695e-12	-9.791179414358502e-12	-6.230133141677856e-13	-8.1611046588579e-12
561	-19908.853424913937	-3.1718956036864893e-12	-1.03493954370978e-11	-7.106542267059183e-13	-8.716897066295308e-12
562	-19908.690663172718	-3.280016165913689e-12	-1.0904265761752889e-11	-8.185637448990597e-13	-9.269178721155312e-12
563	-19908.527901431487	-3.4083057707128558e-12	-1.1455061349946365e-11	-9.466102596142285e-13	-9.817221627656503e-12
564	-19908.365139690257	-3.5566058211615097e-12	-1.2001091476345065e-11	-1.094629193814171e-12	-1.0360336319254235e-11
565	-19908.202377949037	-3.724738915275582e-12	-1.2541635192189891e-11	-1.2624372142821881e-12	-1.0897803310720567e-11
566	-19908.039616207807	-3.912500038133597e-12	-1.307601680597583e-11	-1.4498234292944337e-12	-1.1428948587767419e-11
567	-19907.876854466587	-4.1196596896273264e-12	-1.3603527444465516e-11	-1.6565525245854525e-12	-1.1953065154515206e-11
568	-19907.714092725357	-4.345968716206688e-12	-1.4123509601403485e-11	-1.8823696023143556e-12	-1.2469497592044856e-11
569	-19907.551330984134	-4.5911454954644355e-12	-1.463527190173606e-11	-2.1269873714916533e-12	-1.2977556807264069e-11
570	-19907.388569242907	-4.854896481485718e-12	-1.513817605381191e-11	-2.3901067029333573e-12	-1.3476606995129738e-11
571	-19907.225807501683	-5.136890782791676e-12	-1.5631550806996406e-11	-2.6713912107213528e-12	-1.3965979580435786e-11
572	-19907.06304576046	-5.436792993859403e-12	-1.6114781220003512e-11	-2.9705000947954304e-12	-1.4445062495864826e-11
573	-19906.900284019237	-5.754223858896731e-12	-1.6587221046480577e-11	-3.2870488060340927e-12	-1.4913212550800095e-11
574	-19906.737522278007	-6.088806722266882e-12	-1.704828031796023e-11	-3.6206555096663727e-12	-1.536984302352636e-11
575	-19906.574760536787	-6.440116448931316e-12	-1.749734044208098e-11	-3.970890004918603e-12	-1.581433874266675e-11
576	-19906.41199879556	-6.807738274893528e-12	-1.793383986604513e-11	-4.33733258981119e-12	-1.6246141759103245e-11
577	-19906.249237054337	-7.19120209195138e-12	-1.8357191566994572e-11	-4.719508342804975e-12	-1.666466881934391e-11
578	-19906.086475313106	-7.590056095839039e-12	-1.8766864195279276e-11	-5.1169607873308946e-12	-1.7069392516320962e-11
579	-19905.923713571887	-8.003788715475355e-12	-1.9162305014414693e-11	-5.5291738155670994e-12	-1.7459764212753374e-11
580	-19905.76095183066	-8.431914118018285e-12	-1.9543016283833935e-11	-5.955657211196108e-12	-1.7835290430213262e-11
581	-19905.598190089437	-8.873880786302143e-12	-1.9908482702795423e-11	-6.3958552191633856e-12	-1.8195460276638603e-11
582	-19905.435428348206	-9.329171352996248e-12	-2.025824123278092e-11	-6.849246399289515e-12	-1.8539815273915623e-11
583	-19905.27266660698	-9.797197046437855e-12	-2.0591817438553886e-11	-7.315238061911533e-12	-1.8867885683371853e-11
584	-19905.10990486576	-1.0277411032483441e-11	-2.0908784686099493e-11	-7.793279630909834e-12	-1.9179249707041474e-11
585	-19904.947143124533	-1.0769191203065961e-11	-2.1208712402027614e-11	-8.282745419731089e-12	-1.9473481732863904e-11
586	-19904.78438138331	-1.1271963552194046e-11	-2.1491212239229018e-11	-8.783058029719714e-12	-1.9750198501440006e-11
587	-19904.621619642083	-1.1785075784906291e-11	-2.1755899337763886e-11	-9.293561944721221e-12	-2.000902035435832e-11
588	-19904.45885790086	-1.2307929617179292e-11	-2.200242554068127e-11	-9.813655854177776e-12	-2.024960444895686e-11
589	-19904.29609615964	-1.2839845555379468e-11	-2.223045461678602e-11	-1.0342657416509432e-11	-2.047161997012338e-11
590	-19904.133334418406	-1.3380203604897796e-11	-2.2439679147487962e-11	-1.087994399178083e-11	-2.067476501361416e-11
591	-19903.970572677186	-1.3928301401219767e-11	-2.2629813243818386e-11	-1.142481075506933e-11	-2.085875929444836e-11
592	-19903.80781093596	-1.4483499332078135e-11	-2.280059240700408e-11	-1.1976615843007978e-11	-2.1023344001083232e-11
593	-19903.645049194725	-1.5045076536278323e-11	-2.2951782052762536e-11	-1.253463633391465e-11	-2.1168290313330456e-11
594	-19903.48228745351	-1.56123767920733e-11	-2.308316252068964e-11	-1.3098214160247753e-11	-2.129338440282423e-11
595	-19903.319525712286	-1.6184663542076913e-11	-2.319455158156806e-11	-1.3666611114250315e-11	-2.139844993589295e-11
596	-19903.156763971056	-1.6761268078558907e-11	-2.328577398467895e-11	-1.4239157057049516e-11	-2.148331760972637e-11
597	-19902.994002229836	-1.7341441774866298e-11	-2.335670258220586e-11	-1.4815102129857776e-11	-2.1547866274700056e-11
598	-19902.83124048861	-1.7924505280207976e-11	-2.3407206807583417e-11	-1.5393765972442818e-11	-2.1591971398410744e-11
599	-19902.668478747386	-1.8509703156095088e-11	-2.343721443075642e-11	-1.5974392338916424e-11	-2.1615566821954245e-11
600	-19902.50571700616	-1.9096348578612634e-11	-2.344664145154135e-11	-1.6556293822552997e-11	-2.1618574635939104e-11
601	-19902.34295526493	-1.9683682879021892e-11	-2.3435470681745977e-11	-1.7138711375938425e-11	-2.1600983766108983e-11
602	-19902.18019352371	-2.027101459317075e-11	-2.340366482546721e-11	-1.7720953381661495e-11	-2.1562763033783584e-11
603	-19902.017431782482	-2.0857586355993438e-11	-2.3351261608188532e-11	-1.8302262526787984e-11	-2.1503956290928148e-11
604	-19901.854670041255	-2.144270529204632e-11	-2.327827049522537e-11	-1.888194621291387e-11	-2.142457911630789e-11
605	-19901.691908300032	-2.2025619093159748e-11	-2.3184784760323013e-11	-1.9459252614575673e-11	-2.132473089251091e-11
606	-19901.52914655881	-2.260563628864971e-11	-2.3070860633495293e-11	-2.0033490967083737e-11	-2.1204473928857232e-11
607	-19901.36638481759	-2.3182013742676145e-11	-2.2936645013735808e-11	-2.0603919045714523e-11	-2.1063961185163044e-11
608	-19901.203623076355	-2.3754064996952388e-11	-2.278224147520031e-11	-2.1169851523724e-11	-2.0903302250972395e-11
609	-19901.04086133513	-2.4321060112615824e-11	-2.2607850484979922e-11	-2.17305597973216e-11	-2.0722703576212147e-11
610	-19900.8780995939	-2.4882320255308634e-11	-2.2413622026703404e-11	-2.2285366583581087e-11	-2.0522321066055166e-11
611	-19900.71533785268	-2.543713280105203e-11	-2.219980870485241e-11	-2.2833561011101705e-11	-2.0302413200212224e-11
612	-19900.552576111455	-2.5984829644270687e-11	-2.1966606471719534e-11	-2.337447693798903e-11	-2.0063181729451e-11
613	-19900.38981437024	-2.6524719044203333e-11	-2.1714318604980174e-11	-2.3907424784987616e-11	-1.9804935670007693e-11
614	-19900.22705262901	-2.705614676111398e-11	-2.1443186380056013e-11	-2.4431752678658404e-11	-1.9527921944089058e-11
615	-19900.064290887778	-2.757844588332216e-11	-2.1153562138218844e-11	-2.4946796267194467e-11	-1.9232498466437107e-11
616	-19899.901529146562	-2.8090978376663192e-11	-2.0845731375422877e-11	-2.5451920273609556e-11	-1.8918956200171245e-11
617	-19899.738767405328	-2.8593106303299463e-11	-2.0520093171182507e-11	-2.5946489705897792e-11	-1.858769960557073e-11
618	-19899.576005664112	-2.908421135191367e-11	-2.0176976896771176e-11	-2.642988938715035e-11	-1.8239063314557983e-11
619	-19899.413243922878	-2.9563686523739397e-11	-1.9816825809115723e-11	-2.690151563569507e-11	-1.7873495745338348e-11
620	-19899.25048218165	-3.0030936619042916e-11	-1.9440011337148235e-11	-2.736077674817515e-11	-1.7491373354945857e-11
621	-19899.08772044043	-3.0485389083638814e-11	-1.9047018788934675e-11	-2.780710384249809e-11	-1.7093186367756493e-11
622	-19898.9249586992	-3.092647409639528e-11	-1.863826024970802e-11	-2.8239930938561822e-11	-1.6679351639735806e-11
623	-19898.76219695798	-3.1353657443105324e-11	-1.8214259405862294e-11	-2.8658727831282145e-11	-1.6250397504200503e-11
624	-19898.59943521675	-3.1766397679693125e-11	-1.77754687832039e-11	-2.9062957243145924e-11	-1.580678097699884e-11
625	-19898.436673475528	-3.216419932467326e-11	-1.7322447992725692e-11	-2.945212801879447e-11	-1.5349066023435243e-11
626	-19898.273911734304	-3.25465525450915e-11	-1.685568576760309e-11	-2.9825734797264664e-11	-1.4877745563508257e-11
627	-19898.11114999308	-3.2913005298423664e-11	-1.637577465695146e-11	-3.018333015808984e-11	-1.4393416186788091e-11
628	-19897.948388251854	-3.326308065285767e-11	-1.588323989418704e-11	-3.0524441924397915e-11	-1.3896606989961119e-11
629	-19897.78562651063	-3.359637087467952e-11	-1.53787030491512e-11	-3.0848667257626515e-11	-1.3387943249027047e-11
630	-19897.622864769408	-3.391243612975781e-11	-1.486272165169732e-11	-3.115557133843328e-11	-1.2867986014299704e-11
631	-19897.46010302818	-3.421091468308385e-11	-1.4335944034101946e-11	-3.144479757573441e-11	-1.2337386971892506e-11
632	-19897.297341286958	-3.449140564911555e-11	-1.379895857589553e-11	-3.171595033379486e-11	-1.1796737661660322e-11
633	-19897.134579545724	-3.4753594782450527e-11	-1.3252435793607206e-11	-3.1968720734524834e-11	-1.1246711584768505e-11
634	-19896.971817804504	-3.499712168518889e-11	-1.2696992516047016e-11	-3.220275383906018e-11	-1.0687928354659772e-11
635	-19896.80905606328	-3.522172198715472e-11	-1.2133317214529174e-11	-3.24177908416638e-11	-1.0121079043277428e-11
636	-19896.64629432205	-3.5427079308002525e-11	-1.1562053153841557e-11	-3.261352100329469e-11	-9.546809310800719e-12
637	-19896.483532580827	-3.5612977507325334e-11	-1.0983904147165897e-11	-3.278973391712534e-11	-8.965825174066212e-12
638	-19896.3207708396	-3.57791460042877e-11	-1.0399534570661722e-11	-3.294616479838733e-11	-8.378793003219066e-12
639	-19896.158009098373	-3.592541990218145e-11	-9.809660957997949e-12	-3.308265462506756e-11	-7.786431128027253e-12
640	-19895.995247357154	-3.6051574533972704e-11	-9.214966852622386e-12	-3.3198984652064507e-11	-7.189424674698307e-12
641	-19895.83248561593	-3.6157496546759454e-11	-8.616176189853411e-12	-3.3295047513353595e-11	-6.588498957868978e-12
642	-19895.669723874704	-3.6243010033325415e-11	-8.013988675991169e-12	-3.3370673320492154e-11	-5.984354847743395e-12
643	-19895.506962133477	-3.63080523159778e-11	-7.409133231132746e-12	-3.3425805465012955e-11	-5.377722220185603e-12
644	-19895.34420039225	-3.6352496529893046e-11	-6.802321438227445e-12	-3.346032316811752e-11	-4.769313397174438e-12
645	-19895.181438651027	-3.6376332415041114e-11	-6.194282410505146e-12	-3.3474222291686576e-11	-4.15985801940665e-12
646	-19895.018676909804	-3.6379482934661895e-11	-5.5857376146153365e-12	-3.346743192208248e-11	-3.5500778643382984e-12
647	-19894.855915168573	-3.6361988504234485e-11	-4.97741241804344e-12	-3.3439998618974104e-11	-2.9406983959037896e-12
648	-19894.693153427354	-3.632382458301378e-11	-4.370033775385451e-12	-3.3391903971985584e-11	-2.332446449697493e-12
649	-19894.53039168613	-3.626508165243854e-11	-3.76432122890768e-12	-3.3323244598377227e-11	-1.7260412331550687e-12
650	-19894.367629944903	-3.6185786215187356e-11	-3.1610036469709563e-12	-3.323405310796985e-11	-1.122211066204491e-12
651	-19894.20486820368	-3.608607817526349e-11	-2.5607902135460448e-12	-3.312447550221955e-11	-5.21664368100416e-13
652	-19894.04210646245	-3.596603659028024e-11	-1.9644076710879733e-12	-3.299459689283079e-11	7.487309379350375e-14
653	-19893.87934472123	-3.582584987364293e-11	-1.372552131901158e-12	-3.284461172203163e-11	6.667063978071131e-13
654	-19893.71658298	-3.566564903146154e-11	-7.859444367988254e-13	-3.267465696700607e-11	1.2531161001261882e-12
655	-19893.553821238776	-3.548566933773937e-11	-2.0526433960497307e-13	-3.248497383215308e-11	1.833424057580082e-12
656	-19893.391059497553	-3.528609380053791e-11	3.687769042643901e-13	-3.227575118430507e-11	2.406920826802716e-12
657	-19893.228297756326	-3.506720316009218e-11	9.355189536497877e-13	-3.2047275566367857e-11	2.972948089354316e-12
658	-19893.065536015107	-3.482923154452316e-11	1.4942647223495243e-12	-3.179978682405024e-11	3.5308109772699776e-12
659	-19892.902774273876	-3.4572504543666843e-11	2.0443757531684194e-12	-3.153361619354276e-11	4.079873457939039e-12
660	-19892.740012532642	-3.429730563488608e-11	2.585171665010007e-12	-3.12490527001968e-11	4.619457763736613e-12
661	-19892.577250791426	-3.400400234596288e-11	3.1160396370943712e-12	-3.09464693339459e-11	5.148953888624399e-12
662	-19892.414489050203	-3.3692926814794266e-11	3.6363206789662127e-12	-3.062620358408367e-11	5.667705838059795e-12
663	-19892.251727308976	-3.336448778643784e-11	4.145430458977892e-12	-3.0288669446823515e-11	6.1751324710988696e-12
664	-19892.08896556775	-3.301906533591141e-11	4.6427332801821264e-12	-2.993425212540213e-11	6.670601454091325e-12
665	-19891.926203826526	-3.26571051049967e-11	5.127675317526004e-12	-2.9563402275432777e-11	7.153562513074288e-12
666	-19891.763442085303	-3.227903305326052e-11	5.599649964666575e-12	-2.917655073646593e-11	7.623412756190075e-12
667	-19891.600680344076	-3.1885330776049805e-11	6.058135468581022e-12	-2.8774183855898455e-11	8.079634323961049e-12
668	-19891.43791860285	-3.147646824430169e-11	6.502556746370019e-12	-2.8356776212280478e-11	8.521656180813891e-12
669	-19891.275156861626	-3.105295948698253e-11	6.932426743190149e-12	-2.7924846301254247e-11	8.948995488812817e-12
670	-19891.1123951204	-3.0615315922628916e-11	7.347206442564781e-12	-2.74789098540609e-11	9.361117591785757e-12
671	-19890.949633379172	-3.016408378496121e-11	7.746444911349897e-12	-2.701951726395484e-11	9.757576075654359e-12
672	-19890.786871637956	-2.969981179297275e-11	8.12964043394895e-12	-2.6547221246025266e-11	1.0137873876477441e-11
673	-19890.624109896722	-2.922307511444487e-11	8.496381655363177e-12	-2.606260080000337e-11	1.0501604438517702e-11
674	-19890.461348155495	-2.8734458145612024e-11	8.846207002258373e-12	-2.5566243982123527e-11	1.0848311108433372e-11
675	-19890.298586414276	-2.8234561393401896e-11	9.178745875198026e-12	-2.5058754784684725e-11	1.117762834240368e-11
676	-19890.13582467305	-2.772400212621942e-11	9.493580304028623e-12	-2.4540753782090056e-11	1.148914333443971e-11
677	-19889.973062931826	-2.720340408513516e-11	9.790381226866186e-12	-2.4012867837117417e-11	1.1782532309416973e-11
678	-19889.810301190595	-2.6673413613720144e-11	1.0068776635073374e-11	-2.34757462288814e-11	1.2057428641604713e-11
679	-19889.64753944937	-2.613467468492225e-11	1.0328480470046863e-11	-2.293003567305727e-11	1.2313551764186171e-11
680	-19889.484777708145	-2.558785931293451e-11	1.0569168596791053e-11	-2.2376410734517682e-11	1.255058311728321e-11
681	-19889.322015966925	-2.5033628803246665e-11	1.0790599411308964e-11	-2.1815535069088774e-11	1.2768286766596345e-11
682	-19889.1592542257	-2.4472676954668368e-11	1.0992498812656618e-11	-2.124810462884747e-11	1.2966394350970255e-11
683	-19888.996492484475	-2.3905680231875494e-11	1.1174670554897486e-11	-2.0674797825047522e-11	1.3144715443934993e-11
684	-19888.83373074325	-2.3333350825857217e-11	1.1336891236711985e-11	-2.0096328593786585e-11	1.3303032520190215e-11
685	-19888.670969002025	-2.2756375905350423e-11	1.1479011203009457e-11	-1.9513385636903744e-11	1.3441201865279228e-11
686	-19888.508207260802	-2.2175482349666138e-11	1.1600859597827374e-11	-1.8926697162269435e-11	1.3559058606527456e-11
687	-19888.345445519568	-2.1591366195999625e-11	1.1702333204172425e-11	-1.8336960319400343e-11	1.3656505559219254e-11
688	-19888.18268377835	-2.1004764207993007e-11	1.1783314773044224e-11	-1.7744912777208528e-11	1.3733431535466875e-11
689	-19888.019922037125	-2.0416378130177312e-11	1.1843748491210966e-11	-1.7151256966441818e-11	1.3789786816190647e-11
690	-19887.8571602959	-1.982695084974784e-11	1.188357096444143e-11	-1.6556736251905178e-11	1.3825514116068853e-11
691	-19887.69439855467	-1.92371865310588e-11	1.1902774281860072e-11	-1.5962055054801242e-11	1.3840611650142435e-11
692	-19887.531636813444	-1.8647830346112003e-11	1.1901348858355006e-11	-1.5367958594793818e-11	1.383507595975762e-11
693	-19887.36887507222	-1.805958582812055e-11	1.1879334434121839e-11	-1.4775150231444862e-11	1.3808952912586742e-11
694	-19887.206113330998	-1.7473196330804725e-11	1.18367758271846e-11	-1.418437293594786e-11	1.3762293440513119e-11
695	-19887.043351589768	-1.688936141684595e-11	1.1773760716756894e-11	-1.359632566780997e-11	1.369519132147646e-11
696	-19886.880589848544	-1.6308818791193454e-11	1.1690387457398739e-11	-1.3011745321247641e-11	1.3607750980930275e-11
697	-19886.717828107325	-1.5732260821560013e-11	1.158679087546992e-11	-1.2431323234391936e-11	1.3500113285098331e-11
698	-19886.555066366098	-1.5160415294221226e-11	1.1463122598971287e-11	-1.1855785958635075e-11	1.337243586002216e-11
699	-19886.39230462488	-1.4593965008183284e-11	1.1319564640098113e-11	-1.1285814842335031e-11	1.3224906669126312e-11
700	-19886.229542883648	-1.403362366365476e-11	1.1156320619016054e-11	-1.072212193270718e-11	1.3057735227981245e-11
701	-19886.066781142417	-1.3480060954463204e-11	1.097361885739765e-11	-1.016537505912975e-11	1.287115569144665e-11
702	-19885.9040194012	-1.29339733952801e-11	1.077171359022706e-11	-9.616268673506665e-12	1.2665428058167351e-11
703	-19885.741257659967	-1.2396013777036967e-11	1.0550878669781976e-11	-9.07545329775296e-12	1.2440831866845685e-11
704	-19885.57849591875	-1.1866857607337382e-11	1.031141780807628e-11	-8.543601977288427e-12	1.2197676432932875e-11
705	-19885.415734177517	-1.1347139061090365e-11	1.0053649007822607e-11	-8.021346224946052e-12	1.1936285270696328e-11
706	-19885.25297243629	-1.0837508450465793e-11	9.777923415932548e-12	-7.509333503285597e-12	1.1657014942539824e-11
707	-19885.090210695067	-1.0338577506294458e-11	9.484602434303947e-12	-7.008172501257213e-12	1.1360232159973536e-11
708	-19884.927448953844	-9.850968932210288e-12	9.174082586481882e-12	-6.518482699835375e-12	1.1046338647229655e-11
709	-19884.764687212624	-9.375269102745293e-12	8.84676701604261e-12	-6.040847066936113e-12	1.0715742629289003e-11
710	-19884.601925471397	-8.912069426185395e-12	8.503095062232888e-12	-5.5758534311033714e-12	1.0368888405568971e-11
711	-19884.43916373017	-8.461928488109372e-12	8.143510173581258e-12	-5.124056623600172e-12	1.000622425281605e-11
712	-19884.276401988947	-8.025403534416389e-12	7.768492007000306e-12	-4.686009971246215e-12	9.62823452304423e-12
713	-19884.11364024772	-7.603021991014716e-12	7.378522023823136e-12	-4.262236816542603e-12	9.235405228841015e-12
714	-19883.950878506497	-7.195304410528307e-12	6.974118112265104e-12	-3.8532534732948e-12	8.828258665354464e-12
715	-19883.788116765274	-6.802744824915044e-12	6.555798413296914e-12	-3.4595495813073377e-12	8.407317225374062e-12
716	-19883.625355024047	-6.425824790795737e-12	6.124114908934747e-12	-3.0816021596415128e-12	7.973136987602124e-12
717	-19883.46259328282	-6.06500169405455e-12	5.679619486565119e-12	-2.7198639149565337e-12	7.526273770967038e-12
718	-19883.299831541597	-5.72071529990726e-12	5.22289670957673e-12	-2.3747697988036766e-12	7.067315905339458e-12
719	-19883.137069800367	-5.3933852612776815e-12	4.754530176089245e-12	-2.0467345212826038e-12	6.596850580614943e-12
720	-19882.97430805914	-5.083407879098575e-12	4.275132652236947e-12	-1.7361493173277936e-12	6.115493980300875e-12
721	-19882.81154631792	-4.791161832724326e-12	3.785316236257386e-12	-1.4433876841293697e-12	5.623861437047018e-12
722	-19882.648784576693	-4.516997878220467e-12	3.2857194984379586e-12	-1.1687950846523875e-12	5.12259457278993e-12
723	-19882.48602283547	-4.261252043888864e-12	2.7769808644077586e-12	-9.127021515173457e-13	4.612334674283597e-12
724	-19882.323261094243	-4.024227808734795e-12	2.2597603660618808e-12	-6.754068698599175e-13	4.09374444410217e-12
725	-19882.16049935302	-3.806216787894286e-12	1.7347199314401016e-12	-4.571952724414338e-13	3.5674882841442086e-12
726	-19881.9977376118	-3.6074737052494823e-12	1.2025381240795446e-12	-2.583164158439065e-13	3.034247034523425e-12
727	-19881.83497587057	-3.4282447703147475e-12	6.638979484608619e-13	-7.90107683019029e-14	2.494705774081868e-12
728	-19881.672214129343	-3.2687358640603224e-12	1.194916114781626e-13	8.052160189950785e-14	1.9495585806381043e-12
729	-19881.509452388123	-3.1291442355901455e-12	-4.299802588090865e-13	2.2008931774842396e-13	1.3995077470639483e-12
730	-19881.346690646893	-3.0096271639660815e-12	-9.838143926228545e-13	3.395410291239307e-13	8.452579993659361e-13
731	-19881.18392890567	-2.910331787923472e-12	-1.5412967766508328e-12	4.3873557116579544e-13	2.8752459782176925e-13
732	-19881.021167164443	-2.831365601583531e-12	-2.101716387333392e-12	5.175714655552486e-13	-2.7298039946511145e-13
733	-19880.85840542322	-2.77282452487565e-12	-2.6643494360848532e-12	5.75958838299553e-13	-8.355323808226234e-13
734	-19880.695643681993	-2.734765800670254e-12	-3.2284789610701515e-12	6.138465191593284e-13	-1.399413776524938e-12
735	-19880.53288194077	-2.717235492024449e-12	-3.793375509790186e-12	6.311945328979149e-13	-1.9638947392692266e-12
736	-19880.370120199543	-2.7202396738527356e-12	-4.358322254814468e-12	6.280029042982916e-13	-2.5282582635741576e-12
737	-19880.20735845832	-2.7437725314546587e-12	-4.922585993490875e-12	6.042835477454964e-13	-3.0917711816585193e-12
738	-19880.044596717093	-2.7877905392371925e-12	-5.485452886647757e-12	5.600860849842017e-13	-3.653719906960373e-12
739	-19879.881834975866	-2.8522358338931868e-12	-6.046190672039199e-12	4.954744607364132e-13	-4.2133726417560314e-12
740	-19879.719073234643	-2.9370146283304825e-12	-6.60409203599191e-12	4.105485245191444e-13	-4.770022754217037e-12
741	-19879.556311493412	-3.0420172253019407e-12	-7.1584282517292954e-12	3.054240063437511e-13	-5.322942409249638e-12
742	-19879.393549752192	-3.167101488654797e-12	-7.708501625853882e-12	1.802490407752984e-13	-5.871435021310155e-12
743	-19879.23078801097	-3.312106289237139e-12	-8.25359197646541e-12	3.5190711366690245e-14	-6.414781723189502e-12
744	-19879.068026269742	-3.4768415863118937e-12	-8.793015010404829e-12	-1.2955503634573253e-13	-6.952299749928355e-12
745	-19878.90526452852	-3.661094883286231e-12	-9.326062404111474e-12	-3.137698591670596e-13	-7.483282508915449e-12
746	-19878.74250278729	-3.864629812851954e-12	-9.852066239429576e-12	-5.172116080369544e-13	-8.007064022772835e-12
747	-19878.579741046062	-4.087182146347985e-12	-1.0370333576639532e-11	-7.396103444367775e-13	-8.522953490357881e-12
748	-19878.416979304842	-4.328471431157366e-12	-1.0880214745966197e-11	-9.806799860699459e-13	-9.030303585600892e-12
749	-19878.254217563615	-4.588184556935712e-12	-1.1381037157431953e-11	-1.2401018778646616e-12	-9.528444254475799e-12
750	-19878.091455822392	-4.8659966614708296e-12	-1.1872173321943279e-11	-1.517545707512443e-12	-1.0016750742827945e-11
751	-19877.92869408117	-5.1615468112667445e-12	-1.2352973320357784e-11	-1.8126451895212639e-12	-1.0494576051979092e-11
752	-19877.76593233994	-5.4744687443874175e-12	-1.2822834592727878e-11	-2.1250288187220283e-12	-1.0961320734603773e-11
753	-19877.60317059872	-5.804354697162124e-12	-1.3281134198751723e-11	-2.454283698550457e-12	-1.1416365141022578e-11
754	-19877.44040885749	-6.150798397256334e-12	-1.3727296396629272e-11	-2.799998546391743e-12	-1.185913700408421e-11
755	-19877.27764711626	-6.513349224360154e-12	-1.416072823521898e-11	-3.161717853791388e-12	-1.22890470172476e-11
756	-19877.114885375042	-6.8915618685531725e-12	-1.4580885886220975e-11	-3.5389915579658755e-12	-1.270555517180822e-11
757	-19876.95212363381	-7.284942087594951e-12	-1.4987207896850544e-11	-3.931320797456107e-12	-1.3108103994959767e-11
758	-19876.789361892595	-7.693010686529962e-12	-1.5379182317538144e-11	-4.3382219062510806e-12	-1.3496185682643774e-11
759	-19876.62660015136	-8.115233840517515e-12	-1.5756284930202842e-11	-4.7591567320704485e-12	-1.386928031312026e-11
760	-19876.463838410145	-8.551098882367185e-12	-1.6118038243042052e-11	-5.193608440120069e-12	-1.4226914845300729e-11
761	-19876.30107666891	-9.000034644125927e-12	-1.646395786279017e-11	-5.64100184831119e-12	-1.4568609477139044e-11
762	-19876.138314927688	-9.461497374190574e-12	-1.6793602557328227e-11	-6.100789361724492e-12	-1.4893927710210888e-11
763	-19875.975553186465	-9.934882127584333e-12	-1.710652982411118e-11	-6.57236235469362e-12	-1.5202431905286018e-11
764	-19875.81279144524	-1.0419616926527191e-11	-1.740233694531931e-11	-7.055145349481427e-12	-1.549372433784368e-11
765	-19875.65002970402	-1.0915065884338737e-11	-1.7680625602232777e-11	-7.548499130362757e-12	-1.5767411800557348e-11
766	-19875.487267962788	-1.1420631429022377e-11	-1.7941033487872954e-11	-8.051822986113072e-12	-1.6023137214632132e-11
767	-19875.32450622157	-1.1935650114656913e-11	-1.8183209763287343e-11	-8.564450509982829e-12	-1.626055507533036e-11
768	-19875.161744480338	-1.2459501207073668e-11	-1.840683315024151e-11	-9.085758204887182e-12	-1.647934954122849e-11
769	-19874.99898273912	-1.2991497473712472e-11	-1.861160157548795e-11	-9.615056260493947e-12	-1.6679224069708903e-11
770	-19874.836220997888	-1.3530997927111056e-11	-1.8797237321396662e-11	-1.0151701316436423e-11	-1.6859906561815593e-11
771	-19874.673459256665	-1.4077294764196431e-11	-1.8963488137152613e-11	-1.0694983387792443e-11	-1.702115046622148e-11
772	-19874.51069751544	-1.4629730129807862e-11	-1.9110120632425087e-11	-1.1244242648392713e-11	-1.7162728165307092e-11
773	-19874.34793577421	-1.5187579481937306e-11	-1.9236934567302165e-11	-1.1798752781178707e-11	-1.728444525945695e-11
774	-19874.185174032988	-1.5750170678739644e-11	-1.934374195248012e-11	-1.2357840084944604e-11	-1.7386119657402447e-11
775	-19874.02241229176	-1.6316766791680433e-11	-1.9430395495457492e-11	-1.2920766271867988e-11	-1.7467610018749663e-11
776	-19873.859650550534	-1.6886684058345082e-11	-1.9496753393168713e-11	-1.3486846439490433e-11	-1.752878053452301e-11
777	-19873.696888809314	-1.7459177076242136e-11	-1.954272194372639e-11	-1.405533424868587e-11	-1.7569543537238862e-11
778	-19873.53412706809	-1.8033553662888543e-11	-1.9568206160687694e-11	-1.4625536801966494e-11	-1.7589810100909596e-11
779	-19873.371365326864	-1.8609063460606922e-11	-1.957316670439061e-11	-1.519670323242082e-11	-1.7589546972735828e-11
780	-19873.208603585637	-1.9185009689719552e-11	-1.9557555399105335e-11	-1.5768136474136425e-11	-1.7568712073708113e-11
781	-19873.045841844418	-1.9760641393107605e-11	-1.9521387748403915e-11	-1.6339085490748683e-11	-1.7527327016642365e-11
782	-19872.883080103198	-2.0335259428341002e-11	-1.9464663405961207e-11	-1.6908851283638725e-11	-1.746539755800945e-11
783	-19872.720318361968	-2.090811638246681e-11	-1.938745154424704e-11	-1.7476686791229857e-11	-1.7382998971392e-11
784	-19872.557556620734	-2.14785142040059e-11	-1.9289799778569866e-11	-1.8041894535282495e-11	-1.72801849508448e-11
785	-19872.394794879518	-2.204571274622147e-11	-1.9171831085499983e-11	-1.8603735149438246e-11	-1.715708453572887e-11
786	-19872.232033138287	-2.2609018315310944e-11	-1.9033640399552145e-11	-1.916151593982745e-11	-1.701379868505293e-11
787	-19872.069271397064	-2.316770216664291e-11	-1.887540370315677e-11	-1.9714509367475318e-11	-1.6850509375737996e-11
788	-19871.906509655837	-2.372107817282097e-11	-1.8697263702638116e-11	-2.0262030726695654e-11	-1.6667365254565347e-11
789	-19871.743747914607	-2.4268432659046075e-11	-1.8499447815127575e-11	-2.0803367967733986e-11	-1.6464599634984828e-11
790	-19871.580986173387	-2.4809090199467103e-11	-1.8282145599963757e-11	-2.133784750124968e-11	-1.6242407903354312e-11
791	-19871.41822443216	-2.5342355886782548e-11	-1.8045635446150047e-11	-2.1864776456481883e-11	-1.6001074217682203e-11
792	-19871.25546269094	-2.5867567887171694e-11	-1.7790152340570383e-11	-2.238349524192071e-11	-1.57408392494614e-11
793	-19871.09270094971	-2.6384054325714817e-11	-1.7516023778421388e-11	-2.289333442082993e-11	-1.5462036107034457e-11
794	-19870.929939208487	-2.689117017366507e-11	-1.7223530625579962e-11	-2.3393651601449725e-11	-1.516495117049996e-11
795	-19870.767177467267	-2.7388269163191168e-11	-1.6913047083733866e-11	-2.3883803343716053e-11	-1.484996407070918e-11
796	-19870.604415726044	-2.7874725976838937e-11	-1.6584897618647177e-11	-2.436316734901334e-11	-1.4517404589867457e-11
797	-19870.441653984806	-2.8349924822393052e-11	-1.623950130946935e-11	-2.483113102878579e-11	-1.4167697025607158e-11
798	-19870.278892243587	-2.881326294445303e-11	-1.5877226639222985e-11	-2.528709501319652e-11	-1.3801214953454234e-11
799	-19870.116130502363	-2.9264156054687637e-11	-1.5498534685308173e-11	-2.5730478577481374e-11	-1.341842443235837e-11
800	-19869.953368761137	-2.970202784695995e-11	-1.5103834180168508e-11	-2.6160709151537568e-11	-1.3019739037896437e-11
801	-19869.79060701991	-3.0126329774028705e-11	-1.4693627031242098e-11	-2.657724209417574e-11	-1.2605665397845585e-11
802	-19869.627845278686	-3.05365138535278e-11	-1.4268361415083563e-11	-2.6979533490846586e-11	-1.217665625861547e-11
803	-19869.46508353746	-3.09320696971719e-11	-1.382857637218747e-11	-2.7367077182589894e-11	-1.1733255096129662e-11
804	-19869.302321796236	-3.13124804561148e-11	-1.3374757912893561e-11	-2.7739360700206658e-11	-1.1275952194747162e-11
805	-19869.13956005501	-3.167727683198222e-11	-1.2907478914599506e-11	-2.809591927716582e-11	-1.0805324560276603e-11
806	-19868.976798313786	-3.2025975471330474e-11	-1.2427261446968529e-11	-2.8436274229876215e-11	-1.0321898219456642e-11
807	-19868.81403657256	-3.235814994454358e-11	-1.1934708742773056e-11	-2.8760003940742534e-11	-9.82628020590067e-12
808	-19868.651274831333	-3.26733541041379e-11	-1.1430376514341732e-11	-2.9066667199495845e-11	-9.31902985252843e-12
809	-19868.488513090113	-3.2971205584858157e-11	-1.0914895785068094e-11	-2.935588670913565e-11	-8.800781637198083e-12
810	-19868.325751348882	-3.3251297242370615e-11	-1.0388852939154206e-11	-2.962726050562419e-11	-8.272125210163752e-12
811	-19868.162989607656	-3.35132934391684e-11	-9.852902931212033e-12	-2.988045825111816e-11	-7.733718616984705e-12
812	-19868.000227866432	-3.3756828357923364e-11	-9.307661105411107e-12	-3.01151195260623e-11	-7.186180097345739e-12
813	-19867.83746612521	-3.398161412770987e-11	-8.753803190245151e-12	-3.033096196433263e-11	-6.630188091664489e-12
814	-19867.674704383982	-3.4187328173217245e-11	-8.191970120330422e-12	-3.052766857927761e-11	-6.066386044999686e-12
815	-19867.51194264276	-3.4373730556518245e-11	-7.622854705373115e-12	-3.0705005115761104e-11	-5.495469086421096e-12
816	-19867.34918090153	-3.4540544808171454e-11	-7.047119206701501e-12	-3.086270085670068e-11	-4.9181015901834764e-12
817	-19867.186419160313	-3.468758176055956e-11	-6.465471322541154e-12	-3.1000572467243816e-11	-4.334993170127406e-12
818	-19867.023657419086	-3.4814609783914955e-11	-5.878592926752425e-12	-3.111839420481276e-11	-3.746827405019405e-12
819	-19866.86089567786	-3.492149072935941e-11	-5.28720047243762e-12	-3.121603387477959e-11	-3.1543222498349297e-12
820	-19866.698133936636	-3.500804257310074e-11	-4.691992404710127e-12	-3.129331544684625e-11	-2.5581774383691928e-12
821	-19866.53537219541	-3.50741774667719e-11	-4.0936919951450355e-12	-3.135015711841611e-11	-1.9591173230763114e-12
822	-19866.372610454182	-3.5119762517702537e-11	-3.4930100658272544e-12	-3.138643206689558e-11	-1.3578535917899844e-12
823	-19866.209848712962	-3.5144760625218006e-11	-2.8906729935887557e-12	-3.1402109299329546e-11	-7.551132757691583e-13
824	-19866.047086971732	-3.5149089723916316e-11	-2.2874001208421704e-12	-3.1397112867261135e-11	-1.516161559140618e-13
825	-19865.88432523051	-3.513276331140654e-11	-1.6839175796555645e-12	-3.137146240777968e-11	4.519114109457909e-13
826	-19865.721563489282	-3.5095750864557127e-11	-1.0809495002408613e-12	-3.1325133531410486e-11	1.0547452855575346e-12
827	-19865.55880174806	-3.5038117091543925e-11	-4.792183412147513e-13	-3.125819708723796e-11	1.656163215322885e-12
828	-19865.39604000683	-3.495988155807815e-11	1.2054912606240508e-13	-3.117067876082343e-11	2.2554388493621186e-12
829	-19865.2332782656	-3.486115924515227e-11	7.176392846921594e-13	-3.106269964539658e-11	2.8518592069862e-12
830	-19865.07051652438	-3.474202196578549e-11	1.3113274983726195e-12	-3.093433763024641e-11	3.4447004998268825e-12
831	-19864.90775478316	-3.460263378231583e-11	1.900910210303061e-12	-3.078576283085194e-11	4.033260233964919e-12
832	-19864.74499304193	-3.4443117531112634e-11	2.485668836453604e-12	-3.0617104086197185e-11	4.616821096863988e-12
833	-19864.582231300705	-3.4263685951427613e-11	3.0649150935662512e-12	-3.042858009990128e-11	5.194696289800322e-12
834	-19864.419469559485	-3.406451325542584e-11	3.637938524142325e-12	-3.022037098353528e-11	5.766177043750295e-12
835	-19864.256707818262	-3.384585788422685e-11	4.204068671503609e-12	-2.9992741024136636e-11	6.330594800996008e-12
836	-19864.093946077035	-3.3607945481744396e-11	4.762609139551386e-12	-2.9745921633065096e-11	6.887255262961656e-12
837	-19863.931184335812	-3.3351079959623346e-11	5.312909337964134e-12	-2.948022242067163e-11	7.435510143008112e-12
838	-19863.768422594578	-3.307553619087917e-11	5.854290111364698e-12	-2.919592386673947e-11	7.974682781977602e-12
839	-19863.60566085336	-3.2781662537309945e-11	6.3861246999186606e-12	-2.889337985654914e-11	8.504149117213946e-12
840	-19863.442899112128	-3.246978198433916e-11	6.907753284990697e-12	-2.857291879389311e-11	9.023252212560684e-12
841	-19863.28013737091	-3.214028368584457e-11	7.418575855790824e-12	-2.8234935153513853e-11	9.531395134830941e-12
842	-19863.11737562968	-3.179353821118945e-11	7.91795730821479e-12	-2.787980470847227e-11	1.0027946034766343e-11
843	-19862.95461388845	-3.1429975163417136e-11	8.405326730455157e-12	-2.7507962153923252e-11	1.0512337443060612e-11
844	-19862.79185214723	-3.105000951154282e-11	8.880075845386768e-12	-2.711982742191031e-11	1.0983964693622735e-11
845	-19862.629090406004	-3.0654108053812485e-11	9.341665903940713e-12	-2.671587214898178e-11	1.144229282795948e-11
846	-19862.466328664785	-3.024272998475141e-11	9.789519735468084e-12	-2.629656022791626e-11	1.1886748624887465e-11
847	-19862.303566923558	-2.981637728960822e-11	1.0223131688429961e-11	-2.586239820445313e-11	1.2316830552561342e-11
848	-19862.14080518233	-2.9375549487966945e-11	1.0641958703714844e-11	-2.5413890008223858e-11	1.2731999820485109e-11
849	-19861.978043441104	-2.8920781649381624e-11	1.1045531366434388e-11	-2.495157496919716e-11	1.3131791442420934e-11
850	-19861.81528169988	-2.8452611435961177e-11	1.1433343982747223e-11	-2.4475994849711294e-11	1.3515704291235462e-11
851	-19861.652519958658	-2.797160460254527e-11	1.1804965418858092e-11	-2.398771934396142e-11	1.3883311948684628e-11
852	-19861.489758217434	-2.747833422218848e-11	1.215992885796208e-11	-2.3487325295168866e-11	1.4234152440137965e-11
853	-19861.326996476208	-2.6973393333737998e-11	1.2497843678408269e-11	-2.297540934104355e-11	1.456784012331666e-11
854	-19861.16423473498	-2.6457388253003778e-11	1.2818285666955327e-11	-2.2452581219070114e-11	1.488395587886954e-11
855	-19861.001472993757	-2.5930936553390158e-11	1.312090558026486e-11	-2.191946174325381e-11	1.5182155681818906e-11
856	-19860.838711252523	-2.5394673693315113e-11	1.3405323980451765e-11	-2.1376689428259365e-11	1.5462065414818004e-11
857	-19860.6759495113	-2.4849239661061866e-11	1.3671234852130137e-11	-2.082490712897725e-11	1.572338449409343e-11
858	-19860.513187770077	-2.4295295814077203e-11	1.3918304986502971e-11	-2.0264778878573384e-11	1.5965785231758922e-11
859	-19860.350426028854	-2.3733500704616317e-11	1.4146273756666973e-11	-1.9696965707803034e-11	1.6189012619103846e-11
860	-19860.18766428763	-2.3164539002039327e-11	1.4354856216599243e-11	-1.9122154568232058e-11	1.6392787404051047e-11
861	-19860.024902546404	-2.258908503592832e-11	1.454383706216095e-11	-1.8541021867644275e-11	1.6576900059334748e-11
862	-19859.862140805177	-2.2007841995642695e-11	1.4712981759220085e-11	-1.795427267271255e-11	1.6741121889900167e-11
863	-19859.69937906396	-2.142149747332397e-11	1.4862121495230015e-11	-1.736259624352813e-11	1.6885289990225595e-11
864	-19859.536617322727	-2.0830770076247796e-11	1.49910733420956e-11	-1.676671265060678e-11	1.7009227387587956e-11
865	-19859.373855581503	-2.0236357149512792e-11	1.509971564300901e-11	-1.616732048845394e-11	1.7112818433122656e-11
866	-19859.211093840284	-1.9638988263775283e-11	1.5187917855835468e-11	-1.5565150369679772e-11	1.719593862699318e-11
867	-19859.048332099053	-1.9039367536361573e-11	1.525560626159245e-11	-1.4960907236574643e-11	1.7258520329460887e-11
868	-19858.885570357834	-1.8438232163962194e-11	1.5302703418099046e-11	-1.4355328901460518e-11	1.7300492197699867e-11
869	-19858.722808616603	-1.7836289773563702e-11	1.532918391496451e-11	-1.3749123387841484e-11	1.7321834941851973e-11
870	-19858.560046875373	-1.7234281225663444e-11	1.533502347085091e-11	-1.3143031742464362e-11	1.7322530406834475e-11
871	-19858.397285134157	-1.663291394838207e-11	1.5320244833259095e-11	-1.2537761359639814e-11	1.7302607471809814e-11
872	-19858.234523392926	-1.6032928319184285e-11	1.5284877720723698e-11	-1.193405237293404e-11	1.7262101978378803e-11
873	-19858.071761651707	-1.5435029235088708e-11	1.5228993129251774e-11	-1.1332609215681934e-11	1.7201091034992595e-11
874	-19857.90899991048	-1.4839952225655054e-11	1.515267392183718e-11	-1.0734166744557489e-11	1.7119663594177105e-11
875	-19857.746238169246	-1.4248396180980162e-11	1.505603935177438e-11	-1.0139422958532324e-11	1.7017944972334042e-11
876	-19857.583476428026	-1.3661088645059235e-11	1.4939224782569767e-11	-9.54910430320416e-12	1.6896076558882866e-11
877	-19857.4207146868	-1.3078719030551994e-11	1.4802397524255883e-11	-8.96389887708822e-12	1.675423164775887e-11
878	-19857.257952945576	-1.2502002843266422e-11	1.4645744500308446e-11	-8.384520667518926e-12	1.659260309490269e-11
879	-19857.095191204353	-1.1931616517239399e-11	1.44694797102511e-11	-7.81164437800517e-12	1.64114107749981e-11
880	-19856.93242946313	-1.1368259123071055e-11	1.4273841530051706e-11	-7.245967148273262e-12	1.6210898873910736e-11
881	-19856.769667721903	-1.0812592682566978e-11	1.4059090018790778e-11	-6.688148862205506e-12	1.5991333188072374e-11
882	-19856.60690598068	-1.0265296929434648e-11	1.3825512466261985e-11	-6.1388669196263814e-12	1.575300666570836e-11
883	-19856.444144239453	-9.727013802829358e-12	1.3573413783894885e-11	-5.598760724649353e-12	1.5496229789693872e-11
884	-19856.281382498222	-9.198399796054344e-12	1.3303129999935639e-11	-5.068484045633242e-12	1.522134406748862e-11
885	-19856.118620757003	-8.680076483680318e-12	1.3015009598586854e-11	-4.5486555380675796e-12	1.4928703361115165e-11
886	-19855.955859015776	-8.172673099526736e-12	1.2709433933153473e-11	-4.039901332961933e-12	1.4618694296599715e-11
887	-19855.793097274553	-7.676787036822655e-12	1.2386794461145717e-11	-3.542815534791757e-12	1.429171348935798e-11
888	-19855.63033553333	-7.193017502099174e-12	1.2047514817783289e-11	-3.0579938849098958e-12	1.3948189614740571e-11
889	-19855.4675737921	-6.721932806705214e-12	1.1692028282691018e-11	-2.5860010525550497e-12	1.358856086517902e-11
890	-19855.30481205088	-6.2641012464897155e-12	1.1320800573517321e-11	-2.1274015237882e-12	1.3213297741019301e-11
891	-19855.14205030965	-5.820061110195292e-12	1.0934302592050583e-11	-1.682729609923184e-12	1.282287578701245e-11
892	-19854.979288568422	-5.390344075817034e-12	1.0533038467865669e-11	-1.2525128528466511e-12	1.2417803634467391e-11
893	-19854.8165268272	-4.9754552173594744e-12	1.0117516615665306e-11	-8.372520337990625e-13	1.1998594048786337e-11
894	-19854.653765085975	-4.575888656744424e-12	9.688277034959543e-12	-4.374368332084525e-13	1.1565791227883575e-11
895	-19854.491003344756	-4.192113611824694e-12	9.245862437176524e-12	-5.3531882029060906e-14	1.1119941920005066e-11
896	-19854.328241603525	-3.8245837346869716e-12	8.790846088299671e-12	3.140138925504498e-13	1.0661623265554977e-11
897	-19854.165479862295	-3.4737303591286257e-12	8.323802781199986e-12	6.647740149421935e-13	1.0191413760446089e-11
898	-19854.00271812108	-3.139964575613661e-12	7.845335453304447e-12	9.983423795336325e-13	9.709919873361086e-12
899	-19853.83995637985	-2.823677503882408e-12	7.356048491092849e-12	1.3143329720569086e-12	9.217749341901943e-12
900	-19853.677194638625	-2.525235050616531e-12	6.856571134913289e-12	1.6123851059181826e-12	8.715534577091306e-12
901	-19853.514432897402	-2.244985967285468e-12	6.347535379789624e-12	1.892155356865083e-12	8.203910556792494e-12
902	-19853.35167115618	-1.983250731000094e-12	5.829593429668841e-12	2.1533286769773002e-12	7.683532279243544e-12
903	-19853.18890941495	-1.7403335023890241e-12	5.303401054130522e-12	2.3956064283910916e-12	7.155058113777539e-12
904	-19853.02614767373	-1.5165077113203363e-12	4.76963086767964e-12	2.6187207926837834e-12	6.619163079148545e-12
905	-19852.863385932502	-1.3120309418580751e-12	4.228958545931991e-12	2.8224198767626725e-12	6.076525054771364e-12
906	-19852.70062419128	-1.1271278142770582e-12	3.682073273672337e-12	3.0064848261463405e-12	5.527835227890614e-12
907	-19852.537862450048	-9.620084958403813e-13	3.129668785896502e-12	3.1707113043446493e-12	4.9737891307245194e-12
908	-19852.375100708825	-8.168481860341995e-13	2.5724471194649585e-12	3.3149300033310716e-12	4.415090390791991e-12
909	-19852.2123389676	-6.91808533796481e-13	2.0111158512051723e-12	3.4389852159117966e-12	3.852447966616745e-12
910	-19852.049577226368	-5.870139410214189e-13	1.4463866826708166e-12	3.5427585281676523e-12	3.286574730922952e-12
911	-19851.886815485148	-5.025769105530878e-13	8.789783846769017e-13	3.626143460407024e-12	2.7181904139736756e-12
912	-19851.72405374392	-4.3857096921813826e-13	3.096074776658409e-13	3.689072540561212e-12	2.1480122819458315e-12
913	-19851.561292002698	-3.950577317827601e-13	-2.6099960500229177e-13	3.731490228679441e-12	1.576767300894177e-12
914	-19851.398530261475	-3.7206043181863026e-13	-8.321237692425535e-13	3.75337938247906e-12	1.005174881742866e-12
915	-19851.23576852025	-3.6958939566495613e-13	-1.4030346886876464e-12	3.754735772013431e-12	4.339654540307655e-13
916	-19851.073006779025	-3.876176520282515e-13	-1.9730152661971444e-12	3.7355924662262496e-12	-1.3614399884472873e-13
917	-19850.910245037798	-4.2610348554833476e-13	-2.541334939486407e-12	3.695997268292383e-12	-7.044232412450887e-13
918	-19850.747483296575	-4.849701243338259e-13	-3.1072814047776366e-12	3.6360330237400427e-12	-1.2701605129267886e-12
919	-19850.584721555348	-5.641241396903997e-13	-3.6701272489988395e-12	3.5557992102898972e-12	-1.8326291557090854e-12
920	-19850.421959814124	-6.634398963312425e-13	-4.2291688581340155e-12	3.455427482704108e-12	-2.3911265262532426e-12
921	-19850.259198072894	-7.827719623090067e-13	-4.783686460979738e-12	3.33506925332711e-12	-2.944934032727766e-12
922	-19850.096436331674	-9.219457598940084e-13	-5.332987561491853e-12	3.1949050352984864e-12	-3.493360571826988e-12
923	-19849.93367459045	-1.0807657959028024e-12	-5.876363253186322e-12	3.0351362036247533e-12	-4.035698835076247e-12
924	-19849.77091284922	-1.2590100521714452e-12	-6.413136890882976e-12	2.855990598475717e-12	-4.5712739853303215e-12
925	-19849.608151108	-1.4564315454223193e-12	-6.942613486715073e-12	2.6577209574780494e-12	-5.099393043174683e-12
926	-19849.445389366767	-1.672763116110635e-12	-7.464133575543642e-12	2.4406001194733906e-12	-5.619398757723428e-12
927	-19849.282627625547	-1.907710052454738e-12	-7.977021690648913e-12	2.204928394509583e-12	-6.1306180716832865e-12
928	-19849.11986588432	-2.160958794574092e-12	-8.480640125314634e-12	1.951024851547864e-12	-6.632415887644656e-12
929	-19848.9571041431	-2.432166558844246e-12	-8.974334201718688e-12	1.6792376885466144e-12	-7.124140325708519e-12
930	-19848.794342401874	-2.720977471354002e-12	-9.457490401078677e-12	1.3899280903392567e-12	-7.605180858593856e-12
931	-19848.631580660644	-3.027002159305206e-12	-9.929479303948345e-12	1.0834906333917588e-12	-8.074911239675998e-12
932	-19848.468818919424	-3.349844232091606e-12	-1.0389714389079876e-11	7.603267947903887e-13	-8.532748306490513e-12
933	-19848.306057178204	-3.6890694922670236e-12	-1.0837595293817645e-11	4.2087573924684034e-13	-8.97809522836788e-12
934	-19848.143295436974	-4.044242621472673e-12	-1.1272564662575503e-11	6.557762194863175e-14	-9.410398358923558e-12
935	-19847.980533695743	-4.414886772588602e-12	-1.169405362268696e-11	-3.0508600385082663e-13	-9.829092699138593e-12
936	-19847.817771954524	-4.800530362079289e-12	-1.2101537001020315e-11	-6.906389914976765e-13	-1.023365711730297e-11
937	-19847.655010213293	-5.2006564905906386e-12	-1.2494481776816985e-11	-1.0905600199305135e-12	-1.0623562788829142e-11
938	-19847.49224847207	-5.614758621507581e-12	-1.2872396453228498e-11	-1.5043382856250758e-12	-1.0998322570115995e-11
939	-19847.329486730847	-6.042282353996773e-12	-1.323478556304259e-11	-1.9314152725548577e-12	-1.1357445491830944e-11
940	-19847.16672498962	-6.48268979721091e-12	-1.3581194471053148e-11	-2.3712491405237966e-12	-1.1700481562482919e-11
941	-19847.003963248397	-6.93539130161618e-12	-1.3911168548995211e-11	-2.8232464515673066e-12	-1.2026980931141697e-11
942	-19846.84120150717	-7.399819470994767e-12	-1.422429111114952e-11	-3.2868361972793682e-12	-1.2336531823006307e-11
943	-19846.678439765947	-7.875353531779524e-12	-1.4520151406421594e-11	-3.7613941614632575e-12	-1.2628728520207625e-11
944	-19846.51567802472	-8.361398814348796e-12	-1.4798372699932576e-11	-4.246322417256613e-12	-1.2903199441556637e-11
945	-19846.352916283493	-8.857306726505672e-12	-1.5058589015740582e-11	-4.740969292775235e-12	-1.3159583875173271e-11
946	-19846.19015454227	-9.362458274629622e-12	-1.5300466036368517e-11	-5.244712908244439e-12	-1.3397552874749434e-11
947	-19846.027392801054	-9.87617953899402e-12	-1.5523685318028902e-11	-5.756876642474566e-12	-1.361679346534422e-11
948	-19845.864631059812	-1.0397830978295457e-11	-1.572795585410341e-11	-6.2768184536172255e-12	-1.3817020202158094e-11
949	-19845.701869318596	-1.0926716819883593e-11	-1.591300840381757e-11	-6.803840259161633e-12	-1.3997969490977322e-11
950	-19845.539107577373	-1.1462179322317596e-11	-1.6078596304703923e-11	-7.337282215103948e-12	-1.4159400394197757e-11
951	-19845.376345836143	-1.2003505207161497e-11	-1.622450134180716e-11	-7.876429136416319e-12	-1.4301100493252454e-11
952	-19845.213584094916	-1.2550021317110154e-11	-1.6350522418077307e-11	-8.42060617157384e-12	-1.4422874550591485e-11
953	-19845.05082235369	-1.3101000757590824e-11	-1.645649290331023e-11	-8.96908493220223e-12	-1.4524561853475335e-11
954	-19844.888060612473	-1.3655757864927653e-11	-1.6542258512849417e-11	-9.521178477145061e-12	-1.4606014082428236e-11
955	-19844.725298871243	-1.4213555514416563e-11	-1.6607705277459446e-11	-1.0076148608198944e-11	-1.4667123277472072e-11
956	-19844.56253713002	-1.4773699518015852e-11	-1.6652726601619254e-11	-1.0633300283067794e-11	-1.470778888437085e-11
957	-19844.399775388796	-1.533544638184114e-11	-1.6677261895877574e-11	-1.1191889360007529e-11	-1.4727956384843463e-11
958	-19844.237013647566	-1.5898096208690464e-11	-1.6681251846263184e-11	-1.175121551494399e-11	-1.472757255227731e-11
959	-19844.074251906346	-1.6460903062274895e-11	-1.6664690131483848e-11	-1.2310532592706911e-11	-1.4706637168524557e-11
960	-19843.911490165123	-1.7023164100230177e-11	-1.6627565439509043e-11	-1.2869137753616359e-11	-1.4665145024797086e-11
961	-19843.748728423892	-1.7584135222729645e-11	-1.6569924702871227e-11	-1.3426287109276218e-11	-1.4603149158380943e-11
962	-19843.585966682665	-1.814311447887027e-11	-1.6491805027518804e-11	-1.3981279141108123e-11	-1.4520692764259269e-11
963	-19843.423204941442	-1.8699362916544673e-11	-1.63933068888979e-11	-1.4533375537667072e-11	-1.441788239406996e-11
964	-19843.260443200215	-1.925218283894262e-11	-1.6274514955333938e-11	-1.5081879462073243e-11	-1.4294808760676351e-11
965	-19843.097681458992	-1.980084526617804e-11	-1.6135583085340002e-11	-1.562606300129226e-11	-1.4151631740218165e-11
966	-19842.934919717765	-2.0344658448564587e-11	-1.5976643908576245e-11	-1.6165235688674683e-11	-1.3988489932478923e-11
967	-19842.772157976542	-2.0882907281838395e-11	-1.5797902572065672e-11	-1.6698683908036655e-11	-1.3805594413454613e-11
968	-19842.609396235322	-2.1414910499858224e-11	-1.559953937168859e-11	-1.7225728093236365e-11	-1.3603131345320539e-11
969	-19842.446634494092	-2.1939969879398026e-11	-1.538181022018531e-11	-1.774567192286555e-11	-1.3381362451815955e-11
970	-19842.28387275287	-2.2457417448020104e-11	-1.5144941793070548e-11	-1.825784953309306e-11	-1.3140520141731243e-11
971	-19842.121111011646	-2.2966575475300842e-11	-1.4889239167931726e-11	-1.87615854998386e-11	-1.2880915156919382e-11
972	-19841.958349270415	-2.3466792881527623e-11	-1.461497482724353e-11	-1.9256231250311722e-11	-1.260282555184057e-11
973	-19841.795587529195	-2.39574163054026e-11	-1.4322501347410645e-11	-1.9741136122759666e-11	-1.2306609392288394e-11
974	-19841.63282578797	-2.4437814234376053e-11	-1.4012136141366453e-11	-2.0215671497387762e-11	-1.199258947428059e-11
975	-19841.470064046738	-2.4907360441940893e-11	-1.3684276837327848e-11	-2.0679214227132835e-11	-1.1661168713240983e-11
976	-19841.30730230552	-2.536544660770839e-11	-1.3339283579634099e-11	-2.1131159256117496e-11	-1.1312712421050037e-11
977	-19841.144540564288	-2.5811477494842654e-11	-1.2977598455451088e-11	-2.1570914791680483e-11	-1.0947667743958358e-11
978	-19840.98177882307	-2.624486956038541e-11	-1.2599622945946637e-11	-2.1997900910807e-11	-1.0566441089393269e-11
979	-19840.819017081838	-2.666506221279197e-11	-1.2205839220413764e-11	-2.2411560814096495e-11	-1.0169519432247354e-11
980	-19840.65625534061	-2.707150015524451e-11	-1.1796690073119683e-11	-2.2811343162236365e-11	-9.75735022775456e-12
981	-19840.493493599388	-2.7463658407798685e-11	-1.1372695069406468e-11	-2.3196727096529366e-11	-9.330457569330989e-12
982	-19840.330731858165	-2.7841013917457338e-11	-1.0934334847381236e-11	-2.3567193839886553e-11	-8.889326467545843e-12
983	-19840.167970116945	-2.8203080508574976e-11	-1.0482165084730071e-11	-2.3922261646646492e-11	-8.43451682848876e-12
984	-19840.00520837572	-2.8549368772202316e-11	-1.0016701601921152e-11	-2.426144568091003e-11	-7.966548534757661e-12
985	-19839.842446634488	-2.8879434403859086e-11	-9.538532973648525e-12	-2.458430635521337e-11	-7.486014068806936e-12
986	-19839.679684893268	-2.919282369269747e-11	-9.04820866708832e-12	-2.4890394806292995e-11	-6.993466629589584e-12
987	-19839.516923152038	-2.948913635053743e-11	-8.546345375244225e-12	-2.5179315726830928e-11	-6.489526477635871e-12
988	-19839.354161410818	-2.9767958210202286e-11	-8.0335248305019e-12	-2.545066004792402e-11	-5.974778728630468e-12
989	-19839.191399669595	-3.0028933576531914e-11	-7.510390192680462e-12	-2.5704077294155465e-11	-5.44986975194961e-12
990	-19839.028637928364	-3.02716885351964e-11	-6.977550839312765e-12	-2.5939198875029003e-11	-4.9154119427138025e-12
991	-19838.865876187137	-3.049591509737662e-11	-6.435672190993478e-12	-2.6155722235016952e-11	-4.372073557249296e-12
992	-19838.703114445918	-3.070128245319861e-11	-5.8853896621241975e-12	-2.635332208738004e-11	-3.8204926472440744e-12
993	-19838.540352704687	-3.08875303639869e-11	-5.327387678833757e-12	-2.6531743813195446e-11	-3.2613560866057724e-12
994	-19838.37759096346	-3.1054373349979086e-11	-4.7623244656733286e-12	-2.669070762804898e-11	-2.6953243437129216e-12
995	-19838.214829222237	-3.120160050406272e-11	-4.190900190109245e-12	-2.6830008403271374e-11	-2.1230996337028447e-12
996	-19838.05206748101	-3.132897244855447e-11	-3.6137923464193963e-12	-2.6949412600549505e-11	-1.545361289976839e-12
997	-19837.88930573979	-3.143632900513433e-11	-3.031713039336671e-12	-2.7048765950271784e-11	-9.628230546716579e-13
998	-19837.726543998568	-3.1523478008494753e-11	-2.4453565029764543e-12	-2.712788224166828e-11	-3.7618058732231657e-13
999	-19837.563782257337	-3.1590309992523705e-11	-1.85544240897552e-12	-2.7186658018445677e-11	2.1384522157854755e-13
1000	-19837.40102051612	-3.1636682756839866e-11	-1.2626781486232554e-12	-2.7224957120786854e-11	8.065459760044337e-13
1001	-19837.238258774887	-3.166253727661811e-11	-6.67788487218876e-13	-2.7242726604846766e-11	1.4011961162586925e-12
1002	-19837.075497033667	-3.166778147948151e-11	-7.14899900105567e-14	-2.723988049495825e-11	1.9970784981826888e-12
1003	-19836.91273529244	-3.165240754804223e-11	5.25490695900892e-13	-2.7216417095986665e-11	2.593466108748149e-12
1004	-19836.74997355121	-3.161637344605349e-11	1.122431614200009e-12	-2.7172300494421544e-11	3.189636841584647e-12
1005	-19836.58721180999	-3.1559722753603575e-11	1.718608981654987e-12	-2.710758040376905e-11	3.7848669778768805e-12
1006	-19836.424450068767	-3.1482464804358795e-11	2.3132979171031953e-12	-2.702227227634395e-11	4.378431915791713e-12
1007	-19836.261688327533	-3.138469339948203e-11	2.9057811883313965e-12	-2.691647602736457e-11	4.9696149176257655e-12
1008	-19836.098926586317	-3.126646923955928e-11	3.4953345196686497e-12	-2.6790258441810502e-11	5.557692415084534e-12
1009	-19835.936164845087	-3.11279356461183e-11	4.08125041725777e-12	-2.6643768905756397e-11	6.141957836545442e-12
1010	-19835.773403103867	-3.0969205017314006e-11	4.662809721251981e-12	-2.6477125837557015e-11	6.721693154254153e-12
1011	-19835.61064136264	-3.079046908532505e-11	5.239317583247854e-12	-2.629052695440956e-11	7.296204865108244e-12
1012	-19835.447879621406	-3.059189113764077e-11	5.8100635959000115e-12	-2.6084141470112696e-11	7.864784113027557e-12
1013	-19835.28511788019	-3.037371086120291e-11	6.37436920122077e-12	-2.585821494766627e-11	8.42675410179866e-12
1014	-19835.12235613896	-3.013614186993302e-11	6.931536124829116e-12	-2.5612966804115753e-11	8.981418519793072e-12
1015	-19834.959594397737	-2.987946977564788e-11	7.480905366063911e-12	-2.5348688389259545e-11	9.528120535912226e-12
1016	-19834.796832656517	-2.960395833214042e-11	8.021794486592605e-12	-2.5065649108329556e-11	1.0066180076414776e-11
1017	-19834.63407091529	-2.93099369505469e-11	8.553566758074299e-12	-2.4764183943903136e-11	1.0594962979529898e-11
1018	-19834.47130917406	-2.8997718126612592e-11	9.075559788426713e-12	-2.4444610863697235e-11	1.1113809608085963e-11
1019	-19834.30854743284	-2.8667674536528517e-11	9.587161609268947e-12	-2.4107307921424806e-11	1.1622110944472538e-11
1020	-19834.145785691613	-2.8320165495011998e-11	1.0087733202729889e-11	-2.3752639697078958e-11	1.2119231102488976e-11
1021	-19833.983023950386	-2.795560365979487e-11	1.0576690467859343e-11	-2.338102400537456e-11	1.260458930165908e-11
1022	-19833.820262209163	-2.7574394247765433e-11	1.1053421274697213e-11	-2.2992871096119805e-11	1.307757690499913e-11
1023	-19833.657500467936	-2.7176989415596494e-11	1.151737157788145e-11	-2.2588638037068114e-11	1.3537643540858628e-11
1024	-19833.494738726713	-2.6763836646192197e-11	1.196795932054401e-11	-2.2168777086467843e-11	1.3984210989526137e-11
1025	-19833.33197698549	-2.6335425015787584e-11	1.2404664467041123e-11	-2.173378196159849e-11	1.441676322424033e-11
1026	-19833.16921524426	-2.589224338989274e-11	1.2826937141326669e-11	-2.1284146022379315e-11	1.483475453105962e-11
1027	-19833.00645350304	-2.5434814718702935e-11	1.3234292358081038e-11	-2.082039656691696e-11	1.5237704248856683e-11
1028	-19832.84369176181	-2.4963666594328165e-11	1.3626217140690865e-11	-2.034306537862728e-11	1.5625103867931897e-11
1029	-19832.680930020582	-2.4479353488129642e-11	1.4002263366769649e-11	-1.9852710962262944e-11	1.599650988384185e-11
1030	-19832.51816827936	-2.398243835168338e-11	1.4361957129317925e-11	-1.9349900136927714e-11	1.635145313923028e-11
1031	-19832.35540653814	-2.3473505516181978e-11	1.4704890260183694e-11	-1.883522093300587e-11	1.6689530354906572e-11
1032	-19832.19264479691	-2.2953150975746672e-11	1.503062947091265e-11	-1.8309272869199325e-11	1.7010313251165962e-11
1033	-19832.02988305569	-2.2421984668686985e-11	1.533880829480323e-11	-1.7772669230339082e-11	1.73134404972108e-11
1034	-19831.867121314455	-2.1880632857056052e-11	1.5629037162895943e-11	-1.7226039442879265e-11	1.7598527767307812e-11
1035	-19831.704359573243	-2.132972884489165e-11	1.590099252752465e-11	-1.667001978834696e-11	1.786525687116312e-11
1036	-19831.54159783201	-2.0769925634119412e-11	1.6154330875628525e-11	-1.610526605717863e-11	1.8113289747547813e-11
1037	-19831.37883609079	-2.0201876753042714e-11	1.6388773209281532e-11	-1.5532434371459794e-11	1.834235295079975e-11
1038	-19831.216074349562	-1.9626258671849586e-11	1.6604023219916934e-11	-1.4952203600296512e-11	1.8552155805795777e-11
1039	-19831.053312608332	-1.9043742432609523e-11	1.679984746712542e-11	-1.436524698307057e-11	1.8742470591894234e-11
1040	-19830.890550867112	-1.8455023764321115e-11	1.6975999137803252e-11	-1.3772262246175602e-11	1.8913056283408776e-11
1041	-19830.727789125885	-1.7860788005224873e-11	1.7132291225282812e-11	-1.3173936518019757e-11	1.9063731732630297e-11
1042	-19830.565027384662	-1.726174752717668e-11	1.7268527700178243e-11	-1.2570983756592965e-11	1.9194306822967166e-11
1043	-19830.402265643435	-1.6658598371736252e-11	1.738456896935117e-11	-1.1964101377541554e-11	1.9304647930496122e-11
1044	-19830.239503902205	-1.6052064825736767e-11	1.7480271111822646e-11	-1.1354014834688855e-11	1.9394617143165105e-11
1045	-19830.076742160985	-1.544285154296113e-11	1.755554231877537e-11	-1.0741429733363115e-11	1.9464128702027237e-11
1046	-19829.913980419762	-1.4831690863902173e-11	1.761029096498003e-11	-1.012707915605329e-11	1.9513097057186208e-11
1047	-19829.75121867853	-1.421929215810282e-11	1.764447412707897e-11	-9.511672996604172e-12	1.9541485386039614e-11
1048	-19829.58845693731	-1.360639266234037e-11	1.7658052558598215e-11	-8.895948805263228e-12	1.9549260553782297e-11
1049	-19829.42569519609	-1.2993702982022031e-11	1.7651032477601435e-11	-8.280617281894348e-12	1.9536434900015934e-11
1050	-19829.262933454855	-1.2381961070131227e-11	1.7623427615607396e-11	-7.666416262858528e-12	1.9503028274095757e-11
1051	-19829.100171713635	-1.177187523818115e-11	1.7575292630557602e-11	-7.0540537239510945e-12	1.9449101445942564e-11
1052	-19828.937409972412	-1.1164180429675839e-11	1.750669493001381e-11	-6.444264062696491e-12	1.937472791702434e-11
1053	-19828.774648231185	-1.0559580415248734e-11	1.7417737316405795e-11	-5.837750285651298e-12	1.928001656185173e-11
1054	-19828.611886489958	-9.958803008456451e-12	1.7308539518930225e-11	-5.235239233539136e-12	1.916509314939233e-11
1055	-19828.449124748735	-9.362543050976002e-12	1.7179252508556195e-11	-4.637424559333408e-12	1.9030114653004305e-11
1056	-19828.286363007508	-8.771517520765126e-12	1.703004812784011e-11	-4.045021846299963e-12	1.887525887103335e-11
1057	-19828.123601266285	-8.186410153082789e-12	1.6861124971735068e-11	-3.4587132225095286e-12	1.8700730301433887e-11
1058	-19827.960839525054	-7.607922813796536e-12	1.6672705664154335e-11	-2.8791987440470947e-12	1.8506757410355492e-11
1059	-19827.798077783835	-7.036724910522981e-12	1.6465035274605764e-11	-2.3071458008736513e-12	1.829359104173525e-11
1060	-19827.63531604261	-6.473499770784716e-12	1.6238385555878786e-11	-1.7432355046406323e-12	1.8061508648262194e-11
1061	-19827.472554301377	-5.918898736220158e-12	1.5993048087996262e-11	-1.1881167788510788e-12	1.781080742748039e-11
1062	-19827.30979256016	-5.3735834796131004e-12	1.572934232608652e-11	-6.424486854524154e-13	1.7541812363793036e-11
1063	-19827.14703081893	-4.838184320237783e-12	1.5447604139587357e-11	-1.0685873714116829e-13	1.7254864759369805e-11
1064	-19826.984269077708	-4.313338291529797e-12	1.5148199412715952e-11	4.1801902556584295e-13	1.6950335829828834e-11
1065	-19826.821507336485	-3.7996510615498006e-12	1.4831506960017527e-11	9.315821158156795e-13	1.662860961087377e-11
1066	-19826.658745595258	-3.297730996664658e-12	1.4497937010978415e-11	1.433225527387228e-12	1.6290101439078613e-11
1067	-19826.495983854038	-2.8081572001156296e-12	1.4147909516224407e-11	1.9223736968322255e-12	1.5935236248849986e-11
1068	-19826.333222112804	-2.3315064801036483e-12	1.3781876316799725e-11	2.3984535266898494e-12	1.556447073878241e-11
1069	-19826.170460371588	-1.8683284584489168e-12	1.3400297449589865e-11	2.8609192760573536e-12	1.517826966771572e-11
1070	-19826.007698630365	-1.4191654786995618e-12	1.3003664098052654e-11	3.309232644387696e-12	1.47771288030169e-11
1071	-19825.844936889134	-9.845343539652378e-13	1.2592473627170923e-11	3.74288102141416e-12	1.4361549946378568e-11
1072	-19825.682175147907	-5.649404175477373e-13	1.216725417916587e-11	4.161363428926955e-12	1.393206552767777e-11
1073	-19825.519413406677	-1.6086575844679266e-13	1.172853810545045e-11	4.564202281788436e-12	1.3489212027884466e-11
1074	-19825.356651665457	2.2722396480102681e-13	1.1276887456727192e-11	4.950936567142047e-12	1.3033555467951125e-11
1075	-19825.19388992423	5.988842547444822e-13	1.081286816878886e-11	5.321126570145252e-12	1.2565665585794169e-11
1076	-19825.031128183007	9.536908963801093e-13	1.0337072704285413e-11	5.674352988962855e-12	1.2086138477031347e-11
1077	-19824.868366441777	1.2912393322273065e-12	9.850097060585566e-12	6.010216303825013e-12	1.1595573594937706e-11
1078	-19824.705604700557	1.6111491493261172e-12	9.352561307690402e-12	6.328341258114794e-12	1.1094594287427166e-11
1079	-19824.54284295933	1.9130577649033626e-12	8.845089651338754e-12	6.628370536840927e-12	1.058382785303191e-11
1080	-19824.380081218107	2.1966300045315996e-12	8.328326606905627e-12	6.909974339485847e-12	1.0063921713607377e-11
1081	-19824.21731947688	2.4615472762710238e-12	7.802920722832588e-12	7.172839545939066e-12	9.535527131846912e-12
1082	-19824.054557735657	2.707521011393754e-12	7.2695374675236766e-12	7.41668315230905e-12	8.99931209696408e-12
1083	-19823.89179599443	2.9342786686606715e-12	6.728847314480217e-12	7.641238266231243e-12	8.455949404913241e-12
1084	-19823.72903425321	3.14157979176418e-12	6.181533746056519e-12	7.846270159520264e-12	7.906124660713035e-12
1085	-19823.56627251198	3.3291988309037873e-12	5.628285404654069e-12	8.031559080225308e-12	7.350528425792526e-12
1086	-19823.403510770757	3.4969444920381734e-12	5.0697999671673315e-12	8.196919597398075e-12	6.789860091027136e-12
1087	-19823.24074902953	3.644639704009787e-12	4.506780917999834e-12	8.342180558053652e-12	6.224824647079057e-12
1088	-19823.077987288303	3.772143065010923e-12	3.9399365344691665e-12	8.46720652937585e-12	5.656131668181014e-12
1089	-19822.915225547076	3.879327013381587e-12	3.3699826168979946e-12	8.571875958918443e-12	5.084498040838263e-12
1090	-19822.75246380585	3.966100588121645e-12	2.7976344036464324e-12	8.656103930999972e-12	4.5106398766903656e-12
1091	-19822.589702064633	4.032386761806534e-12	2.223615438568601e-12	8.719819488715427e-12	3.9352813802327774e-12
1092	-19822.426940323407	4.078145476804474e-12	1.6486446733799813e-12	8.762988666046401e-12	3.359141948716662e-12
1093	-19822.26417858218	4.10335019444553e-12	1.0734512459632663e-12	8.785591026002247e-12	2.7829509519579294e-12
1094	-19822.10141684096	4.108010755444352e-12	4.987528617066386e-13	8.78764251705881e-12	2.207426110649846e-12
1095	-19821.938655099726	4.092153199213872e-12	-7.472017650601883e-14	8.769175281656447e-12	1.6332975298405467e-12
1096	-19821.775893358506	4.055837538850327e-12	-6.462529294203347e-13	8.730255426357482e-12	1.0612797341520486e-12
1097	-19821.61313161728	3.999140941898478e-12	-1.2151181813488672e-12	8.670966192562819e-12	4.920993124087374e-13
1098	-19821.45036987605	3.922173006500211e-12	-1.7806080249600591e-12	8.591423227527426e-12	-7.353667065677491e-14
1099	-19821.28760813483	3.8250625850841275e-12	-2.3420015385571724e-12	8.49176139846793e-12	-6.349083459607931e-13
1100	-19821.1248463936	3.7079678381752665e-12	-2.8986012003563925e-12	8.372144840639916e-12	-1.1913194580958589e-12
1101	-19820.96208465238	3.5710686847831835e-12	-3.449696088301296e-12	8.232759399028793e-12	-1.7420605581370042e-12
1102	-19820.799322911156	3.4145713103373254e-12	-3.9946021758049045e-12	8.073817129868165e-12	-2.2864493033469022e-12
1103	-19820.636561169926	3.238706161036462e-12	-4.532622298494392e-12	7.8955542871701e-12	-2.8237904158081266e-12
1104	-19820.4737994287	3.043725910679478e-12	-5.063089669855842e-12	7.698229282398351e-12	-3.3534192019627045e-12
1105	-19820.31103768748	2.829910232776065e-12	-5.585323819697573e-12	7.482127449977267e-12	-3.8746574819519746e-12
1106	-19820.148275946252	2.5975568956713694e-12	-6.098678467636279e-12	7.2475521344369116e-12	-4.386861467138683e-12
1107	-19819.98551420503	2.3469937704393417e-12	-6.602494033087461e-12	6.994836692944368e-12	-4.889374259858979e-12
1108	-19819.822752463806	2.0785628093658696e-12	-7.096147162427868e-12	6.72432846488738e-12	-5.381575384503228e-12
1109	-19819.659990722575	1.7926385158184655e-12	-7.579002428502302e-12	6.4364072375872135e-12	-5.862832476191465e-12
1110	-19819.497228981352	1.4896039325088749e-12	-8.05046217581515e-12	6.131461224915712e-12	-6.3325511294861954e-12
1111	-19819.33446724013	1.1698783120095874e-12	-8.509918822863828e-12	5.809914735320509e-12	-6.790127189472601e-12
1112	-19819.17170549891	8.338851193681866e-13	-8.956803200875637e-12	5.472196163723835e-12	-7.234995093390895e-12
1113	-19819.00894375768	4.820860603583112e-13	-9.39053951654281e-12	5.118772018535778e-12	-7.666582821876329e-12
1114	-19818.84618201645	1.14942912490279e-13	-9.810589362110472e-12	4.750108741381884e-12	-8.084355911022818e-12
1115	-19818.683420275225	-2.6704226479345613e-13	-1.0216410096630212e-11	4.3667129172938935e-12	-8.487775822434427e-12
1116	-19818.520658534	-6.633724223764513e-13	-1.0607497712765028e-11	3.969085970524795e-12	-8.876342811244334e-12
1117	-19818.35789679277	-1.0735075866156358e-12	-1.0983346461978398e-11	3.5577721009668805e-12	-9.249555539830494e-12
1118	-19818.195135051552	-1.496917236310339e-12	-1.1343488421899664e-11	3.133305894434796e-12	-9.60695064557939e-12
1119	-19818.03237331033	-1.9330263597501853e-12	-1.1687456846125015e-11	2.69626626851775e-12	-9.948066079487795e-12
1120	-19817.869611569102	-2.3812746102445518e-12	-1.2014821755111192e-11	2.2472173038501572e-12	-1.0272476696602324e-11
1121	-19817.70684982788	-2.841053529822244e-12	-1.2325159337328136e-11	1.7867710248284261e-12	-1.0579763646240362e-11
1122	-19817.544088086648	-3.3117749973961467e-12	-1.261807908569516e-11	1.3155189372278869e-12	-1.0869541506579395e-11
1123	-19817.38132634543	-3.7928019897950826e-12	-1.2893201735504337e-11	8.341012732247413e-13	-1.1141436212591251e-11
1124	-19817.2185646042	-4.2835207378513804e-12	-1.3150178363771978e-11	3.43134820882933e-13	-1.1395104152097176e-11
1125	-19817.05580286298	-4.7832686929192695e-12	-1.3388676147411511e-11	-1.567150354412114e-13	-1.1630217914827456e-11
1126	-19816.89304112175	-5.291409726965078e-12	-1.3608389273382966e-11	-6.648095295903354e-13	-1.1846477197813289e-11
1127	-19816.73027938052	-5.807258917979416e-12	-1.3809033023024704e-11	-1.180461291136788e-12	-1.2043602881628031e-11
1128	-19816.5675176393	-6.330161040771633e-12	-1.3990346914036439e-11	-1.7030128505979697e-12	-1.2221340166105125e-11
1129	-19816.40475589808	-6.8594118009632655e-12	-1.4152095954186473e-11	-2.2317578645455504e-12	-1.2379459816823917e-11
1130	-19816.241994156848	-7.394339875549498e-12	-1.429406462678426e-11	-2.7660231707059275e-12	-1.2517752142954246e-11
1131	-19816.07923241562	-7.934226481768342e-12	-1.4416069263652103e-11	-3.305088346940054e-12	-1.2636039364484006e-11
1132	-19815.916470674398	-8.478386957656127e-12	-1.4517941749010312e-11	-3.8482673058576785e-12	-1.27341593065776e-11
1133	-19815.753708933174	-9.026090540116976e-12	-1.4599549874125573e-11	-4.394828062695011e-12	-1.2811985749596328e-11
1134	-19815.59094719195	-9.576643037949697e-12	-1.4660772875636104e-11	-4.94407542194609e-12	-1.2869403956781658e-11
1135	-19815.428185450728	-1.0129306200900176e-11	-1.470153187162538e-11	-5.495270335520488e-12	-1.2906341106868715e-11
1136	-19815.2654237095	-1.0683378953812514e-11	-1.4721753961244216e-11	-6.047711149887178e-12	-1.2922730381310954e-11
1137	-19815.102661968274	-1.1238120011483703e-11	-1.4721413520497904e-11	-6.600656209844512e-12	-1.2918552258245503e-11
1138	-19814.939900227047	-1.1792823864822608e-11	-1.4700486160853915e-11	-7.153399856564682e-12	-1.2893788457055597e-11
1139	-19814.777138485824	-1.2346749647686302e-11	-1.4658998690880125e-11	-7.705201283706572e-12	-1.2848471899688665e-11
1140	-19814.6143767446	-1.289919238029175e-11	-1.459697596088982e-11	-8.25535579131158e-12	-1.2782633540020095e-11
1141	-19814.45161500337	-1.3449414392479491e-11	-1.451449842908777e-11	-8.803126198298082e-12	-1.2696359930662378e-11
1142	-19814.28885326215	-1.3996714131579777e-11	-1.4411638585689258e-11	-9.347811660013605e-12	-1.2589729630504504e-11
1143	-19814.126091520924	-1.454036228171446e-11	-1.4288529727272713e-11	-9.888683776714726e-12	-1.2462881981491193e-11
1144	-19813.963329779694	-1.5079663296819837e-11	-1.4145292816784646e-11	-1.042504813479622e-11	-1.2315943950537186e-11
1145	-19813.800568038474	-1.5613899446849765e-11	-1.3982112827855454e-11	-1.0956188342888858e-11	-1.2149106477544013e-11
1146	-19813.637806297247	-1.614238483813447e-11	-1.3799158351518641e-11	-1.1481420058739563e-11	-1.1962544063121123e-11
1147	-19813.475044556024	-1.6664417518216118e-11	-1.3596665430494987e-11	-1.2000043084552838e-11	-1.1756498607719138e-11
1148	-19813.3122828148	-1.7179324024041232e-11	-1.3374849416613525e-11	-1.2511385919862839e-11	-1.1531191249085591e-11
1149	-19813.149521073567	-1.768642204277943e-11	-1.3133996226808835e-11	-1.3014768413848842e-11	-1.128691362438772e-11
1150	-19812.986759332347	-1.8185053912068283e-11	-1.287436743809706e-11	-1.3509535268144911e-11	-1.1023932944267357e-11
1151	-19812.823997591124	-1.8674560020837915e-11	-1.2596296377653901e-11	-1.3995029430273615e-11	-1.0742588090183684e-11
1152	-19812.661235849893	-1.915430148521849e-11	-1.2300090134577642e-11	-1.4470614770100816e-11	-1.0443191604853843e-11
1153	-19812.498474108677	-1.9623644968318262e-11	-1.198612758229278e-11	-1.4935660893364427e-11	-1.0126127722537275e-11
1154	-19812.33571236745	-2.0081973921656906e-11	-1.1654759936487456e-11	-1.5389554381429223e-11	-9.791752905634098e-12
1155	-19812.172950626224	-2.05286841944503e-11	-1.1306409786536579e-11	-1.583169439553529e-11	-9.440494884358299e-12
1156	-19812.010188885	-2.0963184468358895e-11	-1.0941470667120332e-11	-1.6261493107777782e-11	-9.072752207240716e-12
1157	-19811.847427143774	-2.1384902807574985e-11	-1.0560407318155134e-11	-1.6678382247375533e-11	-8.688994509649678e-12
1158	-19811.684665402543	-2.1793276075409443e-11	-1.0163653500737494e-11	-1.708180251140599e-11	-8.289660308702202e-12
1159	-19811.52190366132	-2.218776669052976e-11	-9.751712710051014e-12	-1.747122031840693e-11	-7.875257725357563e-12
1160	-19811.359141920097	-2.256784305197207e-11	-9.325057202539026e-12	-1.7846108225752825e-11	-7.446263490926545e-12
1161	-19811.196380178873	-2.293300560192944e-11	-8.884227339096323e-12	-1.8205970990595255e-11	-7.003222299621437e-12
1162	-19811.03361843765	-2.3282755875093108e-11	-8.42973187761593e-12	-1.8550314609672343e-11	-6.546647080867966e-12
1163	-19810.870856696423	-2.3616634883180824e-11	-7.962144188865122e-12	-1.8878684703436144e-11	-6.077115224668955e-12
1164	-19810.7080949552	-2.3934179804224e-11	-7.482007473505727e-12	-1.9190623193606946e-11	-5.5951737794248545e-12
1165	-19810.545333213966	-2.4234974241233647e-11	-6.989925409496819e-12	-1.948571856290712e-11	-5.101430108399273e-12
1166	-19810.382571472743	-2.451859389047516e-11	-6.4864731714326016e-12	-1.9763551509532646e-11	-4.596462891102468e-12
1167	-19810.21980973152	-2.478466676251613e-11	-5.972281798321851e-12	-2.0023755170499058e-11	-4.080906499617142e-12
1168	-19810.057047990296	-2.503280896288491e-11	-5.447955204030215e-12	-2.0265950886722882e-11	-3.5553679925010343e-12
1169	-19809.894286249073	-2.5262694551449652e-11	-4.914148255949645e-12	-2.0489818065929413e-11	-3.020505201532401e-12
1170	-19809.731524507846	-2.547398263963274e-11	-4.371491517240273e-12	-2.0695021262585137e-11	-2.4769514589335138e-12
1171	-19809.568762766623	-2.566639434109345e-11	-3.820660441874199e-12	-2.0881287133018284e-11	-1.9253847996400407e-12
1172	-19809.406001025403	-2.583963353563659e-11	-3.2623080872110993e-12	-2.1048325180889514e-11	-1.3664606606045829e-12
1173	-19809.24323928417	-2.599347061639729e-11	-2.697127532587729e-12	-2.1195911509436125e-11	-8.008743061459815e-13
1174	-19809.080477542946	-2.6127654803895792e-11	-2.125792389565434e-12	-2.1323801115795108e-11	-2.2930132629540866e-13
1175	-19808.917715801723	-2.6242006429681815e-11	-1.5490084227814652e-12	-2.143182018087713e-11	3.475507364445378e-13
1176	-19808.754954060492	-2.6336322749738263e-11	-9.674661549021521e-13	-2.1519771861643197e-11	9.28989791663162e-13
1177	-19808.59219231927	-2.6410474272230353e-11	-3.8188179072211467e-13	-2.1587532625710603e-11	1.5142982723784162e-12
1178	-19808.429430578046	-2.6464307023451685e-11	2.0704007196121463e-13	-2.163495449548709e-11	2.10277043166246e-12
1179	-19808.26666883682	-2.6497742527076385e-11	7.985775815450975e-13	-2.1661965034730137e-11	2.6936834784114482e-12
1180	-19808.1039070956	-2.6510675909994364e-11	1.3920161572571239e-12	-2.166846543190457e-11	3.2863221069626867e-12
1181	-19807.941145354365	-2.6503079953048304e-11	1.9866313386617804e-12	-2.1654434558780487e-11	3.879961344435434e-12
1182	-19807.778383613146	-2.6474901411827195e-11	2.581701403878702e-12	-2.161982526815161e-11	4.473879171802567e-12
1183	-19807.615621871922	-2.6426163229229087e-11	3.176502196623057e-12	-2.1564666614117795e-11	5.067351350042969e-12
1184	-19807.452860130696	-2.6356862652864924e-11	3.770309877750783e-12	-2.1488961946867013e-11	5.659654172359803e-12
1185	-19807.290098389465	-2.6267073474168168e-11	4.362404921059339e-12	-2.1392791159407222e-11	6.250068459808388e-12
1186	-19807.127336648242	-2.6156844536171323e-11	4.952063466658175e-12	-2.1276209172629155e-11	6.837870913347531e-12
1187	-19806.96457490702	-2.602629970097099e-11	5.538574100098055e-12	-2.113934591017055e-11	7.422350894162708e-12
1188	-19806.801813165795	-2.5875539053756305e-11	6.1212172642592355e-12	-2.0982307480185795e-11	8.002789831821387e-12
1189	-19806.639051424572	-2.5704735211403227e-11	6.699292393329181e-12	-2.0805272490997808e-11	8.578488360579909e-12
1190	-19806.476289683345	-2.5514039349985574e-11	7.272088383609017e-12	-2.0608398057082584e-11	9.148736784498314e-12
1191	-19806.31352794212	-2.530367231486466e-11	7.83891919680006e-12	-2.0391910915561537e-11	9.712850683822055e-12
1192	-19806.150766200895	-2.5073835711743782e-11	8.399085068512226e-12	-2.0156018496544363e-11	1.027013211592328e-11
1193	-19805.98800445967	-2.482479732283452e-11	8.951918202196382e-12	-1.990099434505489e-11	1.081991531330215e-11
1194	-19805.825242718445	-2.4556808095463686e-11	9.496734139187967e-12	-1.9627095090008965e-11	1.1361518044070844e-11
1195	-19805.662480977215	-2.427018136009229e-11	1.0032885983867458e-11	-1.933463966722233e-11	1.1894295841954275e-11
1196	-19805.499719235995	-2.396521637089413e-11	1.0559707850612889e-11	-1.902393284153402e-11	1.2417585442104885e-11
1197	-19805.33695749477	-2.364227034714354e-11	1.1076577512624913e-11	-1.8695337252355955e-11	1.2930767435430729e-11
1198	-19805.174195753545	-2.3301689801768938e-11	1.158285032150946e-11	-1.8349204725067162e-11	1.34332001752102e-11
1199	-19805.01143401232	-2.2943873118701404e-11	1.2077931116461878e-11	-1.7985938851579357e-11	1.392429169287533e-11
1200	-19804.84867227109	-2.2569213023647446e-11	1.2561201885322564e-11	-1.7605937445703895e-11	1.4403427344267357e-11
1201	-19804.685910529868	-2.2178147506461203e-11	1.3032096175604225e-11	-1.7209643467273858e-11	1.487004422745905e-11
1202	-19804.523148788645	-2.1771112258491268e-11	1.3490025246290612e-11	-1.6797497446073245e-11	1.5323557319158376e-11
1203	-19804.360387047418	-2.1348583322087938e-11	1.3934455399119161e-11	-1.6369980132047525e-11	1.5763436812538855e-11
1204	-19804.1976253062	-2.0911038600775828e-11	1.436482939118346e-11	-1.5927573993562042e-11	1.6189129513495425e-11
1205	-19804.034863564968	-2.04589887763041e-11	1.4780648114583914e-11	-1.5470794133921522e-11	1.6600140527198128e-11
1206	-19803.87210182374	-1.9992950300283908e-11	1.518138966941531e-11	-1.500016127332379e-11	1.6995952313786537e-11
1207	-19803.70934008252	-1.9513467055947964e-11	1.556659158567639e-11	-1.4516223408942665e-11	1.7376106916988397e-11
1208	-19803.546578341284	-1.902109207795543e-11	1.59357701693829e-11	-1.4019537526648426e-11	1.7740125292564935e-11
1209	-19803.383816600068	-1.8516399648050906e-11	1.628850159311962e-11	-1.3510681693984077e-11	1.8087588405099397e-11
1210	-19803.221054858837	-1.7999976094201333e-11	1.6624342297302217e-11	-1.2990245853037457e-11	1.841805761143844e-11
1211	-19803.058293117618	-1.7472423006032675e-11	1.6942910016451115e-11	-1.2458835032378425e-11	1.8731155692826306e-11
1212	-19802.895531376387	-1.6934357417052776e-11	1.7243804032713225e-11	-1.1917069524757933e-11	1.9026487090116958e-11
1213	-19802.732769635168	-1.6386405608278802e-11	1.7526684243985864e-11	-1.1365578686252441e-11	1.9303716977427893e-11
1214	-19802.570007893944	-1.5829211825573393e-11	1.7791195161334763e-11	-1.0805009650859902e-11	1.9562495241437665e-11
1215	-19802.407246152718	-1.526342407765015e-11	1.8037040461832226e-11	-1.0236013123262988e-11	1.980253103883344e-11
1216	-19802.24448441149	-1.4689710828791664e-11	1.8263911692453818e-11	-9.65926007047475e-12	2.002352148257587e-11
1217	-19802.081722670267	-1.4108738602926921e-11	1.847155823292775e-11	-9.075419319879987e-12	2.0225221608301467e-11
1218	-19801.91896092904	-1.352119640492838e-11	1.8659720221505814e-11	-8.485181981207447e-12	2.0407377282957668e-11
1219	-19801.75619918781	-1.2927766168090526e-11	1.8828193303581875e-11	-7.88923188734752e-12	2.056978995606632e-11
1220	-19801.593437446594	-1.23291541417341e-11	1.897676791608494e-11	-7.288276984146344e-12	2.0712255927668034e-11
1221	-19801.43067570537	-1.1726054581086433e-11	1.9105286719205595e-11	-6.683013013120066e-12	2.0834623781560568e-11
1222	-19801.26791396414	-1.1119187205491237e-11	1.9213591488726274e-11	-6.07416097328156e-12	2.0936741262090723e-11
1223	-19801.105152222917	-1.0509255163396341e-11	1.9301572855566117e-11	-5.462425078634872e-12	2.1018505013963602e-11
1224	-19800.94239048169	-9.896987213717605e-12	1.936912422589489e-11	-4.848534944512785e-12	2.1079814487817736e-11
1225	-19800.779628740464	-9.283092649689734e-12	1.9416185179682923e-11	-4.233200503902548e-12	2.112061533796928e-11
1226	-19800.616866999237	-8.668306202424533e-12	1.944270238579252e-11	-3.6171569168345356e-12	2.1140860323755936e-11
1227	-19800.45410525801	-8.053339701670678e-12	1.9448663822052104e-11	-3.0011162236464077e-12	2.114054352750144e-11
1228	-19800.29134351679	-7.438929721100439e-12	1.9434068635187275e-11	-2.385814997160362e-12	2.111967020221063e-11
1229	-19800.128581775567	-6.825787436390431e-12	1.9398953832691172e-11	-1.771964193447578e-12	2.1078283460067608e-11
1230	-19799.96582003434	-6.214646811833811e-12	1.934337114422353e-11	-1.160297346067704e-12	2.1016441122634853e-11
1231	-19799.80305829312	-5.606215213206875e-12	1.926740720444298e-11	-5.515211722263527e-13	2.0934235899302194e-11
1232	-19799.64029655189	-5.001221367812764e-12	1.9171165571065937e-11	5.363645922798787e-14	2.0831777394971484e-11
1233	-19799.477534810663	-4.4003650499308106e-12	1.905478143061395e-11	6.544768486087259e-13	2.0709206810830072e-11
1234	-19799.314773069444	-3.804365080739324e-12	1.8918410320984384e-11	1.250282456843041e-12	2.0566685657472453e-11
1235	-19799.15201132821	-3.2139106620327394e-12	1.876223480262887e-11	1.8403655773254588e-12	2.0404402420101307e-11
1236	-19798.98924958699	-2.629707231165389e-12	1.8586462095884396e-11	2.424022472106683e-12	2.022257018784498e-11
1237	-19798.82648784576	-2.052430627831189e-12	1.8391321947905446e-11	3.0005792099110754e-12	2.0021424513329596e-11
1238	-19798.66372610454	-1.4827687474146678e-12	1.817707052635583e-11	3.56935000388582e-12	1.980122729978251e-11
1239	-19798.500964363313	-9.213804181096854e-13	1.7943984501016412e-11	4.129678338050526e-12	1.9562260874728887e-11
1240	-19798.338202622082	-3.689329452768381e-13	1.7692368515205185e-11	4.6808994142071825e-12	1.9304835455420907e-11
1241	-19798.175440880863	1.7393458721360454e-13	1.7422543808037318e-11	5.222376853087725e-12	1.9029277762757716e-11
1242	-19798.01267913964	7.065788048430804e-13	1.7134861024079542e-11	5.753470173751383e-12	1.8735943826082716e-11
1243	-19797.849917398413	1.2283846085401987e-12	1.6829685609490496e-11	6.273567360917198e-12	1.842520437058623e-11
1244	-19797.68715565719	1.7387354367960129e-12	1.6507413660103893e-11	6.782055118609027e-12	1.809746066105256e-11
1245	-19797.524393915966	2.2370419856280134e-12	1.6168451903106534e-11	7.278347590515591e-12	1.7753124474441164e-11
1246	-19797.361632174732	2.7227186696401956e-12	1.5813238864477608e-11	7.761862812897089e-12	1.739263926421829e-11
1247	-19797.198870433513	3.1952047086296783e-12	1.5442221786491317e-11	8.232043800025433e-12	1.7016457068466356e-11
1248	-19797.03610869229	3.653947898245198e-12	1.5055879088365996e-11	8.68834230743572e-12	1.662506096796004e-11
1249	-19796.873346951066	4.098419567597024e-12	1.4654696424767625e-11	9.130233786945613e-12	1.6218941135450605e-11
1250	-19796.71058520984	4.528103318841236e-12	1.4239189532110694e-11	9.557206119176867e-12	1.5798617679900106e-11
1251	-19796.54782346861	4.9425047953283355e-12	1.380988067080318e-11	9.968769378048834e-12	1.5364617079770176e-11
1252	-19796.385061727386	5.341146186994425e-12	1.3367319468212068e-11	1.0364450329555308e-11	1.4917493024150778e-11
1253	-19796.222299986162	5.723570135918262e-12	1.2912062055458085e-11	1.0743796332356875e-11	1.4457805541470578e-11
1254	-19796.059538244932	6.089339518311058e-12	1.2444690482188907e-11	1.1106375113690753e-11	1.3986140412334672e-11
1255	-19795.896776503712	6.438036752378589e-12	1.1965791664793538e-11	1.1451774071137414e-11	1.3503088110173542e-11
1256	-19795.734014762485	6.76926651278416e-12	1.1475976316331057e-11	1.1779602981287592e-11	1.3009262729692286e-11
1257	-19795.571253021262	7.082653734348676e-12	1.0975859933713512e-11	1.2089491996762272e-11	1.2505282967108916e-11
1258	-19795.40849128004	7.377847528914571e-12	1.0466079053440521e-11	1.2381095557034794e-11	1.1991788374492426e-11
1259	-19795.245729538812	7.654515525227133e-12	9.947274185355789e-12	1.2654086721119934e-11	1.1469422287300856e-11
1260	-19795.082967797585	7.912353625759173e-12	9.420103961477545e-12	1.2908166918829384e-11	1.0938845972154654e-11
1261	-19794.920206056362	8.151074788404e-12	8.885232139757551e-12	1.3143054724084247e-11	1.0400725625190144e-11
1262	-19794.757444315135	8.37042310269551e-12	8.343336025282542e-12	1.335849992600443e-11	9.855740791870284e-12
1263	-19794.594682573916	8.57015769971018e-12	7.795098349339432e-12	1.355426742957086e-11	9.304576242027366e-12
1264	-19794.43192083268	8.750071182475265e-12	7.2412120584742165e-12	1.3730155681522241e-11	8.747926757415819e-12
1265	-19794.269159091462	8.9099711317303e-12	6.682376192210986e-12	1.388597816616749e-11	8.186493006428072e-12
1266	-19794.106397350235	9.049699136025072e-12	6.119295448246324e-12	1.4021582431024307e-11	7.620981107541087e-12
1267	-19793.943635609005	9.169112566152749e-12	5.552681056175043e-12	1.4136831851109205e-11	7.052103501462096e-12
1268	-19793.78087386778	9.268103541111847e-12	4.98324654582231e-12	1.4231624590236829e-11	6.480574717518187e-12
1269	-19793.618112126558	9.346579214170488e-12	4.411712767191658e-12	1.4305873876728467e-11	5.907116393038585e-12
1270	-19793.455350385335	9.404481972866413e-12	3.838797460763119e-12	1.4359528198933364e-11	5.332446841535016e-12
1271	-19793.29258864411	9.44177026172292e-12	3.265227186273682e-12	1.4392552117498401e-11	4.757292982430345e-12
1272	-19793.12982690289	9.458437021599616e-12	2.6917205974755523e-12	1.440494469991674e-11	4.182373613315779e-12
1273	-19792.96706516166	9.454492028157094e-12	2.119006926527561e-12	1.4396721848774134e-11	3.6084178966992736e-12
1274	-19792.804303420435	9.429978083803038e-12	1.547803105047249e-12	1.4367932488676518e-11	3.0361424780224576e-12
1275	-19792.641541679208	9.38495633967449e-12	9.788352390466068e-13	1.4318643878417119e-11	2.4662729643121603e-12
1276	-19792.478779937985	9.319520071804751e-12	4.1281459157454706e-13	1.4248955381733878e-11	1.8995199041105734e-12
1277	-19792.31601819676	9.233781888362773e-12	-1.4953675842870218e-13	1.4158985664968013e-11	1.3366044508819384e-12
1278	-19792.15325645553	9.127883956648177e-12	-7.075170075311504e-13	1.4048882918371235e-11	7.782272683815111e-13
1279	-19791.990494714308	9.00198978035154e-12	-1.2604135846694953e-12	1.3918816624569727e-11	2.250995799392082e-13
1280	-19791.827732973084	8.856290009237282e-12	-1.8075367383345484e-12	1.3768983361928921e-11	-3.220904218804403e-13
1281	-19791.664971231854	8.690998359796932e-12	-2.3481868471648135e-12	1.3599602717167284e-11	-8.626448790424268e-13
1282	-19791.502209490634	8.506353321456939e-12	-2.881689811218768e-12	1.3410918984724251e-11	-1.3958916621702944e-12
1283	-19791.339447749408	8.302617750189594e-12	-3.4073620648073603e-12	1.3203200753045595e-11	-1.921149375755993e-12
1284	-19791.176686008184	8.080075318104972e-12	-3.924549164567891e-12	1.2976737346935608e-11	-2.4377659489463736e-12
1285	-19791.01392426696	7.839037826526147e-12	-4.432586929131553e-12	1.273184613450453e-11	-2.9450797665562357e-12
1286	-19790.85116252573	7.579833908070682e-12	-4.930842679948176e-12	1.24688612209018e-11	-3.442460912685623e-12
1287	-19790.688400784507	7.302821376593905e-12	-5.418675372636626e-12	1.2188145793293762e-11	-3.929271292670836e-12
1288	-19790.52563904328	7.008371601238023e-12	-5.89547775794002e-12	1.1890076486286894e-11	-4.4049067964816295e-12
1289	-19790.362877302065	6.696888182444894e-12	-6.36063529956955e-12	1.1575062053918863e-11	-4.868756206429637e-12
1290	-19790.200115560838	6.3687827860252e-12	-6.81356818345489e-12	1.124351919422729e-11	-5.320243208594999e-12
1291	-19790.037353819607	6.0245018314713416e-12	-7.253692132590116e-12	1.089589923517847e-11	-5.758787197253673e-12
1292	-19789.874592078384	5.664496166763247e-12	-7.68045770442255e-12	1.0532657799181842e-11	-6.1838425735426765e-12
1293	-19789.711830337157	5.289253127837444e-12	-8.093313264715937e-12	1.0154286861319249e-11	-6.594861708980918e-12
1294	-19789.549068595934	4.899260180158282e-12	-8.491742949717441e-12	9.761278380073289e-12	-6.991332908156646e-12
1295	-19789.386306854707	4.495043309138878e-12	-8.875230640585503e-12	9.354162687798126e-12	-7.372744372567284e-12
1296	-19789.223545113477	4.0771235626188995e-12	-9.243295217346794e-12	8.933465021772627e-12	-7.738619454547997e-12
1297	-19789.060783372257	3.646062701438819e-12	-9.595459941164182e-12	8.49975117629553e-12	-8.08848602912088e-12
1298	-19788.898021631034	3.20241411237094e-12	-9.931280993376756e-12	8.053578403570722e-12	-8.421905031692704e-12
1299	-19788.73525988981	2.7467724496442104e-12	-1.0250322517691205e-11	7.59554505777013e-12	-8.738445490427836e-12
1300	-19788.57249814858	2.279719852377317e-12	-1.0552180569977212e-11	7.1262368002701176e-12	-9.037708473653128e-12
1301	-19788.40973640736	1.8018806682374087e-12	-1.0836462724642714e-11	6.646281327065656e-12	-9.319306686690275e-12
1302	-19788.24697466613	1.3138632435839224e-12	-1.110280676861824e-11	6.156290146432244e-12	-9.582883162397232e-12
1303	-19788.0842129249	8.163193001104083e-13	-1.1350864931698256e-11	5.6569179603831775e-12	-9.828095482513587e-12
1304	-19787.921451183687	3.0988021536502246e-13	-1.1580318472932868e-11	5.14879893235576e-12	-1.0054630359717207e-11
1305	-19787.758689442457	-2.0477922786934598e-13	-1.1790867101445014e-11	4.632610442700361e-12	-1.0262193049806843e-11
1306	-19787.59592770123	-7.270071196747095e-13	-1.1982236531191275e-11	4.109006797731103e-12	-1.0450514900928914e-11
1307	-19787.433165960007	-1.256108582768062e-12	-1.2154175590258841e-11	3.578685076819365e-12	-1.061935045515179e-11
1308	-19787.27040421878	-1.7914146744677345e-12	-1.2306455069390105e-11	3.0423162177310205e-12	-1.0768476290102385e-11
1309	-19787.10764247756	-2.332214052368817e-12	-1.243887487909133e-11	2.500613358687439e-12	-1.0897698169492463e-11
1310	-19786.94488073633	-2.8778238758873004e-12	-1.2551252689518438e-11	1.9542609243304437e-12	-1.1006839674407204e-11
1311	-19786.782118995106	-3.427520374897144e-12	-1.2643439470275626e-11	1.4039840655674258e-12	-1.1095757737729484e-11
1312	-19786.619357253883	-3.98060925961118e-12	-1.2715300336339638e-11	8.504782376301154e-13	-1.1164323480230773e-11
1313	-19786.456595512653	-4.536358071742425e-12	-1.2766738567585051e-11	2.944768577241051e-13	-1.1212446225851311e-11
1314	-19786.29383377143	-5.094065305399836e-12	-1.279766738455695e-11	-2.6331782716357984e-13	-1.1240045266104854e-11
1315	-19786.131072030203	-5.652993394616917e-12	-1.2808043274564082e-11	-8.221677184933192e-13	-1.124708318327674e-11
1316	-19785.968310288983	-6.212435689957214e-12	-1.2797828156892226e-11	-1.3813658534751774e-12	-1.1233528002698115e-11
1317	-19785.80554854776	-6.771653969239733e-12	-1.276703102215761e-11	-1.9401739065011586e-12	-1.119939483056449e-11
1318	-19785.642786806526	-7.329940648635903e-12	-1.2715662521789644e-11	-2.4978844095862417e-12	-1.1144700429378582e-11
1319	-19785.480025065306	-7.88656022047808e-12	-1.2643784302892825e-11	-3.0537621810065403e-12	-1.1069512552337973e-11
1320	-19785.31726332408	-8.440807241511023e-12	-1.2551456366876228e-11	-3.607102321774951e-12	-1.0973897286832483e-11
1321	-19785.154501582856	-8.991952523809798e-12	-1.2438793261245248e-11	-4.157176397572618e-12	-1.0857975246716672e-11
1322	-19784.991739841633	-9.539296106708599e-12	-1.2305902764064582e-11	-4.703285417656741e-12	-1.0721860240596119e-11
1323	-19784.828978100402	-1.0082119018624043e-11	-1.2152951378096336e-11	-5.244711587956228e-12	-1.0565724767959272e-11
1324	-19784.66621635918	-1.0619730960203678e-11	-1.1980095721629762e-11	-5.780765999788489e-12	-1.038973139260872e-11
1325	-19784.503454617956	-1.1151426572993515e-11	-1.178755257543547e-11	-6.310744889963816e-12	-1.0194102792537313e-11
1326	-19784.340692876733	-1.1676526925256773e-11	-1.1575526225538593e-11	-6.833971131000022e-12	-9.97904908487811e-12
1327	-19784.177931135502	-1.2194345055474467e-11	-1.1344283356675104e-11	-7.349759766718215e-12	-9.744842723074857e-12
1328	-19784.01516939428	-1.2704217203118279e-11	-1.1094074429974147e-11	-7.857449245350554e-12	-9.491739856040329e-12
1329	-19783.852407653056	-1.3205477694385003e-11	-1.08252144271546e-11	-8.356376298313892e-12	-9.220061077216788e-12
1330	-19783.68964591183	-1.3697480943158898e-11	-1.0537999855234042e-11	-8.845897941675472e-12	-8.93010841014854e-12
1331	-19783.526884170606	-1.4179585959473507e-11	-1.0232792078041718e-11	-9.325375978618704e-12	-8.622248645468988e-12
1332	-19783.36412242937	-1.4651168998789507e-11	-9.909931826913448e-12	-9.794189647256362e-12	-8.296827832433641e-12
1333	-19783.201360688156	-1.511161671047745e-11	-9.569824968285884e-12	-1.0251728763984734e-11	-7.954257052587262e-12
1334	-19783.03859894693	-1.5560330074121576e-11	-9.212854978832579e-12	-1.0697397656600432e-11	-7.594924875671629e-12
1335	-19782.875837205702	-1.599672649704382e-11	-8.839470190871939e-12	-1.1130617257542682e-11	-7.219284611658139e-12
1336	-19782.71307546448	-1.642023449317179e-11	-8.450094963417759e-12	-1.1550819777827097e-11	-6.8277654625922624e-12
1337	-19782.55031372325	-1.6830305402524067e-11	-8.045217484953566e-12	-1.1957460423172855e-11	-6.4208603325360374e-12
1338	-19782.38755198203	-1.7226398512037766e-11	-7.625301397281906e-12	-1.235000250800485e-11	-5.999037432492379e-12
1339	-19782.224790240805	-1.7608001221480188e-11	-7.1908725853001825e-12	-1.2727937618968488e-11	-5.562827077500074e-12
1340	-19782.062028499582	-1.797460547444966e-11	-6.7424316445214605e-12	-1.3090762037506917e-11	-5.1127341357525375e-12
1341	-19781.899266758355	-1.8325738345241033e-11	-6.280538317751453e-12	-1.3438007325364916e-11	-4.649322472776189e-12
1342	-19781.736505017125	-1.8660927377173734e-11	-5.8057285556084155e-12	-1.3769205652418306e-11	-4.173131994472824e-12
1343	-19781.5737432759	-1.8979740913311476e-11	-5.318593888052302e-12	-1.4083930127222689e-11	-3.684758025743424e-12
1344	-19781.410981534682	-1.9281744190932998e-11	-4.8197025398259115e-12	-1.4381750879315598e-11	-3.1847724094876697e-12
1345	-19781.248219793444	-1.9566548963474388e-11	-4.3096737046137144e-12	-1.4662284682060923e-11	-2.6737977877100353e-12
1346	-19781.085458052225	-1.9833761393638888e-11	-3.789105650319169e-12	-1.492514283189386e-11	-2.1524356917354406e-12
1347	-19780.922696311	-2.0083038211536468e-11	-3.258643213421856e-12	-1.516998730808157e-11	-1.6213340428378496e-12
1348	-19780.759934569774	-2.0314027377699673e-11	-2.718911526697632e-12	-1.539647142071558e-11	-1.0811208661431424e-12
1349	-19780.59717282855	-2.0526432797850973e-11	-2.1705770244441735e-12	-1.5604304528014384e-11	-5.324653018300306e-13
1350	-19780.434411087324	-2.0719946840753336e-11	-1.6142886991700265e-12	-1.5793184537555177e-11	2.3981150445715774e-14
1351	-19780.271649346105	-2.0894321174035436e-11	-1.0507318257621538e-12	-1.596286874550437e-11	5.875309021390012e-13
1352	-19780.108887604878	-2.104929405056488e-11	-4.805761307496356e-13	-1.6113101105327957e-11	1.1575121172294564e-12
1353	-19779.946125863655	-2.1184666463179962e-11	9.547818912953538e-14	-1.6243688386516743e-11	1.7332226890315747e-12
1354	-19779.783364122424	-2.130022412978542e-11	6.767438615893921e-13	-1.6354422140996354e-11	2.313973643789617e-12
1355	-19779.6206023812	-2.139581786661787e-11	1.2625094371651895e-12	-1.6445159080931948e-11	2.899052035189935e-12
1356	-19779.457840639974	-2.1471282095364775e-11	1.852072936027785e-12	-1.6515739566505283e-11	3.4877545982943013e-12
1357	-19779.295078898755	-2.1526517733749152e-11	2.4447150382037854e-12	-1.6566070501320924e-11	4.079360936833893e-12
1358	-19779.13231715753	-2.15614092822549e-11	3.0397235628512157e-12	-1.6596042399406908e-11	4.673158007640157e-12
1359	-19778.9695554163	-2.157590876800101e-11	3.6363742757687236e-12	-1.6605613333934282e-11	5.268420925923314e-12
1360	-19778.806793675078	-2.1569950331436027e-11	4.233947424634316e-12	-1.659472350385828e-11	5.864429504049533e-12
1361	-19778.644031933844	-2.1543537335833158e-11	4.8317187737910275e-12	-1.656338234871006e-11	6.460459284913528e-12
1362	-19778.481270192624	-2.1496655020095582e-11	5.428964474190742e-12	-1.6511581180857394e-11	7.055786413179452e-12
1363	-19778.318508451397	-2.1429357009200737e-11	6.024963195173223e-12	-1.6439379701318992e-11	7.649689766854407e-12
1364	-19778.15574671017	-2.134167967027149e-11	6.6189909810143264e-12	-1.6346820335520658e-11	8.2414458130236e-12
1365	-19777.99298496895	-2.1233727035950976e-11	7.210332566495317e-12	-1.6234013161826715e-11	8.830339924174587e-12
1366	-19777.830223227727	-2.1105586671362155e-11	7.798267788296241e-12	-1.6101051758376693e-11	9.415652786888707e-12
1367	-19777.667461486497	-2.0957412397304716e-11	8.382090791185783e-12	-1.594809593120218e-11	9.996679609466343e-12
1368	-19777.50469974528	-2.0789341954211315e-11	8.961089062749051e-12	-1.5775289358511833e-11	1.0572709152326769e-11
1369	-19777.341938004047	-2.0601578223660766e-11	9.534570371255949e-12	-1.5582840816981948e-11	1.1143050667778493e-11
1370	-19777.179176262824	-2.0394309610486863e-11	1.0101831660221534e-11	-1.537094454456265e-11	1.1707002788538247e-11
1371	-19777.016414521604	-2.0167786088014264e-11	1.0662198035119679e-11	-1.5139856289991664e-11	1.226389251753045e-11
1372	-19776.853652780374	-1.9922245738056332e-11	1.1214981078580682e-11	-1.488981983455113e-11	1.281303353471496e-11
1373	-19776.690891039154	-1.9657984506736872e-11	1.1759525095463913e-11	-1.4621136751450945e-11	1.3353772446114215e-11
1374	-19776.528129297923	-1.93752891412158e-11	1.2295160257069646e-11	-1.4334099325356816e-11	1.3885441918194509e-11
1375	-19776.365367556697	-1.907450030795531e-11	1.2821252991370686e-11	-1.4029053673452472e-11	1.440741107230475e-11
1376	-19776.202605815477	-1.8755951921784423e-11	1.3337154780983263e-11	-1.3706339058497693e-11	1.4919034271778624e-11
1377	-19776.039844074243	-1.842002727664282e-11	1.3842258414360701e-11	-1.3366344021604874e-11	1.5419707377514703e-11
1378	-19775.877082333023	-1.8067106236049267e-11	1.4335939592374517e-11	-1.3009453558089154e-11	1.590880934225871e-11
1379	-19775.714320591796	-1.769761219724085e-11	1.4817619990927712e-11	-1.2636096082644296e-11	1.6385765278206598e-11
1380	-19775.551558850577	-1.73119687896125e-11	1.5286703569899935e-11	-1.2246700114903528e-11	1.6849982752270973e-11
1381	-19775.38879710935	-1.691063900202268e-11	1.5742642964838038e-11	-1.1841733406695943e-11	1.730091818294891e-11
1382	-19775.226035368127	-1.649408798377741e-11	1.618487339037943e-11	-1.1421665731396386e-11	1.773801072927234e-11
1383	-19775.063273626896	-1.6062814548747376e-11	1.6612881184174045e-11	-1.0987000387426618e-11	1.816075083982412e-11
1384	-19774.900511885673	-1.5617323409998035e-11	1.7026135886883527e-11	-1.0538246422947912e-11	1.85686123175392e-11
1385	-19774.73775014445	-1.5158147637199174e-11	1.742416015136647e-11	-1.0075941091549108e-11	1.896112223380487e-11
1386	-19774.574988403227	-1.4685828847810635e-11	1.7806460381457e-11	-9.60063003505224e-12	1.9337791551420593e-11
1387	-19774.412226662	-1.4200931604326426e-11	1.8172597556647607e-11	-9.1128816782924e-12	1.9698185954104142e-11
1388	-19774.24946492077	-1.3704031312338308e-11	1.8522117215768446e-11	-8.613275120376591e-12	2.0041855813853732e-11
1389	-19774.086703179546	-1.3195721068278592e-11	1.8854620863525894e-11	-8.102406979281888e-12	2.036840760208908e-11
1390	-19773.923941438323	-1.2676607884168957e-11	1.916969640718178e-11	-7.580887611409963e-12	2.0677434309667488e-11
1391	-19773.761179697092	-1.2147310513497086e-11	1.946698718969401e-11	-7.049338933346055e-12	2.096858448397307e-11
1392	-19773.598417955873	-1.1608464109189664e-11	1.9746125407196347e-11	-6.5083990764489485e-12	2.1241495629983022e-11
1393	-19773.435656214646	-1.106071029091949e-11	2.0006798126208604e-11	-5.9587124492931624e-12	2.149586023066805e-11
1394	-19773.272894473423	-1.0504708889273125e-11	2.0248683925739386e-11	-5.400941480009036e-12	2.173136237284114e-11
1395	-19773.1101327322	-9.941121623506904e-12	2.047151460685505e-11	-4.835750288679061e-12	2.1947739459188385e-11
1396	-19772.94737099097	-9.370629779286345e-12	2.0675016802462076e-11	-4.263822364553149e-12	2.2144723802195296e-11
1397	-19772.784609249746	-8.793911671301475e-12	2.085896881612477e-11	-3.685838022944078e-12	2.2322099464529833e-11
1398	-19772.62184750852	-8.211666658011649e-12	2.1023146319520295e-11	-3.102498420895804e-12	2.2479647941087347e-11
1399	-19772.459085767296	-7.62458645352345e-12	2.1167374931054357e-11	-2.514496862869062e-12	2.2617200738374005e-11
1400	-19772.296324026076	-7.033384381883466e-12	2.1291480987757294e-11	-1.922548057382405e-12	2.2734590131575215e-11
1401	-19772.133562284846	-6.438762634338544e-12	2.1395338293619412e-11	-1.3273553679014941e-12	2.2831695912634428e-11
1402	-19771.97080054362	-5.8414453762317e-12	2.1478824747461255e-11	-7.296439231130742e-13	2.2908402004028573e-11
1403	-19771.8080388024	-5.242141929243098e-12	2.1541862935581384e-11	-1.3012379268786155e-13	2.296463705017136e-11
1404	-19771.64527706117	-4.641582936043987e-12	2.158438247571645e-11	4.704738435631324e-13	2.300033674813595e-11
1405	-19771.48251531994	-4.040481077027814e-12	2.1606355402017842e-11	1.0714359852660742e-12	2.301547923046882e-11
1406	-19771.31975357872	-3.4395707178463773e-12	2.1607763463367778e-11	1.6720281585242095e-12	2.3010052350959274e-11
1407	-19771.156991837495	-2.839564564198947e-12	2.1588627800153367e-11	2.2715377674997617e-12	2.2984083358522895e-11
1408	-19770.994230096272	-2.2411959151710763e-12	2.1548982841307274e-11	2.869231834604821e-12	2.2937612782499048e-11
1409	-19770.83146835505	-1.645174819438184e-12	2.148889905684187e-11	3.4644008503200294e-12	2.2870717181299858e-11
1410	-19770.668706613822	-1.0522297763948585e-12	2.1408463203899528e-11	4.056317065125959e-12	2.278348937770303e-11
1411	-19770.505944872595	-4.630647229666448e-13	2.1307794149595447e-11	4.644277508088683e-12	2.2676054276908694e-11
1412	-19770.34318313137	1.2160026598813619e-13	2.1187030751779873e-11	5.227563279090827e-12	2.2548556737774995e-11
1413	-19770.180421390145	7.010708792307381e-13	2.1046340190042143e-11	5.805481455148181e-12	2.2401169897842802e-11
1414	-19770.017659648922	1.2746391798111e-12	2.0885912312911127e-11	6.377325693328089e-12	2.2234089512207954e-11
1415	-19769.85489790769	1.841624001155648e-12	2.07059619398492e-11	6.9424166308421706e-12	2.2047536248753447e-11
1416	-19769.692136166468	2.4013327588729384e-12	2.050672879321251e-11	7.500063688842084e-12	2.1841755612716633e-11
1417	-19769.529374425245	2.9531005651165382e-12	2.028847448308977e-11	8.049604190096811e-12	2.1617014924176393e-11
1418	-19769.366612684014	3.4962543976900096e-12	2.0051487077602062e-11	8.590367519827563e-12	2.1373607881845248e-11
1419	-19769.2038509428	4.0301488168036215e-12	1.9796073684298458e-11	9.121710844811494e-12	2.1111847136649767e-11
1420	-19769.041089201568	4.554133105370457e-12	1.9522569996021528e-11	9.642986245442175e-12	2.0832073831947395e-11
1421	-19768.878327460345	5.06758373679367e-12	1.9231327116399552e-11	1.0153573184999745e-11	2.0534644420600305e-11
1422	-19768.71556571912	5.5698772013790645e-12	1.8922725221191602e-11	1.065285132796313e-11	2.0219944321715665e-11
1423	-19768.55280397789	6.060414919279621e-12	1.859715876820208e-11	1.1140225452874264e-11	1.9888373122002526e-11
1424	-19768.39004223667	6.538602217104534e-12	1.8255050894238195e-11	1.1615104421493896e-11	1.9540358968506518e-11
1425	-19768.22728049544	7.0038694244109684e-12	1.7896837088424057e-11	1.2076922274089442e-11	1.9176342233431532e-11
1426	-19768.064518754218	7.45565316268432e-12	1.752298110420618e-11	1.252511951092135e-11	1.8796791422543122e-11
1427	-19767.901757012998	7.893415611789783e-12	1.713395676276409e-11	1.295916235678806e-11	1.8402184970198266e-11
1428	-19767.73899527177	8.316628460356546e-12	1.673026696478368e-11	1.3378526703776239e-11	1.7993030248167362e-11
1429	-19767.57623353054	8.724787186538732e-12	1.6312422288649863e-11	1.3782712389124695e-11	1.7569842155276596e-11
1430	-19767.41347178932	9.117401278528142e-12	1.5880961018996135e-11	1.417123340866651e-11	1.7133163143647297e-11
1431	-19767.25071004809	9.494002481498199e-12	1.543642809730991e-11	1.4543626159521975e-11	1.6683542161207782e-11
1432	-19767.087948306867	9.854140088021548e-12	1.497939482592164e-11	1.489944472390706e-11	1.622155435366719e-11
1433	-19766.92518656564	1.0197384577394647e-11	1.4510437798750057e-11	1.5238264503179783e-11	1.574777998754225e-11
1434	-19766.762424824414	1.0523327594073205e-11	1.4030158120072476e-11	1.5559682189949303e-11	1.5262823667384717e-11
1435	-19766.599663083194	1.0831580019520537e-11	1.3539161942730692e-11	1.5863313833599567e-11	1.47672948667631e-11
1436	-19766.43690134197	1.1121777803733581e-11	1.303807685262048e-11	1.614880066607853e-11	1.4261824311289766e-11
1437	-19766.274139600744	1.1393574763468529e-11	1.2527535349437608e-11	1.6415801892631058e-11	1.3747047453083792e-11
1438	-19766.11137785952	1.164665232897407e-11	1.2008187960162998e-11	1.666400443320851e-11	1.3223617582823874e-11
1439	-19765.948616118294	1.1880709466690139e-11	1.1480691206607364e-11	1.6893112836920935e-11	1.2692193792027619e-11
1440	-19765.78585437706	1.2095474503706744e-11	1.094571574482527e-11	1.7102861101272748e-11	1.215344911071276e-11
1441	-19765.623092635844	1.2290692541865497e-11	1.0403938037474504e-11	1.7293000077512703e-11	1.1608062175635617e-11
1442	-19765.460330894617	1.2466140269630442e-11	9.856045280476068e-12	1.746331227750946e-11	1.1056722155268467e-11
1443	-19765.29756915339	1.2621611002134062e-11	9.302730982978873e-12	1.7613596904378322e-11	1.0500124326665552e-11
1444	-19765.134807412167	1.2756930646820097e-11	8.744695883016633e-12	1.7743685813180034e-11	9.938970989279423e-12
1445	-19764.97204567094	1.2871941084367691e-11	8.182646803831802e-12	1.7853426882153157e-11	9.373970319197566e-12
1446	-19764.80928392972	1.2966518112846242e-11	7.617294132184428e-12	1.7942701952083803e-11	8.805833845747817e-12
1447	-19764.64652218849	1.3040554040228599e-11	7.049354589356332e-12	1.8011409408775e-11	8.235279221433436e-12
1448	-19764.483760447267	1.3093974943321737e-11	6.479544815517453e-12	1.8059481437018334e-11	7.663023804566321e-12
1449	-19764.320998706044	1.3126723575128718e-11	5.908588867160272e-12	1.8086866917952834e-11	7.089792156716905e-12
1450	-19764.158236964813	1.3138776597940609e-11	5.337204882405522e-12	1.8093548657190898e-11	6.516302705910262e-12
1451	-19763.99547522359	1.3130127862823408e-11	4.766120234480605e-12	1.8079526654207794e-11	5.943282901954063e-12
1452	-19763.832713482367	1.3100804855187816e-11	4.196052593565666e-12	1.8044834542847218e-11	5.37145027553362e-12
1453	-19763.669951741143	1.305085257228297e-11	3.6277284280636987e-12	1.7989523458779e-11	4.8015309425172084e-12
1454	-19763.507189999924	1.2980348107140078e-11	3.0618606305910705e-12	1.7913676618288306e-11	4.234237227309975e-12
1455	-19763.344428258686	1.2889388538365698e-11	2.4991714984996917e-12	1.781739719851667e-11	3.670290647533624e-12
1456	-19763.181666517463	1.2778100490016165e-11	1.94036671042859e-12	1.7700817891410658e-11	3.1103958878291587e-12
1457	-19763.01890477624	1.2646631241786861e-11	1.3861602634549646e-12	1.7564092005154013e-11	2.5552657419955827e-12
1458	-19762.856143035013	1.2495157106120492e-11	8.372456376468244e-13	1.7407401835146297e-11	2.005592275149473e-12
1459	-19762.693381293793	1.232387560293992e-11	2.943263067818417e-13	1.7230950830138372e-11	1.4620773405821281e-12
1460	-19762.530619552563	1.2133010280366518e-11	-2.4191945937062866e-13	1.703496840665259e-11	9.253973791627026e-13
1461	-19762.36785781134	1.1922808737001539e-11	-7.708028875766026e-13	1.6819707963567275e-11	3.96239134327826e-13
1462	-19762.205096070116	1.1693540753201991e-11	-1.2916636201637313e-12	1.6585445006255898e-11	-1.2473926997693777e-13
1463	-19762.042334328893	1.1445502702332764e-11	-1.8038324150984964e-12	1.633248155128972e-11	-6.368710209038239e-13
1464	-19761.879572587666	1.1179009779641803e-11	-2.3066692814013774e-12	1.606113834743558e-11	-1.1395187546821497e-12
1465	-19761.716810846436	1.0894404844352903e-11	-2.7995267099375645e-12	1.5771763712174542e-11	-1.6320377786510075e-12
1466	-19761.554049105212	1.059204641113211e-11	-3.281789489191878e-12	1.546472151499224e-11	-2.1138158892334386e-12
1467	-19761.391287363986	1.0272323110088974e-11	-3.752835445166031e-12	1.5140405632767552e-11	-2.5842341021870903e-12
1468	-19761.228525622766	9.93563522184465e-12	-4.212075914389334e-12	1.47992214759019e-11	-3.042707127587247e-12
1469	-19761.065763881536	9.582414992483066e-12	-4.65891782263289e-12	1.4441606299883678e-11	-3.488645438602232e-12
1470	-19760.903002140312	9.213101738701946e-12	-5.0928020706219526e-12	1.4068004300957324e-11	-3.9214936584095145e-12
1471	-19760.74024039909	8.828169971068244e-12	-5.5131675424449316e-12	1.3678894737309529e-11	-4.340694558464312e-12
1472	-19760.577478657862	8.428095852314202e-12	-5.919487275723185e-12	1.3274758376987073e-11	-4.745725229272446e-12
1473	-19760.414716916643	8.01339294012798e-12	-6.311234881833656e-12	1.2856113240203214e-11	-5.1360634903537e-12
1474	-19760.251955175412	7.584573280334036e-12	-6.68791825903788e-12	1.242347568147633e-11	-5.511221603198704e-12
1475	-19760.089193434193	7.142186514980652e-12	-7.049048604374728e-12	1.1977399498206748e-11	-5.870715272920528e-12
1476	-19759.926431692966	6.6867770256744945e-12	-7.394170488092606e-12	1.1518433062881913e-11	-6.21409372164885e-12
1477	-19759.76366995174	6.218928089315819e-12	-7.722835713335603e-12	1.1047163480448427e-11	-6.540913538305889e-12
1478	-19759.600908210516	5.739214458763637e-12	-8.034628036325381e-12	1.0564169157444517e-11	-6.850763396543449e-12
1479	-19759.438146469285	5.248250449053621e-12	-8.32914135136402e-12	1.0070067890820228e-11	-7.143242230259806e-12
1480	-19759.275384728066	4.746637493153509e-12	-8.606000361780793e-12	9.565464411986259e-12	-7.417979901480276e-12
1481	-19759.11262298684	4.235017875114615e-12	-8.864843837948013e-12	9.051004123856711e-12	-7.674620449205174e-12
1482	-19758.949861245605	3.714017270252257e-12	-9.105339344591926e-12	8.52731562893449e-12	-7.912836812481198e-12
1483	-19758.787099504385	3.184302183994405e-12	-9.327172184134627e-12	7.995068173160165e-12	-8.132319765188136e-12
1484	-19758.624337763158	2.6465200667521586e-12	-9.530053777341756e-12	7.454911748719619e-12	-8.332786291391395e-12
1485	-19758.461576021935	2.101358522500149e-12	-9.71371791261241e-12	6.907536308314197e-12	-8.513975826806585e-12
1486	-19758.298814280708	1.5494827632908674e-12	-9.877921534435853e-12	6.353609207845767e-12	-8.675651040656314e-12
1487	-19758.136052539485	9.915976275011989e-13	-1.0022448194131993e-11	5.7938372313506455e-12	-8.817601279457496e-12
1488	-19757.973290798265	4.2838375500948615e-13	-1.0147101726568872e-11	5.228902754460488e-12	-8.939636235818574e-12
1489	-19757.81052905704	-1.394401421005808e-13	-1.0251716235043502e-11	4.659526022380369e-12	-9.041595927321946e-12
1490	-19757.647767315815	-7.11181521041588e-13	-1.0336143120570888e-11	4.086400897113161e-12	-9.1233377167496e-12
1491	-19757.485005574592	-1.2861114458079655e-12	-1.0400268587390369e-11	3.5102574278365564e-12	-9.184753812495137e-12
1492	-19757.322243833358	-1.8635289231178245e-12	-1.0443991651145586e-11	2.931797504198374e-12	-9.225749266353348e-12
1493	-19757.159482092135	-2.44269862188112e-12	-1.0467251121053278e-11	2.351757145197892e-12	-9.246268951872181e-12
1494	-19756.996720350908	-3.022914389797966e-12	-1.0469994779240845e-11	1.7708429724899498e-12	-9.246266731918257e-12
1495	-19756.83395860969	-3.60343821387465e-12	-1.0452214320979564e-11	1.189793258561067e-12	-9.225740396171739e-12
1496	-19756.67119686846	-4.183561627089685e-12	-1.0413906205653018e-11	6.093165106827085e-13	-9.18469249909353e-12
1497	-19756.508435127234	-4.762548507397609e-12	-1.0355114721113205e-11	3.014868075203856e-14	-9.12317342286228e-12
1498	-19756.345673386008	-5.339691401762517e-12	-1.0275885686732057e-11	-5.470031669108588e-13	-9.041235066197614e-12
1499	-19756.182911644784	-5.914259322727467e-12	-1.0176315705973221e-11	-1.1214086435372506e-12	-8.938980096510112e-12
1500	-19756.020149903557	-6.485549423437337e-12	-1.005649912698488e-11	-1.69236571786852e-12	-8.816508895399657e-12
1501	-19755.85738816233	-7.05283969631099e-12	-9.91658475335171e-12	-2.2591534063923985e-12	-8.673976270106238e-12
1502	-19755.694626421115	-7.61543540356492e-12	-9.756715078308021e-12	-2.8210782095237356e-12	-8.511530671517977e-12
1503	-19755.531864679888	-8.172627084515315e-12	-9.57709064682514e-12	-3.3774321107119838e-12	-8.329378558202735e-12
1504	-19755.369102938657	-8.723730963532942e-12	-9.377901711004193e-12	-3.927532988728172e-12	-8.127716034531508e-12
1505	-19755.20634119744	-9.268054091789126e-12	-9.159397580464228e-12	-4.470689751715141e-12	-7.906798204155899e-12
1506	-19755.043579456207	-9.804927165076412e-12	-8.92181672079514e-12	-5.006235157661524e-12	-7.66686925095395e-12
1507	-19754.88081771498	-1.0333677182668592e-11	-8.665457142371812e-12	-5.533498466209307e-12	-7.408232831041866e-12
1508	-19754.71805597376	-1.0853652327419116e-11	-8.390602724674774e-12	-6.0518303197505384e-12	-7.131178379501631e-12
1509	-19754.55529423253	-1.13642030070794e-11	-8.097598148959676e-12	-6.560583778420583e-12	-6.836056047218287e-12
1510	-19754.39253249131	-1.1864698374796155e-11	-7.786772641351952e-12	-7.05913083988773e-12	-6.523200425945796e-12
1511	-19754.22977075008	-1.235451482139184e-11	-7.458516387712341e-12	-7.546850925972817e-12	-6.1930069678459475e-12
1512	-19754.067009008857	-1.2833045739924838e-11	-7.113201103708268e-12	-8.023140645041802e-12	-5.845852537417435e-12
1513	-19753.904247267637	-1.329969765379269e-11	-6.751260238899883e-12	-8.4874099149867e-12	-5.482175621145771e-12
1514	-19753.741485526407	-1.3753890017483336e-11	-6.373107286324759e-12	-8.939081760020663e-12	-5.10239461878385e-12
1515	-19753.578723785184	-1.4195062332822126e-11	-5.9792163168155745e-12	-9.377599423046294e-12	-4.706988383612861e-12
1516	-19753.41596204396	-1.4622663874487007e-11	-5.570040347000768e-12	-9.802416085163191e-12	-4.296414572504096e-12
1517	-19753.253200302737	-1.5036170098895303e-11	-5.146091503081458e-12	-1.021301127159126e-11	-3.87118981600463e-12
1518	-19753.09043856151	-1.5435061852618613e-11	-4.707861384213841e-12	-1.060887005227823e-11	-3.4318100641781165e-12
1519	-19752.92767682028	-1.5818852239010775e-11	-4.2558971410367105e-12	-1.098950990686389e-11	-2.9788266713014495e-12
1520	-19752.764915079057	-1.6187057918714485e-11	-3.790724933450929e-12	-1.1354452015582276e-11	-2.5127698371602787e-12
1521	-19752.602153337837	-1.6539232769396506e-11	-3.3129254439481575e-12	-1.170325491788212e-11	-2.034224126688293e-12
1522	-19752.43939159661	-1.68749301332919e-11	-2.8230581496350357e-12	-1.2035476748884672e-11	-1.5437527258297027e-12
1523	-19752.276629855387	-1.719374661777223e-11	-2.3217327026628204e-12	-1.2350719040058777e-11	-1.0419688283364326e-12
1524	-19752.11386811416	-1.7495275242879926e-11	-1.809539242526165e-12	-1.2648579853898054e-11	-5.294659331724821e-13
1525	-19751.95110637293	-1.777915690772591e-11	-1.287113336948181e-12	-1.2928705251308165e-11	-6.882791314641199e-15
1526	-19751.788344631706	-1.804502697189523e-11	-7.550729297355969e-13	-1.3190735858784075e-11	5.25159659884887e-13
1527	-19751.625582890483	-1.8292572294258718e-11	-2.1407702929623447e-13	-1.3434363908843984e-11	1.0659996028904577e-12
1528	-19751.462821149253	-1.852147177900861e-11	3.3523206015793256e-13	-1.3659273770704459e-11	1.6149921208654688e-12
1529	-19751.300059408033	-1.873145990891935e-11	8.921754792450208e-13	-1.3865205485910303e-11	2.1714559333547934e-12
1530	-19751.13729766681	-1.8922261002821672e-11	1.4560890873873875e-12	-1.4051889009268023e-11	2.7347246810278446e-12
1531	-19750.974535925583	-1.909365822838422e-11	2.026278036222732e-12	-1.421911322459781e-11	3.3041014946305777e-12
1532	-19750.81177418436	-1.9245423070316875e-11	2.602059599795692e-12	-1.4366655395481945e-11	3.8789018343095105e-12
1533	-19750.64901244313	-1.937738859491934e-11	3.1827265322142058e-12	-1.4494354433215524e-11	4.4584168435193764e-12
1534	-19750.48625070191	-1.948937423413992e-11	3.767580422838752e-12	-1.4602035662596265e-11	5.041946711510311e-12
1535	-19750.32348896068	-1.958126312197176e-11	4.3559046802468554e-12	-1.468958816233706e-11	5.628773654560953e-12
1536	-19750.160727219452	-1.9652923898457925e-11	4.946989653140936e-12	-1.4756886550133684e-11	6.2181870422279605e-12
1537	-19749.997965478233	-1.9704291037099308e-11	5.540113444540304e-12	-1.4803871314384873e-11	6.809464209439099e-12
1538	-19749.83520373701	-1.97352833667724e-11	6.134557503026498e-12	-1.4830467316532798e-11	7.401886051283697e-12
1539	-19749.67244199578	-1.9745885603868927e-11	6.7295979563291276e-12	-1.4836665327852417e-11	7.994728355558296e-12
1540	-19749.50968025456	-1.973606767827906e-11	7.32451162442601e-12	-1.482244133585016e-11	8.5872678173668e-12
1541	-19749.34691851333	-1.970586487822706e-11	7.91857647572395e-12	-1.4787836693506228e-11	9.17878249506041e-12
1542	-19749.18415677211	-1.9655298310112115e-11	8.511068224200519e-12	-1.4732878559693765e-11	9.768548406947973e-12
1543	-19749.02139503088	-1.958445363307231e-11	9.101269163522668e-12	-1.465765863794898e-11	1.035584836601897e-11
1544	-19748.858633289656	-1.9493402947710368e-11	9.688457900337894e-12	-1.4562255046056895e-11	1.0939961711255562e-11
1545	-19748.695871548432	-1.9382281781859045e-11	1.0271925796488209e-11	-1.4446809305820431e-11	1.1520180750821701e-11
1546	-19748.533109807202	-1.925121351801533e-11	1.0850957410064392e-11	-1.4311450751683486e-11	1.20957911993087e-11
1547	-19748.370348065982	-1.9100382477769852e-11	1.1424855877847725e-11	-1.415636961877711e-11	1.2666097562120848e-11
1548	-19748.207586324752	-1.8929962047420633e-11	1.199291522266734e-11	-1.3981745150434132e-11	1.3230395437237779e-11
1549	-19748.04482458353	-1.8740184813053758e-11	1.2554454230368403e-11	-1.3787815736566198e-11	1.378800539487463e-11
1550	-19747.882062842305	-1.8531274223022335e-11	1.3108780562568362e-11	-1.3574810558534277e-11	1.433823708274885e-11
1551	-19747.719301101082	-1.8303508821904903e-11	1.3655231225559944e-11	-1.334301382587936e-11	1.4880429698301098e-11
1552	-19747.55653935985	-1.8057161114025994e-11	1.4193131383993079e-11	-1.3092703623483406e-11	1.541391079355601e-11
1553	-19747.39377761863	-1.7792555194291778e-11	1.472183917834529e-11	-1.2824209544219264e-11	1.5938041096055275e-11
1554	-19747.231015877405	-1.75100108196614e-11	1.524069988325988e-11	-1.2537856745143026e-11	1.6452168657370087e-11
1555	-19747.068254136175	-1.72098953327856e-11	1.5749097016342772e-11	-1.2234017872434869e-11	1.695567996563231e-11
1556	-19746.905492394962	-1.6892574422064163e-11	1.6246399694126072e-11	-1.191306380736222e-11	1.7447947290100883e-11
1557	-19746.74273065373	-1.6558457262910495e-11	1.673201861122426e-11	-1.1575408808054357e-11	1.792838466452131e-11
1558	-19746.579968912505	-1.6207954033093224e-11	1.7205350354171886e-11	-1.1221468011990647e-11	1.8396392188603626e-11
1559	-19746.417207171282	-1.5841512937462814e-11	1.7665836041771767e-11	-1.085169446043387e-11	1.8851414672449658e-11
1560	-19746.25444543005	-1.5459586507712882e-11	1.8112902251347693e-11	-1.0466545386955328e-11	1.9292882549572855e-11
1561	-19746.091683688835	-1.5062660202520566e-11	1.8546022946942265e-11	-1.0066510816325743e-11	1.9720273809350114e-11
1562	-19745.9289219476	-1.4651226575419513e-11	1.8964658161435618e-11	-9.652087722641436e-12	2.013305266500675e-11
1563	-19745.766160206374	-1.4225806289571727e-11	1.9368316961619832e-11	-9.223801042049486e-12	2.053073252281087e-11
1564	-19745.603398465155	-1.3786929023288168e-11	1.9756495927388407e-11	-8.782184569952072e-12	2.0912814446627685e-11
1565	-19745.44063672393	-1.3335147969946381e-11	2.0128741749953592e-11	-8.32779545828649e-12	2.127884975979907e-11
1566	-19745.2778749827	-1.2871027489903981e-11	2.0484589208104906e-11	-7.861201860532213e-12	2.162837800652101e-11
1567	-19745.115113241474	-1.2395150510431482e-11	2.0823625442089678e-11	-7.382990328336084e-12	2.1960991229150835e-11
1568	-19744.95235150025	-1.1908113814470967e-11	2.1145426347845515e-11	-6.893761094831961e-12	2.2276270346906002e-11
1569	-19744.789589759024	-1.1410526889103165e-11	2.1449620071584473e-11	-6.394126919054764e-12	2.2573848653750937e-11
1570	-19744.626828017797	-1.0903015359709142e-11	2.1735826117748852e-11	-5.884716516346642e-12	2.2853350910743237e-11
1571	-19744.464066276574	-1.0386212498104568e-11	2.2003715968481984e-11	-5.366166061785471e-12	2.311445396810642e-11
1572	-19744.301304535355	-9.860770018051967e-12	2.2252955155386234e-11	-4.839129983473784e-12	2.3356828821486015e-11
1573	-19744.138542794128	-9.327342065268402e-12	2.2483259405680382e-11	-4.304264947112875e-12	2.358019675983445e-11
1574	-19743.975781052904	-8.786602410980357e-12	2.2694341695807794e-11	-3.76224704890969e-12	2.37842764041126e-11
1575	-19743.813019311678	-8.23922388050096e-12	2.288596409588652e-11	-3.213751238367658e-12	2.396883555250264e-11
1576	-19743.650257570454	-7.685898768323752e-12	2.305788748586117e-11	-2.6594717337391486e-12	2.4133640881989108e-11
1577	-19743.48749582923	-7.1273137873574386e-12	2.3209921612600788e-11	-2.10009696552452e-12	2.427850800575809e-11
1578	-19743.324734088004	-6.5641775335987216e-12	2.3341878007356203e-11	-1.5363370428709477e-12	2.4403254376142372e-11
1579	-19743.161972346777	-5.9971879965292445e-12	2.3453613365408863e-11	-9.688912575202356e-13	2.4507742663704052e-11
1580	-19742.99921060555	-5.427064679307246e-12	2.3544990856620593e-11	-3.9848020723027895e-13	2.459184205438673e-11
1581	-19742.836448864327	-4.854514578415292e-12	2.3615915926891522e-11	1.7418823091494346e-13	2.4655464049011428e-11
1582	-19742.6736871231	-4.280264703339698e-12	2.3666303161502028e-11	7.483863770577286e-13	2.4698529314049062e-11
1583	-19742.510925381885	-3.705026794225889e-12	2.3696107338471884e-11	1.3234020367612838e-12	2.472099873230257e-11
1584	-19742.348163640647	-3.1295326246404355e-12	2.3705295267255176e-11	1.89850319369309e-12	2.4722845229581336e-11
1585	-19742.185401899427	-2.5544949955924525e-12	2.3693870806837287e-11	2.47297702144384e-12	2.470407878931092e-11
1586	-19742.022640158204	-1.980645747872768e-12	2.3661853170576816e-11	3.0460918655234185e-12	2.46647247462951e-11
1587	-19741.859878416977	-1.4086962411517412e-12	2.3609295645372637e-11	3.6171367698483485e-12	2.460484250135516e-11
1588	-19741.69711667575	-8.393744816036353e-13	2.3536269689262897e-11	4.185384342945849e-12	2.4524509608840184e-11
1589	-19741.534354934527	-2.733866920317898e-13	2.344287787820833e-11	4.750129192747229e-12	2.4423834717952112e-11
1590	-19741.3715931933	2.8854601344137045e-13	2.3329242984075605e-11	5.31065124534312e-12	2.4302946641550944e-11
1591	-19741.208831452077	8.457261219624212e-13	2.3195516771159642e-11	5.866254241918781e-12	2.4162003146688998e-11
1592	-19741.046069710846	1.3974433377872183e-12	2.304187284522817e-11	6.416229347559688e-12	2.400118379500054e-11
1593	-19740.883307969627	1.943012317584232e-12	2.286851069347367e-11	6.959892890252964e-12	2.3820693976252202e-11
1594	-19740.720546228396	2.4817373399299537e-12	2.2675654397669155e-11	7.496551022929863e-12	2.3620763613782044e-11
1595	-19740.557784487177	3.012948038708264e-12	2.24635503719229e-11	8.025535459878564e-12	2.3401644894987855e-11
1596	-19740.395022745954	3.5359669310223633e-12	2.2232472185758237e-11	8.546170997076826e-12	2.316361708777882e-11
1597	-19740.232261004723	4.050141735331463e-12	2.1982712470001678e-11	9.057807832365451e-12	2.2906978438450595e-11
1598	-19740.0694992635	4.554816580134983e-12	2.171459110453637e-11	9.559792766604092e-12	2.263205435376908e-11
1599	-19739.906737522277	5.049361211663263e-12	2.142844548506717e-11	1.0051498412357551e-11	2.2339187659701218e-11
1600	-19739.74397578105	5.533144727878056e-12	2.112464192347985e-11	1.0532296920243716e-11	2.2028749996569575e-11
1601	-19739.581214039827	6.0055608253458085e-12	2.0803561400644166e-11	1.1001585225943092e-11	2.1701127563314936e-11
1602	-19739.4184522986	6.466006442057517e-12	2.0465613289492666e-11	1.145876368564482e-11	2.1356734836265278e-11
1603	-19739.25569055737	6.91390313083042e-12	2.0111219821376394e-11	1.1903257448442772e-11	2.0995999027070457e-11
1604	-19739.09292881615	7.348679255832493e-12	1.9740832185029217e-11	1.2334498645506359e-11	2.0619376177881792e-11
1605	-19738.93016707493	7.76978666503586e-12	1.9354912491030495e-11	1.275194306043012e-11	2.0227333117297238e-11
1606	-19738.767405333696	8.176687095805842e-12	1.8953950699438903e-11	1.3155056527837174e-11	1.982036438472037e-11
1607	-19738.604643592476	8.568865694665377e-12	1.8538446161630626e-11	1.3543328450137068e-11	1.9398973764026375e-11
1608	-19738.441881851246	8.945821527123755e-12	1.810892593432906e-11	1.3916262300343745e-11	1.8963692594845903e-11
1609	-19738.279120110023	9.307074575603535e-12	1.7665924306381387e-11	1.4273382615859228e-11	1.8515059291101975e-11
1610	-19738.1163583688	9.652162993877749e-12	1.7210001953186055e-11	1.4614232246620955e-11	1.8053638493408086e-11
1611	-19737.953596627573	9.980644889422074e-12	1.6741726132020236e-11	1.4938374132034825e-11	1.7580001256559398e-11
1612	-19737.79083488635	1.0292099828036438e-11	1.6261688006122057e-11	1.5245392799626882e-11	1.7094742371725086e-11
1613	-19737.628073145126	1.0586126246286058e-11	1.5770484957485792e-11	1.5534891771061403e-11	1.6598462672209188e-11
1614	-19737.4653114039	1.0862346803568108e-11	1.5268735681054132e-11	1.58064989085949e-11	1.6091784125804076e-11
1615	-19737.30254966268	1.1120402802465684e-11	1.4757064965181456e-11	1.6059860828170684e-11	1.5575334609036978e-11
1616	-19737.139787921446	1.1359961554334217e-11	1.4236116642586568e-11	1.6294650259451592e-11	1.5049760856326402e-11
1617	-19736.977026180222	1.1580708076508523e-11	1.3706539201133004e-11	1.651055773527705e-11	1.4515714065164623e-11
1618	-19736.814264439	1.1782356968753799e-11	1.3168997106522183e-11	1.670730346281109e-11	1.397386121751272e-11
1619	-19736.651502697765	1.1964639071300344e-11	1.2624161078892991e-11	1.68846239727773e-11	1.3424875351682775e-11
1620	-19736.488740956545	1.2127316609438853e-11	1.2072712973616917e-11	1.7042287259199157e-11	1.2869440441352208e-11
1621	-19736.32597921532	1.2270168307105204e-11	1.1515341161574435e-11	1.7180077883655498e-11	1.2308246772571848e-11
1622	-19736.1632174741	1.2393004859034977e-11	1.0952742182856234e-11	1.729781244248385e-11	1.1741992595640176e-11
1623	-19736.000455732876	1.2495653851469279e-11	1.0385618904963594e-11	1.7395324478012006e-11	1.1171382280867136e-11
1624	-19735.83769399165	1.2577975680075957e-11	9.814679010988323e-12	1.747248039142447e-11	1.0597124804993452e-11
1625	-19735.674932250426	1.2639847513809816e-11	9.240636425888844e-12	1.7529163396855103e-11	1.0019935176095045e-11
1626	-19735.5121705092	1.2681179843344346e-11	8.664205817062694e-12	1.756529006485344e-11	9.440528932320454e-12
1627	-19735.349408767972	1.2701900506819019e-11	8.086108939101311e-12	1.7580794338196437e-11	8.859628486547275e-12
1628	-19735.186647026752	1.2701970601407424e-11	7.507064544371343e-12	1.757564343832728e-11	8.277953034862694e-12
1629	-19735.023885285522	1.2681368627774235e-11	6.9277986692991816e-12	1.7549821999911974e-11	7.696228843848058e-12
1630	-19734.86112354429	1.2640105963897057e-11	6.349029891849826e-12	1.7503347539477157e-11	7.115174505959853e-12
1631	-19734.69836180307	1.257821274167701e-11	5.771484323541522e-12	1.7436256322292276e-11	6.5355159337686845e-12
1632	-19734.53560006185	1.2495750997081078e-11	5.195877659951482e-12	1.734861650690876e-11	5.9579684083609855e-12
1633	-19734.37283832062	1.2392801422796589e-11	4.622933485191158e-12	1.7240514888359772e-11	5.383254886927418e-12
1634	-19734.21007657939	1.2269475861260862e-11	4.0533599765439035e-12	1.7112069385659618e-11	4.8120827051240375e-12
1635	-19734.047314838168	1.2125906446308537e-11	3.487873805129924e-12	1.6963418174193032e-11	4.245167482403119e-12
1636	-19733.88455309694	1.1962254077701513e-11	2.927173251238277e-12	1.6794728154241487e-11	3.683206234855443e-12
1637	-19733.721791355718	1.177870181560588e-11	2.3719647616845512e-12	1.660618833692321e-11	3.1269039381101626e-12
1638	-19733.559029614495	1.157545807220369e-11	1.822932921084025e-12	1.6398013029251846e-11	2.576943496223778e-12
1639	-19733.396267873268	1.135275544175298e-11	1.2807699898366786e-12	1.6170440656657096e-11	2.0340152862639974e-12
1640	-19733.23350613205	1.111085016797105e-11	7.461438834184692e-13	1.592373322323507e-11	1.4987851353225762e-12
1641	-19733.07074439082	1.0850023209582573e-11	2.1972938965670983e-13	1.5658177370277328e-11	9.719255451258206e-13
1642	-19732.9079826496	1.057057633662789e-11	-2.978257507362369e-13	1.5374080465264545e-11	4.540817705715939e-13
1643	-19732.745220908368	1.0272838045416753e-11	-8.058677838201445e-13	1.5071776510678385e-11	-5.409511185220686e-14
1644	-19732.58245916715	9.95715417766306e-12	-1.3037721683886405e-12	1.4751616755195336e-11	-5.519834317094802e-13
1645	-19732.41969742592	9.623899394787779e-12	-1.7909092623443306e-12	1.4413981162907138e-11	-1.0389566023302113e-12
1646	-19732.25693568469	9.273461452728872e-12	-2.2666806280432635e-12	1.4059262679580842e-11	-1.5144194275587225e-12
1647	-19732.09417394347	8.906259037774313e-12	-2.7304845622924856e-12	1.3687885064624526e-11	-1.9777736224283884e-12
1648	-19731.93141220224	8.522720194158344e-12	-3.1817513060912112e-12	1.3300281309568959e-11	-2.4284530238768312e-12
1649	-19731.76865046102	8.123306268128326e-12	-3.6199100552304586e-12	1.2896917579358504e-11	-2.8658905917355375e-12
1650	-19731.605888719794	7.708483265321443e-12	-4.044421920183402e-12	1.2478264559891195e-11	-3.289551368924487e-12
1651	-19731.443126978567	7.278751665366983e-12	-4.454750465505924e-12	1.20448272712847e-11	-3.698903011322203e-12
1652	-19731.280365237344	6.8346142297574115e-12	-4.850390916022651e-12	1.1597112865536788e-11	-4.09344499315274e-12
1653	-19731.11760349612	6.376608422732412e-12	-5.230842910023328e-12	1.113566304677889e-11	-4.472681350746001e-12
1654	-19730.954841754894	5.905270300055257e-12	-5.595638435201239e-12	1.0661017949803174e-11	-4.836148617138466e-12
1655	-19730.79208001367	5.42117210163546e-12	-5.9443163743273186e-12	1.0173753733137591e-11	-5.183390358065415e-12
1656	-19730.629318272444	4.924880745878392e-12	-6.27644688178697e-12	9.674441062711779e-12	-5.5139815464389745e-12
1657	-19730.466556531213	4.417000173212597e-12	-6.5916108891779316e-12	9.163687456997875e-12	-5.827508058587818e-12
1658	-19730.303794789997	3.898125132528633e-12	-6.8894186362375244e-12	8.642091062518226e-12	-6.123585201973861e-12
1659	-19730.14103304877	3.368888422216483e-12	-7.1694952650606775e-12	8.110287897659353e-12	-6.4018433006539214e-12
1660	-19729.978271307547	2.8299105045113282e-12	-7.431493057276633e-12	7.568901455781815e-12	-6.661939928014404e-12
1661	-19729.81550956632	2.2818488575447662e-12	-7.67508311012125e-12	7.0185920609733225e-12	-6.903551574720976e-12
1662	-19729.65274782509	1.725346544808798e-12	-7.899961752465974e-12	6.460005426586427e-12	-7.126380059157108e-12
1663	-19729.489986083863	1.1610831513256651e-12	-8.105846974421094e-12	5.8938235957559484e-12	-7.330148949508677e-12
1664	-19729.327224342644	5.897209390945915e-13	-8.292481035121876e-12	5.3207110860254905e-12	-7.514606165045813e-12
1665	-19729.164462601413	1.1958028158039417e-14	-8.459630745514918e-12	4.7413680756615556e-12	-7.67952425175214e-12
1666	-19729.001700860194	-5.715273476773517e-13	-8.607085135505079e-12	4.156474648750273e-12	-7.82469804208817e-12
1667	-19728.83893911897	-1.1600215872133442e-12	-8.73466119597665e-12	3.566746054797173e-12	-7.949950390421717e-12
1668	-19728.676177377743	-1.7528339008710104e-12	-8.842194664409106e-12	2.972874519300233e-12	-8.055122950352975e-12
1669	-19728.513415636524	-2.3492397905398234e-12	-8.929554743027326e-12	2.375585770692662e-12	-8.140090887207912e-12
1670	-19728.35065389529	-2.9485381435342252e-12	-8.996625145021253e-12	1.7755819364845856e-12	-8.204743914393744e-12
1671	-19728.187892154067	-3.54999733515471e-12	-9.043326888385964e-12	1.1735954476749233e-12	-8.249009082842331e-12
1672	-19728.02513041284	-4.1529097914625746e-12	-9.069592520922475e-12	5.703344669915469e-13	-8.272824994967352e-12
1673	-19727.862368671616	-4.756539938768026e-12	-9.075395403685334e-12	-3.3465053381823555e-14	-8.276171084677965e-12
1674	-19727.699606930397	-5.360177216420639e-12	-9.060717020593565e-12	-6.370923928677828e-13	-8.259034914838009e-12
1675	-19727.536845189166	-5.963086601251688e-12	-9.02558302893717e-12	-1.2398125794298305e-12	-8.22144822538703e-12
1676	-19727.374083447943	-6.5645572848161775e-12	-8.970025025979897e-12	-1.8409150740238616e-12	-8.163448686806629e-12
1677	-19727.211321706716	-7.1638577302786305e-12	-8.894120276418588e-12	-2.4396688202176714e-12	-8.085119625836946e-12
1678	-19727.048559965486	-7.76028175868486e-12	-8.797949150999562e-12	-3.035368336571592e-12	-7.986547450503535e-12
1679	-19726.885798224266	-8.353105046924807e-12	-8.68164113300346e-12	-3.6272902069964617e-12	-7.867867655714347e-12
1680	-19726.72303648304	-8.941628268196936e-12	-8.545325235173825e-12	-4.214736226533327e-12	-7.729215225617625e-12
1681	-19726.560274741816	-9.525138671629926e-12	-8.389182169356433e-12	-4.796994973528592e-12	-7.570776803332381e-12
1682	-19726.397513000597	-1.0102947304178011e-11	-8.213389351454749e-12	-5.373379035397476e-12	-7.392735680663615e-12
1683	-19726.234751259366	-1.0674356217728992e-11	-8.018177705654545e-12	-5.943192208638149e-12	-7.195328603237596e-12
1684	-19726.071989518143	-1.1238689982098798e-11	-7.803771666097732e-12	-6.505761014444394e-12	-6.978785756314279e-12
1685	-19725.909227776916	-1.1795269495611568e-11	-7.570451376877836e-12	-7.060408502498312e-12	-6.743392966788948e-12
1686	-19725.746466035685	-1.234343594422788e-11	-7.318487578413436e-12	-7.606478211178413e-12	-6.489426572951354e-12
1687	-19725.583704294466	-1.2882532330343285e-11	-7.048207453571843e-12	-8.14331569022874e-12	-6.217219273517437e-12
1688	-19725.420942553243	-1.3411919823741491e-11	-6.759927640781159e-12	-8.670284851137875e-12	-5.927093123944151e-12
1689	-19725.258180812016	-1.393096672391832e-11	-6.454020606131879e-12	-9.186756924022018e-12	-5.619425911691548e-12
1690	-19725.09541907079	-1.4439057493069457e-11	-6.130846710520253e-12	-9.692119488402763e-12	-5.294583206871735e-12
1691	-19724.932657329566	-1.4935588616961566e-11	-5.790822537630414e-12	-1.0185772329257764e-11	-4.95298669378857e-12
1692	-19724.76989558834	-1.5419970894515627e-11	-5.434349913799665e-12	-1.0667129722961695e-11	-4.5950431741853495e-12
1693	-19724.60713384712	-1.5891632593411967e-11	-5.061887081232773e-12	-1.1135623588594587e-11	-4.221215744858561e-12
1694	-19724.44437210589	-1.6350013095293948e-11	-4.673876734238359e-12	-1.1590697127892195e-11	-3.831951817196957e-12
1695	-19724.281610364666	-1.679457507041011e-11	-4.270815546775782e-12	-1.203181699656664e-11	-3.4277526493417772e-12
1696	-19724.118848623442	-1.722478967044542e-11	-3.8531845662936015e-12	-1.245845849014101e-11	-3.0091037240938793e-12
1697	-19723.95608688221	-1.7640156577135914e-11	-3.421516824844365e-12	-1.2870125590016164e-11	-2.5765423646679907e-12
1698	-19723.793325140992	-1.8040181433621917e-11	-2.976329455299166e-12	-1.3266328386302765e-11	-2.130589835528924e-12
1699	-19723.63056339976	-1.8424403392805598e-11	-2.5181892586964484e-12	-1.364661062435463e-11	-1.671816914519588e-12
1700	-19723.467801658535	-1.8792364824398192e-11	-2.0476472185982344e-12	-1.401051940183811e-11	-1.200778392483472e-12
1701	-19723.305039917315	-1.914364669288993e-11	-1.5653002490416825e-12	-1.4357640545696243e-11	-7.180748259916292e-13
1702	-19723.14227817609	-1.9477830820172798e-11	-1.0717306854225055e-12	-1.4687560863261006e-11	-2.2429201463686924e-13
1703	-19722.979516434865	-1.9794541341090563e-11	-5.675634115806207e-13	-1.4999909597543124e-11	2.799418675416945e-13
1704	-19722.816754693635	-2.0093401324677855e-11	-5.3408324157209296e-14	-1.5294315035828972e-11	7.940138202154298e-13
1705	-19722.653992952408	-2.0374081060430875e-11	4.700851617781344e-13	-1.5570452796257367e-11	1.3172715066880882e-12
1706	-19722.491231211185	-2.0636246552667514e-11	1.00228125607901e-12	-1.5827994308137358e-11	1.849076408930428e-12
1707	-19722.328469469965	-2.0879614993510307e-11	1.5425099066015136e-12	-1.6066662286136548e-11	2.3887559364984205e-12
1708	-19722.16570772874	-2.1103897414233233e-11	2.0901128540445964e-12	-1.6286173366432074e-11	2.9356494915604677e-12
1709	-19722.002945987515	-2.1308858958310785e-11	2.6444024588798615e-12	-1.6486298381558372e-11	3.4890672922371243e-12
1710	-19721.84018424629	-2.1494257840095277e-11	3.204701192111772e-12	-1.6666801302963896e-11	4.048329871997033e-12
1711	-19721.67742250506	-2.1659908308976113e-11	3.770307179586155e-12	-1.6827502207253056e-11	4.6127336209772805e-12
1712	-19721.51466076384	-2.1805616196484527e-11	4.340527294502973e-12	-1.6968212806581194e-11	5.1815838855760745e-12
1713	-19721.351899022608	-2.1931246254549328e-11	4.914649202286029e-12	-1.7088803789431925e-11	5.754167010741008e-12
1714	-19721.18913728139	-2.2036653491146462e-11	5.491966672942578e-12	-1.7189136138732438e-11	6.3297756579233244e-12
1715	-19721.026375540165	-2.2121752486303793e-11	6.071760306918595e-12	-1.7269130450750042e-11	6.907689529078172e-12
1716	-19720.863613798938	-2.2186448509458918e-11	6.653315307806516e-12	-1.7328698034733367e-11	7.487193143203205e-12
1717	-19720.70085205771	-2.22307071233246e-11	7.235908858991257e-12	-1.736781051955441e-11	8.067563211584105e-12
1718	-19720.538090316488	-2.2254484142109207e-11	7.818820381572385e-12	-1.7386429794004558e-11	8.648078898008016e-12
1719	-19720.375328575265	-2.225779617389938e-11	8.401326897241663e-12	-1.7384578552061054e-11	9.228017180910391e-12
1720	-19720.21256683404	-2.2240649169473952e-11	8.982705693528456e-12	-1.7362268823674416e-11	9.806655519314265e-12
1721	-19720.049805092807	-2.2203110557422407e-11	9.562238137046793e-12	-1.731957411301077e-11	1.0383275665858598e-11
1722	-19719.887043351588	-2.2145238099408773e-11	1.0139203070417694e-11	-1.725655823549439e-11	1.095715706251913e-11
1723	-19719.724281610364	-2.2067148531794396e-11	1.0712888758621593e-11	-1.7173343962301187e-11	1.1527588787616018e-11
1724	-19719.561519869138	-2.196895042197164e-11	1.1282579509069412e-11	-1.707004585915861e-11	1.2093856172992883e-11
1725	-19719.398758127918	-2.1850810332976014e-11	1.1847574325875701e-11	-1.694683645344003e-11	1.2655259459478708e-11
1726	-19719.235996386687	-2.171288748567737e-11	1.2407166244939102e-11	-1.6803880879096604e-11	1.3211093127452709e-11
1727	-19719.07323464546	-2.155539654806987e-11	1.2960667739345845e-11	-1.6641399668166798e-11	1.376067130401874e-11
1728	-19718.910472904237	-2.1378546151511105e-11	1.3507384984109902e-11	-1.6459607250577458e-11	1.430330202191164e-11
1729	-19718.747711163007	-2.118259887364372e-11	1.4046648194278198e-11	-1.6258771938838258e-11	1.4838317559353894e-11
1730	-19718.58494942179	-2.0967812312657337e-11	1.457777875352817e-11	-1.603915698633987e-11	1.5365041561526884e-11
1731	-19718.422187680557	-2.0734494349304674e-11	1.5100127565090255e-11	-1.580107585085439e-11	1.5882827394010135e-11
1732	-19718.25942593933	-2.048295044317236e-11	1.561303523471823e-11	-1.5544839475892675e-11	1.6391018316929968e-11
1733	-19718.09666419811	-2.0213532717654003e-11	1.6115876772945833e-11	-1.5270805376440092e-11	1.6888992190243704e-11
1734	-19717.933902456884	-1.9926592774890542e-11	1.6608015686166338e-11	-1.497933044005342e-11	1.737611555451365e-11
1735	-19717.77114071566	-1.9622525343441018e-11	1.7088853620922134e-11	-1.4670814574720392e-11	1.7851793278571178e-11
1736	-19717.608378974433	-1.9301727042317105e-11	1.7557779772278777e-11	-1.4345659460130876e-11	1.8315417956522614e-11
1737	-19717.445617233214	-1.8964632305147603e-11	1.8014225274455687e-11	-1.4004304471286684e-11	1.8766424301979673e-11
1738	-19717.282855491983	-1.861168059599791e-11	1.8457609289406824e-11	-1.364719388315785e-11	1.9204235224193816e-11
1739	-19717.12009375076	-1.8243344705053474e-11	1.8887394190800838e-11	-1.327480516489305e-11	1.9628317015494752e-11
1740	-19716.957332009533	-1.786010438698152e-11	1.9303031962580533e-11	-1.2887622608330682e-11	2.0038125736988703e-11
1741	-19716.79457026831	-1.746246857493975e-11	1.9704019576002296e-11	-1.2486159539968563e-11	2.043316259861425e-11
1742	-19716.63180852709	-1.7050954887367986e-11	2.0089843801713452e-11	-1.2070937819162964e-11	2.0812918757861227e-11
1743	-19716.46904678586	-1.662610568430215e-11	2.046003901616189e-11	-1.1642503891869928e-11	2.117693312909215e-11
1744	-19716.306285044633	-1.6188474401184894e-11	2.0814129906596917e-11	-1.1201415117176037e-11	2.1524735074418083e-11
1745	-19716.143523303403	-1.5738634010084704e-11	2.1151689476721834e-11	-1.0748248225290419e-11	2.1855902412188825e-11
1746	-19715.980761562183	-1.5277170474125916e-11	2.147228298685125e-11	-1.0283592766183608e-11	2.2170005342701638e-11
1747	-19715.81799982096	-1.480468470069831e-11	2.1775524695758227e-11	-9.808053059026168e-12	2.246666319238396e-11
1748	-19715.655238079733	-1.4321792637076907e-11	2.20610227423221e-11	-9.322248283404206e-12	2.2745489280803422e-11
1749	-19715.49247633851	-1.3829120416203785e-11	2.232843383469968e-11	-8.826807620689255e-12	2.3006145611638216e-11
1750	-19715.329714597283	-1.332731044181647e-11	2.2577410930791384e-11	-8.322376336211147e-12	2.3248290538701004e-11
1751	-19715.16695285606	-1.2817010842170644e-11	2.28076549335423e-11	-7.809605228174516e-12	2.3471630462277134e-11
1752	-19715.004191114836	-1.2298886993321327e-11	2.3018865557555414e-11	-7.289162149327731e-12	2.367587068153179e-11
1753	-19714.841429373606	-1.177360636007573e-11	2.321078963706271e-11	-6.761716842837193e-12	2.3860763702764157e-11
1754	-19714.678667632383	-1.124185426392007e-11	2.3383174978844467e-11	-6.227956709645183e-12	2.4026063078311123e-11
1755	-19714.515905891163	-1.0704314085213075e-11	2.353581556470488e-11	-5.688567005437057e-12	2.4171568608740442e-11
1756	-19714.35314414992	-1.016168759723438e-11	2.3668508259116433e-11	-5.144251175314059e-12	2.4297083036728347e-11
1757	-19714.190382408706	-9.614670073029268e-12	2.3781094829508046e-11	-4.595705955243493e-12	2.4402454066494596e-11
1758	-19714.027620667483	-9.063976497380781e-12	2.3873423399950882e-11	-4.043647586012909e-12	2.4487535804118804e-11
1759	-19713.864858926256	-8.510311739848604e-12	2.394538403707452e-11	-3.4887819804823103e-12	2.4552224341568142e-11
1760	-19713.702097185032	-7.954399217849036e-12	2.399687589640667e-11	-2.9318333897489655e-12	2.459642489058786e-11
1761	-19713.53933544381	-7.3969498959107e-12	2.4027838839231218e-11	-2.3735133969160748e-12	2.4620083396785348e-11
1762	-19713.376573702582	-6.838692953255076e-12	2.40382238201012e-11	-1.8145515884819707e-12	2.4623156915136053e-11
1763	-19713.21381196136	-6.280341647826421e-12	2.402801930561303e-11	-1.2556614129856309e-12	2.460564002537495e-11
1764	-19713.051050220136	-5.7226265684233235e-12	2.3997228865010258e-11	-6.975734379611146e-13	2.456754241152527e-11
1765	-19712.888288478913	-5.166260257022164e-12	2.3945890624792508e-11	-1.4099996714785908e-13	2.4508908311959197e-11
1766	-19712.725526737682	-4.611971145678866e-12	2.3874060248409326e-11	4.133310171672535e-13	2.4429799488876467e-11
1767	-19712.56276499645	-4.060467519300668e-12	2.3781825102164322e-11	9.64711896020313e-13	2.433030938900841e-11
1768	-19712.400003255232	-3.5124719257842664e-12	2.366929263291159e-11	1.5124209976210575e-12	2.4210551511845095e-11
1769	-19712.237241514005	-2.9686853957498274e-12	2.3536599320305725e-11	2.0557583817589513e-12	2.4070668356005535e-11
1770	-19712.074479772786	-2.429820499767197e-12	2.338390352390074e-11	2.594012776136714e-12	2.3910824257677154e-11
1771	-19711.911718031555	-1.896567306549043e-12	2.321139002969016e-11	3.1264956215510934e-12	2.3731209930675013e-11
1772	-19711.748956290325	-1.3696250551581845e-12	2.301926778566165e-11	3.652509392920658e-12	2.3532040194189887e-11
1773	-19711.586194549105	-8.496698753962533e-13	2.2807769081473757e-11	4.171379881574904e-12	2.3313553145276155e-11
1774	-19711.423432807886	-3.3738395788506625e-13	2.2577152103530974e-11	4.6824270182406465e-12	2.3076012707032206e-11
1775	-19711.260671066655	1.6657405155046532e-13	2.2327695455550803e-11	5.184994480413526e-12	2.2819703141476166e-11
1776	-19711.097909325432	6.6154216151794e-13	2.2059704997212053e-11	5.678422794913625e-12	2.254493588220112e-11
1777	-19710.93514758421	1.146882372899751e-12	2.1773505005661877e-11	6.162076676693224e-12	2.225204068775026e-11
1778	-19710.77238584298	1.6219563099518826e-12	2.1469447337538146e-11	6.635320652735601e-12	2.1941374798244254e-11
1779	-19710.609624101762	2.086149874327464e-12	2.1147899884541198e-11	7.097543716136421e-12	2.1613311382776176e-11
1780	-19710.446862360528	2.5388516844283003e-12	2.0809258649667064e-11	7.548137758196974e-12	2.1268251610904767e-11
1781	-19710.2841006193	2.979474197507229e-12	2.0453934179053287e-11	7.986518689663107e-12	2.090661107619742e-11
1782	-19710.121338878078	3.407435923281387e-12	2.0082364370254128e-11	8.412108647185764e-12	2.0528832600240662e-11
1783	-19709.95857713685	3.822178838630321e-12	1.9694999660334786e-11	8.824353406211038e-12	2.013537141258318e-11
1784	-19709.795815395635	4.223154785050416e-12	1.9292318072879998e-11	9.222708771366723e-12	1.97267101941527e-11
1785	-19709.6330536544	4.6098375441583825e-12	1.8874808439195984e-11	9.606652649029775e-12	1.930334229021228e-11
1786	-19709.470291913174	4.981714804030645e-12	1.8442985854544624e-11	9.975677007082286e-12	1.886578716348974e-11
1787	-19709.307530171955	5.338295310803225e-12	1.7997375082172186e-11	1.0329295022320567e-11	1.8414573790450818e-11
1788	-19709.144768430728	5.6791045645203375e-12	1.7538526071987267e-11	1.0667036770042451e-11	1.795025617709179e-11
1789	-19708.982006689504	6.0036889995379975e-12	1.7066996798747352e-11	1.0988453399401888e-11	1.7473396189764934e-11
1790	-19708.81924494828	6.311614752404463e-12	1.6583368926702685e-11	1.129311589503598e-11	1.698457921745414e-11
1791	-19708.656483207058	6.602467614220091e-12	1.6088231455512126e-11	1.1580615023548312e-11	1.6484397810692586e-11
1792	-19708.493721465828	6.8758562598570465e-12	1.5582194669835408e-11	1.1850564556838602e-11	1.597346562905892e-11
1793	-19708.330959724608	7.131408239762592e-12	1.5065875497543383e-11	1.2102597257088762e-11	1.5452402793088227e-11
1794	-19708.168197983377	7.368776728806674e-12	1.4539909920498791e-11	1.2336371619954162e-11	1.49218482931678e-11
1795	-19708.005436242158	7.587633149131797e-12	1.4004940491775299e-11	1.2551564489782831e-11	1.4382447501121869e-11
1796	-19707.842674500927	7.787676485343319e-12	1.3461625175743676e-11	1.2747880369350618e-11	1.383486100842064e-11
1797	-19707.679912759708	7.968623692137036e-12	1.2910628438066829e-11	1.2925041819284314e-11	1.3279755711640484e-11
1798	-19707.51715101848	8.130221004626583e-12	1.235262749202387e-11	1.3082800763022171e-11	1.2717811056927732e-11
1799	-19707.354389277247	8.272232261758568e-12	1.1788305480665677e-11	1.3220926801489845e-11	1.2149712218445995e-11
1800	-19707.191627536027	8.394452790105677e-12	1.1218355162631174e-11	1.3339221091684855e-11	1.1576153782426441e-11
1801	-19707.028865794804	8.496694222716665e-12	1.0643475656896434e-11	1.3437501156108008e-11	1.0997836489214858e-11
1802	-19706.866104053577	8.578801105643555e-12	1.0064371196335596e-11	1.3515617484474121e-11	1.041546598490834e-11
1803	-19706.70334231235	8.640635039292209e-12	9.481753408949601e-12	1.3573437665243285e-11	9.82975510120524e-12
1804	-19706.54058057113	8.682090292541564e-12	8.896335173972787e-12	1.3610861994663133e-11	9.24141770934678e-12
1805	-19706.377818829904	8.703078821122378e-12	8.308836656135264e-12	1.362780848546158e-11	8.651174754039226e-12
1806	-19706.21505708868	8.703544876633853e-12	7.719975889255345e-12	1.362422747056062e-11	8.05974483502367e-12
1807	-19706.05229534745	8.683451143866095e-12	7.130477861447923e-12	1.360008773084023e-11	7.467853292891054e-12
1808	-19705.889533606223	8.64279287440688e-12	6.541062375400817e-12	1.355539062324788e-11	6.87622006741761e-12
1809	-19705.726771865007	8.581583686380394e-12	5.95245591333362e-12	1.3490155870848513e-11	6.2855715641293e-12
1810	-19705.564010123777	8.499869118620303e-12	5.365375884469803e-12	1.3404435111579273e-11	5.69662489979319e-12
1811	-19705.40124838256	8.397714301720752e-12	4.780547001054665e-12	1.3298299559791121e-11	5.110104281269411e-12
1812	-19705.238486641327	8.275214551757419e-12	4.198681314598773e-12	1.3171850594170545e-11	4.52672103959913e-12
1813	-19705.0757249001	8.132485798588213e-12	3.620497591060195e-12	1.3025210177077349e-11	3.947193009032113e-12
1814	-19704.912963158877	7.969673089573453e-12	3.046698577269441e-12	1.2858529352162852e-11	3.3722217915015385e-12
1815	-19704.750201417646	7.786942862954383e-12	2.4779939587519383e-12	1.2671980509094333e-11	2.8025157192988806e-12
1816	-19704.587439676427	7.584488924213326e-12	1.9150737850864352e-12	1.2465763353592199e-11	2.23876327839853e-12
1817	-19704.4246779352	7.362527355575058e-12	1.3586349875178012e-12	1.224009980880314e-11	1.6816596319961524e-12
1818	-19704.26191619398	7.121299431749459e-12	8.093522202389076e-13	1.1995236924460077e-11	1.1318774597760365e-12
1819	-19704.099154452753	6.861070152856886e-12	2.679055689264244e-13	1.1731445402342894e-11	5.900946731433497e-13
1820	-19703.936392711523	6.582127221146753e-12	-2.650493466611549e-13	1.1449018565971365e-11	5.696451626300896e-14
1821	-19703.773630970307	6.284783447997884e-12	-7.888521616331432e-13	1.114827476086988e-11	-4.668552155393245e-13
1822	-19703.610869229076	5.9693706540835936e-12	-1.3028694008181965e-12	1.0829551247340731e-11	-9.807338120477982e-13
1823	-19703.44810748785	5.6362482558703e-12	-1.806464136714764e-12	1.04932127812991e-11	-1.484037297969994e-12
1824	-19703.285345746626	5.285791049400558e-12	-2.299028233547362e-12	1.0139639389932393e-11	-1.976160678054461e-12
1825	-19703.122584005403	4.918403114955014e-12	-2.7799509416014485e-12	9.769240271807536e-12	-2.4564965227601063e-12
1826	-19702.959822264176	4.534499997973707e-12	-3.2486521218488275e-12	9.382435969114181e-12	-2.9244681936013647e-12
1827	-19702.79706052295	4.134528559376419e-12	-3.704551220746199e-12	8.979678214652778e-12	-3.3794988088639285e-12
1828	-19702.634298781726	3.71894345638709e-12	-4.147098479285642e-12	8.561426403364344e-12	-3.8210424526516166e-12
1829	-19702.4715370405	3.288231716903109e-12	-4.575746045402461e-12	8.128172164436472e-12	-4.248555278145686e-12
1830	-19702.308775299276	2.842884782382644e-12	-4.989977514168469e-12	7.680411394626151e-12	-4.66152504717999e-12
1831	-19702.14601355805	2.3834276219461157e-12	-5.389280906621126e-12	7.218673371079385e-12	-5.0594440996590195e-12
1832	-19701.983251816826	1.9103861655488675e-12	-5.77317518296208e-12	6.743488174591705e-12	-5.441835865411563e-12
1833	-19701.820490075603	1.424320549452226e-12	-6.141186766056627e-12	6.255419934854371e-12	-5.808231378473383e-12
1834	-19701.657728334372	9.257886775108646e-13	-6.4928725384215804e-12	5.755030381617934e-12	-6.158192271789029e-12
1835	-19701.494966593153	4.153828566673098e-13	-6.8278000996627095e-12	5.24291548090126e-12	-6.4912910255741705e-12
1836	-19701.332204851922	-1.0630960718583506e-13	-7.1455657928949695e-12	4.719666020693486e-12	-6.8071289905248486e-12
1837	-19701.169443110695	-6.386669291929975e-13	-7.445780018351278e-12	4.185907092502029e-12	-7.1053216928390975e-12
1838	-19701.00668136948	-1.1810755701397128e-12	-7.728081626286215e-12	3.642255356542292e-12	-7.38551322289254e-12
1839	-19700.84391962825	-1.7328874908572043e-12	-7.99212571851275e-12	3.0893617898764712e-12	-7.647364028357455e-12
1840	-19700.681157887022	-2.2934661371425502e-12	-8.23759481273274e-12	2.5278656912558105e-12	-7.89056207358296e-12
1841	-19700.5183961458	-2.8621398438167608e-12	-8.464190974247344e-12	1.9584412805722564e-12	-8.114814963226512e-12
1842	-19700.355634404572	-3.438252133038871e-12	-8.671641442501283e-12	1.3817473901545599e-12	-8.31985556290402e-12
1843	-19700.192872663352	-4.021111570053992e-12	-8.859697239932807e-12	7.984776135738778e-13	-8.50544060053703e-12
1844	-19700.030110922122	-4.610044276126848e-12	-9.028131383317002e-12	2.0930778242584307e-13	-8.67134887066923e-12
1845	-19699.8673491809	-5.204343251884215e-12	-9.176744763492964e-12	-3.8505335176963395e-13	-8.81738710756959e-12
1846	-19699.704587439675	-5.803320336155623e-12	-9.305357733718094e-12	-9.839160861813298e-13	-8.943381565318715e-12
1847	-19699.541825698452	-6.4062563093010685e-12	-9.413821983801817e-12	-1.5865598643102306e-12	-9.049189886178794e-12
1848	-19699.37906395722	-7.012452276201204e-12	-9.502005977248156e-12	-2.192284668187291e-12	-9.134686528335758e-12
1849	-19699.216302216002	-7.621180168489735e-12	-9.569812857970917e-12	-2.8003615144597816e-12	-9.19978066771402e-12
1850	-19699.05354047477	-8.231733676979985e-12	-9.617159930742665e-12	-3.4100833954555027e-12	-9.244395668035708e-12
1851	-19698.890778733545	-8.843379931407002e-12	-9.644002557979582e-12	-4.0207169523835126e-12	-9.268492973436956e-12
1852	-19698.72801699232	-9.455408573039736e-12	-9.650307243318576e-12	-4.631551555764698e-12	-9.272045180733852e-12
1853	-19698.5652552511	-1.0067085117628538e-11	-9.636081180835377e-12	-5.241852661648273e-12	-9.255065585301529e-12
1854	-19698.40249350987	-1.0677699204899827e-11	-9.601340338408071e-12	-5.8509100681937025e-12	-9.2175762523808e-12
1855	-19698.23973176864	-1.128651891454643e-11	-9.546144734285676e-12	-6.457992224439838e-12	-9.159643291023953e-12
1856	-19698.076970027425	-1.189283579955675e-11	-9.470559428462255e-12	-7.062391269964974e-12	-9.081337832406162e-12
1857	-19697.9142082862	-1.2495924423679205e-11	-9.374695685960267e-12	-7.663382565319626e-12	-8.982777191604191e-12
1858	-19697.751446544964	-1.3095083173841386e-11	-9.258667798339132e-12	-8.260265509444899e-12	-8.864081675372862e-12
1859	-19697.588684803744	-1.3689596090993227e-11	-9.122638787097414e-12	-8.85232536334735e-12	-8.7254202847099e-12
1860	-19697.425923062525	-1.427877059738145e-11	-8.966770898012947e-12	-9.438870981602994e-12	-8.566961194672546e-12
1861	-19697.263161321298	-1.486190492566462e-11	-8.791277547976292e-12	-1.0019202234429071e-11	-8.388923701525585e-12
1862	-19697.10039958008	-1.5438319535510686e-11	-8.596368903792044e-12	-1.059264142699494e-11	-8.191523786275707e-12
1863	-19696.937637838848	-1.6007329775278652e-11	-8.38230819817274e-12	-1.1158505954398583e-11	-7.975030431741075e-12
1864	-19696.77487609762	-1.656827142014312e-11	-8.149351685584368e-12	-1.1716133841268629e-11	-7.73970556259495e-12
1865	-19696.612114356398	-1.712048125701968e-11	-7.897810270995257e-12	-1.226486432058011e-11	-7.48586567620973e-12
1866	-19696.449352615167	-1.766331428447306e-11	-7.627986605334525e-12	-1.2804055033164128e-11	-7.213818921967895e-12
1867	-19696.28659087395	-1.819613089422525e-11	-7.340237471547939e-12	-1.3333069203785293e-11	-6.9239274897235396e-12
1868	-19696.12382913272	-1.8718308241727546e-11	-7.034909457513905e-12	-1.3851287010039736e-11	-6.6165432667151806e-12
1869	-19695.96106739149	-1.9229234688989246e-11	-6.7124035714353936e-12	-1.43581000201436e-11	-6.292072456015187e-12
1870	-19695.798305650274	-1.9728312741814366e-11	-6.373109923575089e-12	-1.4852914126802727e-11	-5.950910242106394e-12
1871	-19695.635543909044	-2.0214960825032374e-11	-6.0174712766813615e-12	-1.533515131817919e-11	-5.593504344610494e-12
1872	-19695.472782167824	-2.0688609445734836e-11	-5.645918269256836e-12	-1.5804245836346295e-11	-5.220290225944268e-12
1873	-19695.310020426594	-2.114871066882993e-11	-5.258933618233587e-12	-1.6259653649220123e-11	-4.831755297617597e-12
1874	-19695.147258685374	-2.159472642861123e-11	-4.85698704591368e-12	-1.6700840755646296e-11	-4.428373831795071e-12
1875	-19694.984496944144	-2.2026144328412815e-11	-4.440598895472528e-12	-1.7127298982109093e-11	-4.010670580634461e-12
1876	-19694.821735202917	-2.2442459826033352e-11	-4.010275300741443e-12	-1.7538528160455857e-11	-3.5791559311448755e-12
1877	-19694.658973461697	-2.2843199449050244e-11	-3.566570598918264e-12	-1.7934059340868904e-11	-3.1343883220932976e-12
1878	-19694.496211720474	-2.3227895103767614e-11	-3.11002615723795e-12	-1.8313429091502895e-11	-2.6769130564843358e-12
1879	-19694.333449979247	-2.3596113449329762e-11	-2.6412279480986168e-12	-1.8676208870981124e-11	-2.2073198805279295e-12
1880	-19694.170688238017	-2.394742503223332e-11	-2.1607487314374997e-12	-1.9021974152560105e-11	-1.7261851528160459e-12
1881	-19694.007926496797	-2.4281439987899317e-11	-1.6692029076128964e-12	-1.9350340124469074e-11	-1.2341267012441566e-12
1882	-19693.845164755563	-2.4597769644148997e-11	-1.1671928698551305e-12	-1.966092328164032e-11	-7.317501630510999e-13
1883	-19693.682403014343	-2.4896068373859097e-11	-6.553586295578437e-13	-1.9953383277929927e-11	-2.1969861383039437e-13
1884	-19693.51964127312	-2.5175990541729775e-11	-1.34328185699677e-13	-2.022737986010323e-11	3.013970742495689e-13
1885	-19693.356879531893	-2.543723731299538e-11	3.952358363598655e-13	-2.048261967650201e-11	8.308715899748353e-13
1886	-19693.19411779067	-2.567950742996047e-11	9.326819863921188e-13	-2.07188070396521e-11	1.3680709948407392e-12
1887	-19693.031356049443	-2.5902549336500644e-11	1.4773290512361992e-12	-2.0935696051473373e-11	1.9123117816274476e-12
1888	-19692.86859430822	-2.6106108242175904e-11	2.0285056441443094e-12	-2.113303765257614e-11	2.4629204724787652e-12
1889	-19692.705832566997	-2.6289981834930926e-11	2.5855149390772884e-12	-2.131063533593213e-11	3.0191983502821176e-12
1890	-19692.543070825766	-2.6453962563502487e-11	3.147668720922537e-12	-2.1468287413661513e-11	3.580455516338071e-12
1891	-19692.380309084543	-2.6597897919193303e-11	3.714258440536896e-12	-2.1605847300336476e-11	4.1459819427875105e-12
1892	-19692.21754734332	-2.672162904920898e-11	4.284581988491241e-12	-2.1723162109973882e-11	4.715074252361965e-12
1893	-19692.054785602093	-2.682505371663979e-11	4.857923088061439e-12	-2.182013561787432e-11	5.287015109368868e-12
1894	-19691.89202386087	-2.6908063258497018e-11	5.433569258271084e-12	-2.1896665201838183e-11	5.861091186897468e-12
1895	-19691.729262119643	-2.697060544001661e-11	6.010799157655742e-12	-2.1952704698360463e-11	6.436580509377529e-12
1896	-19691.566500378412	-2.7012622187062986e-11	6.588894582773775e-12	-2.1988202118271883e-11	7.012764453670565e-12
1897	-19691.403738637197	-2.7034112686416714e-11	7.167132641783192e-12	-2.2003162748775682e-11	7.588919921670802e-12
1898	-19691.240976895966	-2.7035069123691866e-11	7.744791641845216e-12	-2.1997584874313993e-11	8.164325228970873e-12
1899	-19691.078215154746	-2.7015541474782455e-11	8.321151734929122e-12	-2.197152457014078e-11	8.73826075033844e-12
1900	-19690.91545341352	-2.697557289279264e-11	8.895491263299886e-12	-2.1925031072057024e-11	9.310005264513862e-12
1901	-19690.75269167229	-2.691526334117513e-11	9.467096573083396e-12	-2.1858210411582025e-11	9.8788457682796e-12
1902	-19690.58992993107	-2.683470697486619e-11	1.0035250379602316e-11	-2.1771162780252218e-11	1.0444065839389148e-11
1903	-19690.42716818984	-2.6734053623645812e-11	1.0599248555523174e-11	-2.1664044014668398e-11	1.1004962425648615e-11
1904	-19690.264406448616	-2.6613448174893013e-11	1.1158381632782526e-11	-2.1537004962776275e-11	1.1560827342972008e-11
1905	-19690.10164470739	-2.6473089316344827e-11	1.1711957894967126e-11	-2.1390250228063096e-11	1.2110970369189017e-11
1906	-19689.938882966166	-2.6313171609104922e-11	1.22592794889227e-11	-2.1223980226622726e-11	1.2654695350383509e-11
1907	-19689.776121224946	-2.6133941335224803e-11	1.2799670653976883e-11	-2.10384470359965e-11	1.319132843187894e-11
1908	-19689.61335948372	-2.5935641993489214e-11	1.3332448562646542e-11	-2.0833899875576804e-11	1.3720188892261675e-11
1909	-19689.45059774249	-2.5718566403495832e-11	1.3856957405801295e-11	-2.0610637211571804e-11	1.4240623230660613e-11
1910	-19689.287836001266	-2.5483006431509516e-11	1.4372532582057061e-11	-2.0368956468216876e-11	1.475196934800672e-11
1911	-19689.12507426004	-2.5229299804070048e-11	1.4878540565171175e-11	-2.010920084169912e-11	1.5253596417002844e-11
1912	-19688.962312518815	-2.4957784885609634e-11	1.5374338585469743e-11	-1.9831714064166353e-11	1.5744864554242245e-11
1913	-19688.799550777592	-2.4668841795711812e-11	1.585931854780034e-11	-1.9536881520857344e-11	1.6225168740899055e-11
1914	-19688.63678903637	-2.43628543695083e-11	1.6332863399001395e-11	-1.9225092198101357e-11	1.6693895179783065e-11
1915	-19688.474027295142	-2.4040244265695108e-11	1.6794393172526977e-11	-1.8896772790265204e-11	1.7150467342598992e-11
1916	-19688.311265553923	-2.3701437965912494e-11	1.7243319215824072e-11	-1.8552354687965083e-11	1.7594300186290045e-11
1917	-19688.14850381269	-2.3346896459374834e-11	1.76790931052166e-11	-1.819230366126205e-11	1.802484907037512e-11
1918	-19687.98574207146	-2.29770874583713e-11	1.8101156857970326e-11	-1.781709206497251e-11	1.844155995707693e-11
1919	-19687.82298033024	-2.2592508501624208e-11	1.8508995755356508e-11	-1.7427221940087422e-11	1.8843922237176736e-11
1920	-19687.66021858901	-2.2193665939850495e-11	1.890208676661237e-11	-1.7023203990476073e-11	1.9231417141012796e-11
1921	-19687.497456847792	-2.1781091748660594e-11	1.927995119942e-11	-1.6605574393261873e-11	1.9603570391479763e-11
1922	-19687.33469510656	-2.1355328415463963e-11	1.9642102629296703e-11	-1.6174879678118847e-11	1.9959900120109364e-11
1923	-19687.171933365335	-2.0916939417474243e-11	1.998810117940656e-11	-1.573168720222236e-11	2.029997114919961e-11
1924	-19687.00917162412	-2.0466501100909596e-11	2.03175000795547e-11	-1.5276577023281127e-11	2.0623341536945355e-11
1925	-19686.846409882888	-2.0004605956117983e-11	2.0629899492693214e-11	-1.4810145170851614e-11	2.0929616405890367e-11
1926	-19686.683648141665	-1.9531860720798365e-11	2.092489480987483e-11	-1.4333001744847398e-11	2.1218396223977947e-11
1927	-19686.52088640044	-1.9048883952732435e-11	2.1202128438637922e-11	-1.3845768484090676e-11	2.1489328594288158e-11
1928	-19686.35812465921	-1.8556310403392382e-11	2.1461239954784377e-11	-1.3349083136434448e-11	2.174205839278254e-11
1929	-19686.19536291799	-1.805478122486792e-11	2.1701915251847168e-11	-1.2843589660981282e-11	2.1976276918664724e-11
1930	-19686.03260117677	-1.7544955370759795e-11	2.1923840173187364e-11	-1.2329949627085124e-11	2.2191675512593066e-11
1931	-19685.86983943554	-1.7027494433091454e-11	2.212674599926653e-11	-1.1808827046068012e-11	2.2387991044025237e-11
1932	-19685.70707769432	-1.6503077764022678e-11	2.2310366137823706e-11	-1.1280903492193082e-11	2.256496258782208e-11
1933	-19685.54431595309	-1.5972384299512927e-11	2.247447863847895e-11	-1.074685992111739e-11	2.272237393821967e-11
1934	-19685.38155421187	-1.5436110778247565e-11	2.261886559071781e-11	-1.0207394888993872e-11	2.2860012993516578e-11
1935	-19685.21879247064	-1.4894949509063793e-11	2.2743352789582142e-11	-9.66320231467338e-12	2.2977711420558558e-11
1936	-19685.056030729407	-1.4349611363833078e-11	2.284777279850789e-11	-9.114994473984401e-12	2.307530770459964e-11
1937	-19684.893268988188	-1.3800799290060901e-11	2.2931999557243043e-11	-8.563475506839811e-12	2.3152681755124097e-11
1938	-19684.73050724696	-1.324923416372023e-11	2.2995916710212514e-11	-8.009367272534881e-12	2.320972322201017e-11
1939	-19684.567745505734	-1.2695625732194261e-11	2.303944705164331e-11	-7.453380287382194e-12	2.324636093765896e-11
1940	-19684.404983764514	-1.2140700770016364e-11	2.3062525888785544e-11	-6.896241883850729e-12	2.3262536268662753e-11
1941	-19684.24222202329	-1.158517341330719e-11	2.3065126069228372e-11	-6.338666540008188e-12	2.325822813936506e-11
1942	-19684.079460282064	-1.1029773894743899e-11	2.3047234512225875e-11	-5.781384618278733e-12	2.3233429552000317e-11
1943	-19683.91669854084	-1.0475215687115385e-11	2.3008872931947737e-11	-5.225109504325488e-12	2.3188168305846175e-11
1944	-19683.753936799614	-9.922227687554854e-12	2.2950080906896328e-11	-4.670569796281963e-12	2.3122490056211695e-11
1945	-19683.591175058384	-9.371521033724906e-12	2.287092984656216e-11	-4.118476116439297e-12	2.3036472275854302e-11
1946	-19683.428413317164	-8.823819874784575e-12	2.2771510784999993e-11	-3.5695518875674966e-12	2.2930212039109363e-11
1947	-19683.265651575937	-8.279828762879195e-12	2.265194399621993e-11	-3.02450072056645e-12	2.280383563139597e-11
1948	-19683.10288983472	-7.740262641283239e-12	2.2512371821566713e-11	-2.4840364085248534e-12	2.2657491368001376e-11
1949	-19682.94012809349	-7.205816742968557e-12	2.2352963893707958e-11	-1.948852822252177e-12	2.2491354811476347e-11
1950	-19682.777366352257	-6.6771945664743916e-12	2.2173912557374953e-11	-1.4196518920570509e-12	2.2305624184289267e-11
1951	-19682.61460461104	-6.1550774989638786e-12	2.197543492237242e-11	-8.971132284302823e-13	2.2100522415137755e-11
1952	-19682.45184286981	-5.6401529215446126e-12	2.1757773218256146e-11	-3.8192223396721473e-13	2.18762974862376e-11
1953	-19682.28908112859	-5.1330860942712884e-12	2.1521191961120744e-11	1.2525801331619086e-13	2.163321959273663e-11
1954	-19682.12631938736	-4.634545825875334e-12	2.1265980904083604e-11	6.237610836583636e-13	2.1371584086528132e-11
1955	-19681.963557646137	-4.1451771903448566e-12	2.0992450102197786e-11	1.1129444799360606e-12	2.1091706533763653e-11
1956	-19681.800795904914	-3.665626119866884e-12	2.0700936464050767e-11	1.5921650376460305e-12	2.079392926038178e-11
1957	-19681.638034163683	-3.196515429875349e-12	2.0391794285322067e-11	2.0608029000387356e-12	2.047861187776791e-11
1958	-19681.475272422464	-2.7384653287126696e-12	2.0065404838782685e-11	2.5182410015184893e-12	2.0146140867625138e-11
1959	-19681.312510681244	-2.29207243812542e-12	1.9722164884469674e-11	2.9638860463604226e-12	1.97969180841027e-11
1960	-19681.149748940014	-1.857927620692792e-12	1.936249908601585e-11	3.3971506741746562e-12	1.9431373165658358e-11
1961	-19680.986987198783	-1.436599310627418e-12	1.8986845169034596e-11	3.8174701273853485e-12	1.9049948685094258e-11
1962	-19680.824225457563	-1.0286465672218447e-12	1.859566828505521e-11	4.224289191053361e-12	1.8653114509716344e-11
1963	-19680.661463716333	-6.346064046722136e-13	1.8189444627682853e-11	4.6170748602015375e-12	1.824135140938995e-11
1964	-19680.49870197511	-2.550027017873224e-13	1.7768677294632253e-11	4.995307423547691e-12	1.7815166915271352e-11
1965	-19680.335940233883	1.0966142816495072e-13	1.7333879764857348e-11	5.35848808967823e-12	1.737507878907014e-11
1966	-19680.17317849266	4.588992542478281e-13	1.688559025945916e-11	5.70613459764094e-12	1.692162938086655e-11
1967	-19680.010416751436	7.922447566574111e-13	1.64243563683154e-11	6.037785540836255e-12	1.6455370248454198e-11
1968	-19679.847655010206	1.1092504511612228e-12	1.595074965669188e-11	6.352998185249739e-12	1.5976876761235256e-11
1969	-19679.684893268986	1.4094891955381044e-12	1.5465348693709856e-11	6.6513502703746606e-12	1.5486731121565267e-11
1970	-19679.522131527763	1.692555585201228e-12	1.4968754630094313e-11	6.932441398726562e-12	1.4985537940539725e-11
1971	-19679.359369786533	1.958063662742646e-12	1.4461575319945217e-11	7.195890738906244e-12	1.4473908353062796e-11
1972	-19679.196608045306	2.205651838992351e-12	1.3944438219761098e-11	7.441341940857688e-12	1.3952472914938494e-11
1973	-19679.033846304083	2.4349773883388406e-12	1.341797779437955e-11	7.668457623897003e-12	1.342186900307531e-11
1974	-19678.871084562856	2.6457235160171216e-12	1.2882844563483775e-11	7.876926438394211e-12	1.2882749859915158e-11
1975	-19678.708322821636	2.8375931375455317e-12	1.233969564993181e-11	8.066456837444118e-12	1.2335775137120275e-11
1976	-19678.545561080413	3.0103165629272437e-12	1.1789202263215159e-11	8.236784755224588e-12	1.1781618377045259e-11
1977	-19678.382799339182	3.16364262515554e-12	1.1232041187529424e-11	8.387664727324414e-12	1.1220958496745621e-11
1978	-19678.220037597956	3.2973500679593657e-12	1.0668900342280762e-11	8.518881272945755e-12	1.065448534688902e-11
1979	-19678.057275856732	3.4112353724537624e-12	1.0100472996351188e-11	8.630236712692346e-12	1.0082893922706099e-11
1980	-19677.894514115513	3.505126767423059e-12	9.527460183794935e-12	8.721565173518555e-12	9.50688677825891e-12
1981	-19677.731752374282	3.578869479811441e-12	8.950568664202682e-12	8.79271782982458e-12	8.927171984451292e-12
1982	-19677.56899063306	3.6323414717337932e-12	8.370508782081288e-12	8.843578635346571e-12	8.344460986892765e-12
1983	-19677.406228891836	3.6654382633093615e-12	7.78799720596493e-12	8.874049136313305e-12	7.759471343875336e-12
1984	-19677.24346715061	3.678088139189685e-12	7.203750622432674e-12	8.884063672720725e-12	7.1729204186731495e-12
1985	-19677.080705409386	3.67023710373068e-12	6.618491894542465e-12	8.873574323751432e-12	6.5855315380206805e-12
1986	-19676.91794366816	3.641863479430666e-12	6.032940318186209e-12	8.842565500981689e-12	5.9980242466356435e-12
1987	-19676.75518192693	3.592964604730628e-12	5.447821547186651e-12	8.791040636547343e-12	5.4111242335182325e-12
1988	-19676.592420185705	3.523569215159089e-12	4.863853303425514e-12	8.719034558653993e-12	4.825549040206266e-12
1989	-19676.429658444482	3.4337263077323624e-12	4.28176065803616e-12	8.626602346659733e-12	4.242023344389468e-12
1990	-19676.266896703255	3.323514213012716e-12	3.702257311419424e-12	8.513828397099769e-12	3.6612602378394375e-12
1991	-19676.104134962032	3.1930328024880577e-12	3.1260630876925476e-12	8.3808186223873e-12	3.083978724246554e-12
1992	-19675.941373220805	3.0424104955271764e-12	2.553884203729963e-12	8.2277074513417e-12	2.5108839865747724e-12
1993	-19675.778611479585	2.871797731849367e-12	1.986432065626238e-12	8.054651293230005e-12	1.9426861875460255e-12
1994	-19675.615849738362	2.681371820172816e-12	1.4244014817287052e-12	7.861833379868186e-12	1.3800786812558914e-12
1995	-19675.45308799713	2.4713335251286215e-12	8.684920901438893e-13	7.64946034455621e-12	8.23759445670383e-13
1996	-19675.29032625591	2.241907949719573e-12	3.19384390673903e-13	7.417763097616153e-12	2.7440711313778916e-13
1997	-19675.127564514685	1.9933445231709206e-12	-2.222376208338155e-13	7.166996807004312e-12	-2.67296389449032e-13
1998	-19674.96480277346	1.7259157062378957e-12	-7.557116511310776e-13	6.8974395964436536e-12	-8.006910403424237e-13
1999	-19674.802041032228	1.4399184076668256e-12	-1.2803722937932077e-12	6.6093939550536675e-12	-1.3251139006105962e-12
2000	-19674.63927929101	1.135670523925776e-12	-1.7955784988873036e-12	6.303183269827354e-12	-1.839926584666253e-12
[truncated: 243,759 more rows]
