# Supplementary material for: Sub-optical-cycle light-matter energy transfer in molecular vibrational spectroscopy
Source: Nat Commun. 2022 Oct 6;13:5897. doi: 10.1038/s41467-022-33477-5 (PMC9537163; doi:10.1038/s41467-022-33477-5)
Supplement: Supplementary file 3 — Source Data [file 41467_2022_33477_MOESM3_ESM.zip › fig4b.csv]

	Time (fs)	no_relaxation_real	no_relaxation_imag	relaxation_real	relaxation_imag
2	-19999.83723825877	1.8151950392632071e-12	-1.367407955250812e-12	1.8149217075385094e-12	-1.36720948467264e-12
3	-19999.674476517543	2.6867773826115917e-12	-2.0991670510735667e-12	2.6859650709073653e-12	-2.098562558275813e-12
4	-19999.51171477632	3.5321600932300673e-12	-2.861208047379786e-12	3.530550126512406e-12	-2.8599803413601852e-12
5	-19999.3489530351	4.351357559565714e-12	-3.653624617927559e-12	4.348699120163479e-12	-3.651547579322698e-12
6	-19999.186191293873	5.142625966394809e-12	-4.4748399757990225e-12	5.13867608739319e-12	-4.4716785317173404e-12
7	-19999.023429552642	5.905340816172813e-12	-5.324301789393244e-12	5.8998648969453366e-12	-5.31981238433475e-12
8	-19998.86066781142	6.638281565068886e-12	-6.200763408380421e-12	6.6310535542507436e-12	-6.194694170782485e-12
9	-19998.697906070203	7.340576374121996e-12	-7.103289090932289e-12	7.331379129537822e-12	-7.095380205858808e-12
10	-19998.53514432897	8.011300371368519e-12	-8.030809955021601e-12	7.999925916298238e-12	-8.020793944410832e-12
11	-19998.372382587746	8.649491704901898e-12	-8.982113815818286e-12	8.635741500018827e-12	-8.969715858185632e-12
12	-19998.209620846523	9.254420175700207e-12	-9.956241688407896e-12	9.238105401911621e-12	-9.941179981011427e-12
13	-19998.046859105292	9.825117185515152e-12	-1.0951764493935596e-11	9.806058957923664e-12	-1.0933750539640244e-11
14	-19997.884097364073	1.0360993624153144e-11	-1.1967797022949546e-11	1.0339023276752388e-11	-1.1946536056610692e-11
15	-19997.721335622842	1.0861124820227849e-11	-1.300273256689958e-11	1.083608407781731e-11	-1.2977923820106843e-11
16	-19997.558573881623	1.1325030395399268e-11	-1.4055736717779884e-11	1.1296771645098559e-11	-1.4027073897785962e-11
17	-19997.3958121404	1.175186353939873e-11	-1.5125054343905065e-11	1.1720249970140928e-11	-1.5092225883062238e-11
18	-19997.23305039917	1.214123299433393e-11	-1.620988848709551e-11	1.2106138845135294e-11	-1.6172578065645722e-11
19	-19997.070288657946	1.2492394154234203e-11	-1.7308360110465395e-11	1.2453704827105714e-11	-1.7266246894625585e-11
20	-19996.90752691672	1.280503140080262e-11	-1.8419699425010407e-11	1.2762643678561567e-11	-1.837245862633355e-11
21	-19996.744765175496	1.3078520249152048e-11	-1.9541924701823724e-11	1.3032342385771305e-11	-1.948922780697834e-11
22	-19996.58200343427	1.3312611635680829e-11	-2.067428543191886e-11	1.326256353833725e-11	-2.0615800792312243e-11
23	-19996.41924169305	1.3506815082430804e-11	-2.1814718464206192e-11	1.345282838200856e-11	-2.175011151979524e-11
24	-19996.25647995182	1.3660942213543081e-11	-2.2962487948289617e-11	1.360296040681076e-11	-2.2891421841142598e-11
25	-19996.093718210595	1.377464631317623e-11	-2.411546706873521e-11	1.3712624815204762e-11	-2.403760286224083e-11
26	-19995.930956469372	1.3847795729853588e-11	-2.527293057056605e-11	1.378170197344135e-11	-2.5187927881653753e-11
27	-19995.768194728145	1.3880194820424362e-11	-2.643270648087644e-11	1.381000829162597e-11	-2.6340223695826557e-11
28	-19995.60543298692	1.3871766218858506e-11	-2.7594077690071477e-11	1.3797478511504585e-11	-2.7493772609894334e-11
29	-19995.44267124569	1.3822470148938278e-11	-2.8754844270836134e-11	1.3744084984016365e-11	-2.864637432440742e-11
30	-19995.279909504472	1.3732282217933822e-11	-2.991429469719239e-11	1.3649815451798574e-11	-2.9797317594678934e-11
31	-19995.117147763245	1.360132111719793e-11	-3.10702195080757e-11	1.351480074521132e-11	-3.0944393452154915e-11
32	-19994.954386022015	1.3429614987585752e-11	-3.2221911391149476e-11	1.3339081105265016e-11	-3.20868957330102e-11
33	-19994.791624280795	1.321744174364588e-11	-3.3367166669605674e-11	1.3122946534711515e-11	-3.3222622118658365e-11
34	-19994.628862539565	1.2964882315052975e-11	-3.450528201453114e-11	1.2866489965307714e-11	-3.4350871292433874e-11
35	-19994.46610079834	1.2672372719226335e-11	-3.563407589873908e-11	1.2570159388956691e-11	-3.54694639476688e-11
36	-19994.30333905712	1.2340047143455463e-11	-3.6752849978654934e-11	1.2234100834389515e-11	-3.657770460849894e-11
37	-19994.140577315888	1.1968497497804886e-11	-3.785945837570664e-11	1.1858918009748707e-11	-3.767345047059948e-11
38	-19993.977815574664	1.1557911833617058e-11	-3.8953209602053356e-11	1.1444810585167519e-11	-3.875601375672829e-11
39	-19993.815053833445	1.1109033691639232e-11	-4.003200863488973e-11	1.0992533660889997e-11	-3.982330335892907e-11
40	-19993.65229209222	1.0622106330856773e-11	-4.109517131428897e-11	1.0502341831153474e-11	-4.087463965312347e-11
41	-19993.489530351	1.0098019539431726e-11	-4.2140667079908226e-11	9.975136143766179e-12	-4.190799681664583e-11
42	-19993.326768609764	9.537072963920828e-12	-4.316782121782656e-11	9.411227237344869e-12	-4.292270547486478e-11
43	-19993.164006868545	8.94029562388527e-12	-4.417468105369812e-11	8.811655031258828e-12	-4.391681849150816e-11
44	-19993.00124512732	8.308044639831035e-12	-4.516058398216818e-11	8.1767872369982e-12	-4.4889679377539625e-11
45	-19992.838483386095	7.641481035986325e-12	-4.6123666010202576e-11	7.5077953605729e-12	-4.583943045120129e-11
46	-19992.675721644868	6.941020269630314e-12	-4.7063280067909774e-11	6.8051049931422674e-12	-4.6765431505557077e-11
47	-19992.51295990364	6.2079459901290766e-12	-4.797766256144537e-11	6.07000979156217e-12	-4.766592599984076e-11
48	-19992.350198162414	5.44273293500071e-12	-4.886618526783454e-11	5.302994116662297e-12	-4.854029328579814e-11
49	-19992.18743642119	4.646778392307611e-12	-4.972719386131424e-11	4.5054647359759605e-12	-4.938688679670223e-11
50	-19992.024674679968	3.820616478437537e-12	-5.056008350781777e-11	3.677964827589668e-12	-5.0205109946505e-11
51	-19991.861912938744	2.9657471829568235e-12	-5.136331839816222e-11	2.8220032814629206e-12	-5.099343535121135e-11
52	-19991.699151197514	2.082764991418257e-12	-5.2136320592101804e-11	1.9381830354431866e-12	-5.17512939493536e-11
53	-19991.53638945629	1.1732611831007676e-12	-5.287768059301533e-11	1.0281036420472539e-12	-5.24772852920829e-11
54	-19991.373627715067	2.3788975668240015e-13	-5.3586852650015455e-11	9.242689817246567e-14	-5.317087309217772e-11
55	-19991.210865973844	-7.216776362149213e-13	-5.4262559260269264e-11	-8.671679428778661e-13	-5.3830789469732754e-11
56	-19991.048104232614	-1.704728011634273e-12	-5.4904291688132625e-11	-1.8499607941526526e-12	-5.445653568855611e-11
57	-19990.885342491394	-2.7095215980701437e-12	-5.551090980089952e-11	-2.8542049949992273e-12	-5.504698176350469e-11
58	-19990.722580750167	-3.735287513911341e-12	-5.60819469632062e-11	-3.879123293368821e-12	-5.560167154234997e-11
59	-19990.559819008944	-4.78023013384178e-12	-5.661640434947325e-11	-4.922913924326024e-12	-5.611961681811316e-11
60	-19990.397057267717	-5.84352288549619e-12	-5.711386293906935e-11	-5.984744710963391e-12	-5.660040948223195e-11
61	-19990.234295526487	-6.9233260508376265e-12	-5.7573467624657737e-11	-7.062770577830124e-12	-5.70432054606355e-11
62	-19990.071533785263	-8.018759783161149e-12	-5.799485232060685e-11	-8.156106868746023e-12	-5.7447649951623996e-11
63	-19989.908772044037	-9.127952980153526e-12	-5.837730737968222e-11	-9.262877934637128e-12	-5.7813044697261226e-11
64	-19989.746010302813	-1.0249975011199643e-11	-5.872052473496928e-11	-1.03821491551447e-11	-5.8139093227292946e-11
65	-19989.583248561594	-1.1382935833823672e-11	-5.902394066291872e-11	-1.1512026775603317e-11	-5.842524350287349e-11
66	-19989.420486820363	-1.252585759412863e-11	-5.928731032748033e-11	-1.2651529792316385e-11	-5.867126253659667e-11
67	-19989.25772507914	-1.3676842954406879e-11	-5.951021510360503e-11	-1.3798758009110406e-11	-5.887674362124717e-11
68	-19989.094963337917	-1.4834871001369116e-11	-5.969247843614874e-11	-1.4952688218530334e-11	-5.904152224029541e-11
69	-19988.932201596686	-1.5998049081932128e-11	-5.983382510033436e-11	-1.611142577719266e-11	-5.91653352564358e-11
70	-19988.76943985546	-1.7165318608595285e-11	-5.993415163738417e-11	-1.7273910669951683e-11	-5.924809137650588e-11
71	-19988.606678114236	-1.8334802458743843e-11	-5.999332336076281e-11	-1.8438264661339688e-11	-5.928966810669792e-11
72	-19988.44391637302	-1.9505408745679267e-11	-6.001131421064113e-11	-1.9603395309591968e-11	-5.929005161628644e-11
73	-19988.28115463179	-2.0675287460189303e-11	-5.998812641054184e-11	-2.0767452374848813e-11	-5.924925636200576e-11
74	-19988.118392890563	-2.184331955896794e-11	-5.992381533124155e-11	-2.1929317132627983e-11	-5.916734994355159e-11
75	-19987.95563114934	-2.3007691437765188e-11	-5.981851552915808e-11	-2.3087176629734584e-11	-5.904447912618378e-11
76	-19987.792869408113	-2.416726289216369e-11	-5.967236742099183e-11	-2.4239891851196018e-11	-5.888079649186169e-11
77	-19987.630107666886	-2.532026808865428e-11	-5.94856323878188e-11	-2.5385698491209853e-11	-5.867657554160601e-11
78	-19987.467345925663	-2.6465552460423784e-11	-5.9258538868034e-11	-2.652344403461167e-11	-5.843205675253575e-11
79	-19987.30458418444	-2.7601404938319853e-11	-5.899146921007126e-11	-2.765141980616516e-11	-5.8147634440393845e-11
80	-19987.141822443213	-2.8726664173854243e-11	-5.868474227979317e-11	-2.8768467358727874e-11	-5.782363932125034e-11
81	-19986.97906070199	-2.9839682351352094e-11	-5.833885475980388e-11	-2.987294212199195e-11	-5.7460579829704863e-11
82	-19986.816298960766	-3.0939298986581406e-11	-5.7954217653479336e-11	-3.0963687345487465e-11	-5.7058878570137093e-11
83	-19986.653537219536	-3.202393719427328e-11	-5.753143472955235e-11	-3.203913022122459e-11	-5.661915078678298e-11
84	-19986.49077547831	-3.309244427362535e-11	-5.707101050821403e-11	-3.309812259276268e-11	-5.6141912292627043e-11
85	-19986.32801373709	-3.414332206124985e-11	-5.6573647706769356e-11	-3.413917118204539e-11	-5.562787694458502e-11
86	-19986.16525199587	-3.517543332415092e-11	-5.603994490204812e-11	-3.516114408486781e-11	-5.5077654247102794e-11
87	-19986.00249025464	-3.6187362527182356e-11	-5.547069660594247e-11	-3.6162631431018984e-11	-5.449204945868297e-11
88	-19985.839728513405	-3.717799727230842e-11	-5.486659455979293e-11	-3.7142526906087205e-11	-5.387176482813847e-11
89	-19985.676966772186	-3.814601023977147e-11	-5.422851657427421e-11	-3.8099509602488234e-11	-5.321768846506689e-11
90	-19985.514205030966	-3.909032180913303e-11	-5.3557246400970555e-11	-3.903250670422214e-11	-5.2530614156233955e-11
91	-19985.351443289735	-4.0009696173130794e-11	-5.285373737547021e-11	-3.9940289527064234e-11	-5.181150503667685e-11
92	-19985.188681548516	-4.0903093974808135e-11	-5.2118863814161836e-11	-4.0821826201982696e-11	-5.10612449362083e-11
93	-19985.02591980729	-4.176937551277479e-11	-5.1353645314543525e-11	-4.1675984821940236e-11	-5.028086270328043e-11
94	-19984.863158066062	-4.260755017202413e-11	-5.055904362440678e-11	-4.250178290243548e-11	-4.947132903109775e-11
95	-19984.70039632484	-4.341657588265585e-11	-4.97361369874105e-11	-4.3298186795837474e-11	-4.8633730820465346e-11
96	-19984.53763458361	-4.419551823579783e-11	-4.888597141622315e-11	-4.406427082250789e-11	-4.776912241842004e-11
97	-19984.37487284239	-4.494343477913311e-11	-4.800967543989045e-11	-4.479910153426926e-11	-4.687864037526253e-11
98	-19984.212111101162	-4.5659454727238275e-11	-4.7108375287664755e-11	-4.5501817427036495e-11	-4.5963418603980074e-11
99	-19984.04934935994	-4.63427373533503e-11	-4.618324037083562e-11	-4.617158731123669e-11	-4.502463386285433e-11
100	-19983.886587618716	-4.6992482220086584e-11	-4.523547272375111e-11	-4.6807620533508166e-11	-4.4063495183764314e-11
101	-19983.723825877485	-4.760794960657364e-11	-4.4266276090001976e-11	-4.74091873918047e-11	-4.3081212948782706e-11
102	-19983.561064136262	-4.818841699917406e-11	-4.3276921621292655e-11	-4.797557560801709e-11	-4.207906458864672e-11
103	-19983.398302395035	-4.8733245280038056e-11	-4.2268640235140393e-11	-4.8506156511348004e-11	-4.105828692054617e-11
104	-19983.235540653808	-4.9241795806943715e-11	-4.124276633451831e-11	-4.9000302093326826e-11	-4.002021987982696e-11
105	-19983.07277891258	-4.971353031993257e-11	-4.020054892358863e-11	-4.9457484914244356e-11	-3.896611760510245e-11
106	-19982.910017171358	-5.014789922367311e-11	-3.914337964161007e-11	-4.987716635565703e-11	-3.789737649763814e-11
107	-19982.747255430135	-5.0544463438462766e-11	-3.807251927888588e-11	-5.02589184747008e-11	-3.6815261695053405e-11
108	-19982.58449368891	-5.0902767477641616e-11	-3.698940960064619e-11	-5.060229704864449e-11	-3.572121893418348e-11
109	-19982.42173194769	-5.122246994158686e-11	-3.5895316012806576e-11	-5.090697207371217e-11	-3.4616517163207774e-11
110	-19982.25897020646	-5.150321399021745e-11	-3.479172225666841e-11	-5.117259820367135e-11	-3.3502643288850625e-11
111	-19982.096208465242	-5.17447536218861e-11	-3.367989254416542e-11	-5.1398941033287e-11	-3.238086424689681e-11
112	-19981.933446724008	-5.194683422926924e-11	-3.256134484077022e-11	-5.1585757621251265e-11	-3.125270035042977e-11
113	-19981.770684982785	-5.210930276652877e-11	-3.143733678690558e-11	-5.1732906659893004e-11	-3.011941113599231e-11
114	-19981.60792324156	-5.2232009970213485e-11	-3.0309411246518595e-11	-5.184025066589511e-11	-2.8982540989602882e-11
115	-19981.44516150033	-5.231489321469845e-11	-2.917881295400477e-11	-5.190773883458684e-11	-2.7843335709093976e-11
116	-19981.282399759108	-5.235791051785979e-11	-2.8047102142357748e-11	-5.193534101989673e-11	-2.670335622092506e-11
117	-19981.119638017888	-5.2361086754924015e-11	-2.691550639942342e-11	-5.192309394204602e-11	-2.5563830342861266e-11
118	-19980.956876276658	-5.232448868822809e-11	-2.5785593800747266e-11	-5.187107619746675e-11	-2.4426326015739142e-11
119	-19980.794114535438	-5.224822570968321e-11	-2.465856969220285e-11	-5.177940898882783e-11	-2.3292047985087333e-11
120	-19980.631352794207	-5.213247389608184e-11	-2.3536001746394023e-11	-5.1648280167676606e-11	-2.2162562965393652e-11
121	-19980.468591052984	-5.197742398948781e-11	-2.241906838991045e-11	-5.147789219505235e-11	-2.1039047959859525e-11
122	-19980.30582931176	-5.1783361157097414e-11	-2.130932779238951e-11	-5.1268541897001744e-11	-1.9923059365197293e-11
123	-19980.14306757053	-5.155055430006613e-11	-2.0207927956485295e-11	-5.1020509745375014e-11	-1.8815742948933673e-11
124	-19979.98030582931	-5.1279396781513195e-11	-1.9116409130738128e-11	-5.0734200590701977e-11	-1.7718636384218033e-11
125	-19979.817544088084	-5.09702323802697e-11	-1.8035884982742553e-11	-5.040996957899087e-11	-1.6632850306610617e-11
126	-19979.65478234686	-5.062356078939645e-11	-1.696786866658462e-11	-5.004832766501273e-11	-1.555989450833531e-11
127	-19979.492020605638	-5.023979753427497e-11	-1.5913436682005497e-11	-4.964970148411816e-11	-1.4500841678907405e-11
128	-19979.32925886441	-4.981954611584151e-11	-1.4874066670506615e-11	-4.921470552051811e-11	-1.3457165331041923e-11
129	-19979.166497123184	-4.9363290625372716e-11	-1.3850794902342161e-11	-4.874383466627706e-11	-1.2429897168616808e-11
130	-19979.003735381953	-4.887173532228542e-11	-1.2845055763360356e-11	-4.823780383462831e-11	-1.1420466704718541e-11
131	-19978.840973640734	-4.8345429405206725e-11	-1.1857841808626114e-11	-4.7697172665714437e-11	-1.0429861197121838e-11
132	-19978.678211899507	-4.778517428143887e-11	-1.0890536844852431e-11	-4.712275284214631e-11	-9.459458862066793e-12
133	-19978.51545015828	-4.719158116969479e-11	-9.944087249397411e-12	-4.651516561690381e-11	-8.510200077145698e-12
134	-19978.352688417057	-4.6565544001038176e-11	-9.019818491725645e-12	-4.587531477082664e-11	-7.583404032789751e-12
135	-19978.189926675834	-4.590773284612375e-11	-8.11862826035563e-12	-4.5203879955940755e-11	-6.679961746726289e-12
136	-19978.02716493461	-4.521912909771369e-11	-7.241776767927481e-12	-4.450185194455e-11	-5.801126496193088e-12
137	-19977.864403193384	-4.450045903938446e-11	-6.390111241463365e-12	-4.376996610553214e-11	-4.947738200627846e-12
138	-19977.701641452164	-4.3752785861162655e-11	-5.5648200770177804e-12	-4.300929449584311e-11	-4.120977699061709e-12
139	-19977.53887971093	-4.29768888413147e-11	-4.766697472455309e-12	-4.2220624942297486e-11	-3.321631281666575e-12
140	-19977.376117969703	-4.217390715585973e-11	-3.996854412690585e-12	-4.140510493550532e-11	-2.5508017921560896e-12
141	-19977.213356228483	-4.1344670130915036e-11	-3.256029908909329e-12	-4.056357177540741e-11	-1.8092197729988895e-12
142	-19977.050594487257	-4.049038652401722e-11	-2.545252239340115e-12	-3.9697241944699034e-11	-1.0979048167625214e-12
143	-19976.887832746033	-3.961193263979402e-11	-1.8652030133226573e-12	-3.880699911191599e-11	-4.1752954432991347e-13
144	-19976.725071004803	-3.871057999320293e-11	-1.2168230671655485e-12	-3.7894121893492056e-11	2.309743961920408e-13
145	-19976.562309263583	-3.778724950319576e-11	-6.007349648780348e-13	-3.6959537930148674e-11	8.469939056720894e-13
146	-19976.399547522364	-3.684326793681966e-11	-1.7787703354084454e-14	-3.600458043521659e-11	1.4296896341655064e-12
147	-19976.236785781126	-3.5879597488739584e-11	5.314575491018079e-13	-3.503021765371577e-11	1.978510309578689e-12
148	-19976.074024039906	-3.489761382757641e-11	1.046246466909325e-12	-3.4037831017088286e-11	2.4927116662583698e-12
149	-19975.911262298683	-3.3898317157629074e-11	1.5260814951985687e-12	-3.3028426082200786e-11	2.9718064302832256e-12
150	-19975.748500557453	-3.288312469346182e-11	1.9703058641351575e-12	-3.20034251175674e-11	3.415148257475661e-12
151	-19975.585738816233	-3.185307135699516e-11	2.378487733275297e-12	-3.096386767668538e-11	3.822315924995258e-12
152	-19975.422977075006	-3.080960755825005e-11	2.7500704574869528e-12	-2.9911208492430916e-11	4.1927635304013864e-12
153	-19975.260215333787	-2.975380083674734e-11	3.0846894643385975e-12	-2.8846518995174538e-11	4.526137406076967e-12
154	-19975.09745359256	-2.868712775243317e-11	3.3818896304450263e-12	-2.777127931751711e-11	4.821993438474204e-12
155	-19974.934691851326	-2.7610684198426314e-11	3.641376064017854e-12	-2.6686588485680287e-11	5.080047877534072e-12
156	-19974.771930110106	-2.6525964682279537e-11	3.8627962800042984e-12	-2.5593943813944844e-11	5.299959464201736e-12
157	-19974.609168368876	-2.5434091256988217e-11	4.0459267436046556e-12	-2.449446971736344e-11	5.4815159910126014e-12
158	-19974.446406627656	-2.433656951338079e-11	4.190517879437971e-12	-2.338967381491505e-11	5.624479272948698e-12
159	-19974.283644886433	-2.323454195705899e-11	4.296419881238113e-12	-2.22807001926205e-11	5.728710964833042e-12
160	-19974.12088314521	-2.2129518180098847e-11	4.363485848340841e-12	-2.1169059683223336e-11	5.794075668181472e-12
161	-19973.95812140398	-2.102265864151507e-11	4.391641358603722e-12	-2.0055913537723746e-11	5.820510503236146e-12
162	-19973.795359662756	-1.991546900580605e-11	4.380841594060765e-12	-1.8942767867756157e-11	5.807982213094549e-12
163	-19973.632597921533	-1.880912318863158e-11	4.331089338819369e-12	-1.7830796588835475e-11	5.756505152798843e-12
164	-19973.469836180306	-1.770511638465927e-11	4.242440636994124e-12	-1.672149454686975e-11	5.66614693313781e-12
165	-19973.30707443908	-1.6604631585036698e-11	4.114977139283366e-12	-1.5616043940320047e-11	5.537000751405708e-12
166	-19973.144312697852	-1.5509145926157688e-11	3.94885401308435e-12	-1.4515920761811303e-11	5.369233293916562e-12
167	-19972.98155095663	-1.4419847359449848e-11	3.744233305261932e-12	-1.3422311380679393e-11	5.163018076954177e-12
168	-19972.818789215406	-1.333818827567187e-11	3.5013670975306962e-12	-1.2336666253271027e-11	4.918618600121105e-12
169	-19972.656027474175	-1.2265356731836513e-11	3.220499165034562e-12	-1.126017107143949e-11	4.636289978194938e-12
170	-19972.493265732955	-1.1202775224092238e-11	2.901976243124208e-12	-1.0194245614066036e-11	4.316390210404564e-12
171	-19972.330503991725	-1.0151625718452974e-11	2.546124646714567e-12	-9.140068708253073e-12	3.959256769220169e-12
172	-19972.167742250505	-9.113292998887713e-12	2.1533822992189395e-12	-8.099021648984874e-12	3.5653386353940715e-12
173	-19972.00498050928	-8.088949400953292e-12	1.7241593177992952e-12	-7.072272872633332e-12	3.1350568500961577e-12
174	-19971.84221876805	-7.079937475892939e-12	1.2589819666821511e-12	-6.061160684252806e-12	2.6689484765155986e-12
175	-19971.67945702683	-6.087412732003992e-12	7.583440635754242e-13	-5.066835948525885e-12	2.1675179718391955e-12
176	-19971.5166952856	-5.112669194483434e-12	2.2285619697172363e-13	-4.09058770525242e-12	1.631386414223279e-12
177	-19971.35393354438	-4.156841176353742e-12	-3.4690340507578866e-13	-3.1335448992497225e-12	1.0611423369421426e-12
178	-19971.19117180316	-3.2211695556356993e-12	-9.502434356270094e-13	-2.196942705077339e-12	4.57487177385334e-13
179	-19971.02841006193	-2.306760217411956e-12	-1.5865022375042428e-12	-1.28188093753257e-12	-1.789074851357249e-13
180	-19970.865648320705	-1.4147958051131404e-12	-2.25491215153853e-12	-3.8953584316054384e-13	-8.472642687487622e-13
181	-19970.702886579482	-5.463480690695931e-13	-2.9547287054846585e-12	4.790275739183878e-13	-1.5468292093745087e-12
182	-19970.540124838255	2.9746296451411605e-13	-3.685112239511047e-12	1.3226963499752548e-12	-2.2767533792458517e-12
183	-19970.377363097028	1.1156053837500473e-12	-4.44523627494493e-12	2.1404459661238463e-12	-3.036201283867267e-12
184	-19970.214601355798	1.907026203512333e-12	-5.2341939611729024e-12	2.9312311344867564e-12	-3.8242573049164455e-12
185	-19970.051839614574	2.670740564316769e-12	-6.051079420493619e-12	3.69407500325183e-12	-4.64000706889749e-12
186	-19969.889077873348	3.405765711204933e-12	-6.894922834985715e-12	4.428003115233094e-12	-5.48247253363973e-12
187	-19969.726316132128	4.111169497690941e-12	-7.764740585272321e-12	5.132091911093494e-12	-6.350662145960859e-12
188	-19969.563554390905	4.78604350790092e-12	-8.65950541492231e-12	5.8054418363901286e-12	-7.243541010095531e-12
189	-19969.400792649678	5.429515068890324e-12	-9.57815944078144e-12	6.447189346747226e-12	-8.16004391088626e-12
190	-19969.23803090845	6.040752624425326e-12	-1.0519622216291042e-11	7.056512270938837e-12	-9.09908338610405e-12
191	-19969.075269167228	6.6189491626993216e-12	-1.1482765110872771e-11	7.632613226345289e-12	-1.0059524112457332e-11
192	-19968.91250742601	7.163353406463353e-12	-1.2466460448816011e-11	8.174750801686699e-12	-1.104023205866904e-11
193	-19968.749745684774	7.673229524340343e-12	-1.3469512104677101e-11	8.682199251746717e-12	-1.2040005080512671e-11
194	-19968.58698394355	8.147909203356098e-12	-1.4490750806146156e-11	9.15430056523151e-12	-1.3057668243894975e-11
195	-19968.424222202328	8.586733909869295e-12	-1.552891807057877e-11	9.59040670558606e-12	-1.4091957753305915e-11
196	-19968.2614604611	8.989120170681866e-12	-1.6582807840306018e-11	9.98994488915914e-12	-1.5141662613531045e-11
197	-19968.098698719878	9.354492299988074e-12	-1.7651104506307122e-11	1.0352350289777781e-11	-1.620546263762517e-11
198	-19967.935936978647	9.68235372194086e-12	-1.873257107826329e-11	1.0677137358977852e-11	-1.7282116649411454e-11
199	-19967.773175237427	9.972216636698532e-12	-1.9825840116591912e-11	1.096382946848823e-11	-1.837025339203915e-11
200	-19967.610413496197	1.0223672912638986e-11	-2.092964906219625e-11	1.1212029799801358e-11	-1.9468606896366537e-11
201	-19967.44765175497	1.0436327626380087e-11	-2.2042585546658614e-11	1.1421354860496178e-11	-2.0575761759889945e-11
202	-19967.28489001375	1.0609862293370032e-11	-2.3163366528465817e-11	1.1591497710866475e-11	-2.169043232734279e-11
203	-19967.122128272524	1.0743979281286929e-11	-2.4290542405708532e-11	1.1722172354593151e-11	-2.2811166764868665e-11
204	-19966.9593665313	1.0838450798056396e-11	-2.542281546448387e-11	1.1813162720527607e-11	-2.3936665557764408e-11
205	-19966.79660479008	1.0893079988544884e-11	-2.6558704166019293e-11	1.18642837386386e-11	-2.5065445752382267e-11
206	-19966.63384304885	1.0907730606844623e-11	-2.7696902991997726e-11	1.1875411003076864e-11	-2.6196200855921886e-11
207	-19966.47108130762	1.0882309894112684e-11	-2.883590690124751e-11	1.1846463632002056e-11	-2.732742524071939e-11
208	-19966.3083195664	1.0816773407077355e-11	-2.997440795186593e-11	1.1777409083170363e-11	-2.8457810825511285e-11
209	-19966.145557825177	1.0711135055190068e-11	-3.111088562310347e-11	1.166827317671416e-11	-2.958583733864361e-11
210	-19965.982796083954	1.0565442277572383e-11	-3.224403475651408e-11	1.151911525478085e-11	-3.0710200322250834e-11
211	-19965.82003434272	1.0379817559385549e-11	-3.337232789081326e-11	1.1330069687928685e-11	-3.182937340301232e-11
212	-19965.6572726015	1.0154399975657771e-11	-3.449446868631683e-11	1.1101287396672778e-11	-3.294206178249325e-11
213	-19965.494510860273	9.889421786811838e-12	-3.5608931197964965e-11	1.0833012442117599e-11	-3.404674144141016e-11
214	-19965.331749119046	9.585113068178657e-12	-3.671443398815418e-11	1.0525486627780527e-11	-3.514213332051605e-11
215	-19965.168987377823	9.241816396983302e-12	-3.780946104146319e-11	1.0179064187278457e-11	-3.622672416259906e-11
216	-19965.0062256366	8.859852042571378e-12	-3.8892751299433545e-11	9.794076941144567e-12	-3.729925611679997e-11
217	-19964.843463895373	8.439672340136332e-12	-3.996280838160767e-11	9.370988677218581e-12	-3.8358236383806615e-11
218	-19964.68070215415	7.981686467634509e-12	-4.101839749329366e-11	8.910219888371339e-12	-3.940243419339089e-11
219	-19964.517940412927	7.486455558578108e-12	-4.205805022921042e-11	8.412342898155189e-12	-4.043038553023914e-11
220	-19964.355178671696	6.9544761942948205e-12	-4.308056369991184e-11	7.877865307979005e-12	-4.1440892329646647e-11
221	-19964.19241693047	6.386416647579661e-12	-4.4084505942455715e-11	7.30746625997127e-12	-4.243252780920089e-11
222	-19964.029655189246	5.782858436557936e-12	-4.5068712698783834e-11	6.701737939903569e-12	-4.3404133315086034e-11
223	-19963.86689344803	5.144574250273839e-12	-4.603179727559376e-11	6.061463528607054e-12	-4.43543281023313e-11
224	-19963.7041317068	4.472228865925118e-12	-4.6972638534806295e-11	5.3873180624822764e-12	-4.528199739122929e-11
225	-19963.54136996557	3.7666955801795885e-12	-4.7889904163229035e-11	4.680184896937409e-12	-4.618581555802018e-11
226	-19963.378608224342	3.0287196736826566e-12	-4.878252190676945e-11	3.940819109020378e-12	-4.706471743171256e-11
227	-19963.215846483123	2.2592712685187174e-12	-4.964922145001191e-11	3.170200392985437e-12	-4.7917440096319014e-11
228	-19963.053084741892	1.4591724601597937e-12	-5.048898565292354e-11	2.369160125536465e-12	-4.874297418628762e-11
229	-19962.890323000673	6.294855668557831e-13	-5.1300613754810695e-11	1.5387696592493665e-12	-4.9540127015151454e-11
230	-19962.72756125945	-2.288934951178668e-13	-5.2083148504104613e-11	6.799336265799093e-13	-5.030794975977197e-11
231	-19962.564799518223	-1.114816226961375e-12	-5.283546662492959e-11	-2.061910261579488e-13	-5.1045327854467315e-11
232	-19962.402037777	-2.0273167437579194e-12	-5.3556675932279545e-11	-1.118630310101962e-12	-5.175137815542593e-11
233	-19962.239276035772	-2.9651664258121503e-12	-5.4245737393784146e-11	-2.056147790858924e-12	-5.242507093374062e-11
234	-19962.076514294546	-3.927333860087943e-12	-5.4901829022774016e-11	-3.017704607891325e-12	-5.306559381199882e-11
235	-19961.913752553322	-4.91251728233787e-12	-5.5524002491107556e-11	-4.0019918579452865e-12	-5.367200831257826e-11
236	-19961.750990812096	-5.91962370667295e-12	-5.611151030192783e-11	-5.007909804851045e-12	-5.424357706783211e-11
237	-19961.588229070876	-6.94728537837766e-12	-5.666350049190312e-11	-6.034084270185864e-12	-5.4779458462624844e-11
238	-19961.425467329642	-7.994353745455826e-12	-5.717930517102884e-11	-7.079360686346643e-12	-5.527899520507963e-11
239	-19961.262705588422	-9.05940266804431e-12	-5.765817370629301e-11	-8.142307240738184e-12	-5.5741447455508234e-11
240	-19961.0999438472	-1.0141232803424758e-11	-5.809952163529017e-11	-9.22171934311377e-12	-5.6166241764542044e-11
241	-19960.93718210597	-1.1238368164354984e-11	-5.850270424079445e-11	-1.031611611643414e-11	-5.655274459828909e-11
242	-19960.77442036474	-1.2349564159781912e-11	-5.88672242830588e-11	-1.1424248519623242e-11	-5.6900470088480155e-11
243	-19960.61165862352	-1.3473303918374487e-11	-5.919254674792284e-11	-1.2544595602262982e-11	-5.720889473671804e-11
244	-19960.448896882295	-1.4608303400724747e-11	-5.947826504402155e-11	-1.3675869697531711e-11	-5.7477623622868283e-11
245	-19960.286135141072	-1.5753013614205456e-11	-5.972395668905479e-11	-1.4816518567794573e-11	-5.770624605313735e-11
246	-19960.12337339985	-1.6906117556064955e-11	-5.992930890460718e-11	-1.5965222426256922e-11	-5.789446115958488e-11
247	-19959.960611658622	-1.8066042977237953e-11	-6.009401379597593e-11	-1.7120406631749208e-11	-5.804197304733183e-11
248	-19959.797849917395	-1.9231446519139094e-11	-6.021785507849539e-11	-1.828072590121141e-11	-5.814857751940586e-11
249	-19959.63508817617	-2.040074199664868e-11	-6.03006407906792e-11	-1.9444592524556564e-11	-5.821409476265596e-11
250	-19959.472326434945	-2.1572566535299843e-11	-6.034225334834005e-11	-2.0610642573849725e-11	-5.82384193946327e-11
251	-19959.309564693725	-2.2745329565752142e-11	-6.034261723697333e-11	-2.1777284831344017e-11	-5.822148813385737e-11
252	-19959.14680295249	-2.391765532573618e-11	-6.030171528774127e-11	-2.2943143358893433e-11	-5.816329606331939e-11
253	-19958.984041211264	-2.5087957714906923e-11	-6.021958814517729e-11	-2.4106632288898628e-11	-5.806389608083607e-11
254	-19958.82127947004	-2.6254856546534996e-11	-6.009632023311309e-11	-2.52663721383406e-11	-5.7923384847809464e-11
255	-19958.658517728814	-2.7416778952927235e-11	-5.993206730119717e-11	-2.6420791152887232e-11	-5.774193032276128e-11
256	-19958.495755987595	-2.857234643027508e-11	-5.972701613073743e-11	-2.7568512408871272e-11	-5.7519731445987157e-11
257	-19958.332994246368	-2.97200089964033e-11	-5.948143572634473e-11	-2.870798791315954e-11	-5.7257069322008616e-11
258	-19958.170232505145	-3.0858398300996145e-11	-5.91956151920812e-11	-2.983785176418797e-11	-5.695424507131877e-11
259	-19958.00747076392	-3.198599513019092e-11	-5.886993436444077e-11	-3.0956587602486e-11	-5.6611650457414834e-11
260	-19957.844709022695	-3.310144849571669e-11	-5.850478426912041e-11	-3.2062847744476974e-11	-5.6229688316661176e-11
261	-19957.681947281475	-3.4203278690832795e-11	-5.8100652295710355e-11	-3.31551561883517e-11	-5.580885772967834e-11
262	-19957.519185540245	-3.5290160080433256e-11	-5.765803017615574e-11	-3.423219144225934e-11	-5.5349661971231744e-11
263	-19957.356423799018	-3.636066082775578e-11	-5.717750877684224e-11	-3.529252620514039e-11	-5.4852703301067997e-11
264	-19957.193662057798	-3.741348699334875e-11	-5.665967935281513e-11	-3.633487149710888e-11	-5.43185841887421e-11
265	-19957.030900316568	-3.844726177332077e-11	-5.610523195314426e-11	-3.73578558566374e-11	-5.3748005718913385e-11
266	-19956.868138575344	-3.946073215852531e-11	-5.5514854299378805e-11	-3.8360232024223734e-11	-5.314166644052005e-11
267	-19956.705376834117	-4.045258351020252e-11	-5.488933048610945e-11	-3.9340691481148126e-11	-5.250036106809593e-11
268	-19956.542615092894	-4.1421609639044466e-11	-5.422944256864447e-11	-4.029803454674995e-11	-5.1824882040876645e-11
269	-19956.379853351667	-4.2366565145753236e-11	-5.3536062832164607e-11	-4.123102268663176e-11	-5.1116111792648127e-11
270	-19956.217091610437	-4.328629856063376e-11	-5.281006372838376e-11	-4.21385116638172e-11	-5.037493266166745e-11
271	-19956.054329869217	-4.417963888352587e-11	-5.2052400301972926e-11	-4.301933805067675e-11	-4.960230931711552e-11
272	-19955.891568127994	-4.504549587267734e-11	-5.1264031686270027e-11	-4.387241952348023e-11	-4.879921023036877e-11
273	-19955.72880638677	-4.588277935771322e-11	-5.044598852915491e-11	-4.469667415130739e-11	-4.796667509972905e-11
274	-19955.566044645544	-4.6690467116559035e-11	-4.959931183967198e-11	-4.549108827282747e-11	-4.710575367591004e-11
275	-19955.40328290432	-4.746755414360297e-11	-4.87251015309128e-11	-4.625466574420829e-11	-4.6217554301923e-11
276	-19955.24052116309	-4.8213092424541876e-11	-4.7824475398371586e-11	-4.698646770876047e-11	-4.5303202874030424e-11
277	-19955.077759421863	-4.892616660529939e-11	-4.689859534283768e-11	-4.768558824881685e-11	-4.4363869059441386e-11
278	-19954.914997680648	-4.960590843529092e-11	-4.5948650667577784e-11	-4.835116881924973e-11	-4.3400749580475526e-11
279	-19954.752235939417	-5.0251496563165427e-11	-4.4975856936431534e-11	-4.8982398029120683e-11	-4.2415067064637234e-11
280	-19954.589474198197	-5.0862147564939205e-11	-4.3981469361282514e-11	-4.957850265582159e-11	-4.140808342438764e-11
281	-19954.426712456963	-5.143713618094863e-11	-4.296675094454746e-11	-5.013876787068402e-11	-4.0381067987972086e-11
282	-19954.26395071574	-5.1975769725920165e-11	-4.1933014807702156e-11	-5.0662511631722007e-11	-3.933533982573636e-11
283	-19954.101188974524	-5.247742127483121e-11	-4.088156414450399e-11	-5.114911785974263e-11	-3.827220768858351e-11
284	-19953.938427233286	-5.2941492881290266e-11	-3.9813763600103065e-11	-5.159799963713693e-11	-3.7193041390150994e-11
285	-19953.775665492067	-5.336745828557259e-11	-3.8730947866062104e-11	-5.200864190727488e-11	-3.609918038368523e-11
286	-19953.61290375084	-5.3754817792760145e-11	-3.7634526472077784e-11	-5.2380556331275065e-11	-3.499203856279535e-11
287	-19953.450142009617	-5.410314678340185e-11	-3.6525858338262977e-11	-5.2713329790753447e-11	-3.3872978791616404e-11
288	-19953.28738026839	-5.4412047404370094e-11	-3.540638937318463e-11	-5.300657605633423e-11	-3.2743450518005667e-11
289	-19953.124618527167	-5.4681197033763404e-11	-3.427749580353456e-11	-5.32599842445592e-11	-3.160483307750538e-11
290	-19952.961856785947	-5.491030221987138e-11	-3.314065205304826e-11	-5.34732727345011e-11	-3.0458603593067915e-11
291	-19952.79909504472	-5.509914250556136e-11	-3.199724370511652e-11	-5.364623298342384e-11	-2.9306149908649405e-11
292	-19952.63633330349	-5.524753063383719e-11	-3.0848766320590126e-11	-5.3778689710669076e-11	-2.8148969433510612e-11
293	-19952.473571562266	-5.5355347814657304e-11	-2.969660730895426e-11	-5.387053615459483e-11	-2.69884509808531e-11
294	-19952.31080982104	-5.5422514362344126e-11	-2.8542274766774285e-11	-5.3921704689607004e-11	-2.582610363853388e-11
295	-19952.14804807981	-5.5449012050449614e-11	-2.7387150630839046e-11	-5.3932189169448755e-11	-2.4663309886462187e-11
296	-19951.985286338593	-5.543486935972473e-11	-2.6232748212055242e-11	-5.3902030156865e-11	-2.3501583168121496e-11
297	-19951.822524597363	-5.538016708050881e-11	-2.508043729089118e-11	-5.383132051215581e-11	-2.2342292947100575e-11
298	-19951.65976285614	-5.528504186849361e-11	-2.39317266796196e-11	-5.372020893339483e-11	-2.1186947312100882e-11
299	-19951.497001114916	-5.5149671525325736e-11	-2.278796779212231e-11	-5.35688852204541e-11	-2.0036896505572875e-11
300	-19951.334239373693	-5.497430016520118e-11	-2.1650657332314e-11	-5.337760542938132e-11	-1.8893635659021315e-11
301	-19951.171477632466	-5.475920014185543e-11	-2.0521121284555334e-11	-5.314665377972923e-11	-1.7758488740381008e-11
302	-19951.00871589124	-5.4504721767005986e-11	-1.9400836671397126e-11	-5.28763923646276e-11	-1.6632930362597006e-11
303	-19950.845954150012	-5.4211229018195975e-11	-1.829109751474307e-11	-5.2567196835493806e-11	-1.5518251700052552e-11
304	-19950.68319240879	-5.387917629879952e-11	-1.719335263865728e-11	-5.221953315802803e-11	-1.441589834584374e-11
305	-19950.52043066757	-5.350901633424734e-11	-1.6108859550585265e-11	-5.1833865481603706e-11	-1.3327124147151316e-11
306	-19950.357668926335	-5.3101304869893776e-11	-1.5039030709532872e-11	-5.141076083767277e-11	-1.2253337530363035e-11
307	-19950.194907185123	-5.265657979197137e-11	-1.3985081086893878e-11	-5.0950768230190205e-11	-1.1195749015981264e-11
308	-19950.032145443885	-5.2175495021314775e-11	-1.2948379649565815e-11	-5.045455253465399e-11	-1.0155722760535468e-11
309	-19949.869383702662	-5.165866969954055e-11	-1.1930093346352138e-11	-4.992274364990501e-11	-9.134420497338803e-12
310	-19949.70662196144	-5.1106852233856674e-11	-1.0931540773174793e-11	-4.935610055332247e-11	-8.133155261815677e-12
311	-19949.543860220212	-5.052073906078954e-11	-9.953836183499498e-12	-4.875533002618762e-11	-7.15303535701417e-12
312	-19949.38109847899	-4.990116852326779e-11	-8.998240603151158e-12	-4.812128054631361e-11	-6.195315529191936e-12
313	-19949.218336737762	-4.9248910374494147e-11	-8.065811521890883e-12	-4.745473174979768e-11	-5.261046615929634e-12
314	-19949.055574996542	-4.8564887997920406e-11	-7.157745955930123e-12	-4.675661667145749e-11	-4.351418669188396e-12
315	-19948.89281325532	-4.78499396021168e-11	-6.2750398343389355e-12	-4.6027782894159457e-11	-3.467420300367306e-12
316	-19948.73005151409	-4.710506839733322e-11	-5.4188204362000214e-12	-4.526924275071952e-11	-2.610171177302587e-12
317	-19948.567289772862	-4.6331176687156335e-11	-4.590018677107206e-12	-4.44819073666748e-11	-1.7805942718207998e-12
318	-19948.404528031642	-4.552934170498804e-11	-3.7896865351528405e-12	-4.366686252679159e-11	-9.797333441550891e-13
319	-19948.241766290408	-4.47005251367485e-11	-3.018686442786829e-12	-4.2825078145903737e-11	-2.0844229893234326e-13
320	-19948.07900454919	-4.384587194718995e-11	-2.2779899537937335e-12	-4.19577071296491e-11	5.323160914782493e-13
321	-19947.91624280796	-4.2966398290157785e-11	-1.5683878205883323e-12	-4.1065773230372466e-11	1.2417601419878545e-12
322	-19947.75348106673	-4.206331059587187e-11	-8.907669291457958e-13	-4.0150490172770685e-11	1.9190122660885094e-12
323	-19947.59071932551	-4.113767443371715e-11	-2.458434503720815e-13	-3.921293046025804e-11	2.5633658529544967e-12
324	-19947.42795758429	-4.0190750879358105e-11	3.6558434914973894e-13	-3.825436178403522e-11	3.1740324059337496e-12
325	-19947.265195843065	-3.922364990745945e-11	9.428773459390123e-13	-3.7275900357826595e-11	3.750382805631363e-12
326	-19947.10243410184	-3.8237680357802597e-11	1.4853291563814654e-12	-3.627886092899741e-11	4.29172085935514e-12
327	-19946.93967236061	-3.723399139238151e-11	1.9923799596551235e-12	-3.526439817667548e-11	4.797497143948793e-12
328	-19946.77691061939	-3.6213932657501285e-11	2.463417916164236e-12	-3.423386692139115e-11	5.267110380644588e-12
329	-19946.614148878165	-3.5178687152304895e-11	2.897964475830263e-12	-3.318845493418585e-11	5.700092758765199e-12
330	-19946.451387136934	-3.4129637921910034e-11	3.2955045885599892e-12	-3.21295496793201e-11	6.095940106530889e-12
331	-19946.28862539571	-3.306799708509376e-11	3.6556423524962196e-12	-3.1058367282687257e-11	6.4542675501296774e-12
332	-19946.12586365449	-3.199517377379809e-11	3.9779611077839275e-12	-2.997632052219945e-11	6.774669572054413e-12
333	-19945.96310191326	-3.0912403151374554e-11	4.2621491985207086e-12	-2.8884647787601793e-11	7.05684577916209e-12
334	-19945.80034017204	-2.982111347809089e-11	4.507889232211247e-12	-2.7784780197814385e-11	7.300490130943143e-12
335	-19945.637578430807	-2.8722558529711874e-11	4.714954581187827e-12	-2.6677973962230557e-11	7.505387442584912e-12
336	-19945.474816689584	-2.761817758194881e-11	4.883127786475049e-12	-2.5565670417143428e-11	7.671331761878873e-12
337	-19945.312054948357	-2.650923709066971e-11	5.0122681168639134e-12	-2.4449137650968026e-11	7.798193925546435e-12
338	-19945.14929320713	-2.5397181338841176e-11	5.10225771555707e-12	-2.3329821202627826e-11	7.88586768307416e-12
339	-19944.98653146591	-2.428328427744443e-11	5.153042213748748e-12	-2.2208995849776164e-11	7.934310303494063e-12
340	-19944.823769724684	-2.3168986929027153e-11	5.164602873832451e-12	-2.108810306306902e-11	7.943514699732814e-12
341	-19944.661007983457	-2.2055565897619118e-11	5.1369718448013115e-12	-1.9968419466552175e-11	7.91352467340998e-12
342	-19944.498246242238	-2.094445243203987e-11	5.070228316477913e-12	-1.8851375949956918e-11	7.844431053978667e-12
343	-19944.335484501007	-1.983692014043624e-11	4.964490926764011e-12	-1.7738245337400005e-11	7.736364091990958e-12
344	-19944.17272275978	-1.8734384044090226e-11	4.819935198552197e-12	-1.663044148814399e-11	7.589510884311667e-12
345	-19944.00996101856	-1.7638109170615227e-11	4.636765894223056e-12	-1.552922784790063e-11	7.404087711726693e-12
346	-19943.847199277334	-1.6549487767690996e-11	4.4152528207371245e-12	-1.4435994707250715e-11	7.180375835379609e-12
347	-19943.684437536114	-1.546977076747189e-11	4.155686158873114e-12	-1.3351990628367616e-11	6.918676806701643e-12
348	-19943.521675794884	-1.44003214426212e-11	3.858427528575348e-12	-1.2278576143140024e-11	6.61936352673352e-12
349	-19943.35891405366	-1.33423721078951e-11	3.5238517900844842e-12	-1.1216980421528457e-11	6.282822026083835e-12
350	-19943.196152312434	-1.2297250612561033e-11	3.152409402913915e-12	-1.0168527802951329e-11	5.909513819976044e-12
351	-19943.033390571203	-1.1266164915921031e-11	2.7445585908245594e-12	-9.134422343597238e-12	5.499908050843639e-12
352	-19942.870628829984	-1.0250402366571308e-11	2.3008356049527084e-12	-8.115947131355527e-12	5.0545517491560305e-12
353	-19942.70786708876	-9.251141160064935e-12	1.8217804615368187e-12	-7.1142757200431975e-12	4.573995548042008e-12
354	-19942.545105347534	-8.269622688636633e-12	1.3080116493776802e-12	-6.130644511647156e-12	4.0588683896694475e-12
355	-19942.38234360631	-7.306990532254363e-12	7.60149324687172e-13	-5.16619172871291e-12	3.509800696841021e-12
356	-19942.219581865087	-6.364434872691197e-12	1.7889029037849283e-13	-4.222101857563307e-12	2.9274993518364515e-12
357	-19942.056820123857	-5.443059509994828e-12	-4.3506726601040924e-13	-3.2994726510452136e-12	2.312672411643317e-12
358	-19941.894058382626	-4.54399871447503e-12	-1.080952340377645e-12	-2.3994320062582554e-12	1.6661005395336517e-12
359	-19941.731296641407	-3.668311599287163e-12	-1.7579910142910805e-12	-1.5230323282043106e-12	9.885670812826407e-13
360	-19941.568534900187	-2.817072044178055e-12	-2.4653425127109823e-12	-6.713404759356743e-13	2.8092200663677785e-13
361	-19941.405773158964	-1.991289633839604e-12	-3.202159784056879e-12	1.5464130337358588e-13	-4.559786905310774e-13
362	-19941.24301141773	-1.1919741857383165e-12	-3.967536516378027e-12	9.539108274203474e-13	-1.221220010188391e-12
363	-19941.080249676506	-4.2008035477879826e-13	-4.760556031226373e-12	1.7255213740728793e-12	-2.01387685752692e-12
364	-19940.917487935283	3.2344963848933345e-13	-5.580251003694316e-12	2.4685389367088317e-12	-2.832973766009504e-12
365	-19940.754726194053	1.0377203474082024e-12	-6.425638091031472e-12	3.182076559977713e-12	-3.6775195409463806e-12
366	-19940.591964452833	1.7218609478732882e-12	-7.295694232533116e-12	3.865272174464622e-12	-4.546483564036877e-12
367	-19940.429202711606	2.3750394395182206e-12	-8.18937267786394e-12	4.517302790527392e-12	-5.43881183343242e-12
368	-19940.26644097038	2.996459576775727e-12	-9.105599870484336e-12	5.137381417702952e-12	-6.353423854069921e-12
369	-19940.10367922916	3.5853573560083577e-12	-1.0043269797912815e-11	5.724753541187903e-12	-7.289206995833366e-12
370	-19939.94091748793	4.1410132710299755e-12	-1.1001262778219928e-11	6.278709367700274e-12	-8.245035289577538e-12
371	-19939.778155746706	4.662735787677658e-12	-1.1978418263573216e-11	6.798567286751989e-12	-9.219742234622967e-12
372	-19939.615394005476	5.149884580020915e-12	-1.2973575669495202e-11	7.28369709853215e-12	-1.0212161640081361e-11
373	-19939.452632264256	5.601844275977933e-12	-1.3985524117330104e-11	7.733493744202625e-12	-1.1221077367191415e-11
374	-19939.289870523036	6.018055847446718e-12	-1.5013067387910117e-11	8.14740868861432e-12	-1.2245288297855887e-11
375	-19939.12710878181	6.39798374573376e-12	-1.6054949048857826e-11	8.52491703891361e-12	-1.3283533457456645e-11
376	-19938.964347040583	6.7411521174755106e-12	-1.7109942822832268e-11	8.865553753453826e-12	-1.433458240088463e-11
377	-19938.80158529936	7.047108806250962e-12	-1.8176752435915046e-11	9.168877625639372e-12	-1.539713505186418e-11
378	-19938.638823558133	7.315462231045516e-12	-1.9254125805526557e-11	9.434508155304194e-12	-1.6469935911541494e-11
379	-19938.476061816902	7.545846590876562e-12	-2.03407317975261e-11	9.662090735318383e-12	-1.7551650802353668e-11
380	-19938.31330007568	7.737956152574238e-12	-2.1435299203733382e-11	9.851330931662488e-12	-1.8641005868904066e-11
381	-19938.150538334456	7.891514156888527e-12	-2.253646741236987e-11	1.000196337168445e-11	-1.973663823050193e-11
382	-19937.987776593232	8.006301405676578e-12	-2.3642950582193437e-11	1.0113780322638469e-11	-2.0837260181724056e-11
383	-19937.82501485201	8.082132721873191e-12	-2.4753365071152166e-11	1.01866081345562e-11	-2.1941486598755387e-11
384	-19937.662253110782	8.118876095957826e-12	-2.5866415978482586e-11	1.0220326376582246e-11	-2.3048021510411198e-11
385	-19937.499491369555	8.116439935694058e-12	-2.6980702880777203e-11	1.0214855070902514e-11	-2.4155463807723288e-11
386	-19937.33672962833	8.074779746439975e-12	-2.8094927080894888e-11	1.0170161361052088e-11	-2.5262514524082788e-11
387	-19937.173967887105	7.993899127143819e-12	-2.920767754044876e-11	1.008626049392204e-11	-2.6367762737396234e-11
388	-19937.011206145882	7.873841187922276e-12	-3.0317657127708734e-11	9.963207223023817e-12	-2.7469911851216707e-11
389	-19936.84844440465	7.71470588648723e-12	-3.142345104374328e-11	9.801113133227234e-12	-2.85675479869646e-11
390	-19936.685682663425	7.51662375457055e-12	-3.25237690012399e-11	9.600120350273654e-12	-2.965938219755265e-11
391	-19936.522920922205	7.279791864458278e-12	-3.361719891560492e-11	9.360437498241247e-12	-3.07440041213866e-11
392	-19936.360159180975	7.004427745496362e-12	-3.4702462678763246e-11	9.082293596334884e-12	-3.182013779224297e-11
393	-19936.19739743976	6.6908257746405295e-12	-3.5778158093846265e-11	8.765994443337998e-12	-3.2886383534017724e-11
394	-19936.03463569853	6.339289806032878e-12	-3.6843024445983216e-11	8.411855224415961e-12	-3.3941483568273634e-11
395	-19935.871873957305	5.9502112319274416e-12	-3.789567641692576e-11	8.020278569244705e-12	-3.498405588672133e-11
396	-19935.70911221608	5.5239791020427164e-12	-3.8934876424946306e-11	7.591664645386225e-12	-3.6012866628002514e-11
397	-19935.54635047485	5.061081326684776e-12	-3.99592622914009e-11	7.126512362169808e-12	-3.702655770027619e-11
398	-19935.38358873363	4.561990872454259e-12	-4.09676248791552e-11	6.625305537039527e-12	-3.802392445651368e-11
399	-19935.2208269924	4.02729064327085e-12	-4.195863281619068e-11	6.08863778108724e-12	-3.900364037255397e-11
400	-19935.05806525118	3.4575361412079857e-12	-4.293111028590386e-11	5.5170751272697074e-12	-3.996453487358846e-11
401	-19934.89530350996	2.853403461572257e-12	-4.3883763648040184e-11	4.911304033688296e-12	-4.0905319908789796e-11
402	-19934.73254176873	2.2155286480260906e-12	-4.48154559428159e-11	4.271970702930845e-12	-4.1824864490307955e-11
403	-19934.5697800275	1.5446787455326753e-12	-4.572493796506888e-11	3.599852146987634e-12	-4.27219257207899e-11
404	-19934.407018286278	8.415681567301573e-13	-4.6611116842571554e-11	2.8956725047807426e-12	-4.359541740492703e-11
405	-19934.244256545055	1.0705201609667418e-13	-4.747279457504748e-11	2.1602964320038913e-12	-4.4444148541916955e-11
406	-19934.081494803828	-6.58079206465677e-13	-4.830892731825948e-11	1.3945236630201008e-12	-4.5267082640706765e-11
407	-19933.9187330626	-1.452886021260995e-12	-4.91183752625305e-11	5.993027144769027e-13	-4.606308755260328e-11
408	-19933.755971321378	-2.276504852922469e-12	-4.990014884992048e-11	-2.2449409299845242e-13	-4.6831181716860877e-11
409	-19933.593209580155	-3.1279154892445535e-12	-5.065317247363936e-11	-1.0758380609763548e-12	-4.757029781539182e-11
410	-19933.43044783893	-4.006184258787453e-12	-5.137651575080883e-11	-1.9537873373053246e-12	-4.827951407097027e-11
411	-19933.267686097704	-4.910214847672241e-12	-5.206917358321967e-11	-2.857237707079437e-12	-4.895783426479395e-11
412	-19933.10492435648	-5.839007203052324e-12	-5.273027983333565e-11	-3.785181544354686e-12	-4.960440143457555e-11
413	-19932.94216261525	-6.791393690926782e-12	-5.335890558832543e-11	-4.736443941280142e-12	-5.0218296097218926e-11
414	-19932.779400874027	-7.766311517503616e-12	-5.395425355004393e-11	-5.7099551791036265e-12	-5.079873065739012e-11
415	-19932.616639132804	-8.762527494744197e-12	-5.4515476701338636e-11	-6.704475462522817e-12	-5.134486803462779e-11
416	-19932.453877391577	-9.778920402305912e-12	-5.504185122343573e-11	-7.718877332108035e-12	-5.185599459544332e-11
417	-19932.29111565035	-1.0814197062093478e-11	-5.553261687068599e-11	-8.751861705493931e-12	-5.233136049140485e-11
418	-19932.128353909124	-1.1867182210494581e-11	-5.598712761175733e-11	-9.802247800600846e-12	-5.2770330311074296e-11
419	-19931.9655921679	-1.2936529442582013e-11	-5.6404714852733696e-11	-1.086868404468411e-11	-5.317224626913304e-11
420	-19931.80283042668	-1.4021014513049548e-11	-5.678481456160289e-11	-1.1949941426003191e-11	-5.35365553375079e-11
421	-19931.640068685447	-1.5119244250199044e-11	-5.712685383311649e-11	-1.3044622371397151e-11	-5.3862695779129e-11
422	-19931.477306944227	-1.6229950793075295e-11	-5.743035454782971e-11	-1.4151455033507058e-11	-5.4150200809537206e-11
423	-19931.314545203	-1.7351701120695678e-11	-5.7694843121153054e-11	-1.526900278262888e-11	-5.439860831776351e-11
424	-19931.151783461773	-1.848318932937849e-11	-5.791993091945368e-11	-1.6395956533007875e-11	-5.460754128102248e-11
425	-19930.98902172055	-1.9622950157480305e-11	-5.810524688229767e-11	-1.7530848229688367e-11	-5.4776640361692965e-11
426	-19930.82625997933	-2.0769645826288584e-11	-5.825049513509306e-11	-1.86723377366065e-11	-5.490562151471496e-11
427	-19930.663498238104	-2.1921786387887272e-11	-5.835540966739457e-11	-1.9818933146498475e-11	-5.4994230643514393e-11
428	-19930.50073649688	-2.307800832448965e-11	-5.841979019910024e-11	-2.0969269425257913e-11	-5.504227945733685e-11
429	-19930.33797475565	-2.4236804835137488e-11	-5.844347774376889e-11	-2.212183866099552e-11	-5.504962101499761e-11
430	-19930.17521301443	-2.539679357946561e-11	-5.842637008631167e-11	-2.3275257850233643e-11	-5.5016165190294086e-11
431	-19930.0124512732	-2.6556459075376285e-11	-5.836841660574633e-11	-2.442801125844834e-11	-5.4941873477912e-11
432	-19929.84968953197	-2.7714406733202592e-11	-5.826961513430119e-11	-2.5578704493698754e-11	-5.482675583716848e-11
433	-19929.686927790754	-2.886912074324966e-11	-5.8130024107262654e-11	-2.6725822358102746e-11	-5.4670882827485825e-11
434	-19929.524166049523	-3.00192011815008e-11	-5.794974296733853e-11	-2.7867965989420552e-11	-5.447436599475817e-11
435	-19929.3614043083	-3.1163140424247354e-11	-5.7728939199405566e-11	-2.9003629241153203e-11	-5.4237384893915664e-11
436	-19929.198642567077	-3.229954093004179e-11	-5.746781481573488e-11	-3.0131416496344744e-11	-5.396015355396019e-11
437	-19929.03588082585	-3.342691095657917e-11	-5.7166645807482143e-11	-3.1249838351630736e-11	-5.3642959919224635e-11
438	-19928.873119084627	-3.454386302873344e-11	-5.682573716739318e-11	-3.235751011314561e-11	-5.3286120850113465e-11
439	-19928.7103573434	-3.5648929689240694e-11	-5.644547209170204e-11	-3.34529675160906e-11	-5.2890031316428104e-11
440	-19928.547595602173	-3.674074094596419e-11	-5.602625848154156e-11	-3.4534844195651486e-11	-5.2455110875565664e-11
441	-19928.384833860946	-3.781786189843167e-11	-5.556858475950451e-11	-3.560170928444116e-11	-5.198185948179242e-11
442	-19928.222072119726	-3.887894809336014e-11	-5.507296087046128e-11	-3.665222278719304e-11	-5.1470798463176746e-11
443	-19928.059310378496	-3.9922604984801255e-11	-5.453997792432406e-11	-3.768499501390717e-11	-5.092253015801527e-11
444	-19927.896548637276	-4.094752118306719e-11	-5.3970246645125e-11	-3.869871984355514e-11	-5.0337676339838786e-11
445	-19927.733786896046	-4.1952350308130925e-11	-5.3364457599340264e-11	-3.969205655264314e-11	-4.9716938439977103e-11
446	-19927.571025154823	-4.2935822046235035e-11	-5.272332014390852e-11	-4.066374088209601e-11	-4.906103647192348e-11
447	-19927.408263413603	-4.389664582846195e-11	-5.20476203400846e-11	-4.161248869315003e-11	-4.8370766939648185e-11
448	-19927.245501672372	-4.4833599808869055e-11	-5.1338163674059187e-11	-4.253708495133927e-11	-4.764694553553771e-11
449	-19927.082739931153	-4.5745456241283135e-11	-5.059582735918374e-11	-4.343630908281964e-11	-4.6890459436888545e-11
450	-19926.919978189922	-4.663104959934903e-11	-4.982150946733378e-11	-4.430900309603978e-11	-4.6102216416054355e-11
451	-19926.757216448703	-4.748922178411184e-11	-4.90161733147454e-11	-4.515401677071859e-11	-4.528318922018146e-11
452	-19926.594454707476	-4.8318870594869375e-11	-4.81808058509699e-11	-4.597025612644188e-11	-4.4434373940831487e-11
453	-19926.431692966245	-4.911891399201042e-11	-4.731645092658274e-11	-4.6756647668735205e-11	-4.355682327480092e-11
454	-19926.268931225026	-4.9888320246207325e-11	-4.642417972027371e-11	-4.751216853222924e-11	-4.265161693436443e-11
455	-19926.106169483803	-5.062608961256301e-11	-4.550511016278888e-11	-4.8235828139737607e-11	-4.171988106321421e-11
456	-19925.943407742565	-5.1331267453506456e-11	-4.456039254570729e-11	-4.892668131556693e-11	-4.0762773831447677e-11
457	-19925.780646001345	-5.2002940952640846e-11	-4.3591213310307964e-11	-4.958382498590204e-11	-3.9781489214909876e-11
458	-19925.617884260122	-5.2640239695969606e-11	-4.25987949715537e-11	-5.0206398747505137e-11	-3.8777256908558816e-11
459	-19925.45512251889	-5.324234293749798e-11	-4.158438520678853e-11	-5.0793592120660686e-11	-3.775133140454639e-11
460	-19925.292360777676	-5.380846940957716e-11	-4.0549273656887064e-11	-5.134463434467946e-11	-3.670500878601239e-11
461	-19925.129599036445	-5.433789499132098e-11	-3.9494761578666534e-11	-5.185881203454238e-11	-3.563959636713105e-11
462	-19924.966837295226	-5.48299332241968e-11	-3.8422198377320334e-11	-5.2335449679427014e-11	-3.4556449222224695e-11
463	-19924.804075554	-5.5283960221412404e-11	-3.733293129362325e-11	-5.2773934540870796e-11	-3.345691985877154e-11
464	-19924.64131381277	-5.569938895447017e-11	-3.6228362489695975e-11	-5.317369092065985e-11	-3.2342415303947186e-11
465	-19924.47855207155	-5.607569860692277e-11	-3.5109877867661444e-11	-5.353420950359666e-11	-3.1214325907081856e-11
466	-19924.31579033032	-5.6412406136601875e-11	-3.397892360709526e-11	-5.3855018900026275e-11	-3.00741018820573e-11
467	-19924.153028589095	-5.670909626566618e-11	-3.283691600900109e-11	-5.413571562460343e-11	-2.892316313351582e-11
468	-19923.99026684787	-5.6965393156345706e-11	-3.1685337846919015e-11	-5.4375935751868076e-11	-2.7762995616970686e-11
469	-19923.82750510665	-5.7180988847527354e-11	-3.052562751935381e-11	-5.4575383341118077e-11	-2.6595040471596822e-11
470	-19923.66474336542	-5.7355617576631017e-11	-2.935929581036893e-11	-5.4733804738038046e-11	-2.542081079417228e-11
471	-19923.5019816242	-5.74890797896349e-11	-2.818779461429461e-11	-5.4851012572224354e-11	-2.424176034237786e-11
472	-19923.339219882968	-5.758122186512819e-11	-2.7012654234023056e-11	-5.492686546151859e-11	-2.3059420850738636e-11
473	-19923.17645814174	-5.763195295470094e-11	-2.5835332428217536e-11	-5.496128483874342e-11	-2.1875251054673092e-11
474	-19923.013696400518	-5.7641233016657875e-11	-2.4657369408051966e-11	-5.495424296678148e-11	-2.0690791708899025e-11
475	-19922.85093465929	-5.760907965969729e-11	-2.348022061485819e-11	-5.49057697671371e-11	-1.9507498340737646e-11
476	-19922.688172918075	-5.75355669494882e-11	-2.2305427239905586e-11	-5.48159516093996e-11	-1.83269117951978e-11
477	-19922.525411176848	-5.74208200432821e-11	-2.113443402378633e-11	-5.4684925929103066e-11	-1.715047600901645e-11
478	-19922.362649435618	-5.726502690609421e-11	-1.9968774419179313e-11	-5.451289292870701e-11	-1.5979723202224933e-11
479	-19922.199887694398	-5.7068418673313885e-11	-1.880987435036519e-11	-5.430009592161544e-11	-1.481607761141444e-11
480	-19922.037125953168	-5.683129622480871e-11	-1.7659250448171988e-11	-5.404684789344064e-11	-1.3661053756774209e-11
481	-19921.874364211948	-5.6553994567245755e-11	-1.651830240581589e-11	-5.375349586365079e-11	-1.2516048771109498e-11
482	-19921.711602470717	-5.6236925706570655e-11	-1.5388520928300857e-11	-5.34204637479298e-11	-1.1382550384110367e-11
483	-19921.548840729494	-5.5880525713043057e-11	-1.427127166814604e-11	-5.304819940039803e-11	-1.0261920831159408e-11
484	-19921.386078988275	-5.548531519086698e-11	-1.3168010779745992e-11	-5.263723507611274e-11	-9.15561244497501e-12
485	-19921.223317247044	-5.5051827979587705e-11	-1.2080062744431024e-11	-5.2188116107399846e-11	-8.064945453915627e-12
486	-19921.060555505817	-5.4580690130425766e-11	-1.1008840991627513e-11	-5.1701479876336745e-11	-6.9913286423479746e-12
487	-19920.897793764594	-5.40725291952956e-11	-9.955621437780278e-12	-5.11779650763808e-11	-5.9360328633099986e-12
488	-19920.735032023367	-5.3528072829177394e-11	-8.921766882098531e-12	-5.061831031439576e-11	-4.900415475186331e-12
489	-19920.572270282144	-5.2948038193086806e-11	-7.908498710908723e-12	-5.002324348394852e-11	-3.885692020373223e-12
490	-19920.40950854092	-5.23332496749677e-11	-6.917120804849963e-12	-4.93935994893366e-11	-2.8931601746220127e-12
491	-19920.24674679969	-5.168450921691755e-11	-5.948793837413645e-12	-4.873019054111452e-11	-1.9239740211312543e-12
492	-19920.08398505847	-5.100273277469505e-11	-5.00475570902932e-12	-4.80339426222456e-11	-9.793645273424949e-13
493	-19919.921223317247	-5.028880184073022e-11	-4.086100667649293e-12	-4.7305746977409403e-11	-6.041864263248837e-14
494	-19919.758461576017	-4.9543718219709444e-11	-3.1939940281093058e-12	-4.6546614898855315e-11	8.317059395225293e-13
495	-19919.595699834797	-4.876843727976772e-11	-2.3294582929997553e-12	-4.5757510941950154e-11	1.6959946816891836e-12
496	-19919.432938093567	-4.7964040486580776e-11	-1.4935801505425399e-12	-4.493952547316944e-11	2.5313691621014814e-12
497	-19919.270176352344	-4.713155134202422e-11	-6.873058239911509e-13	-4.409369057137167e-11	3.3368917442148076e-12
498	-19919.10741461112	-4.6272123817034896e-11	8.83626157831438e-14	-4.32211684779832e-11	4.111569222321889e-12
499	-19918.94465286989	-4.5386843455594e-11	8.325593414922223e-13	-4.2323052662313e-11	4.8545449292457796e-12
500	-19918.781891128667	-4.4476929811067964e-11	1.5443715698636538e-12	-4.14005702783402e-11	5.564915496241048e-12
501	-19918.61912938744	-4.354352399576817e-11	2.223017642301238e-12	-4.045486967455157e-11	6.241908947507667e-12
502	-19918.456367646213	-4.258790364873696e-11	2.8676783444214047e-12	-3.948723538512934e-11	6.884715980707006e-12
503	-19918.293605904997	-4.161125895891959e-11	3.4776592827327533e-12	-3.8498864112714344e-11	7.492652354750546e-12
504	-19918.130844163767	-4.0614917831264666e-11	4.052238447767743e-12	-3.749108992052848e-11	8.065006415747941e-12
505	-19917.96808242254	-3.9600112936518714e-11	4.590811278975599e-12	-3.6465151241448925e-11	8.601184170093146e-12
506	-19917.80532068132	-3.856821454122808e-11	5.092755840311487e-12	-3.542242373634896e-11	9.100574425066382e-12
507	-19917.64255894009	-3.7520491046631295e-11	5.55755950754226e-12	-3.436418079226263e-11	9.562675481268053e-12
508	-19917.47979719887	-3.645834682236023e-11	5.984702691564891e-12	-3.329183138648152e-11	9.986978823435615e-12
509	-19917.317035457636	-3.538307904146907e-11	6.373766330216594e-12	-3.220667688126186e-11	1.0373076614238e-11
510	-19917.154273716413	-3.4296118578544094e-11	6.72433445050664e-12	-3.111015195393973e-11	1.0720564226644814e-11
511	-19916.991511975193	-3.3198784689653216e-11	7.036082581729859e-12	-3.000357923728799e-11	1.1029128656082258e-11
512	-19916.82875023397	-3.209252602778484e-11	7.308699398533408e-12	-2.8888410368185254e-11	1.1298470136260449e-11
513	-19916.66598849274	-3.097867746363698e-11	7.54195550093134e-12	-2.7765982770151403e-11	1.1528370915297928e-11
514	-19916.50322675152	-2.985869783136968e-11	7.735644220313457e-12	-2.6637757432981655e-11	1.1718636037347139e-11
515	-19916.34046501029	-2.8733930681349757e-11	7.88963141736186e-12	-2.550507962879893e-11	1.186914313374492e-11
516	-19916.17770326907	-2.7605837090495446e-11	8.003814595403391e-12	-2.43694117567842e-11	1.1979801514823143e-11
517	-19916.01494152784	-2.647576245491344e-11	8.078154526208719e-12	-2.3232100101007003e-11	1.2050583786282386e-11
518	-19915.852179786616	-2.5345162355054502e-11	8.112651746900566e-12	-2.2094600730072337e-11	1.2081502327310844e-11
519	-19915.689418045393	-2.4215378436472053e-11	8.107361080543433e-12	-2.0958255345286716e-11	1.2072623799369054e-11
520	-19915.52665630417	-2.308785303384225e-11	8.06238441114534e-12	-1.982450593862071e-11	1.2024061905055246e-11
521	-19915.363894562943	-2.196391714916359e-11	7.977869443187645e-12	-1.8694682741136416e-11	1.1935976133675998e-11
522	-19915.201132821716	-2.084499354642897e-11	7.854017171643599e-12	-1.757020735086208e-11	1.1808579217674041e-11
523	-19915.03837108049	-1.9732396362322873e-11	7.691066575197605e-12	-1.6452392316335815e-11	1.1642121810021846e-11
524	-19914.875609339266	-1.8627521425315742e-11	7.489314999612941e-12	-1.5342631488082737e-11	1.1436912856328025e-11
525	-19914.712847598043	-1.7531660503119717e-11	7.249090758937291e-12	-1.4242214241962295e-11	1.1193292178756378e-11
526	-19914.550085856816	-1.6446176162305423e-11	6.9707843788057465e-12	-1.3152500369753185e-11	1.091166171011745e-11
527	-19914.38732411558	-1.5372332330210484e-11	6.654811293087269e-12	-1.2074750620196683e-11	1.0592448172104255e-11
528	-19914.22456237437	-1.4311451764892387e-11	6.301651481586234e-12	-1.1010284198361126e-11	1.0236142705631342e-11
529	-19914.06180063314	-1.3264764995773836e-11	5.91180487042228e-12	-9.960327688883013e-12	9.843256252050625e-12
530	-19913.899038891923	-1.2233549928886847e-11	5.4858371020572744e-12	-8.926154688774098e-12	9.414365317341288e-12
531	-19913.73627715069	-1.1218998428037031e-11	5.024329704463308e-12	-7.908952374585126e-12	8.950062121776971e-12
532	-19913.573515409465	-1.0222338082222249e-11	4.527929654060935e-12	-6.909943295502249e-12	8.45100415820824e-12
533	-19913.410753668242	-9.244717065967542e-12	3.997296873613248e-12	-5.9302702231881554e-12	7.917861670580023e-12
534	-19913.24799192701	-8.287307959582861e-12	3.4331551992413174e-12	-4.971099995695677e-12	7.351368617133601e-12
535	-19913.085230185796	-7.351211486742271e-12	2.8362401107336585e-12	-4.0335272479486956e-12	6.752270381832042e-12
536	-19912.92246844456	-6.437539951820158e-12	2.2073470527295326e-12	-3.118657870485962e-12	6.121372092123447e-12
537	-19912.759706703335	-5.547341471021829e-12	1.5472830550074816e-12	-2.2275332372520814e-12	5.45949022148985e-12
538	-19912.59694496211	-4.681665449703834e-12	8.569110678132303e-13	-1.3611957020992528e-12	4.76749692142264e-12
539	-19912.434183220892	-3.841502798901648e-12	1.3710554640129325e-13	-5.206288149993681e-13	4.0462755894099914e-12
540	-19912.27142147966	-3.027836333615523e-12	-6.11208122782877e-13	2.931922621923217e-13	3.2967602917907663e-12
541	-19912.108659738435	-2.2415966404265078e-12	-1.3870914007669872e-12	1.0793448856470703e-12	2.519897970030865e-12
542	-19911.94589799721	-1.4836959444038577e-12	-2.189562348516619e-12	1.8369250470204303e-12	1.7166786844637269e-12
543	-19911.78313625599	-7.55001110320607e-13	-3.0176221643510334e-12	2.5650743667598252e-12	8.881090640249575e-13
544	-19911.62037451476	-5.635144396393169e-14	-3.870237215903609e-12	3.262962279198841e-12	3.52302694087401e-14
545	-19911.457612773534	6.11454132969265e-13	-4.746353592572387e-12	3.92979884940332e-12	-8.408965696431582e-13
546	-19911.294851032315	1.2476509848510926e-12	-5.6448904764596095e-12	4.564828663120114e-12	-1.7391837312358618e-12
547	-19911.13208929109	1.8515110521099764e-12	-6.564743048246408e-12	5.167333106465348e-12	-2.6585198150581346e-12
548	-19910.969327549865	2.422346645753959e-12	-7.504788733542374e-12	5.736634149566089e-12	-3.597775995799192e-12
549	-19910.80656580864	2.9595033885157564e-12	-8.463876286529654e-12	6.272087275618204e-12	-4.5557951119398465e-12
550	-19910.64380406741	3.4623724575264535e-12	-9.440846943976299e-12	6.7730937136040146e-12	-5.531412828180843e-12
551	-19910.481042326188	3.930375425013581e-12	-1.0434507014408175e-11	7.2390852654516976e-12	-6.5234302267789496e-12
552	-19910.318280584965	4.362983725775744e-12	-1.1443666768609919e-11	7.6695437643728e-12	-7.53065270827322e-12
553	-19910.155518843738	4.759697655337716e-12	-1.2467095527541113e-11	8.063980058195073e-12	-8.551845078147437e-12
554	-19909.99275710251	5.1200696630966196e-12	-1.3503577023311984e-11	8.42195729389056e-12	-9.585786919859132e-12
555	-19909.829995361284	5.443680878315628e-12	-1.4551848378044557e-11	8.743067428015532e-12	-1.0631211569294884e-11
556	-19909.66723362006	5.730165771844607e-12	-1.5610672256789567e-11	9.026955879899618e-12	-1.168687828144118e-11
557	-19909.50447187884	5.979188155511957e-12	-1.667875844404648e-11	9.273297515146875e-12	-1.2751493799195309e-11
558	-19909.341710137607	6.190465001478488e-12	-1.7754853177460692e-11	9.481820456261487e-12	-1.3823801702669662e-11
559	-19909.178948396384	6.363744447506577e-12	-1.883764375781742e-11	9.65228407206479e-12	-1.4902487008219325e-11
560	-19909.016186655164	6.498826442193759e-12	-1.9925865471313244e-11	9.784499613697523e-12	-1.598628310814197e-11
561	-19908.853424913937	6.5955449219203626e-12	-2.101818876890713e-11	9.878312376125332e-12	-1.70738589356346e-11
562	-19908.690663172718	6.653782793360089e-12	-2.2113341804378912e-11	9.933616670549067e-12	-1.8163941522003785e-11
563	-19908.527901431487	6.6734609404608795e-12	-2.320998341908006e-11	9.950344816838257e-12	-1.9255188964169038e-11
564	-19908.365139690257	6.654545274393473e-12	-2.4306840152411068e-11	9.92847418218206e-12	-2.034632745560323e-11
565	-19908.202377949037	6.597044486990186e-12	-2.5402564190163005e-11	9.868024921134871e-12	-2.1436009214441723e-11
566	-19908.039616207807	6.501007250383985e-12	-2.6495885079789094e-11	9.769057162600777e-12	-2.252296422076097e-11
567	-19907.876854466587	6.366530692796306e-12	-2.7585454047402145e-11	9.631679473676665e-12	-2.360584451042631e-11
568	-19907.714092725357	6.193745848639848e-12	-2.8670008181325106e-11	9.456034295446562e-12	-2.4683388381848643e-11
569	-19907.551330984134	5.9828385151081634e-12	-2.974820379523803e-11	9.242318789446689e-12	-2.5754253733464255e-11
570	-19907.388569242907	5.734021572420174e-12	-3.0818789819082613e-11	8.990757141697333e-12	-2.6817191478544966e-11
571	-19907.225807501683	5.4475695289479276e-12	-3.188043291463413e-11	8.701635099802524e-12	-2.7870870633144502e-11
572	-19907.06304576046	5.123776374771455e-12	-3.2931898715730394e-11	8.375257808203378e-12	-2.8914059580634094e-11
573	-19906.900284019237	4.7630050462660545e-12	-3.3971869847557444e-11	8.011999267016838e-12	-2.994544406148862e-11
574	-19906.737522278007	4.365629644834379e-12	-3.499913356965247e-11	7.61224453033153e-12	-3.0963814840840706e-11
575	-19906.574760536787	3.932100899802854e-12	-3.601239418745529e-11	7.1764551657986104e-12	-3.196788008882475e-11
576	-19906.41199879556	3.4628719926442646e-12	-3.7010464988877394e-11	6.705095056154409e-12	-3.2956457341692386e-11
577	-19906.249237054337	2.9584803022715546e-12	-3.7992078081173444e-11	6.198712143801519e-12	-3.392828330618527e-11
578	-19906.086475313106	2.4194569646401935e-12	-3.895607708817752e-11	5.657847965471353e-12	-3.488220658079455e-11
579	-19905.923713571887	1.8464246227299857e-12	-3.990122770914677e-11	5.0831354040934235e-12	-3.581699818136376e-11
580	-19905.76095183066	1.2399906475348853e-12	-4.082640899271874e-11	4.4751918826737686e-12	-3.673154283809755e-11
581	-19905.598190089437	6.008614950367253e-13	-4.173042551523739e-11	3.834733725833646e-12	-3.7624651140098596e-11
582	-19905.435428348206	-7.028098579544142e-14	-4.2612196438426116e-11	3.16245243846171e-12	-3.849524861507677e-11
583	-19905.27266660698	-7.72648855851983e-13	-4.347057132541976e-11	2.4591454102396476e-12	-3.9342191511247684e-11
584	-19905.10990486576	-1.505487522787145e-12	-4.430451377859786e-11	1.7255764472555577e-12	-4.016445045571277e-11
585	-19904.947143124533	-2.2679303044356233e-12	-4.511292429454651e-11	9.626212186239554e-13	-4.096093327550152e-11
586	-19904.78438138331	-3.059152145687181e-12	-4.5894815649174e-11	1.7111350633017823e-13	-4.1730660401289575e-11
587	-19904.621619642083	-3.878210580725624e-12	-4.664914483295512e-11	-6.479957445440431e-13	-4.2472596769224425e-11
588	-19904.45885790086	-4.724212456667859e-12	-4.737497831415883e-11	-1.4938051842279523e-12	-4.318581710065093e-11
589	-19904.29609615964	-5.596142642471083e-12	-4.807133484719312e-11	-2.3652917525048953e-12	-4.3869348677805324e-11
590	-19904.133334418406	-6.493043179277207e-12	-4.873733964330088e-11	-3.261489865124021e-12	-4.452232552865696e-11
591	-19903.970572677186	-7.413830178297693e-12	-4.9372078657970586e-11	-4.181308294683013e-12	-4.5143842682569066e-11
592	-19903.80781093596	-8.357483517290652e-12	-4.997473999984159e-11	-5.123719904379824e-12	-4.5733097590813595e-11
593	-19903.645049194725	-9.322855170723736e-12	-5.0544482256622125e-11	-6.087569959144236e-12	-4.628925842207117e-11
594	-19903.48228745351	-1.0308866525007986e-11	-5.10805610564087e-11	-7.071773478788156e-12	-4.6811590632429614e-11
595	-19903.319525712286	-1.1314309526546695e-11	-5.15822121936621e-11	-8.075116365314156e-12	-4.7299340062487034e-11
596	-19903.156763971056	-1.2338051138644704e-11	-5.2048763331887493e-11	-9.096459898183374e-12	-4.775184464584602e-11
597	-19902.994002229836	-1.3378828692498179e-11	-5.247953232939226e-11	-1.0134536062905696e-11	-4.816843270753406e-11
598	-19902.83124048861	-1.4435458392736989e-11	-5.287392286836969e-11	-1.1188156095004437e-11	-4.854851859592068e-11
599	-19902.668478747386	-1.55066289437436e-11	-5.323133941156667e-11	-1.225600408277149e-11	-4.889151761386124e-11
600	-19902.50571700616	-1.659111048262921e-11	-5.3551265799188115e-11	-1.3336845938029187e-11	-4.9196924615297456e-11
601	-19902.34295526493	-1.7687548686409606e-11	-5.383319692954669e-11	-1.4429323478979611e-11	-4.946424566230305e-11
602	-19902.18019352371	-1.8794672590813975e-11	-5.4076700692088445e-11	-1.5532162285882952e-11	-4.9693059954767626e-11
603	-19902.017431782482	-1.9911090794967887e-11	-5.42813659525903e-11	-1.6643967880861377e-11	-4.988296779387771e-11
604	-19901.854670041255	-2.103549746595908e-11	-5.444684843693546e-11	-1.7763431768138336e-11	-5.003363645961184e-11
605	-19901.691908300032	-2.2166470750897823e-11	-5.457283414590112e-11	-1.8889129820508677e-11	-5.014476360567825e-11
606	-19901.52914655881	-2.330267450089564e-11	-5.465906971799792e-11	-2.0019724037735845e-11	-5.021610761327503e-11
607	-19901.36638481759	-2.4442664077739805e-11	-5.4705341099332956e-11	-2.1153768327569704e-11	-5.024746624297906e-11
608	-19901.203623076355	-2.5585079628409763e-11	-5.4711488863265336e-11	-2.2289901812416688e-11	-5.023869194266535e-11
609	-19901.04086133513	-2.6728460032657954e-11	-5.467740101119335e-11	-2.3426662751613808e-11	-5.0189684632056805e-11
610	-19900.8780995939	-2.7871428266198796e-11	-5.460301462682877e-11	-2.4562673934520954e-11	-5.010039334293466e-11
611	-19900.71533785268	-2.9012515045470625e-11	-5.448832141162461e-11	-2.569646630024313e-11	-4.9970821739937045e-11
612	-19900.552576111455	-3.015033274177034e-11	-5.4333357050034224e-11	-2.6826652879000204e-11	-4.9801017469623596e-11
613	-19900.38981437024	-3.128341098225834e-11	-5.4138218037895844e-11	-2.7951764368765516e-11	-4.9591088975788574e-11
614	-19900.22705262901	-3.241035868254975e-11	-5.3903040305595046e-11	-2.907041119232187e-11	-4.934118410456057e-11
615	-19900.064290887778	-3.352971230290386e-11	-5.3628025633407994e-11	-3.018113172973365e-11	-4.905151650807057e-11
616	-19899.901529146562	-3.464008474063812e-11	-5.33134112754974e-11	-3.128254123221017e-11	-4.872233524886892e-11
617	-19899.738767405328	-3.574002760222835e-11	-5.2959504035570875e-11	-3.237319407133633e-11	-4.835395886509625e-11
618	-19899.576005664112	-3.682816488348137e-11	-5.256664312989994e-11	-3.345171743734378e-11	-4.7946738212855754e-11
619	-19899.413243922878	-3.790307082895273e-11	-5.21352397440218e-11	-3.4516689176887393e-11	-4.750109601333037e-11
620	-19899.25048218165	-3.896338880071713e-11	-5.1665734826388995e-11	-3.5566756676496656e-11	-4.701748462507036e-11
621	-19899.08772044043	-4.000772365234313e-11	-5.115864252444196e-11	-3.660052921587448e-11	-4.649642947128243e-11
622	-19898.9249586992	-4.103474560403382e-11	-5.061450493887466e-11	-3.761668185435084e-11	-4.593848377239829e-11
623	-19898.76219695798	-4.2043098532290216e-11	-5.0033936834053965e-11	-3.86138637010548e-11	-4.534427324821132e-11
624	-19898.59943521675	-4.303148703206689e-11	-4.941758030723527e-11	-3.959078498470761e-11	-4.471445076560707e-11
625	-19898.436673475528	-4.3998601272669e-11	-4.876614825840229e-11	-4.0546141891424215e-11	-4.4049739800305156e-11
626	-19898.273911734304	-4.494318852801815e-11	-4.8080380557867107e-11	-4.147868809914485e-11	-4.335089058349172e-11
627	-19898.11114999308	-4.586399312351563e-11	-4.7361084652927085e-11	-4.238717470738399e-11	-4.2618720700561473e-11
628	-19897.948388251854	-4.675981247503335e-11	-4.6609095709074526e-11	-4.327040627704204e-11	-4.1854075212284036e-11
629	-19897.78562651063	-4.762945225461072e-11	-4.582531178024895e-11	-4.412719598017048e-11	-4.105786181693764e-11
630	-19897.622864769408	-4.847176784085876e-11	-4.5010659841755536e-11	-4.495640704786074e-11	-4.0231016864594985e-11
631	-19897.46010302818	-4.928563330504711e-11	-4.4166123859553766e-11	-4.575692174146746e-11	-3.937453341790231e-11
632	-19897.297341286958	-5.0069969174199135e-11	-4.3292718826273414e-11	-4.6527669109998606e-11	-3.848943527129141e-11
633	-19897.134579545724	-5.082372448190256e-11	-4.2391509489723215e-11	-4.7267607027099823e-11	-3.7576795670311877e-11
634	-19896.971817804504	-5.1545892487547096e-11	-4.14635937018055e-11	-4.797573790168902e-11	-3.663772064589304e-11
635	-19896.80905606328	-5.223550334062724e-11	-4.051011127244847e-11	-4.865110132903669e-11	-3.5673357858535434e-11
636	-19896.64629432205	-5.2891629476337256e-11	-3.953223798640175e-11	-4.929277947534272e-11	-3.4684890602727327e-11
637	-19896.483532580827	-5.3513388164404113e-11	-3.853118207728674e-11	-4.9899899613899035e-11	-3.3673534270431466e-11
638	-19896.3207708396	-5.409993735889425e-11	-3.750819142600688e-11	-5.04716299615173e-11	-3.26405435399522e-11
639	-19896.158009098373	-5.465048663307561e-11	-3.646453590963786e-11	-5.1007190601212557e-11	-3.158719471317249e-11
640	-19895.995247357154	-5.516428554382936e-11	-3.5401528728512976e-11	-5.150584183125775e-11	-3.0514807036185005e-11
641	-19895.83248561593	-5.564064029298515e-11	-3.4320494826476687e-11	-5.1966900814504325e-11	-2.942471110684475e-11
642	-19895.669723874704	-5.6078897637301515e-11	-3.3222805209879496e-11	-5.238972547154428e-11	-2.8318283190340928e-11
643	-19895.506962133477	-5.6478464731776406e-11	-3.2109831753774355e-11	-5.2773734311888785e-11	-2.719690001185539e-11
644	-19895.34420039225	-5.6838790022955703e-11	-3.098299630540969e-11	-5.311838730925354e-11	-2.6061987859937173e-11
645	-19895.181438651027	-5.7159384940958136e-11	-2.9843710064229495e-11	-5.34232075813436e-11	-2.4914961951732718e-11
646	-19895.018676909804	-5.7439803953863614e-11	-2.8693437245201146e-11	-5.3687761425404375e-11	-2.375729009966238e-11
647	-19894.855915168573	-5.7679665601574256e-11	-2.753361992443752e-11	-5.3911679339318746e-11	-2.2590417541379928e-11
648	-19894.693153427354	-5.7878633684378566e-11	-2.6365756881981488e-11	-5.4094637191105294e-11	-2.1415845789263388e-11
649	-19894.53039168613	-5.803643594199067e-11	-2.5191312589482315e-11	-5.423637488442698e-11	-2.0235041601418175e-11
650	-19894.367629944903	-5.8152848378562274e-11	-2.4011811097962313e-11	-5.433668066465928e-11	-1.9049530879712784e-11
651	-19894.20486820368	-5.822770920424767e-11	-2.282873140012554e-11	-5.4395405046052665e-11	-1.7860794014558608e-11
652	-19894.04210646245	-5.826090860698046e-11	-2.164361389627637e-11	-5.4412450565020996e-11	-1.667037236433846e-11
653	-19893.87934472123	-5.825239600415745e-11	-2.045794281851095e-11	-5.438777901640387e-11	-1.5479750661475058e-11
654	-19893.71658298	-5.820217694804003e-11	-1.9273266211511126e-11	-5.4321408341238173e-11	-1.429047701006262e-11
655	-19893.553821238776	-5.811031199177574e-11	-1.8091065136476384e-11	-5.4213411476120466e-11	-1.3104032070969456e-11
656	-19893.391059497553	-5.7976922485930634e-11	-1.6912885713429078e-11	-5.406392213341933e-11	-1.1921961124163271e-11
657	-19893.228297756326	-5.7802179395545414e-11	-1.5740197647336063e-11	-5.387312360023988e-11	-1.0745732575672476e-11
658	-19893.065536015107	-5.758631942928741e-11	-1.4574535535823582e-11	-5.364126485291278e-11	-9.576879288088763e-12
659	-19892.902774273876	-5.732962252906299e-11	-1.3417349239807743e-11	-5.3368638027053706e-11	-8.416848932088739e-12
660	-19892.740012532642	-5.703243967283768e-11	-1.2270153296130563e-11	-5.305560620758801e-11	-7.267153424353043e-12
661	-19892.577250791426	-5.66951575325123e-11	-1.1134368858222671e-11	-5.270256806553472e-11	-6.129210849165838e-12
662	-19892.414489050203	-5.631823929128659e-11	-1.0011481011710578e-11	-5.23099986648515e-11	-5.004502801852581e-12
663	-19892.251727308976	-5.5902175721683565e-11	-8.902874875137295e-12	-5.1878400517699736e-11	-3.8944104706924695e-12
664	-19892.08896556775	-5.544753948053925e-11	-7.809997286106482e-12	-5.140835787133983e-11	-2.800376352837719e-12
665	-19891.926203826526	-5.495492209088275e-11	-6.734189612166419e-12	-5.09004736657384e-11	-1.7237370469923668e-12
666	-19891.763442085303	-5.4425001958370226e-11	-5.6768514089728045e-12	-5.0355437544394274e-11	-6.658869430649355e-13
667	-19891.600680344076	-5.385846734219067e-11	-4.639272854837748e-12	-4.977394879956837e-11	3.7188936049900726e-13
668	-19891.43791860285	-5.325609844326527e-11	-3.622798664240022e-12	-4.9156798457567584e-11	1.3882531105642476e-12
669	-19891.275156861626	-5.2618675513470083e-11	-2.628660452878555e-12	-4.8504777360742543e-11	2.381979050347745e-12
670	-19891.1123951204	-5.194707550276382e-11	-1.6581400629466219e-12	-4.781877281468324e-11	3.351792060448143e-12
671	-19890.949633379172	-5.124216582183872e-11	-7.124044150541203e-13	-4.7099662322179135e-11	4.296532321700475e-12
672	-19890.786871637956	-5.050491466523667e-11	2.0733478193361088e-13	-4.634842390930613e-11	5.214995571140226e-12
673	-19890.624109896722	-4.973627094886711e-11	1.099981578542008e-12	-4.5566016033049037e-11	6.106093662814864e-12
674	-19890.461348155495	-4.893728790911779e-11	1.9644012522075527e-12	-4.4753501186228896e-11	6.968700000826152e-12
675	-19890.298586414276	-4.8108990147939276e-11	2.7995742325743297e-12	-4.391191291171639e-11	7.801803476063373e-12
676	-19890.13582467305	-4.725250932855614e-11	3.604448922891928e-12	-4.3042391506711926e-11	8.604361253281907e-12
677	-19889.973062931826	-4.636893940553534e-11	4.3780872141793745e-12	-4.214603922112838e-11	9.375444294704278e-12
678	-19889.810301190595	-4.5459483323859313e-11	5.119526219984282e-12	-4.1224066967948344e-11	1.0114099060971794e-11
679	-19889.64753944937	-4.452529760027236e-11	5.827913904299926e-12	-4.0277638872313075e-11	1.0819483146349576e-11
680	-19889.484777708145	-4.356764921724005e-11	6.502380770614736e-12	-3.9308029179393513e-11	1.1490736934781973e-11
681	-19889.322015966925	-4.258775052402785e-11	7.142164641323943e-12	-3.831645712270434e-11	1.2127108384370992e-11
682	-19889.1592542257	-4.1586924178251176e-11	7.746494004532883e-12	-3.730425188207784e-11	1.272783634229792e-11
683	-19888.996492484475	-4.0566431310595376e-11	8.314699816423085e-12	-3.6272680715657e-11	1.329226234983679e-11
684	-19888.83373074325	-3.95276430046175e-11	8.84611153119787e-12	-3.5223120458117555e-11	1.381972664182833e-11
685	-19888.670969002025	-3.847186130681063e-11	9.340156330011991e-12	-3.4156878498221e-11	1.4309667376019054e-11
686	-19888.508207260802	-3.7400497038057886e-11	9.796267672150181e-12	-3.307537061081569e-11	1.4761529155101173e-11
687	-19888.345445519568	-3.631488631827219e-11	1.0213970782810855e-11	-3.197993744938383e-11	1.5174848512655435e-11
688	-19888.18268377835	-3.521647128471609e-11	1.0592805207227809e-11	-3.087202528657624e-11	1.5549176439898504e-11
689	-19888.019922037125	-3.4106614854455384e-11	1.0932395739798352e-11	-2.975300074537795e-11	1.5884149310580718e-11
690	-19887.8571602959	-3.298678169810014e-11	1.1232389452966285e-11	-2.8624331796458685e-11	1.617942588447421e-11
691	-19887.69439855467	-3.185835416491075e-11	1.149251169347943e-11	-2.7487403653183533e-11	1.64347432969878e-11
692	-19887.531636813444	-3.0722811485696886e-11	1.1712517536938897e-11	-2.63436979991165e-11	1.6649868490461496e-11
693	-19887.36887507222	-2.958154747722755e-11	1.1892233452211028e-11	-2.519461066375114e-11	1.6824639869701647e-11
694	-19887.206113330998	-2.8436047613776054e-11	1.2031522439711596e-11	-2.4041628719569424e-11	1.6958932419057514e-11
695	-19887.043351589768	-2.7287710451036485e-11	1.213031184730307e-11	-2.288615187884108e-11	1.7052685507441072e-11
696	-19886.880589848544	-2.613801932065699e-11	1.2188571905861113e-11	-2.1729664214145495e-11	1.7105881404805163e-11
697	-19886.717828107325	-2.4988370027744644e-11	1.2206330236023826e-11	-2.057356183076366e-11	1.7118559776107376e-11
698	-19886.555066366098	-2.3840235841045208e-11	1.2183662887939301e-11	-1.9419317883026628e-11	1.7090808704047515e-11
699	-19886.39230462488	-2.269500298330443e-11	1.2120696589454892e-11	-1.8268318041780974e-11	1.7022766922866814e-11
700	-19886.229542883648	-2.155412689960013e-11	1.2017611212508055e-11	-1.7122016788691364e-11	1.6914626269689015e-11
701	-19886.066781142417	-2.0418977419183834e-11	1.187463097766193e-11	-1.5981782557659508e-11	1.67666228732975e-11
702	-19885.9040194012	-1.9290984789480807e-11	1.1692037016417356e-11	-1.484904379439625e-11	1.6579049703304057e-11
703	-19885.741257659967	-1.817149569813771e-11	1.147014895331277e-11	-1.3725144960584249e-11	1.6352238135322276e-11
704	-19885.57849591875	-1.70619082048221e-11	1.12093461034857e-11	-1.2611481490707936e-11	1.608657913719416e-11
705	-19885.415734177517	-1.5963539339584728e-11	1.091004094432649e-11	-1.1509367375189255e-11	1.5782496722873224e-11
706	-19885.25297243629	-1.48777483927004e-11	1.0572707439957927e-11	-1.0420158474473782e-11	1.5440476267142303e-11
707	-19885.090210695067	-1.3805816825022187e-11	1.0197848052004538e-11	-9.345132416952256e-12	1.5061031498156184e-11
708	-19884.927448953844	-1.2749058835728901e-11	9.786027415925497e-12	-8.28559918988228e-12	1.4644738165309986e-11
709	-19884.764687212624	-1.1708714428594993e-11	9.337834681554527e-12	-7.2427941961185225e-12	1.4192196361418661e-11
710	-19884.601925471397	-1.0686046501605111e-11	8.853920624946735e-12	-6.217975365843815e-12	1.3704067627302713e-11
711	-19884.43916373017	-9.682248668661597e-12	8.334957726973651e-12	-5.212330971573909e-12	1.3181035012129957e-11
712	-19884.276401988947	-8.698527080399263e-12	7.781678138386246e-12	-4.2270614696890235e-12	1.262384103211307e-11
713	-19884.11364024772	-7.736023283257592e-12	7.194833553413553e-12	-3.2633023558577063e-12	1.2033247526424779e-11
714	-19883.950878506497	-6.795882418458406e-12	6.575232852859909e-12	-2.3221923833390206e-12	1.1410073294584012e-11
715	-19883.788116765274	-5.879188901413345e-12	5.923702628554355e-12	-1.4048092413927208e-12	1.0755154603963272e-11
716	-19883.625355024047	-4.987022164335391e-12	5.241123161057068e-12	-5.122253160430551e-13	1.0069381162323536e-11
717	-19883.46259328282	-4.1204051355931785e-12	4.528391561929767e-12	3.5454382900749863e-13	9.353659244202594e-12
718	-19883.299831541597	-3.2803473840024077e-12	3.786453978305535e-12	1.1944962912000945e-12	8.608943890575574e-12
719	-19883.137069800367	-2.4678067664259364e-12	3.0162738861334228e-12	2.0066821774429133e-12	7.836207187628496e-12
720	-19882.97430805914	-1.6837190889910337e-12	2.21885740409486e-12	2.790173927514433e-12	7.036463575565067e-12
721	-19882.81154631792	-9.289728417187706e-13	1.3952291307126622e-12	3.5440915727092826e-12	6.2107456732091e-12
722	-19882.648784576693	-2.0442756547289454e-13	5.464499759560917e-13	4.267584354850294e-12	5.360122104136092e-12
723	-19882.48602283547	4.891010448833829e-13	-3.2639929600571103e-13	4.9598456143819845e-12	4.485681028795707e-12
724	-19882.323261094243	1.1508325532108067e-12	-1.2222089281866494e-12	5.620104190027127e-12	3.5885392773007996e-12
725	-19882.16049935302	1.7800270365861685e-12	-2.139846949416811e-12	6.247629662768172e-12	2.669835562257478e-12
726	-19881.9977376118	2.3759855020674455e-12	-3.0781607426566487e-12	6.841732760436786e-12	1.7307289040131895e-12
727	-19881.83497587057	2.9380464532546705e-12	-4.035972157693304e-12	7.401761912142747e-12	7.72403511857644e-13
728	-19881.672214129343	3.4655941003156517e-12	-5.012091510369727e-12	7.927111447044841e-12	-2.0394522263503108e-13
729	-19881.509452388123	3.958048142655485e-12	-6.005300358244503e-12	8.41721136338634e-12	-1.1970935045910306e-12
730	-19881.346690646893	4.414877009035113e-12	-7.014377047748131e-12	8.871540558080798e-12	-2.2058146914714776e-12
731	-19881.18392890567	4.8355836847699526e-12	-8.038068306252224e-12	9.289612639315688e-12	-3.228850885929161e-12
732	-19881.021167164443	5.219722070217142e-12	-9.075126600004298e-12	9.67099227477967e-12	-4.264950303065607e-12
733	-19880.85840542322	5.566880010474099e-12	-1.0124268917474422e-11	1.0015278206176686e-11	-5.3128260519439934e-12
734	-19880.695643681993	5.876697642015995e-12	-1.1184227728033159e-11	1.0322121585763137e-11	-6.371207104707409e-12
735	-19880.53288194077	6.148849150149348e-12	-1.2253695907227654e-11	1.0591207718206649e-11	-7.438783217119682e-12
736	-19880.370120199543	6.383061111476325e-12	-1.3331391039479614e-11	1.082227439294095e-11	-8.514269242937009e-12
737	-19880.20735845832	6.579095283532486e-12	-1.441598791883437e-11	1.101509465818675e-11	-9.596337627179053e-12
738	-19880.044596717093	6.736764777882727e-12	-1.550619495581121e-11	1.1169492983607456e-11	-1.0683694825597557e-11
739	-19879.881834975866	6.8559195953411575e-12	-1.6600674068088756e-11	1.1285330780240335e-11	-1.1775001185246891e-11
740	-19879.719073234643	6.93645909554415e-12	-1.7698129416456035e-11	1.136251885910303e-11	-1.2868959694129222e-11
741	-19879.556311493412	6.978322041198706e-12	-1.8797215689905787e-11	1.1401007460747064e-11	-1.396422425361012e-11
742	-19879.393549752192	6.981493606182225e-12	-1.9896638788402387e-11	1.1400793251715485e-11	-1.5059500375814157e-11
743	-19879.23078801097	6.946001462394933e-12	-2.099505169569683e-11	1.1361915397514793e-11	-1.6153441041038908e-11
744	-19879.068026269742	6.8719157898992625e-12	-2.2091166732487812e-11	1.1284455560225223e-11	-1.7244758966590787e-11
745	-19878.90526452852	6.759353040613984e-12	-2.3183640921244327e-11	1.1168541649514922e-11	-1.8332111953816795e-11
746	-19878.74250278729	6.608467422729239e-12	-2.4271197940446968e-11	1.101433929331792e-11	-1.9414224858656964e-11
747	-19878.579741046062	6.419463700931486e-12	-2.535250454773498e-11	1.0822064626918645e-11	-2.04897659949225e-11
748	-19878.416979304842	6.192578908954134e-12	-2.6426300680791528e-11	1.0591965990428431e-11	-2.15574772519147e-11
749	-19878.254217563615	5.928105380459235e-12	-2.749126823770481e-11	1.0324346950152238e-11	-2.2616042852974797e-11
750	-19878.091455822392	5.6263615088034465e-12	-2.8546168428170604e-11	1.0019537041940278e-11	-2.366422672379983e-11
751	-19877.92869408117	5.287726194255705e-12	-2.9589703581380534e-11	9.677926210675272e-12	-2.470073427665005e-11
752	-19877.76593233994	4.91259758167581e-12	-3.062066077853631e-11	9.299923530060245e-12	-2.5724356060275317e-11
753	-19877.60317059872	4.501439608535368e-12	-3.163776874253581e-11	8.886003744896205e-12	-2.673382462426871e-11
754	-19877.44040885749	4.0547285682176424e-12	-3.263984443484867e-11	8.436653814921308e-12	-2.7727961133203262e-11
755	-19877.27764711626	3.5730117615217266e-12	-3.3625648288493946e-11	7.952431562686725e-12	-2.8705530573287955e-11
756	-19877.114885375042	3.056841318350413e-12	-3.45940323938653e-11	7.433899474167839e-12	-2.966538995485353e-11
757	-19876.95212363381	2.5068462059421244e-12	-3.554379355785347e-11	6.88169670566146e-12	-3.0606341344185464e-11
758	-19876.789361892595	1.923652439918851e-12	-3.6473822924648054e-11	6.2964592719991996e-12	-3.152728150059033e-11
759	-19876.62660015136	1.307967832617127e-12	-3.738295986531227e-11	5.678904795895898e-12	-3.24270557379162e-11
760	-19876.463838410145	6.604899567444213e-13	-3.827013877487522e-11	5.0297404472737676e-12	-3.3304604736847254e-11
761	-19876.30107666891	-1.7996972943165318e-14	-3.9134246301391024e-11	4.349759828138116e-12	-3.415882174571428e-11
762	-19876.138314927688	-7.267262427549439e-13	-3.9974264155345674e-11	3.6397388037332544e-12	-3.4988695403938294e-11
763	-19875.975553186465	-1.4648403010111118e-12	-4.0789131388616035e-11	2.900543846866711e-12	-3.579317199266444e-11
764	-19875.81279144524	-2.2315061946960003e-12	-4.1577881348748805e-11	2.1330165743958582e-12	-3.657129240165766e-11
765	-19875.65002970402	-3.025796025040542e-12	-4.233951000037676e-11	1.3380932989630385e-12	-3.732206042257198e-11
766	-19875.487267962788	-3.8468136339049805e-12	-4.307310642833411e-11	5.166783145554873e-13	-3.804457326313303e-11
767	-19875.32450622157	-4.6935646418648175e-12	-4.377772846832859e-11	-3.302261321199031e-13	-3.873789715003057e-11
768	-19875.161744480338	-5.565092524676013e-12	-4.4452524545513344e-11	-1.2016559471954611e-12	-3.940118917669011e-11
769	-19874.99898273912	-6.460340254927231e-12	-4.50966187907703e-11	-2.0965468199025227e-12	-4.003358239261697e-11
770	-19874.836220997888	-7.378294555194782e-12	-4.5709222989246846e-11	-3.0138785055649327e-12	-4.06342977590133e-11
771	-19874.673459256665	-8.31783988796829e-12	-4.6289531786168484e-11	-3.952528802391498e-12	-4.120253932852311e-11
772	-19874.51069751544	-9.277910060130975e-12	-4.6836824129691876e-11	-4.911425186235997e-12	-4.173759569310158e-11
773	-19874.34793577421	-1.0257335174237003e-11	-4.735036902486694e-11	-5.8893917471516016e-12	-4.223874571285046e-11
774	-19874.185174032988	-1.1254999698701033e-11	-4.7829515967055674e-11	-6.88530729025168e-12	-4.2705348952351505e-11
775	-19874.02241229176	-1.2269684775501665e-11	-4.827361248233388e-11	-7.897947627182293e-12	-4.3136763197086655e-11
776	-19873.859650550534	-1.3300229215530247e-11	-4.868208183636796e-11	-8.9261466020347e-12	-4.3532422162859784e-11
777	-19873.696888809314	-1.43453704614995e-11	-4.90543536370444e-11	-9.968637037069612e-12	-4.3891766075840114e-11
778	-19873.53412706809	-1.5403906472438842e-11	-4.938992837392994e-11	-1.1024212647150833e-11	-4.4214306210137524e-11
779	-19873.371365326864	-1.6474535619326574e-11	-4.96883206562803e-11	-1.2091567917322867e-11	-4.449956810468707e-11
780	-19873.208603585637	-1.7556019915848976e-11	-4.994911133714486e-11	-1.3169461363072009e-11	-4.474714368309484e-11
781	-19873.045841844418	-1.8647024231031586e-11	-5.01719029664e-11	-1.4256554723859913e-11	-4.495664668701791e-11
782	-19872.883080103198	-1.9746279344522276e-11	-5.035635952466163e-11	-1.535157604724848e-11	-4.512775240352102e-11
783	-19872.720318361968	-2.0852422971157663e-11	-5.050217418705826e-11	-1.6453160693675805e-11	-4.5260165410647494e-11
784	-19872.557556620734	-2.1964159524435046e-11	-5.06090965892484e-11	-1.756001112751921e-11	-4.535364683468564e-11
785	-19872.394794879518	-2.3080105491681218e-11	-5.0676912683667427e-11	-1.8670742272336868e-11	-4.540799418962615e-11
786	-19872.232033138287	-2.4198944197222417e-11	-5.070546011180834e-11	-1.9784036299971477e-11	-4.542305673868187e-11
787	-19872.069271397064	-2.5319277510978954e-11	-5.0694619409457976e-11	-2.0898494319253356e-11	-4.539872668409626e-11
788	-19871.906509655837	-2.643977345008503e-11	-5.06443182737714e-11	-2.2012784001644194e-11	-4.5334943421504535e-11
789	-19871.743747914607	-2.7559025338319325e-11	-5.055453317119935e-11	-2.312549872090442e-11	-4.523169513384178e-11
790	-19871.580986173387	-2.8675691668201493e-11	-5.0425283590603556e-11	-2.423529743728238e-11	-4.508901302994921e-11
791	-19871.41822443216	-2.978836422944754e-11	-5.0256642840115723e-11	-2.5340772806457198e-11	-4.4906982128682044e-11
792	-19871.25546269094	-3.089569819842808e-11	-5.004872353843149e-11	-2.644058128872033e-11	-4.4685726734198814e-11
793	-19871.09270094971	-3.199629027110645e-11	-4.980169632673136e-11	-2.753332126293243e-11	-4.442542913624139e-11
794	-19870.929939208487	-3.308879867810009e-11	-4.951576790315259e-11	-2.8617653058849347e-11	-4.41263076273724e-11
795	-19870.767177467267	-3.417183146214283e-11	-4.919120637228477e-11	-2.969218721620739e-11	-4.3788641841765554e-11
796	-19870.604415726044	-3.524405681014518e-11	-4.882831293341844e-11	-3.075559483151938e-11	-4.341274442527439e-11
797	-19870.441653984806	-3.6304101871007254e-11	-4.842745241331267e-11	-3.1806506357974796e-11	-4.2998991558344606e-11
798	-19870.278892243587	-3.735065028792107e-11	-4.7989020936081445e-11	-3.284360914972749e-11	-4.254779060709481e-11
799	-19870.116130502363	-3.8382354881616305e-11	-4.751347918357779e-11	-3.386556012830711e-11	-4.205961337439004e-11
800	-19869.953368761137	-3.939792241159613e-11	-4.700131752528049e-11	-3.487107055289388e-11	-4.1534961210595136e-11
801	-19869.79060701991	-4.0396037908418167e-11	-4.6453091171773314e-11	-3.585883033639339e-11	-4.0974400158328174e-11
802	-19869.627845278686	-4.137543805663617e-11	-4.58693838404114e-11	-3.682758143482102e-11	-4.037852459883987e-11
803	-19869.46508353746	-4.2334847393916265e-11	-4.5250843040485186e-11	-3.7776054030859835e-11	-3.974799252883758e-11
804	-19869.302321796236	-4.3273039107059104e-11	-4.459814457645416e-11	-3.87030273334471e-11	-3.908349004477515e-11
805	-19869.13956005501	-4.418878378083769e-11	-4.391202585839594e-11	-3.9607278312049665e-11	-3.83857646449616e-11
806	-19868.976798313786	-4.508089816753439e-11	-4.3193252732732204e-11	-4.048763046681516e-11	-3.765559204208972e-11
807	-19868.81403657256	-4.5948205723989067e-11	-4.244264930247652e-11	-4.134291435186952e-11	-3.689380597505476e-11
808	-19868.651274831333	-4.6789573332110567e-11	-4.166106917785403e-11	-4.217200429366228e-11	-3.610126944239421e-11
809	-19868.488513090113	-4.760388361588515e-11	-4.084941971185738e-11	-4.297379069504705e-11	-3.527889892910091e-11
810	-19868.325751348882	-4.839006074280263e-11	-4.0008638869564e-11	-4.374720583188673e-11	-3.442764126009442e-11
811	-19868.162989607656	-4.9147052576343724e-11	-3.9139713324972996e-11	-4.44912059931076e-11	-3.354849168804248e-11
812	-19868.000227866432	-4.987384706777832e-11	-3.824366183781083e-11	-4.520478786539906e-11	-3.264247725576302e-11
813	-19867.83746612521	-5.056946348740768e-11	-3.732154560607281e-11	-4.5886979752422785e-11	-3.1710667139351735e-11
814	-19867.674704383982	-5.1232959811800827e-11	-3.63744601600323e-11	-4.653684895268195e-11	-3.075416452966192e-11
815	-19867.51194264276	-5.1863432327715995e-11	-3.5403536191715173e-11	-4.715350135184351e-11	-2.9774107451690565e-11
816	-19867.34918090153	-5.246001513114897e-11	-3.4409941372556486e-11	-4.7736080910342146e-11	-2.8771670571880314e-11
817	-19867.186419160313	-5.302188669366404e-11	-3.339487059423363e-11	-4.828377621842528e-11	-2.7748055428055562e-11
818	-19867.023657419086	-5.354826337918369e-11	-3.2359557899157496e-11	-4.8795813999614485e-11	-2.670450235198913e-11
819	-19866.86089567786	-5.403841083003883e-11	-3.130525626047728e-11	-4.927147048553372e-11	-2.564227023780848e-11
820	-19866.698133936636	-5.44916329270266e-11	-3.023326062099562e-11	-4.971006036117642e-11	-2.4562659575466086e-11
821	-19866.53537219541	-5.4907286942024583e-11	-2.9144875679381175e-11	-5.011095190613599e-11	-2.346698022457147e-11
822	-19866.372610454182	-5.528476933614646e-11	-2.8041450991016345e-11	-5.0473552776879246e-11	-2.2356586512430642e-11
823	-19866.209848712962	-5.5623532932540676e-11	-2.692433646607977e-11	-5.0797327167764717e-11	-2.1232832718989176e-11
824	-19866.047086971732	-5.592307149453324e-11	-2.5794929133151122e-11	-5.108178037250382e-11	-2.0097119840368442e-11
825	-19865.88432523051	-5.6182936841285743e-11	-2.465461729332562e-11	-5.132647588750767e-11	-1.8950839729187307e-11
826	-19865.721563489282	-5.640272409484021e-11	-2.35048381933664e-11	-5.1531020641717894e-11	-1.7795432770374552e-11
827	-19865.55880174806	-5.6582087145660014e-11	-2.2347010752882282e-11	-5.1695080449249665e-11	-1.6632320593936947e-11
828	-19865.39604000683	-5.67207258816372e-11	-2.118260521281267e-11	-5.1818367220845025e-11	-1.546297572906279e-11
829	-19865.2332782656	-5.681839863820448e-11	-2.0013063599735284e-11	-5.190065140037954e-11	-1.4288842053249093e-11
830	-19865.07051652438	-5.6874913031163466e-11	-1.8839880804123775e-11	-5.1941752780251316e-11	-1.3111415879112853e-11
831	-19864.90775478316	-5.689013362321252e-11	-1.7664514408250586e-11	-5.194154815327913e-11	-1.1932155766702017e-11
832	-19864.74499304193	-5.686397800148419e-11	-1.6488475834177537e-11	-5.189996737328736e-11	-1.0752573682716285e-11
833	-19864.582231300705	-5.6796418193475e-11	-1.5313230166424952e-11	-5.181699475533105e-11	-9.57413480727584e-12
834	-19864.419469559485	-5.668748331955927e-11	-1.4140296556896425e-11	-5.169267171196901e-11	-8.398357952793274e-12
835	-19864.256707818262	-5.6537253482831544e-11	-1.2971139754671007e-11	-5.1527090626182305e-11	-7.226707077810146e-12
836	-19864.093946077035	-5.634587020705629e-11	-1.180727814431694e-11	-5.1320405274221596e-11	-6.060699341577984e-12
837	-19863.931184335812	-5.61135215697999e-11	-1.0650167450970116e-11	-5.107281594042706e-11	-4.901788793398552e-12
838	-19863.768422594578	-5.584046170126591e-11	-9.5013168701913e-12	-5.078458890231771e-11	-3.7514825211688665e-12
839	-19863.60566085336	-5.552698594360415e-11	-8.36216501494729e-12	-5.045603157030399e-11	-2.611216582615044e-12
840	-19863.442899112128	-5.517346037963261e-11	-7.2342026872235815e-12	-5.008752200412246e-11	-1.4824787980523197e-12
841	-19863.28013737091	-5.478028647313212e-11	-6.118843981369801e-12	-4.9679473532256153e-11	-3.6667983827501423e-13
842	-19863.11737562968	-5.43479407791371e-11	-5.0175520702121515e-12	-4.923237445164521e-11	7.347209663350497e-13
843	-19862.95461388845	-5.387692890699856e-11	-3.9317083563603326e-12	-4.8746741968558e-11	1.820346489010999e-12
844	-19862.79185214723	-5.33678358583902e-11	-2.8627399843323352e-12	-4.822317252801115e-11	2.888774270059887e-12
845	-19862.629090406004	-5.282126859763844e-11	-1.8119873529990692e-12	-4.7662284360499793e-11	3.9386690178293535e-12
846	-19862.466328664785	-5.223791790198944e-11	-7.808334007191034e-13	-4.706477932587835e-11	4.968653297752548e-12
847	-19862.303566923558	-5.1618488772590884e-11	2.294302103952913e-13	-4.643137329947095e-11	5.9774413605658296e-12
848	-19862.14080518233	-5.0963774292280436e-11	1.2174729914931374e-12	-4.5762870025660217e-11	6.9637090120705295e-12
849	-19861.978043441104	-5.0274573859505385e-11	2.182059042870521e-12	-4.506007932580349e-11	7.926227040505314e-12
850	-19861.81528169988	-4.955177804322729e-11	3.121919200463807e-12	-4.432390195122487e-11	8.863733334746651e-12
851	-19861.652519958658	-4.879627632533428e-11	4.03588021271068e-12	-4.355523729871694e-11	9.775062071016267e-12
852	-19861.489758217434	-4.800905241359249e-11	4.922741042706527e-12	-4.275507872383739e-11	1.0659019986394438e-11
853	-19861.326996476208	-4.7191080525622205e-11	5.781398298623101e-12	-4.1924409797006235e-11	1.1514511817408074e-11
854	-19861.16423473498	-4.634343145314129e-11	6.610726828577568e-12	-4.1064310370639145e-11	1.2340420865784335e-11
855	-19861.001472993757	-4.5467159083153954e-11	7.409698858700404e-12	-4.017584307175479e-11	1.3135728142894199e-11
856	-19860.838711252523	-4.456341511235092e-11	8.177271784477132e-12	-3.9260168021514866e-11	1.3899400132092872e-11
857	-19860.6759495113	-4.363332734419467e-11	8.912499158731746e-12	-3.8318421103279254e-11	1.463049978095959e-11
858	-19860.513187770077	-4.267812147916652e-11	9.614427206419654e-12	-3.7351835760158974e-11	1.5328082987528823e-11
859	-19860.350426028854	-4.1698991825162164e-11	1.0282196918588969e-11	-3.6361613676328574e-11	1.5991300696255424e-11
860	-19860.18766428763	-4.069723184383859e-11	1.0914948139976323e-11	-3.534905533289316e-11	1.6619302957458603e-11
861	-19860.024902546404	-3.967409612015527e-11	1.1511913651768076e-11	-3.431542194805561e-11	1.721133301031551e-11
862	-19859.862140805177	-3.8630936597834704e-11	1.2072332931612973e-11	-3.326207172419877e-11	1.7766641015175e-11
863	-19859.69937906396	-3.7569061268334754e-11	1.2595534567983284e-11	-3.219031850814855e-11	1.828456646593346e-11
864	-19859.536617322727	-3.648987361642027e-11	1.308086122674125e-11	-3.110157124981202e-11	1.8764463129986773e-11
865	-19859.373855581503	-3.539472666354572e-11	1.3527741438394177e-11	-2.9997188017388905e-11	1.9205770831309076e-11
866	-19859.211093840284	-3.428506656868953e-11	1.3935624820037643e-11	-2.887861961331777e-11	1.9607950646833658e-11
867	-19859.048332099053	-3.316228448696796e-11	1.4304042460756612e-11	-2.7747261405281813e-11	1.997054528549134e-11
868	-19858.885570357834	-3.2027860615774396e-11	1.4632553739462354e-11	-2.66045973888947e-11	2.0293125881873532e-11
869	-19858.722808616603	-3.088321546568988e-11	1.4920794986272726e-11	-2.545205143224077e-11	2.057534064912681e-11
870	-19858.560046875373	-2.9729854720289946e-11	1.516843728631003e-11	-2.429113215353873e-11	2.0816872659865035e-11
871	-19858.397285134157	-2.8569220609979518e-11	1.537522379039321e-11	-2.3123284269846138e-11	2.1017477146537336e-11
872	-19858.234523392926	-2.7402835083654606e-11	1.5540938671428126e-11	-2.195003178763859e-11	2.1176950436342082e-11
873	-19858.071761651707	-2.6232153961038173e-11	1.5665432986656465e-11	-2.07728321316687e-11	2.129515580132876e-11
874	-19857.90899991048	-2.5058705841746857e-11	1.5748604560214577e-11	-1.9593215073751315e-11	2.1372003321027955e-11
875	-19857.746238169246	-2.3883952146990508e-11	1.5790412749423127e-11	-1.8412642752978186e-11	2.14074646348479e-11
876	-19857.583476428026	-2.2709420229765865e-11	1.579086866848187e-11	-1.7232642806049193e-11	2.140156314752441e-11
877	-19857.4207146868	-2.1536568089293427e-11	1.5750039815795157e-11	-1.6054673062188206e-11	2.1354378641020866e-11
878	-19857.257952945576	-2.0366912457817596e-11	1.5668049610036907e-11	-1.4880249650752542e-11	2.126604679390985e-11
879	-19857.095191204353	-1.920190033309155e-11	1.554507275634062e-11	-1.371081851630712e-11	2.1136754530887885e-11
880	-19856.93242946313	-1.804302950137856e-11	1.538134326893753e-11	-1.2547875962579845e-11	2.0966748030285783e-11
881	-19856.769667721903	-1.6891727569440525e-11	1.517714149823581e-11	-1.1392847669388341e-11	2.0756319733459426e-11
882	-19856.60690598068	-1.5749464870537066e-11	1.493280961465471e-11	-1.0247201619681508e-11	2.0505823814951e-11
883	-19856.444144239453	-1.4617642232369965e-11	1.46487315133087e-11	-9.112335854924766e-12	2.0215656068831963e-11
884	-19856.281382498222	-1.3497694222587757e-11	1.4325354378968984e-11	-7.989681741304266e-12	1.9886275461254295e-11
885	-19856.118620757003	-1.2390987275709715e-11	1.396316290792138e-11	-6.880602086841168e-12	1.951817833361727e-11
886	-19855.955859015776	-1.129891231638371e-11	1.356270548316507e-11	-5.7864837849529234e-12	1.91119245666192e-11
887	-19855.793097274553	-1.0222794242924273e-11	1.3124564335628049e-11	-4.708647290855141e-12	1.8668107722619097e-11
888	-19855.63033553333	-9.1639731848043e-12	1.2649384743203063e-11	-3.6484278988031186e-12	1.818738423468269e-11
889	-19855.4675737921	-8.12372503939666e-12	1.2137842400209385e-11	-2.6070962743713083e-12	1.767044075733269e-11
890	-19855.30481205088	-7.103332927269996e-12	1.1590674898486425e-11	-1.5859299290143074e-12	1.7118025638724353e-11
891	-19855.14205030965	-6.104017616348469e-12	1.1008647252741905e-11	-5.861436421434756e-13	1.6530914427630706e-11
892	-19854.979288568422	-5.126997778141904e-12	1.0392583483661662e-11	3.9105026400941053e-13	1.5909941448478773e-11
893	-19854.8165268272	-4.173433033018021e-12	9.743333174534762e-12	1.3444988783553543e-12	1.525596634054881e-11
894	-19854.653765085975	-3.2444723333095543e-12	9.061801248379993e-12	2.273060300253513e-12	1.4569903827535534e-11
895	-19854.491003344756	-2.3412081152057603e-12	8.348916422213963e-12	3.1756494842764055e-12	1.3852692155520992e-11
896	-19854.328241603525	-1.4647144273327126e-12	7.605658398935153e-12	4.051200094832226e-12	1.3105320277795956e-11
897	-19854.165479862295	-6.160114948262288e-13	6.833029563504143e-12	4.898699936471566e-12	1.2328799536043836e-11
898	-19854.00271812108	2.0390647478835977e-13	6.032077683806899e-12	5.717163131925158e-12	1.1524186354548791e-11
899	-19853.83995637985	9.940962535601294e-13	5.203872808752734e-12	6.505655076326389e-12	1.0692559124849565e-11
900	-19853.677194638625	1.753647129826518e-12	4.349524405074543e-12	7.263273958594733e-12	9.835035336101943e-12
901	-19853.514432897402	2.4816970330547368e-12	3.4701640506878295e-12	7.989166876634001e-12	8.952754256745907e-12
902	-19853.35167115618	3.1774225656140457e-12	2.5669556088089704e-12	8.682519854501182e-12	8.046887102221e-12
903	-19853.18890941495	3.840046496999875e-12	1.641085724541982e-12	9.342565325144051e-12	7.118627522007872e-12
904	-19853.02614767373	4.468835499279714e-12	6.937656323376386e-13	9.968579852010616e-12	6.169193400470675e-12
905	-19852.863385932502	5.063100233361805e-12	-2.73769449901862e-13	1.0559884202206473e-11	5.199826243763073e-12
906	-19852.70062419128	5.622199457892691e-12	-1.2602677181074066e-12	1.1115847442335643e-11	4.2117837754761085e-12
907	-19852.537862450048	6.145534708487449e-12	-2.2644527666112315e-12	1.1635881603301005e-11	3.206347947325262e-12
908	-19852.375100708825	6.632558446732272e-12	-3.2850393140171933e-12	1.2119449816599658e-11	2.184809206037234e-12
909	-19852.2123389676	7.082764675473571e-12	-4.320715793403909e-12	1.256605691443602e-11	1.1484839006312254e-12
910	-19852.049577226368	7.495700911197392e-12	-5.370171076644336e-12	1.2975261389677858e-11	9.868755043347986e-14
911	-19851.886815485148	7.870955329426099e-12	-6.432065672460405e-12	1.334666252537852e-11	-9.632363527760001e-13
912	-19851.72405374392	8.208170881556314e-12	-7.50506947760548e-12	1.3679914499422984e-11	-2.035954104192805e-12
913	-19851.561292002698	8.507030884946187e-12	-8.587821914064706e-12	1.3974711958410264e-11	-3.118101920361222e-12
914	-19851.398530261475	8.767273541626774e-12	-9.67898025812606e-12	1.423080452424094e-11	-4.208334277087374e-12
915	-19851.23576852025	8.988677905883489e-12	-1.077717004920437e-11	1.4447982745460103e-11	-5.305274312918414e-12
916	-19851.073006779025	9.171077063007702e-12	-1.1881043236305012e-11	1.4626091263820646e-11	-6.4075719848779246e-12
917	-19850.910245037798	9.31434557780072e-12	-1.2989217229427857e-11	1.4765016246685608e-11	-7.51384311188033e-12
918	-19850.747483296575	9.418410460660938e-12	-1.410034540192863e-11	1.486469634086761e-11	-8.622739887297264e-12
919	-19850.584721555348	9.483241456800831e-12	-1.5213044374541405e-11	1.4925112946191843e-11	-9.732878152118468e-12
920	-19850.421959814124	9.508857974097412e-12	-1.6325974456379984e-11	1.494629713065004e-11	-1.0842917846753834e-11
921	-19850.259198072894	9.495324014812286e-12	-1.7437758286934574e-11	1.4928324547442465e-11	-1.195148163998963e-11
922	-19850.096436331674	9.442749623417466e-12	-1.8547069121022234e-11	1.487131686945519e-11	-1.3057243224920089e-11
923	-19849.93367459045	9.351291693562827e-12	-1.9652541339654012e-11	1.4775442582672872e-11	-1.4158837814753234e-11
924	-19849.77091284922	9.221148744403e-12	-2.075286764277539e-11	1.4640911748511e-11	-1.525495934690056e-11
925	-19849.608151108	9.052568818949028e-12	-2.1846700236202538e-11	1.4467983889871119e-11	-1.6344261652520977e-11
926	-19849.445389366767	8.84583651173293e-12	-2.2932755927858467e-11	1.425695500411791e-11	-1.7425463564661852e-11
927	-19849.282627625547	8.601288896799031e-12	-2.4009710889859238e-11	1.4008173480207508e-11	-1.8497243661018425e-11
928	-19849.11986588432	8.319293868412087e-12	-2.5076311561152822e-11	1.3722018423853293e-11	-1.9558351178544188e-11
929	-19848.9571041431	8.000275043598886e-12	-2.6131263711404107e-11	1.3398924550965916e-11	-2.0607495056364276e-11
930	-19848.794342401874	7.644680800319064e-12	-2.717334770626944e-11	1.303935120927224e-11	-2.1643459212989232e-11
931	-19848.631580660644	7.253018515237656e-12	-2.8201304334106948e-11	1.2643816608810597e-11	-2.2664988350786818e-11
932	-19848.468818919424	6.825813769455539e-12	-2.921395288675832e-11	1.2212857010135386e-11	-2.3670906048376098e-11
933	-19848.306057178204	6.363654755179961e-12	-3.0210073932394705e-11	1.1747071125686674e-11	-2.465999751009456e-11
934	-19848.143295436974	5.867141016266221e-12	-3.118852972487265e-11	1.1247068841706656e-11	-2.5631129986690922e-11
935	-19847.980533695743	5.3369382621002705e-12	-3.214814550282492e-11	1.0713526028897985e-11	-2.6583134050122673e-11
936	-19847.817771954524	4.773716414731778e-12	-3.30878306697308e-11	1.014712256989146e-11	-2.7514924784460465e-11
937	-19847.655010213293	4.17821513286235e-12	-3.400645973370259e-11	9.548607882041131e-12	-2.84253827005822e-11
938	-19847.49224847207	3.5511715848196147e-12	-3.4902992197990086e-11	8.918728669822939e-12	-2.931347363699973e-11
939	-19847.329486730847	2.8933954849486357e-12	-3.577635637686111e-11	8.258303961921476e-12	-3.0178132550311875e-11
940	-19847.16672498962	2.2056871069909876e-12	-3.6625566024776974e-11	7.568143103240818e-12	-3.10183801536414e-11
941	-19847.003963248397	1.488922882362084e-12	-3.744960643260419e-11	6.849131355986306e-12	-3.1833208987315876e-11
942	-19846.84120150717	7.439626228000916e-13	-3.824754854661587e-11	6.102137099768213e-12	-3.262169754624355e-11
943	-19846.678439765947	-2.825491618189805e-14	-3.9018438832503224e-11	5.328107400124729e-12	-3.338290011844129e-11
944	-19846.51567802472	-8.268140395375027e-13	-3.9761408204174915e-11	4.5279659808393675e-12	-3.411595572096293e-11
945	-19846.352916283493	-1.6507179132472002e-12	-4.047556777142396e-11	3.7027174303855516e-12	-3.481998382246334e-11
946	-19846.19015454227	-2.4989984984627766e-12	-4.1160110906463304e-11	2.8533372437143976e-12	-3.549418641549483e-11
947	-19846.027392801054	-3.3706053186715417e-12	-4.1814216620926196e-11	1.9808830637234144e-12	-3.613775136899813e-11
948	-19845.864631059812	-4.264522250348477e-12	-4.2437143618613176e-11	1.0863778662816295e-12	-3.6749946485300426e-11
949	-19845.701869318596	-5.1796488581908436e-12	-4.302814115420116e-11	1.7092863519605439e-13	-3.73300303350096e-11
950	-19845.539107577373	-6.114924840518807e-12	-4.358653562166704e-11	-7.643981080534643e-13	-3.7877338848248364e-11
951	-19845.376345836143	-7.06920501678526e-12	-4.4111649687940026e-11	-1.7184512798926054e-12	-3.83912044252647e-11
952	-19845.213584094916	-8.041388252783557e-12	-4.460287925042542e-11	-2.690124184877054e-12	-3.887103289508063e-11
953	-19845.05082235369	-9.030289064973698e-12	-4.5059622697632366e-11	-3.678226106907957e-12	-3.931623275425427e-11
954	-19844.888060612473	-1.0034769601954641e-11	-4.548134761919563e-11	-4.681614315657797e-12	-3.9726281876113044e-11
955	-19844.725298871243	-1.1053608826770427e-11	-4.586753032008773e-11	-5.699063234549317e-12	-4.010066700441903e-11
956	-19844.56253713002	-1.2085636367532801e-11	-4.621771207433945e-11	-6.729398316090757e-12	-4.0438940004371075e-11
957	-19844.399775388796	-1.3129600021877666e-11	-4.653144889543576e-11	-7.77136353108436e-12	-4.0740667613736016e-11
958	-19844.237013647566	-1.4184301185263336e-11	-4.6808357578275374e-11	-8.823756821158592e-12	-4.1005477480359255e-11
959	-19844.074251906346	-1.5248461330321368e-11	-4.704807558911965e-11	-9.88529656213117e-12	-4.123301803399806e-11
960	-19843.911490165123	-1.6320856999980127e-11	-4.725029670117515e-11	-1.0954756580664804e-11	-4.142299411580581e-11
961	-19843.748728423892	-1.7400188827827207e-11	-4.74147414872595e-11	-1.2030835158280868e-11	-4.1575137454152805e-11
962	-19843.585966682665	-1.8485213323609995e-11	-4.754118236610037e-11	-1.3112286839181391e-11	-4.1689231703031086e-11
963	-19843.423204941442	-1.9574614320349313e-11	-4.762942410739421e-11	-1.4197793860727671e-11	-4.1765092931630245e-11
964	-19843.260443200215	-2.0667132902361698e-11	-4.767931919460552e-11	-1.5286096102939385e-11	-4.1802584977513625e-11
965	-19843.097681458992	-2.1761441680201044e-11	-4.7690757718861256e-11	-1.6375865346242505e-11	-4.180160932638284e-11
966	-19842.934919717765	-2.2856269928969598e-11	-4.7663673420544815e-11	-1.7465830430097046e-11	-4.176211114241672e-11
967	-19842.772157976542	-2.3950284109970167e-11	-4.759804254729823e-11	-1.855465775764747e-11	-4.168407811335202e-11
968	-19842.609396235322	-2.5042206683892993e-11	-4.749388125727506e-11	-1.9641070127452906e-11	-4.156753784110061e-11
969	-19842.446634494092	-2.6130703387258734e-11	-4.735125249919015e-11	-2.0723733993215184e-11	-4.1412564709923485e-11
970	-19842.28387275287	-2.7214494524402467e-11	-4.717025578909213e-11	-2.180137077247607e-11	-4.121926964932693e-11
971	-19842.121111011646	-2.8292249965938234e-11	-4.6951041143482384e-11	-2.2872651828743874e-11	-4.0987814056338674e-11
972	-19841.958349270415	-2.9362692942686555e-11	-4.669379217117796e-11	-2.3936302280295138e-11	-4.071839287237408e-11
973	-19841.795587529195	-3.042450323696204e-11	-4.639874593600684e-11	-2.4991004175543734e-11	-4.04112544359372e-11
974	-19841.63282578797	-3.1476411287369156e-11	-4.60661708721464e-11	-2.6035490610537463e-11	-4.006667838217285e-11
975	-19841.470064046738	-3.2517111992825224e-11	-4.5696390953874534e-11	-2.7068459517892956e-11	-3.9684999803262074e-11
976	-19841.30730230552	-3.354534927036596e-11	-4.528975946231587e-11	-2.8088658235046687e-11	-3.9266582998703397e-11
977	-19841.144540564288	-3.455983849858017e-11	-4.484668680207106e-11	-2.909480593293902e-11	-3.881184928332729e-11
978	-19840.98177882307	-3.5559341699126674e-11	-4.436761138219223e-11	-3.0085668806011545e-11	-3.832124785124759e-11
979	-19840.819017081838	-3.6542600614684956e-11	-4.3853029110192296e-11	-3.105999313607786e-11	-3.779528526168558e-11
980	-19840.65625534061	-3.750840091586844e-11	-4.330346328616698e-11	-3.201656950522596e-11	-3.723449531599046e-11
981	-19840.493493599388	-3.845551619023849e-11	-4.271949422807365e-11	-3.295417677167962e-11	-3.6639468674833317e-11
982	-19840.330731858165	-3.9382761620443564e-11	-4.210172944128856e-11	-3.3871635751342105e-11	-3.601082301093415e-11
983	-19840.167970116945	-4.0288948048737266e-11	-4.145083231533972e-11	-3.476776326994489e-11	-3.534923169770177e-11
984	-19840.00520837572	-4.1172926051397075e-11	-4.0767493531587904e-11	-3.564141623861335e-11	-3.465539520040692e-11
985	-19839.842446634488	-4.203354967701273e-11	-4.0052457496162735e-11	-3.6491455380209576e-11	-3.393006750110011e-11
986	-19839.679684893268	-4.286971051695298e-11	-3.930649687699659e-11	-3.73167792987669e-11	-3.317403061967782e-11
987	-19839.516923152038	-4.368031132700839e-11	-3.8530434971119726e-11	-3.811629808976502e-11	-3.238811697294366e-11
988	-19839.354161410818	-4.446429078645082e-11	-3.772512456338175e-11	-3.8888958095882305e-11	-3.157318821827835e-11
989	-19839.191399669595	-4.522060597558374e-11	-3.6891465208867364e-11	-3.963372437369892e-11	-3.073015252743849e-11
990	-19839.028637928364	-4.594824863204227e-11	-3.603038758168857e-11	-4.03495969445037e-11	-2.985994892148482e-11
991	-19838.865876187137	-4.6646235707047795e-11	-3.514286445651346e-11	-4.103560134012515e-11	-2.8963558243181938e-11
992	-19838.703114445918	-4.731361809982422e-11	-3.422990151327963e-11	-4.1690797329767114e-11	-2.804199394929281e-11
993	-19838.540352704687	-4.794947810445464e-11	-3.3292541226584495e-11	-4.2314276356758384e-11	-2.7096305990238922e-11
994	-19838.37759096346	-4.855293150174626e-11	-3.233186132121208e-11	-4.290516362091577e-11	-2.6127579254864502e-11
995	-19838.214829222237	-4.912313116382729e-11	-3.134897021533633e-11	-4.3462621673190995e-11	-2.5136929003201523e-11
996	-19838.05206748101	-4.965926391591744e-11	-3.034501342378453e-11	-4.398584726634605e-11	-2.412550726072076e-11
997	-19837.88930573979	-5.016055845227895e-11	-2.932116075641144e-11	-4.4474079260687306e-11	-2.309449000583328e-11
998	-19837.726543998568	-5.0626277978272105e-11	-2.8278621808340408e-11	-4.492659125369625e-11	-2.2045092652955717e-11
999	-19837.563782257337	-5.105573200648288e-11	-2.7218622831581815e-11	-4.534270336575208e-11	-2.09785469124845e-11
1000	-19837.40102051612	-5.1448265826120956e-11	-2.6142432213676573e-11	-4.57217716958227e-11	-1.9896126264517678e-11
1001	-19837.238258774887	-5.180327422327314e-11	-2.505132786524846e-11	-4.6063202030918034e-11	-1.8799113334092922e-11
1002	-19837.075497033667	-5.212018974990461e-11	-2.394663167835887e-11	-4.636643810041359e-11	-1.768883434676259e-11
1003	-19836.91273529244	-5.239849696387047e-11	-2.282966723106952e-11	-4.663097580479642e-11	-1.6566616820209977e-11
1004	-19836.74997355121	-5.263772057227719e-11	-2.1701803954658735e-11	-4.685635134345503e-11	-1.5433833731141914e-11
1005	-19836.58721180999	-5.283743892123718e-11	-2.05644048694367e-11	-4.704215469256478e-11	-1.429185123752562e-11
1006	-19836.424450068767	-5.2997273327582703e-11	-1.9418880692244955e-11	-4.718801892076895e-11	-1.3142082788164331e-11
1007	-19836.261688327533	-5.3116899521464616e-11	-1.826662729098987e-11	-4.729363161898633e-11	-1.1985926563180349e-11
1008	-19836.098926586317	-5.3196039507237545e-11	-1.710908959850573e-11	-4.735872674514388e-11	-1.0824829392382472e-11
1009	-19835.936164845087	-5.323446950627186e-11	-1.5947689724014567e-11	-4.7383092553154646e-11	-9.660214852328079e-12
1010	-19835.773403103867	-5.32320157621139e-11	-1.4783899324174504e-11	-4.7366567382035236e-11	-8.49355564421448e-12
1011	-19835.61064136264	-5.3188557668502646e-11	-1.361915949309572e-11	-4.730904276896305e-11	-7.326293469373649e-12
1012	-19835.447879621406	-5.3104028669300883e-11	-1.2454960743344533e-11	-4.721046433346956e-11	-6.159919019432211e-12
1013	-19835.28511788019	-5.297841341162486e-11	-1.129275502497049e-11	-4.707082891448962e-11	-4.995883980807624e-12
1014	-19835.12235613896	-5.281175490830091e-11	-1.0134044039723064e-11	-4.6890191717586335e-11	-3.835689360523406e-12
1015	-19834.959594397737	-5.260414459599024e-11	-8.980283049824642e-12	-4.6668656355807144e-11	-2.680789280284752e-12
1016	-19834.796832656517	-5.235573668861936e-11	-7.832975864816234e-12	-4.640638918864389e-11	-1.5326859773258805e-12
1017	-19834.63407091529	-5.206673037210476e-11	-6.693573263784226e-12	-4.6103601498196283e-11	-3.928282122822805e-13
1018	-19834.47130917406	-5.17373919862816e-11	-5.563572357400986e-12	-4.576057165776365e-11	7.372893528818969e-13
1019	-19834.30854743284	-5.136802870548368e-11	-4.444411016508964e-12	-4.5377618792418455e-11	1.8562317398594554e-12
1020	-19834.145785691613	-5.0959019265722027e-11	-3.3375709984180317e-12	-4.495513349420378e-11	2.9625205100764586e-12
1021	-19833.983023950386	-5.0510778263192184e-11	-2.2444684886737014e-12	-4.449354209929186e-11	4.054743235726657e-12
1022	-19833.820262209163	-5.002379626008972e-11	-1.1665608629780126e-12	-4.399334678328917e-11	5.131446718336159e-12
1023	-19833.657500467936	-4.949859420493932e-11	-1.0523446275387185e-13	-4.3455079958980095e-11	6.191249225250952e-12
1024	-19833.494738726713	-4.8935773037376425e-11	9.380869808035319e-13	-4.287935387214805e-11	7.232732044380735e-12
1025	-19833.33197698549	-4.833595834097534e-11	1.962055117009954e-12	-4.226680523071654e-11	8.254552265478136e-12
1026	-19833.16921524426	-4.769985914264115e-11	2.965289061630654e-12	-4.161815399681408e-11	9.25533484351956e-12
1027	-19833.00645350304	-4.702820296234972e-11	3.946487013314284e-12	-4.093413841187789e-11	1.0233784224750654e-11
1028	-19832.84369176181	-4.6321803975820886e-11	4.904319662398408e-12	-4.0215583153814294e-11	1.1188577731817887e-11
1029	-19832.680930020582	-4.558148835916082e-11	5.837539881527617e-12	-3.9463324656039236e-11	1.2118475262496329e-11
1030	-19832.51816827936	-4.4808171503847604e-11	6.744878759395144e-12	-3.867828831893218e-11	1.3022215298872957e-11
1031	-19832.35540653814	-4.400277411957416e-11	7.62515187972515e-12	-3.7861404586252965e-11	1.3898621192689543e-11
1032	-19832.19264479691	-4.316630812462344e-11	8.477159141302399e-12	-3.701369483408093e-11	1.4746500960214103e-11
1033	-19832.02988305569	-4.229978429408269e-11	9.29978618067041e-12	-3.6136178991928335e-11	1.5564748709415293e-11
1034	-19831.867121314455	-4.140430551929585e-11	1.009190984634584e-11	-3.522996880269637e-11	1.6352250088675736e-11
1035	-19831.704359573243	-4.0480966888572465e-11	1.0852493425440738e-11	-3.429616787612212e-11	1.710797751592156e-11
1036	-19831.54159783201	-3.953095643051946e-11	1.1580497943469805e-11	-3.3335972434442204e-11	1.7830901452598132e-11
1037	-19831.37883609079	-3.85554474909444e-11	1.2274971129991787e-11	-3.2350563661910183e-11	1.8520079369989013e-11
1038	-19831.216074349562	-3.7555706149352785e-11	1.2934965405825382e-11	-3.1341215125660505e-11	1.9174573710506755e-11
1039	-19831.053312608332	-3.653297730635628e-11	1.355961923911549e-11	-3.0309178835719036e-11	1.979353324232072e-11
1040	-19830.890550867112	-3.548859752580319e-11	1.4148082870123785e-11	-2.925579809357792e-11	2.0376118758540173e-11
1041	-19830.727789125885	-3.442387606137344e-11	1.469959119608739e-11	-2.818238849157866e-11	2.0921575958420512e-11
1042	-19830.565027384662	-3.3340211909131254e-11	1.521339797006269e-11	-2.7090354973817625e-11	2.1429169621095548e-11
1043	-19830.402265643435	-3.223897087007163e-11	1.568883965164086e-11	-2.598106887203379e-11	2.1898247450523784e-11
1044	-19830.239503902205	-3.1121605418894396e-11	1.612527863170918e-11	-2.4855987784467754e-11	2.2328183275710126e-11
1045	-19830.076742160985	-2.998952994669439e-11	1.652215724527853e-11	-2.3716530792875232e-11	2.2718431055723467e-11
1046	-19829.913980419762	-2.8844241362798033e-11	1.687895066590413e-11	-2.2564199075803602e-11	2.3068477750326778e-11
1047	-19829.75121867853	-2.768719360983493e-11	1.7195210973280884e-11	-2.1400450399324982e-11	2.3377887377804243e-11
1048	-19829.58845693731	-2.6519919128795266e-11	1.7470529296517858e-11	-2.0226820594920256e-11	2.3646263135298054e-11
1049	-19829.42569519609	-2.5343902718681093e-11	1.7704570346820425e-11	-1.904479739603359e-11	2.38732819199267e-11
1050	-19829.262933454855	-2.41607019519412e-11	1.789704388930702e-11	-1.785594086767953e-11	2.405866577862142e-11
1051	-19829.100171713635	-2.297182292780325e-11	1.8047729457774326e-11	-1.6661759138418285e-11	2.4202206609589416e-11
1052	-19828.937409972412	-2.177883905667345e-11	1.8156456893445452e-11	-1.5463827200077315e-11	2.430374668022785e-11
1053	-19828.774648231185	-2.058326915317982e-11	1.822312180056266e-11	-1.426366498097665e-11	2.436319406779774e-11
1054	-19828.611886489958	-1.9386691554386327e-11	1.824767488531185e-11	-1.3062851480538779e-11	2.4380511978834854e-11
1055	-19828.449124748735	-1.8190627961927427e-11	1.823012837031076e-11	-1.1862908593786491e-11	2.4355725147188403e-11
1056	-19828.286363007508	-1.6996652375071396e-11	1.8170553494637155e-11	-1.0665410061439466e-11	2.428891731584534e-11
1057	-19828.123601266285	-1.5806279871194766e-11	1.8069078774487727e-11	-9.471870234995374e-12	2.4180229480060492e-11
1058	-19827.960839525054	-1.462107001398121e-11	1.7925894827998298e-11	-8.283847502482985e-12	2.4029864695109433e-11
1059	-19827.798077783835	-1.344252241987881e-11	1.774124536091e-11	-7.102839841963066e-12	2.383807904362501e-11
1060	-19827.63531604261	-1.2272172144514749e-11	1.7515438271928845e-11	-5.930380225763166e-12	2.360519272510812e-11
1061	-19827.472554301377	-1.1111493691836928e-11	1.7248830427127212e-11	-4.767940619304116e-12	2.333157481135886e-11
1062	-19827.30979256016	-9.961989049816279e-12	1.694184423111388e-11	-3.617020034925163e-12	2.3017659803127552e-11
1063	-19827.14703081893	-8.825098507123784e-12	1.6594946900782526e-11	-2.4790553404477618e-12	2.266392688437098e-11
1064	-19826.984269077708	-7.70228149692782e-12	1.6208671549425615e-11	-1.3555021215219944e-12	2.2270920993177026e-11
1065	-19826.821507336485	-6.594935812841496e-12	1.5783592276465983e-11	-2.4775389197709593e-13	2.1839227891929738e-11
1066	-19826.658745595258	-5.504469758103557e-12	1.5320348423056854e-11	8.427857386082506e-13	2.136949841075719e-11
1067	-19826.495983854038	-4.432230380560571e-12	1.481961671317606e-11	1.9147748328179254e-12	2.0862420569384525e-11
1068	-19826.333222112804	-3.3795666918525788e-12	1.4282137473169121e-11	2.96686988802014e-12	2.0318745785530065e-11
1069	-19826.170460371588	-2.347767475249378e-12	1.3708685248761002e-11	3.9977880288872595e-12	1.9739259473184718e-11
1070	-19826.007698630365	-1.3381147875061123e-12	1.3100095401668432e-11	5.006253487624364e-12	1.9124807629051e-11
1071	-19825.844936889134	-3.5183180408162333e-13	1.2457234721640775e-11	5.991049756549948e-12	1.8476267426667683e-11
1072	-19825.682175147907	6.098731307190374e-13	1.1781027190795786e-11	6.950975520456864e-12	1.7794572971400473e-11
1073	-19825.519413406677	1.5458490994557913e-12	1.1072425761723068e-11	7.884887247737075e-12	1.7080687061708782e-11
1074	-19825.356651665457	2.4549675668021795e-12	1.033243613648176e-11	8.79166412846597e-12	1.6335624959614845e-11
1075	-19825.19388992423	3.3361558509182123e-12	9.562090912809025e-12	9.670241539111779e-12	1.5560428521268827e-11
1076	-19825.031128183007	4.188370833722147e-12	8.76247001176483e-12	1.0519584735997902e-11	1.4756186616795765e-11
1077	-19824.868366441777	5.010623381244974e-12	7.934678755175944e-12	1.133871326691126e-11	1.392401319367338e-11
1078	-19824.705604700557	5.801960581569771e-12	7.079863442691577e-12	1.2126683192818281e-11	1.3065062846426757e-11
1079	-19824.54284295933	6.561481627449625e-12	6.199194698069893e-12	1.288260295967515e-11	1.218051415080553e-11
1080	-19824.380081218107	7.288327438090554e-12	5.293877515323808e-12	1.3605623004699687e-11	1.1271579702778446e-11
1081	-19824.21731947688	7.981689688261762e-12	4.3651400057662834e-12	1.4294944772908224e-11	1.0339494855559309e-11
1082	-19824.054557735657	8.640806340716237e-12	3.414237653032973e-12	1.4949816234503624e-11	9.385521967769925e-12
1083	-19823.89179599443	9.264964575767885e-12	2.442448540188987e-12	1.556953480056012e-11	8.410945622600749e-12
1084	-19823.72903425321	9.853501981903942e-12	1.451070116427262e-12	1.615344849894732e-11	7.417069387904219e-12
1085	-19823.56627251198	1.0405803676866431e-11	4.414227353610522e-13	1.6700953080459295e-11	6.405219348785389e-12
1086	-19823.403510770757	1.0921308450579117e-11	-5.851624065596203e-13	1.721149814746924e-11	5.376732039419482e-12
1087	-19823.24074902953	1.1399501510922507e-11	-1.6273311996187125e-12	1.7684579883795553e-11	4.33296651030315e-12
1088	-19823.077987288303	1.183992347840777e-11	-2.6837264255527657e-12	1.811975003547834e-11	3.2752845169062913e-12
1089	-19822.915225547076	1.2242160749213356e-11	-3.752968154098429e-12	1.851660625735445e-11	2.2050701222842058e-12
1090	-19822.75246380585	1.2605856201540851e-11	-4.833681764226025e-12	1.887480280578721e-11	1.1237016692196056e-12
1091	-19822.589702064633	1.2930697687074052e-11	-5.924468948796621e-12	1.9194039013250702e-11	3.25807773117516e-14
1092	-19822.426940323407	1.3216429782742915e-11	-7.0239454492341325e-12	1.94740710268186e-11	-1.0669053986938201e-12
1093	-19822.26417858218	1.3462841607570493e-11	-8.130702099573167e-12	1.9714699608012874e-11	-2.1733452085572847e-12
1094	-19822.10141684096	1.3669778356802318e-11	-9.243352850352987e-12	1.991578165378523e-11	-3.2853505377980183e-12
1095	-19821.938655099726	1.383712976511117e-11	-1.0360485725850662e-11	2.007721864301541e-11	-4.401507757901711e-12
1096	-19821.775893358506	1.396483977489529e-11	-1.1480719550311875e-11	2.019896629152323e-11	-5.520434460097623e-12
1097	-19821.61313161728	1.4052897345293673e-11	-1.260264658973939e-11	2.0281025345083195e-11	-6.640722087958256e-12
1098	-19821.45036987605	1.4101342983758918e-11	-1.3724897391938723e-11	2.0323448097494988e-11	-7.761000785105873e-12
1099	-19821.28760813483	1.411026302694865e-11	-1.484607608329786e-11	2.0326332656291184e-11	-8.87987468060196e-12
1100	-19821.1248463936	1.4079791856707225e-11	-1.5964831775979605e-11	2.028982514503341e-11	-9.995993303793825e-12
1101	-19820.96208465238	1.401011076719081e-11	-1.707978593242357e-11	2.0214118556174168e-11	-1.1107978935338564e-11
1102	-19820.799322911156	1.3901444942818354e-11	-1.818961225695705e-11	2.009944971516768e-11	-1.2214506506968211e-11
1103	-19820.636561169926	1.3754067869059561e-11	-1.9292956513249045e-11	1.9946103678142252e-11	-1.3314223403222732e-11
1104	-19820.4737994287	1.356829207426057e-11	-2.038852262164597e-11	1.97544044594837e-11	-1.4405835567038328e-11
1105	-19820.31103768748	1.33444800976521e-11	-2.1474986232944746e-11	1.9524725988211912e-11	-1.5488021056075793e-11
1106	-19820.148275946252	1.3083028136770309e-11	-2.255108646628658e-11	1.9257475740626485e-11	-1.655952178893671e-11
1107	-19819.98551420503	1.2784384245367735e-11	-2.3615534670589505e-11	1.8953112928212414e-11	-1.7619052287596913e-11
1108	-19819.822752463806	1.2449024366954279e-11	-2.4667109867665936e-11	1.861212451586045e-11	-1.866539512869458e-11
1109	-19819.659990722575	1.2077478437460784e-11	-2.5704563718410973e-11	1.8235051316269262e-11	-1.9697305889489054e-11
1110	-19819.497228981352	1.1670297992151433e-11	-2.6726719659590777e-11	1.7822455580843042e-11	-2.0713612292652038e-11
1111	-19819.33446724013	1.1228090987193117e-11	-2.7732374157116994e-11	1.7374955814928592e-11	-2.1713115438145237e-11
1112	-19819.17170549891	1.0751480386143686e-11	-2.8720398785399703e-11	1.689318534760171e-11	-2.2694691890479467e-11
1113	-19819.00894375768	1.0241147715405602e-11	-2.968963980909719e-11	1.6377835882657002e-11	-2.365719323800646e-11
1114	-19818.84618201645	9.69778332782865e-12	-3.0639019861780356e-11	1.5829607744972344e-11	-2.459954777908004e-11
1115	-19818.683420275225	9.122138594671781e-12	-3.156743785685815e-11	1.524926206983663e-11	-2.552066041013501e-11
1116	-19818.520658534	8.514966495512149e-12	-3.247387147596785e-11	1.463756137479373e-11	-2.6419515121029806e-11
1117	-19818.35789679277	7.877083725645384e-12	-3.335727613402197e-11	1.3995331666718569e-11	-2.729507393667195e-11
1118	-19818.195135051552	7.2093022708983285e-12	-3.421668619204232e-11	1.332339399765174e-11	-2.8146378136272168e-11
1119	-19818.03237331033	6.512499636150953e-12	-3.505111692775546e-11	1.2622634694918426e-11	-2.897245020051053e-11
1120	-19817.869611569102	5.787542271760241e-12	-3.585966223930002e-11	1.189392876806737e-11	-2.9772391520738787e-11
1121	-19817.70684982788	5.035364440485055e-12	-3.6641399603746206e-11	1.113821877919412e-11	-3.0545287334103814e-11
1122	-19817.544088086648	4.256883388572135e-12	-3.739548405373924e-11	1.0356429994011267e-11	-3.129030070501825e-11
1123	-19817.38132634543	3.4530852268907134e-12	-3.812105833289726e-11	9.549556268013024e-12	-3.200658265736304e-11
1124	-19817.2185646042	2.6249338529699076e-12	-3.881734058413691e-11	8.718568948269528e-12	-3.269335986649108e-11
1125	-19817.05580286298	1.7734635328974027e-12	-3.9483540359553496e-11	7.864509461897655e-12	-3.334985064654724e-11
1126	-19816.89304112175	8.996808507676104e-13	-4.011894061795131e-11	6.98839124478341e-12	-3.397534695055485e-11
1127	-19816.73027938052	4.6637351521070416e-15	-4.0722819870277635e-11	6.0912987763003435e-12	-3.456913649392637e-11
1128	-19816.5675176393	-9.105422874727951e-13	-4.1294527283007144e-11	5.174283811678573e-12	-3.513057785914059e-11
1129	-19816.40475589808	-1.8448198157511834e-12	-4.183341201448183e-11	4.238469668704101e-12	-3.565902981103826e-11
1130	-19816.241994156848	-2.7970876100884224e-12	-4.233889049287758e-11	3.2849431697622263e-12	-3.6153918574686987e-11
1131	-19816.07923241562	-3.766193134553205e-12	-4.281038417087909e-11	2.3148621108728223e-12	-3.661467557010203e-11
1132	-19815.916470674398	-4.751023812970757e-12	-4.3247378378209715e-11	1.3293439844443673e-12	-3.7040796263167166e-11
1133	-19815.753708933174	-5.7503954260237305e-12	-4.364936787547121e-11	3.295775941416473e-13	-3.743178570046092e-11
1134	-19815.59094719195	-6.763166974303176e-12	-4.401590774376631e-11	-6.832918292776683e-13	-3.778720939608474e-11
1135	-19815.428185450728	-7.788127247537072e-12	-4.434656760792658e-11	-1.7080491843364026e-12	-3.810664753686403e-11
1136	-19815.2654237095	-8.824110550052146e-12	-4.464097348993489e-11	-2.743525244963775e-12	-3.8389736831482325e-11
1137	-19815.102661968274	-9.869882122695238e-12	-4.489877079246778e-11	-3.788482068854753e-12	-3.863613347718567e-11
1138	-19814.939900227047	-1.0924254784974474e-11	-4.511965750082556e-11	-4.841729660027989e-12	-3.8845546355924574e-11
1139	-19814.777138485824	-1.1985975023794516e-11	-4.530335603907659e-11	-5.902012043232532e-12	-3.9017708874918433e-11
1140	-19814.6143767446	-1.3053837536755245e-11	-4.5449637391915026e-11	-6.968121826969844e-12	-3.915240308112839e-11
1141	-19814.45161500337	-1.412657347438719e-11	-4.555830179837895e-11	-8.038788431169184e-12	-3.924944034063739e-11
1142	-19814.28885326215	-1.5202962723755306e-11	-4.5629194333179596e-11	-9.112790389670663e-12	-3.930867691117781e-11
1143	-19814.126091520924	-1.628172600411442e-11	-4.566219399356715e-11	-1.0188847431207036e-11	-3.933000301574014e-11
1144	-19813.963329779694	-1.7361631875525238e-11	-4.5657221014389394e-11	-1.1265727505550465e-11	-3.931335014748889e-11
1145	-19813.800568038474	-1.8441393938625816e-11	-4.5614233844861914e-11	-1.2342143968922381e-11	-3.925868803431133e-11
1146	-19813.637806297247	-1.951977371251272e-11	-4.5533228960266114e-11	-1.3416858478080567e-11	-3.9166024439164176e-11
1147	-19813.475044556024	-2.0595482164292026e-11	-4.5414244930671734e-11	-1.4488582505588998e-11	-3.903540921745241e-11
1148	-19813.3122828148	-2.1667276778230376e-11	-4.525735553378683e-11	-1.5556074423785615e-11	-3.88669274174492e-11
1149	-19813.149521073567	-2.2733870481746005e-11	-4.5062680003631756e-11	-1.6618048416907928e-11	-3.866070951846472e-11
1150	-19812.986759332347	-2.3794021050814617e-11	-4.483037038710198e-11	-1.7673263899603166e-11	-3.8416918773936366e-11
1151	-19812.823997591124	-2.48464474428818e-11	-4.456062706323076e-11	-1.872044183638359e-11	-3.813576672097404e-11
1152	-19812.661235849893	-2.588991207109108e-11	-4.425368121140501e-11	-1.975834702734509e-11	-3.781749563418379e-11
1153	-19812.498474108677	-2.692314440599346e-11	-4.3909814696788885e-11	-2.078571169675459e-11	-3.74623984020453e-11
1154	-19812.33571236745	-2.7944915793651198e-11	-4.3529338633806694e-11	-2.180131032090701e-11	-3.707079707529641e-11
1155	-19812.172950626224	-2.895397112256155e-11	-4.311261646958767e-11	-2.280389128250625e-11	-3.664306594172089e-11
1156	-19812.010188885	-2.9949095313372805e-11	-4.2660039866816957e-11	-2.3792243368040467e-11	-3.617960739355422e-11
1157	-19811.847427143774	-3.092905367642998e-11	-4.217205372006863e-11	-2.476513611345956e-11	-3.5680876935365343e-11
1158	-19811.684665402543	-3.189264934250705e-11	-4.1649130773380044e-11	-2.5721377240495467e-11	-3.514735778596422e-11
1159	-19811.52190366132	-3.283867276748397e-11	-4.1091797235393314e-11	-2.6659762150082054e-11	-3.45795864852412e-11
1160	-19811.359141920097	-3.3765950834573815e-11	-4.0500606913140475e-11	-2.7579123028242067e-11	-3.397812701212299e-11
1161	-19811.196380178873	-3.467330467408342e-11	-3.987616656307939e-11	-2.8478286654855456e-11	-3.334359612751121e-11
1162	-19811.03361843765	-3.555959002303253e-11	-3.9219111049821727e-11	-2.9356114764971953e-11	-3.2676638517266644e-11
1163	-19810.870856696423	-3.642366367426783e-11	-3.8530127041153215e-11	-3.021147048745177e-11	-3.1977950479008294e-11
1164	-19810.7080949552	-3.7264415981169226e-11	-3.780992987754318e-11	-3.104325084935433e-11	-3.124825677621992e-11
1165	-19810.545333213966	-3.808074536617417e-11	-3.705928452355853e-11	-3.185036127430926e-11	-3.048833158128022e-11
1166	-19810.382571472743	-3.887158221796488e-11	-3.6278986212707e-11	-3.263173947727943e-11	-2.969897910557738e-11
1167	-19810.21980973152	-3.963587189089422e-11	-3.546987682269727e-11	-3.3386338454353973e-11	-2.8881049965883285e-11
1168	-19810.057047990296	-4.0372591195557176e-11	-3.463282978492336e-11	-3.411314296877622e-11	-2.8035426080059865e-11
1169	-19809.894286249073	-4.1080738051895723e-11	-3.376876188137045e-11	-3.48111591946817e-11	-2.716303245461741e-11
1170	-19809.731524507846	-4.175934180303067e-11	-3.28786228327283e-11	-3.547942502446614e-11	-2.6264826760116497e-11
1171	-19809.568762766623	-4.240745853521156e-11	-3.1963401985506113e-11	-3.611700537939679e-11	-2.5341806008513565e-11
1172	-19809.406001025403	-4.302417604504463e-11	-3.1024123306217314e-11	-3.672299716881772e-11	-2.439500153566525e-11
1173	-19809.24323928417	-4.360861482394645e-11	-3.0061844994099426e-11	-3.729653026501301e-11	-2.342547860392468e-11
1174	-19809.080477542946	-4.4159927153176914e-11	-2.9077662603028395e-11	-3.783676658857944e-11	-2.2434339513876664e-11
1175	-19808.917715801723	-4.467730335038717e-11	-2.8072699961980256e-11	-3.8342906345347755e-11	-2.142271451389119e-11
1176	-19808.754954060492	-4.515996672338632e-11	-2.7048120067466453e-11	-3.881418296882018e-11	-2.0391772684220708e-11
1177	-19808.59219231927	-4.560718278458152e-11	-2.600510864387482e-11	-3.924987232479169e-11	-1.934270548577561e-11
1178	-19808.429430578046	-4.601825177236045e-11	-2.494489225504765e-11	-3.964928522001771e-11	-1.8276744865144336e-11
1179	-19808.26666883682	-4.639251996563384e-11	-2.386871357227309e-11	-4.001177870651862e-11	-1.719513851045103e-11
1180	-19808.1039070956	-4.672937041260948e-11	-2.277785793505213e-11	-4.033674679648759e-11	-1.6099176407555446e-11
1181	-19807.941145354365	-4.702823532690045e-11	-2.1673619700093442e-11	-4.0623632847513585e-11	-1.499015717640931e-11
1182	-19807.778383613146	-4.728858620428454e-11	-2.0557337469578435e-11	-4.087191966466278e-11	-1.3869423296781766e-11
1183	-19807.615621871922	-4.750994592260917e-11	-1.9430352041913788e-11	-4.1081141588649526e-11	-1.2738319045999942e-11
1184	-19807.452860130696	-4.769187968669104e-11	-1.829404947515582e-11	-4.12508754254547e-11	-1.159823356182097e-11
1185	-19807.290098389465	-4.783400572738467e-11	-1.714980990541445e-11	-4.138075113275449e-11	-1.045054964753556e-11
1186	-19807.127336648242	-4.7935987857544986e-11	-1.5999059969770022e-11	-4.147044436014454e-11	-9.296696196730167e-12
1187	-19806.96457490702	-4.799754356326834e-11	-1.484321336029047e-11	-4.151968452676255e-11	-8.1380887336559e-12
1188	-19806.801813165795	-4.801843968285303e-11	-1.3683729948011313e-11	-4.152825048432593e-11	-6.976188541144191e-12
1189	-19806.639051424572	-4.799849660955278e-11	-1.2522049049399865e-11	-4.149597470515998e-11	-5.81243591351662e-12
1190	-19806.476289683345	-4.7937587995209753e-11	-1.1359656128567757e-11	-4.142274296992339e-11	-4.648316865015151e-12
1191	-19806.31352794212	-4.78356401529731e-11	-1.019800890055243e-11	-4.1308493754547615e-11	-3.485289219468895e-12
1192	-19806.150766200895	-4.769263674523408e-11	-9.03861006430157e-12	-4.11532229024192e-11	-2.3248553517324664e-12
1193	-19805.98800445967	-4.750861238379689e-11	-7.882927203177672e-12	-4.0956977207597324e-11	-1.1684820748889262e-12
1194	-19805.825242718445	-4.728366316862215e-11	-6.732471401053402e-12	-4.071986493842979e-11	-1.7679266910004747e-14
1195	-19805.662480977215	-4.7017933768191576e-11	-5.588712049813857e-12	-4.044204289956885e-11	1.1260853345602835e-12
1196	-19805.499719235995	-4.671163451180314e-11	-4.453159940494633e-12	-4.0123733509989375e-11	2.261303028662267e-12
1197	-19805.33695749477	-4.6365021046337914e-11	-3.3272771123379238e-12	-3.976520444013433e-11	3.386514314318818e-12
1198	-19805.174195753545	-4.597841881650304e-11	-2.212564597950368e-12	-3.936679307880695e-11	4.5002211305422634e-12
1199	-19805.01143401232	-4.555219474857439e-11	-1.1104684621028678e-12	-3.89288781962144e-11	5.600980829082891e-12
1200	-19804.84867227109	-4.5086789295014687e-11	-2.247002285808408e-14	-3.8451911976206814e-11	6.6873159367760525e-12
1201	-19804.685910529868	-4.4582680113383985e-11	1.050009619524963e-12	-3.793638367349045e-11	7.757809637067117e-12
1202	-19804.523148788645	-4.4040421905024365e-11	2.1055182044197042e-12	-3.7382859441259996e-11	8.811014373785472e-12
1203	-19804.360387047418	-4.3460601696484895e-11	3.1426686988108576e-12	-3.6791937589745465e-11	9.845548248223115e-12
1204	-19804.1976253062	-4.2843886615384505e-11	4.160047683405484e-12	-3.616429635260875e-11	1.0860003385815887e-11
1205	-19804.034863564968	-4.219097064453163e-11	5.156311566048945e-12	-3.5500640617264676e-11	1.1853042157217188e-11
1206	-19803.87210182374	-4.1502630813130645e-11	6.130095049131742e-12	-3.4801758108201156e-11	1.2823305624870624e-11
1207	-19803.70934008252	-4.0779665057786044e-11	7.08010676470071e-12	-3.40684572233556e-11	1.3769509184428387e-11
1208	-19803.546578341284	-4.00229563886817e-11	8.005039382669604e-12	-3.330163119420136e-11	1.4690352650921726e-11
1209	-19803.383816600068	-3.9233402906292763e-11	8.903662277054014e-12	-3.250218807722558e-11	1.5584612929589918e-11
1210	-19803.221054858837	-3.841198933081726e-11	9.77473485492495e-12	-3.167112227895214e-11	1.645105732193826e-11
1211	-19803.058293117618	-3.7559709017223875e-11	1.0617095867630956e-11	-3.080943654541632e-11	1.7288532839866014e-11
1212	-19802.895531376387	-3.6677642756529254e-11	1.1429580424187523e-11	-2.991822076084577e-11	1.8095883195287923e-11
1213	-19802.732769635168	-3.576687369570048e-11	1.2211104546702033e-11	-2.8998566841826727e-11	1.887203335665576e-11
1214	-19802.570007893944	-3.482857257590885e-11	1.2960587129114642e-11	-2.8051653974814274e-11	1.9615911483450418e-11
1215	-19802.407246152718	-3.3863906129998884e-11	1.3677028927184784e-11	-2.7078656987794858e-11	2.0326527915317658e-11
1216	-19802.24448441149	-3.2874127626438033e-11	1.4359440554371757e-11	-2.608083689549066e-11	2.1002903143501277e-11
1217	-19802.081722670267	-3.1860480514661275e-11	1.5006914364653016e-11	-2.5059444519058582e-11	2.164413969061409e-11
1218	-19801.91896092904	-3.0824293167189706e-11	1.5618559392272345e-11	-2.4015815231352232e-11	2.2249357026115605e-11
1219	-19801.75619918781	-2.9766877655540284e-11	1.6193566213708653e-11	-2.2951267707590475e-11	2.281775642313971e-11
1220	-19801.593437446594	-2.8689629145448446e-11	1.6731148458691134e-11	-2.186720332563183e-11	2.334856244529884e-11
1221	-19801.43067570537	-2.7593920226758323e-11	1.723060042480767e-11	-2.0765000471278934e-11	2.3841080554347668e-11
1222	-19801.26791396414	-2.6481203629138118e-11	1.7691245898873252e-11	-1.964611726080542e-11	2.4294645907515557e-11
1223	-19801.105152222917	-2.5352903836173704e-11	1.8112487664529475e-11	-1.8511983131391685e-11	2.4708672856304398e-11
1224	-19800.94239048169	-2.4210521484607116e-11	1.849376427355011e-11	-1.736410324885391e-11	2.508261169425591e-11
1225	-19800.779628740464	-2.30555238629981e-11	1.883459097869111e-11	-1.6203948983861766e-11	2.5415989579163265e-11
1226	-19800.616866999237	-2.1889449629057644e-11	1.9134524703693197e-11	-1.503306263926832e-11	2.570837548021218e-11
1227	-19800.45410525801	-2.071379940654283e-11	1.9393196326041288e-11	-1.3852948025933212e-11	2.5959412448323358e-11
1228	-19800.29134351679	-1.953013969693184e-11	1.9610283800910764e-11	-1.2665174385894502e-11	2.61687907181487e-11
1229	-19800.128581775567	-1.833999470197895e-11	1.9785535908751896e-11	-1.1471268195401558e-11	2.633627144156741e-11
1230	-19799.96582003434	-1.7144948301089757e-11	1.991875333101209e-11	-1.0272815155056769e-11	2.6461667742407134e-11
1231	-19799.80305829312	-1.5946538161647376e-11	2.0009804122173863e-11	-9.071354282532967e-12	2.654486017302752e-11
1232	-19799.64029655189	-1.474635547663364e-11	2.005861233356279e-11	-7.868477664033086e-12	2.658578531808515e-11
1233	-19799.477534810663	-1.3545941553188955e-11	2.0065165708598984e-11	-6.665727027166227e-12	2.6584443473204495e-11
1234	-19799.314773069444	-1.2346884089526445e-11	2.0029511418676546e-11	-5.464690032706112e-12	2.6540894361846258e-11
1235	-19799.15201132821	-1.1150717864795218e-11	1.995175637623148e-11	-4.2669009508971804e-12	2.6455257430802378e-11
1236	-19798.98924958699	-9.959016871743559e-12	1.983206956765359e-11	-3.07393280997803e-12	2.6327714165367004e-11
1237	-19798.82648784576	-8.773300505170643e-12	1.9670675741742536e-11	-1.8873035730301125e-12	2.615850175929499e-11
1238	-19798.66372610454	-7.595118568006125e-12	1.946786344628469e-11	-7.085611605453749e-13	2.5947921134949735e-11
1239	-19798.500964363313	-6.425964698760845e-12	1.9223972922119626e-11	4.608031311582983e-13	2.5696324818324497e-11
1240	-19798.338202622082	-5.26735527135106e-12	1.893940915373134e-11	1.6192757131767742e-12	2.5404129974412845e-11
1241	-19798.175440880863	-4.1207493792378335e-12	1.86146248362543e-11	2.765400726594535e-12	2.5071801354939572e-11
1242	-19798.01267913964	-2.9876206866597696e-12	1.8250137427370932e-11	3.8977081740353605e-12	2.46998683361847e-11
1243	-19797.849917398413	-1.8693843033630214e-12	1.78465079939817e-11	5.0147870491851316e-12	2.428890374641863e-11
1244	-19797.68715565719	-7.674622606119564e-13	1.740436159915005e-11	6.115219843217191e-12	2.3839544239978654e-11
1245	-19797.524393915966	3.167818389945385e-13	1.6924363283315964e-11	7.197647896951722e-12	2.3352466259491674e-11
1246	-19797.361632174732	1.3819860098335098e-12	1.640724009705341e-11	8.260714571670164e-12	2.282840805683598e-11
1247	-19797.198870433513	2.4268462465259902e-12	1.5853755639324065e-11	9.303121611758119e-12	2.2268144213055817e-11
1248	-19797.03610869229	3.450067872803857e-12	1.52647328611117e-11	1.0323580476268345e-11	2.167250843117693e-11
1249	-19796.873346951066	4.450413696359151e-12	1.464102798628444e-11	1.1320860490894015e-11	2.1042367439509764e-11
1250	-19796.71058520984	5.426663501504274e-12	1.3983552904833836e-11	1.2293748323373225e-11	2.0378643375135685e-11
1251	-19796.54782346861	6.377653430436096e-12	1.3293249985682822e-11	1.3241087359710341e-11	1.9682288580167802e-11
1252	-19796.385061727386	7.302243412014656e-12	1.2571113038785805e-11	1.4161745116032145e-11	1.8954306554959306e-11
1253	-19796.222299986162	8.199348586796408e-12	1.1818163823063129e-11	1.5054644656445362e-11	1.819572845083722e-11
1254	-19796.059538244932	9.067914759092603e-12	1.1035470103122783e-11	1.591874002869641e-11	1.7407631118542065e-11
1255	-19795.896776503712	9.906941484505385e-12	1.0224125479652619e-11	1.675303934236695e-11	1.6591116925160753e-11
1256	-19795.734014762485	1.0715464413656366e-11	9.385264139113066e-12	1.755658709668953e-11	1.574732849612391e-11
1257	-19795.571253021262	1.1492571777594694e-11	8.52004404985325e-12	1.8328480655037795e-11	1.4877431899463656e-11
1258	-19795.40849128004	1.2237392875049096e-11	7.62965761535096e-12	1.9067858716517718e-11	1.398262729204854e-11
1259	-19795.245729538812	1.2949108399011156e-11	6.715319190967038e-12	1.9773911630328942e-11	1.3064136426182487e-11
1260	-19795.082967797585	1.3626944267790052e-11	5.778271013074931e-12	2.0445875211362397e-11	1.2123208572411832e-11
1261	-19794.920206056362	1.4270176175359806e-11	4.8197763121139245e-12	2.1083035277182492e-11	1.116111362429497e-11
1262	-19794.757444315135	1.487812887162534e-11	3.841118670004975e-12	2.168472691332399e-11	1.0179141449795083e-11
1263	-19794.594682573916	1.5450175273481753e-11	2.8436021577449746e-12	2.2250333569811436e-11	9.1786020228634e-12
1264	-19794.43192083268	1.5985739987043134e-11	1.828543894375051e-12	2.2779290568956153e-11	8.160817976496894e-12
1265	-19794.269159091462	1.6484294611611323e-11	7.972808848611542e-13	2.327108039396126e-11	7.1271314368210424e-12
1266	-19794.106397350235	1.694536437532777e-11	-2.488446277224455e-13	2.3725239310578406e-11	6.07888936948275e-12
1267	-19793.943635609005	1.736852041946089e-11	-1.3084708111430397e-12	2.414134963534989e-11	5.017457929317165e-12
1268	-19793.78087386778	1.7753388286386977e-11	-2.3802378311673697e-12	2.4519048210024682e-11	3.944200867401902e-12
1269	-19793.618112126558	1.809963849355398e-11	-3.4627660069779695e-12	2.4858016959247084e-11	2.8605013764278864e-12
1270	-19793.455350385335	1.8406996400294026e-11	-4.554686204945524e-12	2.5157992743979544e-11	1.767731691146639e-12
1271	-19793.29258864411	1.8675231487813976e-11	-5.6546085110972045e-12	2.541875662524961e-11	6.672844191010872e-13
1272	-19793.12982690289	1.8904167303006633e-11	-6.761160927143709e-12	2.564014379474255e-11	-4.394661613772289e-13
1273	-19792.96706516166	1.9093671343544773e-11	-7.872950791083072e-12	2.5822033443914817e-11	-1.5511255164022927e-12
1274	-19792.804303420435	1.9243663584161066e-11	-8.988610575423432e-12	2.5964357277137405e-11	-2.6663246607149957e-12
1275	-19792.641541679208	1.9354107900459424e-11	-1.0106751524007912e-11	2.6067090919905117e-11	-3.783673786919908e-12
1276	-19792.478779937985	1.942501831266996e-11	-1.1226016740483766e-11	2.6130260149641812e-11	-4.901815360211459e-12
1277	-19792.31601819676	1.9456453047041158e-11	-1.2345027267786789e-11	2.6153934942061392e-11	-6.019370188160897e-12
1278	-19792.15325645553	1.9448517522049134e-11	-1.3462443459760526e-11	2.613823244438754e-11	-7.134998798881696e-12
1279	-19791.990494714308	1.9401361960610522e-11	-1.4576903037741355e-11	2.608331457346598e-11	-8.247339485736966e-12
1280	-19791.827732973084	1.931518010982875e-11	-1.568708827135748e-11	2.5989386722238867e-11	-9.355075494767252e-12
1281	-19791.664971231854	1.9190211464723845e-11	-1.6791659019524428e-11	2.5856699970580905e-11	-1.0456868052349986e-11
1282	-19791.502209490634	1.9026734815758343e-11	-1.7889325304931913e-11	2.5685544619237966e-11	-1.1551428946206822e-11
1283	-19791.339447749408	1.882507588263071e-11	-1.8978774563201234e-11	2.5476257812004704e-11	-1.2637447759571675e-11
1284	-19791.176686008184	1.858559507946213e-11	-2.0058748766723734e-11	2.5229211286929664e-11	-1.3713669001567247e-11
1285	-19791.01392426696	1.830870121597285e-11	-2.11279674546e-11	2.494482506730934e-11	-1.477881512090954e-11
1286	-19790.85116252573	1.799483257016072e-11	-2.2185209607825904e-11	2.4623548519961443e-11	-1.5831668387585217e-11
1287	-19790.688400784507	1.7644477683101188e-11	-2.3229231351532518e-11	2.4265881141331657e-11	-1.6870988577348817e-11
1288	-19790.52563904328	1.7258149153422424e-11	-2.4258851904443735e-11	2.387234633710674e-11	-1.789559892787656e-11
1289	-19790.362877302065	1.683641173777305e-11	-2.5272868335786775e-11	2.3443519515505017e-11	-1.8904300876772353e-11
1290	-19790.200115560838	1.6379848626046307e-11	-2.6270143688386267e-11	2.2979994347167927e-11	-1.9895962191225145e-11
1291	-19790.037353819607	1.5889097052941164e-11	-2.7249520136368046e-11	2.24824183712167e-11	-2.0869430105942422e-11
1292	-19789.874592078384	1.5364807125549398e-11	-2.8209907582261332e-11	2.195145180683288e-11	-2.182361992635197e-11
1293	-19789.711830337157	1.4807685144525194e-11	-2.915019632843494e-11	2.1387810870759443e-11	-2.2757427679896915e-11
1294	-19789.549068595934	1.4218444400046195e-11	-3.006934613855397e-11	2.0792218556494363e-11	-2.3669819183104703e-11
1295	-19789.386306854707	1.3597856536454377e-11	-3.0966298834311613e-11	2.0165455997053202e-11	-2.455974261770713e-11
1296	-19789.223545113477	1.2946694661349215e-11	-3.184006625227069e-11	1.950830555670663e-11	-2.5426216492638176e-11
1297	-19789.060783372257	1.22657919606776e-11	-3.268964493056029e-11	1.8821609445731596e-11	-2.6268244309872686e-11
1298	-19788.898021631034	1.1555977745880472e-11	-3.351410129174101e-11	1.810620574978538e-11	-2.7084899751750322e-11
1299	-19788.73525988981	1.0818143372615072e-11	-3.4312488974770556e-11	1.7362994349852455e-11	-2.7875243992097287e-11
1300	-19788.57249814858	1.0053170920946383e-11	-3.508393118553176e-11	1.6592865584110908e-11	-2.863840805048762e-11
1301	-19788.40973640736	9.262006141612146e-12	-3.582754141848276e-11	1.57967731969858e-11	-2.9373513493113767e-11
1302	-19788.24697466613	8.4455806412722e-12	-3.6542501581423753e-11	1.4975656505582997e-11	-3.007975056037754e-11
1303	-19788.0842129249	7.604891215134075e-12	-3.72279872047244e-11	1.4130519736618441e-11	-3.07563033557357e-11
1304	-19787.921451183687	6.740915842779894e-12	-3.7883240775272365e-11	1.3262348002946514e-11	-3.140242318145513e-11
1305	-19787.758689442457	5.8546985071646564e-12	-3.8507502389529804e-11	1.237219212826484e-11	-3.2017359171732896e-11
1306	-19787.59592770123	4.947260214880092e-12	-3.910007708462125e-11	1.1461079647814336e-11	-3.260042562439165e-11
1307	-19787.433165960007	4.019689233224689e-12	-3.9660271225591285e-11	1.0530105052406484e-11	-3.3150938368819875e-11
1308	-19787.27040421878	3.0730465299396534e-12	-4.018745419449731e-11	9.580335208283904e-12	-3.366827645461271e-11
1309	-19787.10764247756	2.1084604639633753e-12	-4.068100115114858e-11	8.612904056004626e-12	-3.4151824893480094e-11
1310	-19786.94488073633	1.1270291771731572e-12	-4.114034743908074e-11	7.628914982387788e-12	-3.4601029063549697e-11
1311	-19786.782118995106	1.299177695090158e-13	-4.156493889179248e-11	6.629538004572057e-12	-3.501534499756157e-11
1312	-19786.619357253883	-8.817418287137058e-13	-4.195427879221173e-11	5.615909622653359e-12	-3.539428633926679e-11
1313	-19786.456595512653	-1.9067513280442453e-12	-4.2307885578502126e-11	4.589232358358713e-12	-3.5737382032084305e-11
1314	-19786.29383377143	-2.943947866881662e-12	-4.262533220624552e-11	3.550672948401938e-12	-3.604421567670527e-11
1315	-19786.131072030203	-3.992104107122106e-12	-4.2906211786525894e-11	2.5014622595822705e-12	-3.631439115303765e-11
1316	-19785.968310288983	-5.050029325151288e-12	-4.3150168792431906e-11	1.4427941786027158e-12	-3.654756382057049e-11
1317	-19785.80554854776	-6.1164706756783815e-12	-4.335687277314471e-11	3.7592435935694185e-13	-3.674341421728672e-11
1318	-19785.642786806526	-7.190213209913062e-12	-4.3526041724652305e-11	-6.979298136856438e-13	-3.690167142281964e-11
1319	-19785.480025065306	-8.269982532367019e-12	-4.3657423441248873e-11	-1.7774918708919592e-12	-3.702209439556185e-11
1320	-19785.31726332408	-9.354543103121115e-12	-4.375081136150336e-11	-2.8615245772601215e-12	-3.710448780977358e-11
1321	-19785.154501582856	-1.0442602676107562e-11	-4.380603323425571e-11	-3.948734359072505e-12	-3.714869070798591e-11
1322	-19784.991739841633	-1.1532908958740482e-11	-4.382295985036207e-11	-5.037867980227472e-12	-3.715458522255972e-11
1323	-19784.828978100402	-1.262415677992264e-11	-4.3801500624439303e-11	-6.127619698316054e-12	-3.7122092144597655e-11
1324	-19784.66621635918	-1.3715080437212598e-11	-4.374160553802573e-11	-7.216723627330187e-12	-3.705117285566597e-11
1325	-19784.503454617956	-1.480436639439641e-11	-4.3643267189677655e-11	-8.303866423445387e-12	-3.6941831365798125e-11
1326	-19784.340692876733	-1.5890740136168208e-11	-4.350651656638177e-11	-9.3877741537484e-12	-3.6794110072286516e-11
1327	-19784.177931135502	-1.6972884308178336e-11	-4.33314308237352e-11	-1.0467130424600941e-11	-3.660809752844256e-11
1328	-19784.01516939428	-1.80495201226629e-11	-4.311812363359703e-11	-1.1540657799906572e-11	-3.638391877752274e-11
1329	-19783.852407653056	-1.9119331498392296e-11	-4.2866757883176835e-11	-1.2607041929452429e-11	-3.6121748041011984e-11
1330	-19783.68964591183	-2.0181040172067097e-11	-4.257753144700079e-11	-1.3665006671259097e-11	-3.5821794475987306e-11
1331	-19783.526884170606	-2.1233336242603418e-11	-4.225069399976472e-11	-1.471324462459459e-11	-3.5484318977540484e-11
1332	-19783.36412242937	-2.2274947439623968e-11	-4.188652883228985e-11	-1.5750486407622638e-11	-3.5109615979467406e-11
1333	-19783.201360688156	-2.330457584896665e-11	-4.148537301775703e-11	-1.6775437371767643e-11	-3.469803361042358e-11
1334	-19783.03859894693	-2.4320960054680566e-11	-4.104759647630885e-11	-1.7786839751074127e-11	-3.424995274269644e-11
1335	-19782.875837205702	-2.53228200523713e-11	-4.057362398049828e-11	-1.8783417564694184e-11	-3.3765808987847574e-11
1336	-19782.71307546448	-2.6308911521025577e-11	-4.006391259201019e-11	-1.9763930894096873e-11	-3.324607011720276e-11
1337	-19782.55031372325	-2.7277978187575816e-11	-3.9518974796709307e-11	-2.0727128236904358e-11	-3.269125918736524e-11
1338	-19782.38755198203	-2.822879845137699e-11	-3.893935531761662e-11	-2.167179313482006e-11	-3.210193133676066e-11
1339	-19782.224790240805	-2.9160145851162025e-11	-3.832565400126627e-11	-2.2596704630204825e-11	-3.1478696662449165e-11
1340	-19782.062028499582	-3.0070828140236646e-11	-3.7678502949531334e-11	-2.350067634253285e-11	-3.082219733568626e-11
1341	-19781.899266758355	-3.0959655402218095e-11	-3.699858819475153e-11	-2.4382524573957563e-11	-3.013312926744889e-11
1342	-19781.736505017125	-3.182547092133979e-11	-3.6286628823430806e-11	-2.5241099178751125e-11	-2.941222121623254e-11
1343	-19781.5737432759	-3.2667127417505356e-11	-3.5543395913203276e-11	-2.607525978842556e-11	-2.8660253715234133e-11
1344	-19781.410981534682	-3.348351086286835e-11	-3.4769694039459033e-11	-2.6883899625379967e-11	-2.7878040563626088e-11
1345	-19781.248219793444	-3.42735232533648e-11	-3.396637729378361e-11	-2.7665928264505514e-11	-2.7066444835077272e-11
1346	-19781.085458052225	-3.5036099921340636e-11	-3.313433407100932e-11	-2.8420288940916075e-11	-2.622636365020809e-11
1347	-19780.922696311	-3.577019840847318e-11	-3.2274499298612416e-11	-2.914594741286416e-11	-2.5358740395877426e-11
1348	-19780.759934569774	-3.6474810359611604e-11	-3.138784274334861e-11	-2.9841903848969613e-11	-2.4464553018023913e-11
1349	-19780.59717282855	-3.7148955969283954e-11	-3.047537641527873e-11	-3.050718726438983e-11	-2.354482141551812e-11
1350	-19780.434411087324	-3.77916897330067e-11	-2.9538148784821365e-11	-3.114086126365132e-11	-2.2600601644684164e-11
1351	-19780.271649346105	-3.840210053833571e-11	-2.857724571584296e-11	-3.17420241214299e-11	-2.163298684165751e-11
1352	-19780.108887604878	-3.8979312864041236e-11	-2.759379024395001e-11	-3.230980997135355e-11	-2.0643106989720587e-11
1353	-19779.946125863655	-3.952249086822198e-11	-2.6588937224094585e-11	-3.284339288356523e-11	-1.96321235558912e-11
1354	-19779.783364122424	-4.003083543795688e-11	-2.556388009027036e-11	-3.334198390241713e-11	-1.860123624134459e-11
1355	-19779.6206023812	-4.050359164611989e-11	-2.451983837763403e-11	-3.38048384923753e-11	-1.7551670492121235e-11
1356	-19779.457840639974	-4.094004332967741e-11	-2.3458070548631334e-11	-3.423125110313614e-11	-1.6484690317606382e-11
1357	-19779.295078898755	-4.1339522463346446e-11	-2.2379854675780153e-11	-3.462056453161194e-11	-1.540157896193297e-11
1358	-19779.13231715753	-4.170140168110528e-11	-2.1286508883786442e-11	-3.4972162429197955e-11	-1.4303659340291618e-11
1359	-19778.9695554163	-4.2025105104660895e-11	-2.017936375655265e-11	-3.528548011803411e-11	-1.3192266434221484e-11
1360	-19778.806793675078	-4.2310099976414186e-11	-1.9059790145327043e-11	-3.5559996208656415e-11	-1.2068775096148446e-11
1361	-19778.644031933844	-4.255590739008578e-11	-1.792916443446665e-11	-3.579524331773851e-11	-1.0934565303330003e-11
1362	-19778.481270192624	-4.276209423296762e-11	-1.6788903375583678e-11	-3.599079999435393e-11	-9.791056990441872e-12
1363	-19778.318508451397	-4.292828285706144e-11	-1.5640422209101632e-11	-3.6146300377431756e-11	-8.639668159303384e-12
1364	-19778.15574671017	-4.305414440152827e-11	-1.4485175735536817e-11	-3.626142750168882e-11	-7.481855950734918e-12
1365	-19777.99298496895	-4.313940631433305e-11	-1.3324609753305568e-11	-3.633592080482607e-11	-6.319068070689494e-12
1366	-19777.830223227727	-4.318384782586046e-11	-1.2160209331977812e-11	-3.636957158429508e-11	-5.15279106638553e-12
1367	-19777.667461486497	-4.318730453794914e-11	-1.0993442697889774e-11	-3.636222757100387e-11	-3.984494200325265e-12
1368	-19777.50469974528	-4.314966699263226e-11	-9.825816318506662e-12	-3.631379148127494e-11	-2.81568453981187e-12
1369	-19777.341938004047	-4.307088129135368e-11	-8.658812291196493e-12	-3.622422161970649e-11	-1.6478443345136797e-12
1370	-19777.179176262824	-4.295095172992893e-11	-7.493949837800335e-12	-3.609353449770501e-11	-4.824925183442929e-13
1371	-19777.016414521604	-4.278993649163006e-11	-6.332715836079993e-12	-3.5921800509168644e-11	6.788847698912788e-13
1372	-19776.853652780374	-4.258795520989842e-11	-5.176632602746104e-12	-3.570915147728482e-11	1.8347663938046404e-12
1373	-19776.690891039154	-4.2345178980971243e-11	-4.027183146271233e-12	-3.545577064892171e-11	2.9836709770023386e-12
1374	-19776.528129297923	-4.2061843468267596e-11	-2.885883162913691e-12	-3.516190578364715e-11	4.124084895179634e-12
1375	-19776.365367556697	-4.1738232751710996e-11	-1.7542028629015182e-12	-3.482785298400677e-11	5.254540459610572e-12
1376	-19776.202605815477	-4.1374698394703414e-11	-6.336418033418686e-13	-3.4453975748074385e-11	6.37354107053456e-12
1377	-19776.039844074243	-4.097163650676863e-11	4.743523290174906e-13	-3.404068201207943e-11	7.479642442986381e-12
1378	-19775.877082333023	-4.0529513449374874e-11	1.568305830987716e-12	-3.358844984308093e-11	8.571374704495485e-12
1379	-19775.714320591796	-4.0048835718102295e-11	2.6468025038176237e-12	-3.309779730025332e-11	9.647325923518471e-12
1380	-19775.551558850577	-3.953018252373378e-11	3.7084040138272405e-12	-3.256931500414974e-11	1.0706062452906817e-11
1381	-19775.38879710935	-3.8974168119110406e-11	4.751734886382151e-12	-3.200362844195472e-11	1.1746213930285616e-11
1382	-19775.226035368127	-3.838148165764241e-11	5.775401616725854e-12	-3.140143781569442e-11	1.2766392370136919e-11
1383	-19775.063273626896	-3.77528419520592e-11	6.778077928054579e-12	-3.0763472778748535e-11	1.3765277427067389e-11
1384	-19774.900511885673	-3.7089044186023e-11	7.75842454379838e-12	-3.009053913877318e-11	1.474153614804675e-11
1385	-19774.73775014445	-3.639090738050886e-11	8.715173170955557e-12	-2.938346630142221e-11	1.5693906959449292e-11
1386	-19774.574988403227	-3.565932826236568e-11	9.647047277475824e-12	-2.8643161131891538e-11	1.6621120423237103e-11
1387	-19774.412226662	-3.4895221201229434e-11	1.055284451825642e-11	-2.7870547868906577e-11	1.7521981665349502e-11
1388	-19774.24946492077	-3.409957886077686e-11	1.1431359653633127e-11	-2.706662877069835e-11	1.8395293271956037e-11
1389	-19774.086703179546	-3.327340524961523e-11	1.2281463939655124e-11	-2.623241714281193e-11	1.9239934680563098e-11
1390	-19773.923941438323	-3.2417782764393205e-11	1.310203117527815e-11	-2.5369004377943396e-11	2.0054788204380968e-11
1391	-19773.761179697092	-3.153379889899033e-11	1.3892013101892669e-11	-2.447748664183844e-11	2.083881443091983e-11
1392	-19773.598417955873	-3.0622618736889356e-11	1.465036984663476e-11	-2.3559037364393695e-11	2.1590982642176406e-11
1393	-19773.435656214646	-2.968540598492743e-11	1.5376140376134742e-11	-2.261482825031193e-11	2.231034126567374e-11
1394	-19773.272894473423	-2.872340128531861e-11	1.606837725864071e-11	-2.1646107591756828e-11	2.2995952613185182e-11
1395	-19773.1101327322	-2.7737836971287625e-11	1.672621250147448e-11	-2.0654115001199572e-11	2.3646958714021855e-11
1396	-19772.94737099097	-2.6730020693150062e-11	1.7348797194987667e-11	-1.9640165040026075e-11	2.426252093528244e-11
1397	-19772.784609249746	-2.5701245915668615e-11	1.7935361081993944e-11	-1.860555769373021e-11	2.484187954561855e-11
1398	-19772.62184750852	-2.4652878752584706e-11	1.8485158675737567e-11	-1.755166521070868e-11	2.538429980971371e-11
1399	-19772.459085767296	-2.35862654142916e-11	1.89975218101128e-11	-1.647983952847538e-11	2.5889124531085628e-11
1400	-19772.296324026076	-2.2502821477425802e-11	1.9471812523152605e-11	-1.5391501549328873e-11	2.635572691258335e-11
1401	-19772.133562284846	-2.140393709895002e-11	1.990746831729497e-11	-1.4288046333909584e-11	2.6783555807585748e-11
1402	-19771.97080054362	-2.029106832427667e-11	2.0303961855651277e-11	-1.317093441702294e-11	2.7172095393826977e-11
1403	-19771.8080388024	-1.916564040441963e-11	2.0660838985981986e-11	-1.2041595105312636e-11	2.7520903186855835e-11
1404	-19771.64527706117	-1.8029140187106935e-11	2.097768542158882e-11	-1.0901518877729474e-11	2.782957669921178e-11
1405	-19771.48251531994	-1.6883019180567184e-11	2.1254157153171748e-11	-9.752160431031721e-12	2.80977838403065e-11
1406	-19771.31975357872	-1.5728785740320826e-11	2.1489954316236926e-11	-8.595030877291429e-12	2.8325236763005172e-11
1407	-19771.156991837495	-1.4567908591732616e-11	2.1684844104050995e-11	-7.431601249695049e-12	2.8511714763434676e-11
1408	-19770.994230096272	-1.340190798638101e-11	2.1838641661636404e-11	-6.263393670740598e-12	2.865704515498038e-11
1409	-19770.83146835505	-1.2232261068737965e-11	2.195122559694308e-11	-5.091886703839634e-12	2.8761118765278085e-11
1410	-19770.668706613822	-1.1060490789468988e-11	2.202252574164871e-11	-3.918604279458241e-12	2.882387767807227e-11
1411	-19770.505944872595	-9.888073485118175e-12	2.2052531616677478e-11	-2.7450232613982078e-12	2.8845323683575774e-11
1412	-19770.34318313137	-8.71652567830667e-12	2.2041286604191352e-11	-1.5726602609845175e-12	2.8825512432727543e-11
1413	-19770.180421390145	-7.547314894841539e-12	2.198888981936204e-11	-4.0298244227504363e-13	2.8764555292900938e-11
1414	-19770.017659648922	-6.381941699113118e-12	2.189549627019549e-11	7.62510427744561e-13	2.8662619491272787e-11
1415	-19769.85489790769	-5.221856056106917e-12	2.1761312646998922e-11	1.9223696268977593e-12	2.8519923887644623e-11
1416	-19769.692136166468	-4.068534988622127e-12	2.1586602951211624e-11	3.075119805440019e-12	2.8336744587941203e-11
1417	-19769.529374425245	-2.9234029772254377e-12	2.1371678809745215e-11	4.2193385939674385e-12	2.811340524159002e-11
1418	-19769.366612684014	-1.7879045231863587e-12	2.1116909777476906e-11	5.353584024793815e-12	2.7850287329852823e-11
1419	-19769.2038509428	-6.634311664792416e-13	2.0822709151231395e-11	6.47646751974204e-12	2.75478159626566e-11
1420	-19769.041089201568	4.4861241305945584e-13	2.0489548102537066e-11	7.58658777316779e-12	2.7206473998368463e-11
1421	-19768.878327460345	1.5468748072213556e-12	2.0117937792440522e-11	8.68259716715187e-12	2.6826784141517672e-11
1422	-19768.71556571912	2.6299985485554348e-12	1.9708446394757982e-11	9.763142424784055e-12	2.6409325954134038e-11
1423	-19768.55280397789	3.6966789980555825e-12	1.926167864599627e-11	1.0826923499461532e-11	2.595471538884556e-11
1424	-19768.39004223667	4.745612076729011e-12	1.8778294851523494e-11	1.1872641290669843e-11	2.5463623784220664e-11
1425	-19768.22728049544	5.775546437342666e-12	1.8258988462955703e-11	1.289904981547175e-11	2.4936755425692047e-11
1426	-19768.064518754218	6.785237389563712e-12	1.7704506521818712e-11	1.3904910117821428e-11	2.4374867979472254e-11
1427	-19767.901757012998	7.77349260516623e-12	1.7115626016007344e-11	1.4889035971727858e-11	2.3778748833127332e-11
1428	-19767.73899527177	8.739132469926667e-12	1.649317480052663e-11	1.5850254217499287e-11	2.3149236007483775e-11
1429	-19767.57623353054	9.681028162764288e-12	1.5838008346964175e-11	1.6787442836926565e-11	2.248719489112817e-11
1430	-19767.41347178932	1.059806983428739e-11	1.5151029373934706e-11	1.7699499116770883e-11	2.1793537862617637e-11
1431	-19767.25071004809	1.1489197365754281e-11	1.443316581028842e-11	1.8585370401838926e-11	2.1069202239858237e-11
1432	-19767.087948306867	1.235337465717077e-11	1.3685389153736229e-11	1.9444028368361206e-11	2.0315168631204106e-11
1433	-19766.92518656564	1.3189614001306241e-11	1.2908694208246485e-11	2.0274493390683624e-11	1.9532440660082402e-11
1434	-19766.762424824414	1.3996956754472266e-11	1.2104114850083822e-11	2.107581519761442e-11	1.8722060724169954e-11
1435	-19766.599663083194	1.4774491339842866e-11	1.1272706629184895e-11	2.1847090867019677e-11	1.788509258525559e-11
1436	-19766.43690134197	1.5521339636288287e-11	1.0415559314008483e-11	2.2587451200629328e-11	1.7022633907723377e-11
1437	-19766.274139600744	1.623666871942396e-11	9.533783705702326e-12	2.3296072455022123e-11	1.6135803062692726e-11
1438	-19766.11137785952	1.6919683709320568e-11	8.628518723874799e-12	2.3972169175885004e-11	1.5225746207598095e-11
1439	-19765.948616118294	1.75696331150611e-11	7.70092412122861e-12	2.4614999531146556e-11	1.4293629992617074e-11
1440	-19765.78585437706	1.8185806655702782e-11	6.752182281492739e-12	2.5223863119029234e-11	1.3340643352475213e-11
1441	-19765.623092635844	1.87675363715523e-11	5.7834959028754335e-12	2.579810206699503e-11	1.2367995183305309e-11
1442	-19765.460330894617	1.931419836691937e-11	4.796084073691579e-12	2.63371027619002e-11	1.1376910412324193e-11
1443	-19765.29756915339	1.98252098896758e-11	3.791186349788137e-12	2.684029291635776e-11	1.0368634070535442e-11
1444	-19765.134807412167	2.030003412563635e-11	2.770052832711486e-12	2.730714635089128e-11	9.34442136489163e-12
1445	-19764.97204567094	2.073817452026539e-11	1.7339545934682234e-12	2.7737177301954555e-11	8.305548099029096e-12
1446	-19764.80928392972	2.1139182167605847e-11	6.841663217497196e-13	2.8129947798783046e-11	7.2532933164347834e-12
1447	-19764.64652218849	2.1502647942520376e-11	-3.780160262260745e-13	2.848505978157069e-11	6.188956947224218e-12
1448	-19764.483760447267	2.182821075269327e-11	-1.4512983151963486e-12	2.8802163341472805e-11	5.1138367145742265e-12
1449	-19764.320998706044	2.2115549098148508e-11	-2.5343643968110804e-12	2.9080948265943843e-11	4.02925196932298e-12
1450	-19764.158236964813	2.236438986612093e-11	-3.625906975130452e-12	2.9321152821776165e-11	2.936512818088217e-12
1451	-19763.99547522359	2.2574499612949175e-11	-4.724595835773167e-12	2.95225550225437e-11	1.836951896905776e-12
1452	-19763.832713482367	2.2745692660136655e-11	-5.82911546227776e-12	2.9684980712980355e-11	7.318867480758201e-13
1453	-19763.669951741143	2.2877823522665783e-11	-6.9381265987214576e-12	2.9808295982942305e-11	-3.773417378481044e-13
1454	-19763.507189999924	2.297079338981384e-11	-8.050310925478387e-12	2.9892413636413735e-11	-1.4894140048722736e-12
1455	-19763.344428258686	2.3024544522871797e-11	-9.164325778438116e-12	2.9937287575256366e-11	-2.602986544359943e-12
1456	-19763.181666517463	2.3039064109601665e-11	-1.0278854421254823e-11	2.994291664148737e-11	-3.716742174418644e-12
1457	-19763.01890477624	2.3014381677130707e-11	-1.1392555985231034e-11	2.9909342016845506e-11	-4.829339971982764e-12
1458	-19762.856143035013	2.2950569462175058e-11	-1.2504120933873996e-11	2.983664758041928e-11	-5.9394707443989185e-12
1459	-19762.693381293793	2.284774357577108e-11	-1.3612214590545007e-11	2.972496106072832e-11	-7.045800547676285e-12
1460	-19762.530619552563	2.270606015605317e-11	-1.471553911861099e-11	2.957445017543017e-11	-8.147032673949223e-12
1461	-19762.36785781134	2.2525721121610685e-11	-1.5812771000709358e-11	2.938532837285274e-11	-9.241845119727593e-12
1462	-19762.205096070116	2.230696518896893e-11	-1.6902628956660315e-11	2.91578458358477e-11	-1.0328958511281913e-11
1463	-19762.042334328893	2.2050078993346606e-11	-1.7983806008515507e-11	2.8892300591685245e-11	-1.1407068157071494e-11
1464	-19761.879572587666	2.1755382616837986e-11	-1.9055040888516193e-11	2.858902402600925e-11	-1.2474915463201126e-11
1465	-19761.716810846436	2.1423246275292e-11	-2.0115047832354657e-11	2.824839755978157e-11	-1.3531217712973e-11
1466	-19761.554049105212	2.1054069784366472e-11	-2.1162590700156105e-11	2.7870832100513384e-11	-1.457474219506482e-11
1467	-19761.391287363986	2.0648305644862863e-11	-2.219640950001287e-11	2.7456791118854487e-11	-1.560423271221767e-11
1468	-19761.228525622766	2.020643189083178e-11	-2.3215297235945112e-11	2.7006763481010365e-11	-1.6618486436110655e-11
1469	-19761.065763881536	1.9728981992252387e-11	-2.4218024066863123e-11	2.6521293343998156e-11	-1.7616278050571848e-11
1470	-19760.903002140312	1.9216510263248085e-11	-2.5203416932436232e-11	2.6000945547356268e-11	-1.8596439384046664e-11
1471	-19760.74024039909	1.8669629227699094e-11	-2.6170281369915964e-11	2.5446342972603186e-11	-1.9557781209453292e-11
1472	-19760.577478657862	1.8088968222760913e-11	-2.7117481304198862e-11	2.4858125129620658e-11	-2.049917304057397e-11
1473	-19760.414716916643	1.747521680731686e-11	-2.8043862593044608e-11	2.42369915600494e-11	-2.1419466659730955e-11
1474	-19760.251955175412	1.68290770860094e-11	-2.8948330973944325e-11	2.3583654143568256e-11	-2.231757406998706e-11
1475	-19760.089193434193	1.6151313754487136e-11	-2.9829776906712673e-11	2.28988871394555e-11	-2.3192392319831776e-11
1476	-19759.926431692966	1.5442699703553708e-11	-3.068715198773273e-11	2.2183472772184303e-11	-2.4042879921848593e-11
1477	-19759.76366995174	1.470407249005997e-11	-3.1519395915435864e-11	2.143825770002776e-11	-2.4867983800001693e-11
1478	-19759.600908210516	1.3936273225865595e-11	-3.232551070676657e-11	2.0664091884787114e-11	-2.5666713509461314e-11
1479	-19759.438146469285	1.3140209817463932e-11	-3.3104489877152126e-11	1.9861891830504088e-11	-2.6438070398034088e-11
1480	-19759.275384728066	1.23167892654732e-11	-3.3855389871620265e-11	1.9032572863161392e-11	-2.7181119039691557e-11
1481	-19759.11262298684	1.146698694754223e-11	-3.4577262711120304e-11	1.8177118413966647e-11	-2.7894919862136748e-11
1482	-19758.949861245605	1.0591772989488176e-11	-3.5269223524001375e-11	1.7296506370215495e-11	-2.8578596679474322e-11
1483	-19758.787099504385	9.692186917578897e-12	-3.5930387565549895e-11	1.6391783729262458e-11	-2.9231273692961514e-11
1484	-19758.624337763158	8.76925918861744e-12	-3.6559932702002595e-11	1.5463988108091732e-11	-2.985213797490812e-11
1485	-19758.461576021935	7.824089883484461e-12	-3.715704200731917e-11	1.4514226439565115e-11	-3.0440382046720106e-11
1486	-19758.298814280708	6.857766563643877e-12	-3.772096027151945e-11	1.3543592808464493e-11	-3.0995260385713195e-11
1487	-19758.136052539485	5.871445951893569e-12	-3.82509428355563e-11	1.2553250135968505e-11	-3.151603824151156e-11
1488	-19757.973290798265	4.866268811560521e-12	-3.874630573912416e-11	1.1544345038401479e-11	-3.200204178065925e-11
1489	-19757.81052905704	3.8434447609837625e-12	-3.9206380632750146e-11	1.0518092646637448e-11	-3.2452612980684613e-11
1490	-19757.647767315815	2.8041635045079716e-12	-3.963055899520411e-11	9.475687816646917e-12	-3.2867153842731624e-11
1491	-19757.485005574592	1.7496828944078212e-12	-4.0018253004776245e-11	8.418393197541834e-12	-3.324508724509279e-11
1492	-19757.322243833358	6.812376309698633e-13	-4.036893332727129e-11	7.347447911454994e-12	-3.358589472494408e-11
1493	-19757.159482092135	-3.9987168660357104e-13	-4.068209681985592e-11	6.264156611415538e-12	-3.3889084164768394e-11
1494	-19756.996720350908	-1.4923701245753947e-12	-4.095729712155893e-11	5.169797897608895e-12	-3.4154220375107705e-11
1495	-19756.83395860969	-2.5949193908291557e-12	-4.119411933876693e-11	4.06571334883978e-12	-3.438089976305587e-11
1496	-19756.67119686846	-3.706209204056954e-12	-4.13922036303525e-11	2.9532161347096056e-12	-3.4568773908065214e-11
1497	-19756.508435127234	-4.8248701523365796e-12	-4.155122690470493e-11	1.833678165477587e-12	-3.4717531242587104e-11
1498	-19756.345673386008	-5.949562354300296e-12	-4.1670919188739194e-11	7.084414134019239e-13	-3.4826913410101484e-11
1499	-19756.182911644784	-7.078890210425512e-12	-4.175105201253071e-11	-4.2109682961590943e-13	-3.489670363398901e-11
1500	-19756.020149903557	-8.211490397868127e-12	-4.179144833247604e-11	-1.5535719633166798e-12	-3.4926736628321054e-11
1501	-19755.85738816233	-9.345948708839878e-12	-4.179197705649176e-11	-2.687568907718036e-12	-3.4916893107792404e-11
1502	-19755.694626421115	-1.0480884079935499e-11	-4.1752556651367697e-11	-3.821706147510565e-12	-3.4867103381356745e-11
1503	-19755.531864679888	-1.1614870358425665e-11	-4.167315554343899e-11	-4.9545574882822455e-12	-3.477734773824931e-11
1504	-19755.369102938657	-1.2746515775035655e-11	-4.155378994977861e-11	-6.084731542638473e-12	-3.464765426427606e-11
1505	-19755.20634119744	-1.3874389513800708e-11	-4.139452944451336e-11	-7.210798289697626e-12	-3.447810439395628e-11
1506	-19755.043579456207	-1.49970959314001e-11	-4.119548973928999e-11	-8.331363305870574e-12	-3.4268825675165775e-11
1507	-19754.88081771498	-1.6113206484427688e-11	-4.0956842750250605e-11	-9.444999681644033e-12	-3.402000182235353e-11
1508	-19754.71805597376	-1.7221329467025878e-11	-4.0678804810611244e-11	-1.0550317768741083e-11	-3.3731860912536046e-11
1509	-19754.55529423253	-1.832004658386211e-11	-4.036165065691162e-11	-1.1645901742119739e-11	-3.340468935829807e-11
1510	-19754.39253249131	-1.940797708930616e-11	-4.000569795292572e-11	-1.2730373746935992e-11	-3.3038816414377386e-11
1511	-19754.22977075008	-2.0483720511955786e-11	-3.9611324256894485e-11	-1.3802336611690681e-11	-3.2634631132251716e-11
1512	-19754.067009008857	-2.1545915359502982e-11	-3.91789483899676e-11	-1.486043255895244e-11	-3.219256371072637e-11
1513	-19753.904247267637	-2.2593187293222474e-11	-3.870904982880647e-11	-1.5903291368076284e-11	-3.1713104876377885e-11
1514	-19753.741485526407	-2.3624201291085976e-11	-3.820214809898426e-11	-1.6929582542013555e-11	-3.119678525897444e-11
1515	-19753.578723785184	-2.4637617040567082e-11	-3.7658823175340927e-11	-1.79379706883614e-11	-3.064419577994883e-11
1516	-19753.41596204396	-2.5632134079692788e-11	-3.707969390208396e-11	-1.8927160661847136e-11	-3.005596605461527e-11
1517	-19753.253200302737	-2.6606454165558013e-11	-3.646543852775415e-11	-1.9895859920860983e-11	-2.943278491566304e-11
1518	-19753.09043856151	-2.7559319055558446e-11	-3.581677334245797e-11	-2.0842816307966544e-11	-2.8775379032763624e-11
1519	-19752.92767682028	-2.848948027430425e-11	-3.5134472092014145e-11	-2.176678780477041e-11	-2.808453231552045e-11
1520	-19752.764915079057	-2.9395730505004195e-11	-3.4419345155460194e-11	-2.266657392035317e-11	-2.7361065073932835e-11
1521	-19752.602153337837	-3.0276878698382354e-11	-3.367225813152314e-11	-2.354099078780254e-11	-2.6605852594097025e-11
1522	-19752.43939159661	-3.113177496075145e-11	-3.289411287101814e-11	-2.438889604738064e-11	-2.5819806154254695e-11
1523	-19752.276629855387	-3.1959293009254714e-11	-3.2085862665153946e-11	-2.520917128939933e-11	-2.5003888202437223e-11
1524	-19752.11386811416	-3.2758348799107396e-11	-3.12484958405905e-11	-2.600074067443823e-11	-2.415909593626339e-11
1525	-19751.95110637293	-3.352788800688166e-11	-3.038304824662668e-11	-2.6762558403860817e-11	-2.3286473779904165e-11
1526	-19751.788344631706	-3.4266898918508656e-11	-2.949059037781603e-11	-2.749362159898832e-11	-2.2387100492596352e-11
1527	-19751.625582890483	-3.497440569429244e-11	-2.857223519496454e-11	-2.8192963553376524e-11	-2.146209697944473e-11
1528	-19751.462821149253	-3.5649476003136917e-11	-2.7629129479094523e-11	-2.8859661356197985e-11	-2.051261763294619e-11
1529	-19751.300059408033	-3.629121900117745e-11	-2.666245659046017e-11	-2.9492833857982815e-11	-1.9539853081966784e-11
1530	-19751.13729766681	-3.689878758126188e-11	-2.5673433973600607e-11	-3.009164390765489e-11	-1.854502768607506e-11
1531	-19750.974535925583	-3.747138106695763e-11	-2.4663309279274333e-11	-3.0655301033412903e-11	-1.752939564749983e-11
1532	-19750.81177418436	-3.800824390415328e-11	-2.3633362998262988e-11	-3.118306012060257e-11	-1.6494243635969522e-11
1533	-19750.64901244313	-3.850867096249132e-11	-2.2584899120154645e-11	-3.167422669952442e-11	-1.544088143797603e-11
1534	-19750.48625070191	-3.897200291307374e-11	-2.1519254613310787e-11	-3.212815230823091e-11	-1.4370651429770166e-11
1535	-19750.32348896068	-3.939763412585539e-11	-2.043778295305205e-11	-3.254424237618425e-11	-1.3284912095931322e-11
1536	-19750.160727219452	-3.97850064576017e-11	-1.9341868815357462e-11	-3.292194999620993e-11	-1.2185052718278075e-11
1537	-19749.997965478233	-4.013361768690042e-11	-1.8232906501028604e-11	-3.326078434540271e-11	-1.1072471790850165e-11
1538	-19749.83520373701	-4.0443014221432967e-11	-1.7112321132128485e-11	-3.356030337569219e-11	-9.948598213651708e-12
1539	-19749.67244199578	-4.071280015137503e-11	-1.5981539571560784e-11	-3.3820122852788546e-11	-8.814862203177471e-12
1540	-19749.50968025456	-4.094262961405607e-11	-1.4842018507273308e-11	-3.40399087036399e-11	-7.672723376248943e-12
1541	-19749.34691851333	-4.1132215262226914e-11	-1.3695208275542953e-11	-3.421938546985653e-11	-6.523634564527324e-12
1542	-19749.18415677211	-4.128132114548842e-11	-1.2542588579103865e-11	-3.435832917168974e-11	-5.369077534694314e-12
1543	-19749.02139503088	-4.138976970373685e-11	-1.138562535896033e-11	-3.445657428617708e-11	-4.210519851674991e-12
1544	-19748.858633289656	-4.1457436458866416e-11	-1.0225811754784061e-11	-3.4514008421563454e-11	-3.0494558431964357e-12
1545	-19748.695871548432	-4.148425431604135e-11	-9.064619938432698e-12	-3.4530576602690805e-11	-1.8873584254401914e-12
1546	-19748.533109807202	-4.1470210809785494e-11	-7.90354800920431e-12	-3.450627850011026e-11	-7.25726004593313e-13
1547	-19748.370348065982	-4.141534912220382e-11	-6.744065824028313e-12	-3.444116943205325e-11	4.33971700510245e-13
1548	-19748.207586324752	-4.1319768647597156e-11	-5.587667363935944e-12	-3.433536091249127e-11	1.5902412833773611e-12
1549	-19748.04482458353	-4.118362185538641e-11	-4.435810933523738e-12	-3.4189017497457775e-11	2.7416254574958797e-12
1550	-19747.882062842305	-4.100711901930437e-11	-3.2899776293268476e-12	-3.400236149835861e-11	3.8866445771277605e-12
1551	-19747.719301101082	-4.079052022166087e-11	-2.1516062586466306e-12	-3.377566496921014e-11	5.023861725228618e-12
1552	-19747.55653935985	-4.053414476360355e-11	-1.0221556807614564e-12	-3.3509259102056576e-11	6.151820359482781e-12
1553	-19747.39377761863	-4.0238357886655296e-11	9.696315918776792e-14	-3.320352093094552e-11	7.269112284251361e-12
1554	-19747.231015877405	-3.99035855072007e-11	1.2043214765613138e-12	-3.2858888052848674e-11	8.374311882615751e-12
1555	-19747.068254136175	-3.953029486590115e-11	2.298544350126936e-12	-3.247583925904195e-11	9.466047824415343e-12
1556	-19746.905492394962	-3.911901517769426e-11	3.378241553587547e-12	-3.205491517289928e-11	1.054293388167937e-11
1557	-19746.74273065373	-3.867031194639382e-11	4.4420815986983595e-12	-3.1596692546094355e-11	1.1603642976138421e-11
1558	-19746.579968912505	-3.8184813788865966e-11	5.488720521126868e-12	-3.1101811072126815e-11	1.2646835947581767e-11
1559	-19746.417207171282	-3.766318013844441e-11	6.5168773575649214e-12	-3.0570941070943376e-11	1.367123703447315e-11
1560	-19746.25444543005	-3.71061344026031e-11	7.525261878041591e-12	-3.000481663758835e-11	1.467556158749965e-11
1561	-19746.091683688835	-3.651442513850012e-11	8.512650142938821e-12	-2.9404196798786606e-11	1.5658591629205245e-11
1562	-19745.9289219476	-3.588886543229435e-11	9.477812464111336e-12	-2.876990488483242e-11	1.661910379529455e-11
1563	-19745.766160206374	-3.523028751406772e-11	1.0419588219940645e-11	-2.8102783125467772e-11	1.755594415132867e-11
1564	-19745.603398465155	-3.453958861572754e-11	1.1336814395079629e-11	-2.7403738502129528e-11	1.8467956711812483e-11
1565	-19745.44063672393	-3.381767890583756e-11	1.2228399187004383e-11	-2.6673690663539344e-11	1.9354057047352958e-11
1566	-19745.2778749827	-3.3065533841763505e-11	1.3093251815882823e-11	-2.5913624274170293e-11	2.021316207333866e-11
1567	-19745.115113241474	-3.228413539694594e-11	1.3930354310952372e-11	-2.512453022208736e-11	2.1044261835818514e-11
1568	-19744.95235150025	-3.147453069104648e-11	1.473869341414661e-11	-2.4307464247336123e-11	2.18463513934913e-11
1569	-19744.789589759024	-3.063776750511783e-11	1.5517328963348594e-11	-2.3463482437865837e-11	2.2618499199468434e-11
1570	-19744.626828017797	-2.977495778759843e-11	1.626532980343279e-11	-2.2593704735313923e-11	2.3359782990440653e-11
1571	-19744.464066276574	-2.8887208408285598e-11	1.6981837537377096e-11	-2.1699245670135782e-11	2.4069353535131167e-11
1572	-19744.301304535355	-2.7975689465255254e-11	1.766600667480046e-11	-2.0781282670080023e-11	2.4746374761096862e-11
1573	-19744.138542794128	-2.704156017389029e-11	1.8317063793666794e-11	-1.9840981930512774e-11	2.539008291250785e-11
1574	-19743.975781052904	-2.6086041692643272e-11	1.893425225635485e-11	-1.8879571243568916e-11	2.5999731244784367e-11
1575	-19743.813019311678	-2.511033896273602e-11	1.9516886081122287e-11	-1.7898261819505522e-11	2.6574643890966513e-11
1576	-19743.650257570454	-2.411571726068876e-11	2.0064299907217697e-11	-1.6898324844215505e-11	2.7114165805823065e-11
1577	-19743.48749582923	-2.3103420167793458e-11	2.05758973777377e-11	-1.588100943083747e-11	2.7617711142485034e-11
1578	-19743.324734088004	-2.2074749974762574e-11	2.1051106317939276e-11	-1.4847623030990393e-11	2.8084718410229935e-11
1579	-19743.161972346777	-2.1030982576439178e-11	2.1489421214308755e-11	-1.3799446312125819e-11	2.8514692946296645e-11
1580	-19742.99921060555	-1.9973449535776422e-11	2.1890364696393113e-11	-1.2737815229513911e-11	2.8907168377909632e-11
1581	-19742.836448864327	-1.8903452721651663e-11	2.2253522907218112e-11	-1.166403564759652e-11	2.926174198425907e-11
1582	-19742.6736871231	-1.7822346414827323e-11	2.2578513823296123e-11	-1.0579465454871148e-11	2.9578042997601025e-11
1583	-19742.510925381885	-1.6731451493751763e-11	2.286501589662123e-11	-9.485428734327036e-12	2.9855761235828375e-11
1584	-19742.348163640647	-1.5632138394869863e-11	2.3112742606230594e-11	-8.383298733656206e-12	3.009462163592765e-11
1585	-19742.185401899427	-1.4525740648887879e-11	2.332146471307489e-11	-7.274411387073752e-12	3.029440649854852e-11
1586	-19742.022640158204	-1.341363774708095e-11	2.3490991063687932e-11	-6.160148192580975e-12	3.045493627453281e-11
1587	-19741.859878416977	-1.229716996930052e-11	2.3621184255202606e-11	-5.0418510264845236e-12	3.057608521864138e-11
1588	-19741.69711667575	-1.117771934182585e-11	2.3711947787842805e-11	-3.9209031130755e-12	3.065776852611133e-11
1589	-19741.534354934527	-1.0056626959286752e-11	2.376323533605765e-11	-2.798646334150452e-12	3.06999515915353e-11
1590	-19741.3715931933	-8.935271516544489e-12	2.3775043921493635e-11	-1.6764597732630518e-12	3.070264316700433e-11
1591	-19741.208831452077	-7.814988995699452e-12	2.3747417234682243e-11	-5.556793916934874e-13	3.066589867092233e-11
1592	-19741.046069710846	-6.6971484816769e-12	2.368044437771657e-11	5.623261432630916e-13	3.0589818916739883e-11
1593	-19740.883307969627	-5.5830758554268365e-12	2.3574257699019663e-11	1.6762317746881879e-12	3.047454793434798e-11
1594	-19740.720546228396	-4.47412462411366e-12	2.3429036582883865e-11	2.784685212976539e-12	3.032027674671115e-11
1595	-19740.557784487177	-3.3716048199781997e-12	2.3245000389925806e-11	3.886378045026212e-12	3.012723629639817e-11
1596	-19740.395022745954	-2.276849480058961e-12	2.302241677199328e-11	4.979979241523096e-12	2.989570574861008e-11
1597	-19740.232261004723	-1.1911481521963147e-12	2.276159035603929e-11	6.064201657596877e-12	2.9626001160773445e-11
1598	-19740.0694992635	-1.1580783649035745e-13	2.2462874741758767e-11	7.137741078388049e-12	2.9318487469175675e-11
1599	-19739.906737522277	9.479078387700616e-13	2.2126657666209968e-11	8.199337048136495e-12	2.8973563639113642e-11
1600	-19739.74397578105	1.998722514153303e-12	2.1753376246271375e-11	9.247716754282656e-12	2.8591677897200515e-11
1601	-19739.581214039827	3.035402522427762e-12	2.134349932276347e-11	1.0281650454461386e-11	2.817331006088227e-11
1602	-19739.4184522986	4.056706779637297e-12	2.0897544952721224e-11	1.1299901354752956e-11	2.7718989021348123e-11
1603	-19739.25569055737	5.061436692864105e-12	2.0416060529843167e-11	1.2301275519582217e-11	2.7229272849372543e-11
1604	-19739.09292881615	6.0483913763626684e-12	1.9899642023214527e-11	1.3284577075135275e-11	2.670476802536821e-11
1605	-19738.93016707493	7.016410395349598e-12	1.9348913495444994e-11	1.4248650953640966e-11	2.614610894321227e-11
1606	-19738.767405333696	7.964337361889523e-12	1.876454586236537e-11	1.5192346477264846e-11	2.5553976661550073e-11
1607	-19738.604643592476	8.891055303167127e-12	1.814723672109901e-11	1.611455272498543e-11	2.492907871809072e-11
1608	-19738.441881851246	9.795455534108287e-12	1.7497729366563035e-11	1.701416739339771e-11	2.4272168138243925e-11
1609	-19738.279120110023	1.0676468164448017e-11	1.681679251418463e-11	1.78901273013269e-11	2.358402314424737e-11
1610	-19738.1163583688	1.1533037034793249e-11	1.6105238072599413e-11	1.8741383314149488e-11	2.2865464920482718e-11
1611	-19737.953596627573	1.2364142992831099e-11	1.5363903288801804e-11	1.956692361591001e-11	2.2117339745802812e-11
1612	-19737.79083488635	1.316878570192179e-11	1.459366572266495e-11	2.0365755506806674e-11	2.1340533960617012e-11
1613	-19737.628073145126	1.3946000751132597e-11	1.3795428175016637e-11	2.1136922507520896e-11	2.053595888309376e-11
1614	-19737.4653114039	1.4694847378208912e-11	1.2970130331150259e-11	2.1879492071512004e-11	1.9704562445188464e-11
1615	-19737.30254966268	1.541441982206771e-11	1.2118737349971183e-11	2.2592566930301495e-11	1.8847317771002577e-11
1616	-19737.139787921446	1.6103839822924957e-11	1.1242248162170213e-11	2.3275277583189897e-11	1.7965231467416138e-11
1617	-19736.977026180222	1.676226392605285e-11	1.03416871786666e-11	2.392678959276784e-11	1.7059335322590036e-11
1618	-19736.814264439	1.738888048928171e-11	9.418108066875825e-12	2.4546300581959377e-11	1.613069007479734e-11
1619	-19736.651502697765	1.7982911905292893e-11	8.472591183210192e-12	2.5133042446840075e-11	1.5180382836280375e-11
1620	-19736.488740956545	1.8543615878378725e-11	7.506241842633773e-12	2.5686282623190784e-11	1.4209525355000595e-11
1621	-19736.32597921532	1.9070284184927342e-11	6.520192914381867e-12	2.620532283646925e-11	1.3219256603012577e-11
1622	-19736.1632174741	1.9562247146306624e-11	5.515597345945072e-12	2.6689503564419063e-11	1.2210735292430356e-11
1623	-19736.000455732876	2.001886967413047e-11	4.493636282329851e-12	2.7138200070955544e-11	1.1185147988723893e-11
1624	-19735.83769399165	2.0439557701920654e-11	3.4555063099992702e-12	2.755082882740682e-11	1.0143696346469572e-11
1625	-19735.674932250426	2.0823752477705282e-11	2.402433235681523e-12	2.7926841792866827e-11	9.087610883672933e-12
1626	-19735.5121705092	2.1170938557565682e-11	1.3356528843445567e-12	2.8265734397287593e-11	8.01813177110825e-12
1627	-19735.349408767972	2.148063690138847e-11	2.5643130137414964e-13	2.8567038624216735e-11	6.93652903171426e-12
1628	-19735.186647026752	2.1752413474208983e-11	-8.339609028032512e-13	2.883033160139077e-11	5.8440768762670384e-12
1629	-19735.023885285522	2.1985872087707493e-11	-1.9342218440308168e-12	2.9055228428750917e-11	4.742080410891011e-12
1630	-19734.86112354429	2.2180662781392336e-11	-3.043050839241581e-12	2.924139054833386e-11	3.6318431530667113e-12
1631	-19734.69836180307	2.2336475342196643e-11	-4.159115534247473e-12	2.938851925021112e-11	2.5146999042322536e-12
1632	-19734.53560006185	2.245304630500553e-11	-5.281089784056634e-12	2.9496362661061325e-11	1.3919788602791792e-12
1633	-19734.37283832062	2.2530154173447128e-11	-6.407615429247383e-12	2.9564710951120816e-11	2.65039837074919e-13
1634	-19734.21007657939	2.2567624362813767e-11	-7.537346579593607e-12	2.959340126462317e-11	-8.64770022547305e-13
1635	-19734.047314838168	2.2565326711026146e-11	-8.66890531596328e-12	2.9582315216762183e-11	-1.9960719468863907e-12
1636	-19733.88455309694	2.2523177513647743e-11	-9.800931223459959e-12	2.953138091555038e-11	-3.127505077949503e-12
1637	-19733.721791355718	2.2441140242398665e-11	-1.0932031723793154e-11	2.9440573666496396e-11	-4.257676798476978e-12
1638	-19733.559029614495	2.2319223881343127e-11	-1.2060837799336301e-11	2.9309914294815535e-11	-5.385218465462753e-12
1639	-19733.396267873268	2.2157487457797444e-11	-1.3185949371365214e-11	2.9139473662736204e-11	-6.5087307812073074e-12
1640	-19733.23350613205	2.195603411774018e-11	-1.4305994476772156e-11	2.892936673015617e-11	-7.626842979222892e-12
1641	-19733.07074439082	2.1715020120921706e-11	-1.54195712012647e-11	2.8679761536580676e-11	-8.738154748893505e-12
1642	-19732.9079826496	2.143464384704455e-11	-1.6525311381118386e-11	2.8390868191562908e-11	-9.841299946023584e-12
1643	-19732.745220908368	2.1115159857924367e-11	-1.7621818545550092e-11	2.806295292440261e-11	-1.0934884525086456e-11
1644	-19732.58245916715	2.075686250863302e-11	-1.8707734576280987e-11	2.7696321678530994e-11	-1.2017553207004034e-11
1645	-19732.41969742592	2.0360105494001788e-11	-1.9781674983479716e-11	2.729133964635061e-11	-1.3087924743680863e-11
1646	-19732.25693568469	1.9925279248669173e-11	-2.0842298931133797e-11	2.6848408651593234e-11	-1.4144661951005551e-11
1647	-19732.09417394347	1.9452836624506667e-11	-2.1888241566953124e-11	2.6367992815856813e-11	-1.5186404025669563e-11
1648	-19731.93141220224	1.8943264115385687e-11	-2.2918185635138293e-11	2.5850589764976528e-11	-1.621183816502992e-11
1649	-19731.76865046102	1.8397113237905128e-11	-2.3930793516112597e-11	2.5296761999680464e-11	-1.721963159248448e-11
1650	-19731.605888719794	1.7814965804073356e-11	-2.4924778655427985e-11	2.4707102149076518e-11	-1.820850299237386e-11
1651	-19731.443126978567	1.7197470951806448e-11	-2.5898838210892305e-11	2.408226999220409e-11	-1.9177155141820447e-11
1652	-19731.280365237344	1.6545304294542476e-11	-2.6851723849334505e-11	2.3422951587665673e-11	-2.012434571218598e-11
1653	-19731.11760349612	1.5859211316954512e-11	-2.778217452980053e-11	2.272990266155271e-11	-2.1048820035984368e-11
1654	-19730.954841754894	1.5139959358607803e-11	-2.868898757164466e-11	2.2003900570447807e-11	-2.194938217866003e-11
1655	-19730.79208001367	1.438838748448102e-11	-2.957095202612873e-11	2.124579416546976e-11	-2.2824828292701902e-11
1656	-19730.629318272444	1.360535252466457e-11	-3.0426917600552437e-11	2.0456449810791478e-11	-2.367401554416667e-11
1657	-19730.466556531213	1.2791784389639226e-11	-3.125573068814757e-11	1.9636806693658392e-11	-2.449579812440655e-11
1658	-19730.303794789997	1.1948625892267147e-11	-3.205630091437761e-11	1.878781662480551e-11	-2.5289093797295356e-11
1659	-19730.14103304877	1.107689369715652e-11	-3.282753983674596e-11	1.791050498404219e-11	-2.6052822580130324e-11
1660	-19729.978271307547	1.0177613233293145e-11	-3.356842351085811e-11	1.700590561107011e-11	-2.67859693090533e-11
1661	-19729.81550956632	9.25188349864998e-12	-3.427793586759467e-11	1.6075125607525927e-11	-2.7487526996929823e-11
1662	-19729.65274782509	8.300807648916535e-12	-3.495512655440721e-11	1.511927590399659e-11	-2.8156554672255365e-11
1663	-19729.489986083863	7.325562083708797e-12	-3.559905864501538e-11	1.4139540345108112e-11	-2.8792125069252724e-11
1664	-19729.327224342644	6.32732264516277e-12	-3.62088618030199e-11	1.3137101866376057e-11	-2.9393377787349985e-11
1665	-19729.164462601413	5.307337065452417e-12	-3.6783685009642906e-11	1.2113214942129603e-11	-2.9959471999171124e-11
1666	-19729.001700860194	4.266847762605195e-12	-3.732274426112136e-11	1.106912835996039e-11	-3.048963414201363e-11
1667	-19728.83893911897	3.2071678732743804e-12	-3.782528026987131e-11	1.0006161255224706e-11	-3.098311559908047e-11
1668	-19728.676177377743	2.1296002915407457e-12	-3.829060092404129e-11	8.925622129018017e-12	-3.143923515166728e-11
1669	-19728.513415636524	1.0355154871951082e-12	-3.871804478583038e-11	7.82888666947818e-12	-3.185734245735917e-11
1670	-19728.35065389529	-7.372999131970633e-14	-3.9107016766748203e-11	6.717316234932954e-12	-3.2236853716248224e-11
1671	-19728.187892154067	-1.196715092541332e-12	-3.9456957908783796e-11	5.5923362823901744e-12	-3.257722143223232e-11
1672	-19728.02513041284	-2.33203769711492e-12	-3.976737503416814e-11	4.455352913446636e-12	-3.2877964052057224e-11
1673	-19727.862368671616	-3.4782349376251206e-12	-4.003781623270735e-11	3.3078325602071344e-12	-3.313864143306587e-11
1674	-19727.699606930397	-4.6338662588714525e-12	-4.026789398721428e-11	2.1512189070408866e-12	-3.335887795629114e-11
1675	-19727.536845189166	-5.7974357238472115e-12	-4.045726709522863e-11	9.87010591410144e-13	-3.353834442905841e-11
1676	-19727.374083447943	-6.967473121447754e-12	-4.0605657160813336e-11	-1.8331992018932034e-13	-3.367677456296821e-11
1677	-19727.211321706716	-8.142458082251445e-12	-4.071283647031955e-11	-1.3582504402008554e-12	-3.377395283100663e-11
1678	-19727.048559965486	-9.320899712612686e-12	-4.077863837780673e-11	-2.5362887089230218e-12	-3.382972483784813e-11
1679	-19726.885798224266	-1.0501262248783255e-11	-4.080295071340608e-11	-3.715898039696637e-12	-3.3843990710102347e-11
1680	-19726.72303648304	-1.1682043536840648e-11	-4.0785720381161123e-11	-4.895575812008461e-12	-3.381670967797203e-11
1681	-19726.560274741816	-1.2861702509087082e-11	-4.072695195984742e-11	-6.073780937891334e-12	-3.374789865843629e-11
1682	-19726.397513000597	-1.4038733745570377e-11	-4.062670687378288e-11	-7.249008434682265e-12	-3.363763140907214e-11
1683	-19726.234751259366	-1.5211600173104763e-11	-4.0485106808178005e-11	-8.419722113466262e-12	-3.348604192640399e-11
1684	-19726.071989518143	-1.637880341813074e-11	-4.030232786329528e-11	-9.584424941193301e-12	-3.329331858219365e-11
1685	-19725.909227776916	-1.753882017419945e-11	-4.00786082339418e-11	-1.0741595396423055e-11	-3.305971178686559e-11
1686	-19725.746466035685	-1.869016793451703e-11	-3.98142380548356e-11	-1.1889753209304208e-11	-3.2785523816322715e-11
1687	-19725.583704294466	-1.983134658153332e-11	-3.950957061641318e-11	-1.3027400938754327e-11	-3.24711200124787e-11
1688	-19725.420942553243	-2.0960899207529053e-11	-3.916500845818543e-11	-1.4153084798244966e-11	-3.2116914857799934e-11
1689	-19725.258180812016	-2.2077358242527597e-11	-3.8781017646765516e-11	-1.5265340770761664e-11	-3.1723386238739664e-11
1690	-19725.09541907079	-2.3179301151858827e-11	-3.8358110821349104e-11	-1.636275030929755e-11	-3.129105847247065e-11
1691	-19724.932657329566	-2.4265302017951312e-11	-3.789686368458879e-11	-1.7443891905267594e-11	-3.0820518783868756e-11
1692	-19724.76989558834	-2.5333981560833886e-11	-3.739789579004788e-11	-1.8507391109811712e-11	-3.0312398074352614e-11
1693	-19724.60713384712	-2.6383964982099273e-11	-3.686188816409735e-11	-1.9551878363815774e-11	-2.976738853077965e-11
1694	-19724.44437210589	-2.7413924489945667e-11	-3.6289563407150076e-11	-2.057603152146135e-11	-2.91862237085118e-11
1695	-19724.281610364666	-2.8422543799493373e-11	-3.5681703548105e-11	-2.1578540336547943e-11	-2.8569696373509267e-11
1696	-19724.118848623442	-2.940855531019902e-11	-3.503912923434527e-11	-2.25581436362647e-11	-2.7918637674829186e-11
1697	-19723.95608688221	-3.037070998164053e-11	-3.436271746237755e-11	-2.3513599182479098e-11	-2.7233934863804327e-11
1698	-19723.793325140992	-3.13078074598201e-11	-3.3653381785128335e-11	-2.4443713792393292e-11	-2.6516511484698172e-11
1699	-19723.63056339976	-3.2218672496392884e-11	-3.291208845710518e-11	-2.534731974318079e-11	-2.5767343509107184e-11
1700	-19723.467801658535	-3.3102179474201615e-11	-3.21398376011385e-11	-2.6223299290015092e-11	-2.4987440487088365e-11
1701	-19723.305039917315	-3.3957233899433964e-11	-3.133767771342413e-11	-2.7070566143340116e-11	-2.417786004226984e-11
1702	-19723.14227817609	-3.478279126731885e-11	-3.0506688835708154e-11	-2.7888084325211695e-11	-2.3339691029762633e-11
1703	-19722.979516434865	-3.5577843406596524e-11	-2.9647994757256884e-11	-2.8674854498915744e-11	-2.247406572879232e-11
1704	-19722.816754693635	-3.634143272785448e-11	-2.8762748247308578e-11	-2.942992820629117e-11	-2.1582145062357174e-11
1705	-19722.653992952408	-3.707264321499223e-11	-2.7852139968125946e-11	-3.015239884417971e-11	-2.066512750169407e-11
1706	-19722.491231211185	-3.777060888622646e-11	-2.6917388200859396e-11	-3.0841410113014204e-11	-1.972423878098891e-11
1707	-19722.328469469965	-3.843450982168826e-11	-2.595974291944841e-11	-3.1496152029367196e-11	-1.8760735963265103e-11
1708	-19722.16570772874	-3.9063576167067525e-11	-2.4980479827299994e-11	-3.2115864915961576e-11	-1.7775901467658167e-11
1709	-19722.002945987515	-3.965708819109881e-11	-2.3980899140578382e-11	-3.2699839444174384e-11	-1.6771041845219952e-11
1710	-19721.84018424629	-4.021437559552404e-11	-2.296232595733294e-11	-3.3247415928981216e-11	-1.574748814092082e-11
1711	-19721.67742250506	-4.0734821074049786e-11	-2.192610307181626e-11	-3.375798787331326e-11	-1.4706588700588156e-11
1712	-19721.51466076384	-4.121785711504358e-11	-2.087359582220411e-11	-3.423099875479369e-11	-1.3649714013616969e-11
1713	-19721.351899022608	-4.1662971004189984e-11	-1.9806180647402056e-11	-3.46659470136913e-11	-1.2578245263088075e-11
1714	-19721.18913728139	-4.206969953337631e-11	-1.8725255570739088e-11	-3.5062380745401786e-11	-1.1493584806355135e-11
1715	-19721.026375540165	-4.243763582330135e-11	-1.7632222029592695e-11	-3.541990450834714e-11	-1.0397137998352017e-11
1716	-19720.863613798938	-4.2766422530838545e-11	-1.6528501435280366e-11	-3.573817251453377e-11	-9.290329750619399e-12
1717	-19720.70085205771	-4.3055759043719874e-11	-1.5415511503224796e-11	-3.601689580954895e-11	-8.174580855618956e-12
1718	-19720.538090316488	-4.3305394110099007e-11	-1.4294689233305254e-11	-3.625583488520047e-11	-7.051330968346968e-12
1719	-19720.375328575265	-4.351513290232867e-11	-1.3167460950646753e-11	-3.645480672859437e-11	-5.922008641527055e-12
1720	-19720.21256683404	-4.368483016489205e-11	-1.2035270502221783e-11	-3.6613677953382085e-11	-4.788059525442074e-12
1721	-19720.049805092807	-4.381439606819994e-11	-1.0899543366315726e-11	-3.673237063867663e-11	-3.650910472432678e-12
1722	-19719.887043351588	-4.390379026821125e-11	-9.761722633264034e-12	-3.6810856372330424e-11	-2.51200552311112e-12
1723	-19719.724281610364	-4.395302603238097e-11	-8.623226446157725e-12	-3.684916036213581e-11	-1.3727633420064673e-12
1724	-19719.561519869138	-4.396216644156159e-11	-7.485488514062993e-12	-3.6847357621737906e-11	-2.346177383637179e-13
1725	-19719.398758127918	-4.393132562086134e-11	-6.3499112517932644e-12	-3.680557418684333e-11	9.010291986909683e-13
1726	-19719.235996386687	-4.386066781763976e-11	-5.21791260596181e-12	-3.672398617790723e-11	2.032760264550899e-12
1727	-19719.07323464546	-4.3750405183873395e-11	-4.090872610266344e-12	-3.660281756772449e-11	3.1591965884201986e-12
1728	-19718.910472904237	-4.360080033994451e-11	-2.9701849294494625e-12	-3.64423427310225e-11	4.278946077969782e-12
1729	-19718.747711163007	-4.341216013997682e-11	-1.8572007984298758e-12	-3.624288019471563e-11	5.390659484049549e-12
1730	-19718.58494942179	-4.3184842399334743e-11	-7.532838604761984e-13	-3.600479935242224e-11	6.492975549895895e-12
1731	-19718.422187680557	-4.291924492303316e-11	3.4024998939986573e-13	-3.572850947769551e-11	7.584581171239237e-12
1732	-19718.25942593933	-4.2615817005065873e-11	1.4220737295769203e-12	-3.5414471211504033e-11	8.664152507141353e-12
1733	-19718.09666419811	-4.2275043280935e-11	2.4909125004531683e-12	-3.5063180399561336e-11	9.73041827185343e-12
1734	-19717.933902456884	-4.189746044033663e-11	3.545481752990792e-12	-3.467518479450212e-11	1.0782097867707996e-11
1735	-19717.77114071566	-4.148363561152606e-11	4.584552662232775e-12	-3.4251062424851754e-11	1.1817966801420326e-11
1736	-19717.608378974433	-4.103418864399479e-11	5.6068881677122075e-12	-3.3791443868745e-11	1.283679270785605e-11
1737	-19717.445617233214	-4.0549764495510446e-11	6.611310365531307e-12	-3.3296984625270983e-11	1.3837402744384344e-11
1738	-19717.282855491983	-4.0031061562548075e-11	7.596634630141344e-12	-3.276839343761501e-11	1.4818617695067936e-11
1739	-19717.12009375076	-3.9478797888167966e-11	8.561738095597897e-12	-3.2206398485046936e-11	1.5779320453745312e-11
1740	-19716.957332009533	-3.889374534857046e-11	9.505493420586557e-12	-3.161178156373887e-11	1.6718389770642174e-11
1741	-19716.79457026831	-3.827669035492973e-11	1.0426836183163791e-11	-3.0985338772635164e-11	1.7634767648312538e-11
1742	-19716.63180852709	-3.7628473602642184e-11	1.1324699724376137e-11	-3.032792025854744e-11	1.8527394166544138e-11
1743	-19716.46904678586	-3.694994484099145e-11	1.2198081564824093e-11	-2.96403849696346e-11	1.939527389938741e-11
1744	-19716.306285044633	-3.6242008536373505e-11	1.3045979247662417e-11	-2.8923646316111514e-11	2.0237411739086318e-11
1745	-19716.143523303403	-3.5505572908606584e-11	1.3867454991485968e-11	-2.817862119039772e-11	2.105287754887051e-11
1746	-19715.980761562183	-3.474160102397943e-11	1.466157368579599e-11	-2.740628105901976e-11	2.1840744139041815e-11
1747	-19715.81799982096	-3.39510546091252e-11	1.5427464743592404e-11	-2.6607595760408813e-11	2.260014911879942e-11
1748	-19715.655238079733	-3.313495035622199e-11	1.6164262879168727e-11	-2.5783589810501344e-11	2.3330235654718937e-11
1749	-19715.49247633851	-3.229429882319939e-11	1.687116661858262e-11	-2.4935281286731535e-11	2.4030210979594516e-11
1750	-19715.329714597283	-3.143016551712303e-11	1.7547382568038428e-11	-2.4063742913360516e-11	2.469929064181958e-11
1751	-19715.16695285606	-3.054360490227487e-11	1.819218029962079e-11	-2.3170036053240046e-11	2.533675338858236e-11
1752	-19715.004191114836	-2.963572621235662e-11	1.8804840326122126e-11	-2.2255276523499923e-11	2.594188912201571e-11
1753	-19714.841429373606	-2.8707623273919895e-11	1.9384704635935065e-11	-2.132056440273622e-11	2.6514049430712488e-11
1754	-19714.678667632383	-2.7760444159327362e-11	1.9931129233816008e-11	-2.0367053688644547e-11	2.7052600112176643e-11
1755	-19714.515905891163	-2.679531781125254e-11	2.0443529587601304e-11	-1.939587890655979e-11	2.755696661535861e-11
1756	-19714.35314414992	-2.5813425937076176e-11	2.09213387228236e-11	-1.840822700958264e-11	2.8026592117512428e-11
1757	-19714.190382408706	-2.4815928174691385e-11	2.1364046627887962e-11	-1.740526252884602e-11	2.8460976924133598e-11
1758	-19714.027620667483	-2.3804035882812678e-11	2.1771164040135316e-11	-1.6388201370453952e-11	2.8859642238035905e-11
1759	-19713.864858926256	-2.277893485689933e-11	2.2142256467140687e-11	-1.535823351616818e-11	2.9222164174460255e-11
1760	-19713.702097185032	-2.1741861204704718e-11	2.2476913382327672e-11	-1.4316598906697542e-11	2.954814294040974e-11
1761	-19713.53933544381	-2.0694023007341087e-11	2.2774776396712998e-11	-1.3264509087804034e-11	2.9837230999143786e-11
1762	-19713.376573702582	-1.963667661158989e-11	2.3035514415427323e-11	-1.2203223511205482e-11	3.008910821131245e-11
1763	-19713.21381196136	-1.857104822382127e-11	2.325884579515389e-11	-1.1133971114123569e-11	3.03035039841371e-11
1764	-19713.051050220136	-1.749840990858014e-11	2.344451942342768e-11	-1.0058026327049922e-11	3.048017833609293e-11
1765	-19712.888288478913	-1.6420002286419137e-11	2.3592330871823706e-11	-8.976631757959958e-12	3.061893804091872e-11
1766	-19712.725526737682	-1.5337108892743084e-11	2.3702109403372812e-11	-7.891072560683862e-12	3.07196236212147e-11
1767	-19712.56276499645	-1.425098020452721e-11	2.37737283549693e-11	-6.802600449007414e-12	3.078211972083001e-11
1768	-19712.400003255232	-1.3162907313732556e-11	2.3807097625882137e-11	-5.712507379907376e-12	3.080634758018956e-11
1769	-19712.237241514005	-1.2074147154636026e-11	2.3802168675404508e-11	-4.62205076905825e-12	3.079227002318006e-11
1770	-19712.074479772786	-1.0985993350829607e-11	2.3758932304216745e-11	-3.5325243480161233e-12	3.0739889226097215e-11
1771	-19711.911718031555	-9.899705307897218e-12	2.3677418457903507e-11	-2.445187246107037e-12	3.0649246509482934e-11
1772	-19711.748956290325	-8.816574798570706e-12	2.3557698869034326e-11	-1.3613305859128118e-12	3.052042496861856e-11
1773	-19711.586194549105	-7.737860288286248e-12	2.3399882354964405e-11	-2.8221179927375006e-13	3.0353544758876944e-11
1774	-19711.423432807886	-6.664847662528033e-12	2.320412159546359e-11	7.908846353331699e-13	3.014876986237099e-11
1775	-19711.260671066655	-5.598789065839595e-12	2.297060437781006e-11	1.856708361854778e-12	2.990629932000204e-11
1776	-19711.097909325432	-4.5409610537225166e-12	2.2699564388269125e-11	2.91398498454406e-12	2.96263780125946e-11
1777	-19710.93514758421	-3.4926058717202564e-12	2.2391268647221843e-11	3.961474796122749e-12	2.93092840823201e-11
1778	-19710.77238584298	-2.4549847835044115e-12	2.2046031293656924e-11	4.99791943931888e-12	2.8955342707380554e-11
1779	-19710.609624101762	-1.4293262606935411e-12	2.1664198742240576e-11	6.022093722607299e-12	2.8564911245087222e-11
1780	-19710.446862360528	-4.1687239416452774e-13	2.1246165345822204e-11	7.032759199068829e-12	2.8138394884794814e-11
1781	-19710.2841006193	5.811667444430032e-13	2.0792356852209395e-11	8.028709808802927e-12	2.767623009049247e-11
1782	-19710.121338878078	1.5635725983657058e-12	2.0303247425369042e-11	9.00873136490755e-12	2.71789016127424e-11
1783	-19709.95857713685	2.5291589955220036e-12	1.977934150288924e-11	9.971642425818758e-12	2.664692433170696e-11
1784	-19709.795815395635	3.4767357580908692e-12	1.9221192258530747e-11	1.0916257895000864e-11	2.608086171088959e-11
1785	-19709.6330536544	4.405143941457238e-12	1.86293831249757e-11	1.1841424261138046e-11	2.5481307305319014e-11
1786	-19709.470291913174	5.313227037440628e-12	1.8004545122306185e-11	1.2745990791884173e-11	2.4848902081182587e-11
1787	-19709.307530171955	6.199859440835074e-12	1.7347339323772598e-11	1.3628837999560713e-11	2.418431686751272e-11
1788	-19709.144768430728	7.063922579968133e-12	1.6658473779074216e-11	1.4488853762552101e-11	2.3488269270517064e-11
1789	-19708.982006689504	7.904328610772602e-12	1.5938686720233723e-11	1.5324957017066485e-11	2.27615068656622e-11
1790	-19708.81924494828	8.72000265971131e-12	1.5188761213363565e-11	1.6136079990886093e-11	2.2004821840491085e-11
1791	-19708.656483207058	9.509900278981239e-12	1.4409511027521925e-11	1.692118565465361e-11	2.1219036850213306e-11
1792	-19708.493721465828	1.0272994745360136e-11	1.3601792970000926e-11	1.7679255011535008e-11	2.0405017343989523e-11
1793	-19708.330959724608	1.1008290102575098e-11	1.276649498516013e-11	1.8409300134287167e-11	1.9563659651011796e-11
1794	-19708.168197983377	1.1714813475633526e-11	1.1904544973123878e-11	1.911035647030052e-11	1.8695899790079803e-11
1795	-19708.005436242158	1.2391623195733889e-11	1.1016902596235927e-11	1.9781490959620293e-11	1.7802705264223224e-11
1796	-19707.842674500927	1.3037805178435567e-11	1.0104564529162192e-11	2.0421798403734317e-11	1.6885080301482646e-11
1797	-19707.679912759708	1.3652477254195405e-11	9.168560014555406e-12	2.1030405787863657e-11	1.5944061399645124e-11
1798	-19707.51715101848	1.4234789399708905e-11	8.209951492685298e-12	2.160647250272619e-11	1.498071794630751e-11
1799	-19707.354389277247	1.4783924827826304e-11	7.22983427363412e-12	2.214919142478808e-11	1.399615188133515e-11
1800	-19707.191627536027	1.5299102836478203e-11	6.229332933892836e-12	2.265779175536626e-11	1.2991494083692465e-11
1801	-19707.028865794804	1.5779577054422905e-11	5.2096061182035766e-12	2.3131537255424853e-11	1.1967909164830154e-11
1802	-19706.866104053577	1.622464134690713e-11	4.171836295762495e-12	2.3569732141136958e-11	1.0926585214726931e-11
1803	-19706.70334231235	1.6633625440138504e-11	3.1172409100402576e-12	2.3971716696216413e-11	9.86874494485382e-12
1804	-19706.54058057113	1.700590255213051e-11	2.0470560989490175e-12	2.4336874892092282e-11	8.795629398012403e-12
1805	-19706.377818829904	1.7340883631019164e-11	9.625538549541608e-13	2.466462861331758e-11	7.708515102957774e-12
1806	-19706.21505708868	1.763802596688458e-11	-1.3498085298936932e-13	2.49544462579916e-11	6.608691185910123e-12
1807	-19706.05229534745	1.789682700166685e-11	-1.2442273751980035e-12	2.520583653401623e-11	5.497482070920988e-12
1808	-19705.889533606223	1.8116832470939806e-11	-2.363856942079709e-12	2.5418356588804394e-11	4.376219908661792e-12
1809	-19705.726771865007	1.829763094744826e-11	-3.492505722626147e-12	2.5591606538411116e-11	3.246271515635731e-12
1810	-19705.564010123777	1.8438860916569298e-11	-4.62880759395297e-12	2.572523653035237e-11	2.1090055942586355e-12
1811	-19705.40124838256	1.8540206383058796e-11	-5.7713614667441904e-12	2.5818942335361468e-11	9.658254069617652e-13
1812	-19705.238486641327	1.8601402340450277e-11	-6.918770123177001e-12	2.5872470803321978e-11	-1.8187007206827557e-13
1813	-19705.0757249001	1.8622232207217363e-11	-8.069601976032271e-12	2.5885617284222668e-11	-1.3326479146951968e-12
1814	-19704.912963158877	1.860253083316264e-11	-9.222435811890559e-12	2.5858228620182897e-11	-2.4850859921387497e-12
1815	-19704.750201417646	1.8542184490811874e-11	-1.0375817330069892e-11	2.579020312149472e-11	-3.6377295106614495e-12
1816	-19704.587439676427	1.8441130671823265e-11	-1.1528308286928661e-11	2.568149034780861e-11	-4.7891401656203365e-12
1817	-19704.4246779352	1.829936142974445e-11	-1.267843845554549e-11	2.5532094435613643e-11	-5.937848096205617e-12
1818	-19704.26191619398	1.8116919204174965e-11	-1.3824760339178838e-11	2.5342069906250693e-11	-7.082406608317205e-12
1819	-19704.099154452753	1.7893903975356423e-11	-1.4965797063178325e-11	2.51115288055077e-11	-8.221340059567512e-12
1820	-19703.936392711523	1.7630464860262255e-11	-1.6100099298105634e-11	2.484063228263378e-11	-9.353200791006031e-12
1821	-19703.773630970307	1.7326811445131815e-11	-1.722619121958078e-11	2.4529601908241848e-11	-1.0476515078621563e-11
1822	-19703.610869229076	1.6983200326549998e-11	-1.8342630931999083e-11	2.4178706197570516e-11	-1.158984356489548e-11
1823	-19703.44810748785	1.6599951538072468e-11	-1.9447952356793092e-11	2.378827702299859e-11	-1.2691723136722736e-11
1824	-19703.285345746626	1.6177429580543835e-11	-2.0540728861373562e-11	2.3358690625712332e-11	-1.3780730561541383e-11
1825	-19703.122584005403	1.571606497206819e-11	-2.1619513203601488e-11	2.289038915239966e-11	-1.485542241987355e-11
1826	-19702.959822264176	1.5216329638820214e-11	-2.2682902724528294e-11	2.2383856026472575e-11	-1.5914400304058694e-11
1827	-19702.79706052295	1.4678763856317653e-11	-2.372947801656245e-11	2.1839642877196624e-11	-1.6956249473138413e-11
1828	-19702.634298781726	1.4103945769566248e-11	-2.4757869038599263e-11	2.1258339039450202e-11	-1.797960497273025e-11
1829	-19702.4715370405	1.3492523948024426e-11	-2.576669311465167e-11	2.0640604097565458e-11	-1.8983089618939123e-11
1830	-19702.308775299276	1.284518073545435e-11	-2.675462153301407e-11	1.9987131214321645e-11	-1.9965380601149803e-11
1831	-19702.14601355805	1.2162670350835842e-11	-2.772031775569579e-11	1.9298685221839078e-11	-2.0925147675276624e-11
1832	-19701.983251816826	1.144577675393773e-11	-2.8662502631610738e-11	1.85760604658889e-11	-2.1861118379182328e-11
1833	-19701.820490075603	1.0695356715193674e-11	-2.957989438030125e-11	1.7820123867037767e-11	-2.277201799926581e-11
1834	-19701.657728334372	9.912291895442977e-12	-3.04712722733979e-11	1.7031766978788007e-11	-2.3656633252550194e-11
1835	-19701.494966593153	9.097537527523722e-12	-3.133541789240078e-11	1.6211954661871874e-11	-2.4513753526237978e-11
1836	-19701.332204851922	8.252069161245404e-12	-3.21711764282758e-11	1.53616718074755e-11	-2.5342232176529134e-11
1837	-19701.169443110695	7.376935282858276e-12	-3.2977401466295364e-11	1.448197595073885e-11	-2.614093129444594e-11
1838	-19701.00668136948	6.4731999218379384e-12	-3.375301225136974e-11	1.357393985592458e-11	-2.6908778968542874e-11
1839	-19700.84391962825	5.5419995960809105e-12	-3.44969417761797e-11	1.2638708457215662e-11	-2.7644717353536054e-11
1840	-19700.681157887022	4.584480633636447e-12	-3.520819097843661e-11	1.1677436158846768e-11	-2.83477568632489e-11
1841	-19700.5183961458	3.6018609442352966e-12	-3.588577981808756e-11	1.0691348603983457e-11	-2.901692722768323e-11
1842	-19700.355634404572	2.595363005389561e-12	-3.652879743147572e-11	9.681675639566219e-12	-2.965132764135303e-11
1843	-19700.192872663352	1.566279210812409e-12	-3.713635743014618e-11	8.649716663466966e-12	-3.0250082041459037e-11
1844	-19700.030110922122	5.159012435469857e-13	-3.7707643347525014e-11	7.596769977075688e-12	-3.08123845473085e-11
1845	-19699.8673491809	-5.544124249256968e-13	-3.8241869008487237e-11	6.524200284612358e-12	-3.1337459808936264e-11
1846	-19699.704587439675	-1.6433089572183843e-12	-3.873831815299679e-11	5.43336625091631e-12	-3.182460262172221e-11
1847	-19699.541825698452	-2.749371531188214e-12	-3.9196309892276734e-11	4.3256901221591665e-12	-3.2273143361775694e-11
1848	-19699.37906395722	-3.871194288661913e-12	-3.9615233066186866e-11	3.2025827580914378e-12	-3.2682482332635395e-11
1849	-19699.216302216002	-5.007311311621099e-12	-3.999451693532417e-11	2.065514659406158e-12	-3.3052060436737164e-11
1850	-19699.05354047477	-6.1562720456151636e-12	-4.033365950805515e-11	9.159405264739229e-13	-3.3381387490272836e-11
1851	-19698.890778733545	-7.316570623501592e-12	-4.063220399213866e-11	-2.446300596297325e-13	-3.3670018654415007e-11
1852	-19698.72801699232	-8.48672138279427e-12	-4.0889761153043236e-11	-1.4147081707678268e-12	-3.3917576780164294e-11
1853	-19698.5652552511	-9.665187926919609e-12	-4.1105991059449186e-11	-2.5927545869180947e-12	-3.4123734133708354e-11
1854	-19698.40249350987	-1.0850458620879914e-11	-4.128061973398783e-11	-3.777255306719477e-12	-3.4288229032531486e-11
1855	-19698.23973176864	-1.2040976091887362e-11	-4.141342617498903e-11	-4.966651040647304e-12	-3.441085284751951e-11
1856	-19698.076970027425	-1.3235212391788185e-11	-4.1504253407004596e-11	-6.159412386856618e-12	-3.4491461037750706e-11
1857	-19697.9142082862	-1.44315996526622e-11	-4.155300060689174e-11	-7.353970477926988e-12	-3.452996525752948e-11
1858	-19697.751446544964	-1.5628602819100117e-11	-4.155962859638356e-11	-8.548789724896467e-12	-3.4526338832244743e-11
1859	-19697.588684803744	-1.6824653062918547e-11	-4.1524156966687735e-11	-9.742301221999237e-12	-3.448061386472608e-11
1860	-19697.425923062525	-1.8018218050931855e-11	-4.144666437022667e-11	-1.09329730244432e-11	-3.4392881509439445e-11
1861	-19697.263161321298	-1.9207738648803518e-11	-4.13272901294013e-11	-1.2119246841159469e-11	-3.426329356381415e-11
1862	-19697.10039958008	-2.0391694645369974e-11	-4.116622983944401e-11	-1.3299603767105975e-11	-3.409205805296233e-11
1863	-19696.937637838848	-2.1568545407723738e-11	-4.0963741069588993e-11	-1.4472504926491876e-11	-3.387944491428374e-11
1864	-19696.77487609762	-2.273679271075497e-11	-4.0720134609159354e-11	-1.5636454308352135e-11	-3.362577722507777e-11
1865	-19696.612114356398	-2.3894925016802624e-11	-4.04357836694833e-11	-1.6789943033484562e-11	-3.333144038867553e-11
1866	-19696.449352615167	-2.5041474046546755e-11	-4.011111192372644e-11	-1.793150592904788e-11	-3.2996870155851e-11
1867	-19696.28659087395	-2.6174966029917645e-11	-3.9746605074390236e-11	-1.9059672766623642e-11	-3.2622564177258743e-11
1868	-19696.12382913272	-2.7293972658670857e-11	-3.934279612894367e-11	-2.0173019216216693e-11	-3.220906726075047e-11
1869	-19695.96106739149	-2.8397066869436077e-11	-3.8900279148725344e-11	-2.1270122615671384e-11	-3.175698510626967e-11
1870	-19695.798305650274	-2.948286848489882e-11	-3.8419692457435116e-11	-2.2349607611411243e-11	-3.126696749621732e-11
1871	-19695.635543909044	-3.0550004957011963e-11	-3.790173390143551e-11	-2.3410106887548237e-11	-3.073972354270911e-11
1872	-19695.472782167824	-3.159715242527357e-11	-3.734714229067739e-11	-2.4450302221790897e-11	-3.0176003110862435e-11
1873	-19695.310020426594	-3.262300136219568e-11	-3.675671346138171e-11	-2.546889011636767e-11	-2.9576612869353355e-11
1874	-19695.147258685374	-3.362629105981132e-11	-3.61312816289374e-11	-2.6464616280071226e-11	-2.8942397626514528e-11
1875	-19694.984496944144	-3.460578191231142e-11	-3.54717346857707e-11	-2.743624789640122e-11	-2.827425561678106e-11
1876	-19694.821735202917	-3.556028370963241e-11	-3.477899608699166e-11	-2.8382601910657957e-11	-2.7573120370568542e-11
1877	-19694.658973461697	-3.648863331740253e-11	-3.4054039149558856e-11	-2.9302522695237615e-11	-2.6839975002853576e-11
1878	-19694.496211720474	-3.7389717623767237e-11	-3.329786982509787e-11	-3.019490498816925e-11	-2.6075834971381607e-11
1879	-19694.333449979247	-3.8262455378020164e-11	-3.2511540120427354e-11	-3.1058675716887896e-11	-2.5281761487502947e-11
1880	-19694.170688238017	-3.910581570696596e-11	-3.169613197475174e-11	-3.1892812505052804e-11	-2.4458845379776143e-11
1881	-19694.007926496797	-3.991880511714983e-11	-3.0852768030656364e-11	-3.269633065959969e-11	-2.3608217856259735e-11
1882	-19693.845164755563	-4.070048016889092e-11	-2.9982598687055884e-11	-3.346829583375385e-11	-2.2731037545331443e-11
1883	-19693.682403014343	-4.14499387431445e-11	-2.9086810223139913e-11	-3.420781527876675e-11	-2.1828498611633594e-11
1884	-19693.51964127312	-4.2166329192293626e-11	-2.816661381362042e-11	-3.4914046982498075e-11	-2.0901819760647597e-11
1885	-19693.356879531893	-4.2848845116267717e-11	-2.7223250607277244e-11	-3.558619443038232e-11	-1.9952249310024614e-11
1886	-19693.19411779067	-4.3496729626480337e-11	-2.6257985448928194e-11	-3.6223510855878e-11	-1.8981058902739777e-11
1887	-19693.031356049443	-4.410927441278277e-11	-2.5272106965747978e-11	-3.682529829268186e-11	-1.798954358645914e-11
1888	-19692.86859430822	-4.468582083801185e-11	-2.4266924882191554e-11	-3.739090865469282e-11	-1.6979019121583548e-11
1889	-19692.705832566997	-4.522576119937949e-11	-2.324376652772491e-11	-3.7919744982702437e-11	-1.595081848273557e-11
1890	-19692.543070825766	-4.572853669145692e-11	-2.2203979311631915e-11	-3.8411259392123544e-11	-1.4906294328518758e-11
1891	-19692.380309084543	-4.619364145503568e-11	-2.114892142597416e-11	-3.886495710727452e-11	-1.384680969862714e-11
1892	-19692.21754734332	-4.662061800410656e-11	-2.0079970049100138e-11	-3.9280391872641533e-11	-1.2773746214229391e-11
1893	-19692.054785602093	-4.700906331510238e-11	-1.8998505507543592e-11	-3.9657172027657887e-11	-1.1688488234396917e-11
1894	-19691.89202386087	-4.735862215311936e-11	-1.7905926399166803e-11	-3.999495381674334e-11	-1.0592437978404031e-11
1895	-19691.729262119643	-4.766899387300371e-11	-1.680362850804986e-11	-4.029344817613491e-11	-9.486994435339076e-12
1896	-19691.566500378412	-4.793992573513952e-11	-1.5693023646571868e-11	-4.0552414033453125e-11	-8.373572207123534e-12
1897	-19691.403738637197	-4.817121918712145e-11	-1.4575514404538664e-11	-4.077166457516769e-11	-7.253576252977817e-12
1898	-19691.240976895966	-4.836272316277026e-11	-1.3452519315270348e-11	-4.09510605293689e-11	-6.1284270584676386e-12
1899	-19691.078215154746	-4.85143399144642e-11	-1.2325440996358947e-11	-4.109051598414969e-11	-4.999528771518331e-12
1900	-19690.91545341352	-4.862601928269028e-11	-1.1195695895903489e-11	-4.118999264117302e-11	-3.868298953616085e-12
1901	-19690.75269167229	-4.869776265773181e-11	-1.0064679071291703e-11	-4.1249503763263323e-11	-2.7361333545611263e-12
1902	-19690.58992993107	-4.872961897447308e-11	-8.933799098297938e-12	-4.126911015397072e-11	-1.6044408279954343e-12
1903	-19690.42716818984	-4.872168657825646e-11	-7.804436555392389e-12	-4.124892200915835e-11	-4.746018119373276e-13
1904	-19690.264406448616	-4.86741114714041e-11	-6.677984325763916e-12	-4.118909714903652e-11	6.519913609014132e-13
1905	-19690.10164470739	-4.858708631121749e-11	-5.555802963457544e-12	-4.1089840001848356e-11	1.7739791003706e-12
1906	-19689.938882966166	-4.8460851667126243e-11	-4.439263830623853e-12	-4.095140284728303e-11	2.889991412001855e-12
1907	-19689.776121224946	-4.829569147009378e-11	-3.329700196604612e-12	-4.0774081251686195e-11	3.998696801013315e-12
1908	-19689.61335948372	-4.809193793546058e-11	-2.2284557347273834e-12	-4.05582189779283e-11	5.098753763992002e-12
1909	-19689.45059774249	-4.7849962868267345e-11	-1.1368310017702423e-12	-4.030419927655289e-11	6.1888643125146065e-12
1910	-19689.287836001266	-4.7570186908298727e-11	-5.613634847610886e-14	-4.0012454119008214e-11	7.267721049634873e-12
1911	-19689.12507426004	-4.725306624608953e-11	1.0123649997285361e-12	-3.968345089922038e-11	8.334064091992013e-12
1912	-19688.962312518815	-4.6899106502072894e-11	2.067401288933601e-12	-3.9317706302178345e-11	9.386625401867559e-12
1913	-19688.799550777592	-4.650884408022164e-11	3.10775257948608e-12	-3.891576764303066e-11	1.0424189132417952e-11
1914	-19688.63678903637	-4.6082865564623305e-11	4.132191247500996e-12	-3.847823225445582e-11	1.1445532113597755e-11
1915	-19688.474027295142	-4.562178414915828e-11	5.139543270281681e-12	-3.800572390152616e-11	1.2449485139796001e-11
1916	-19688.311265553923	-4.5126263297995995e-11	6.128629942982195e-12	-3.749891643442552e-11	1.3434874670519831e-11
1917	-19688.14850381269	-4.459698834859855e-11	7.098328461511953e-12	-3.695850537644243e-11	1.4400583414479594e-11
1918	-19687.98574207146	-4.403469605656035e-11	8.047512028411226e-12	-3.638523746247498e-11	1.53454904188479e-11
1919	-19687.82298033024	-4.3440139782032995e-11	8.975112480645499e-12	-3.577987581025998e-11	1.6268533698141386e-11
1920	-19687.66021858901	-4.2814124541609755e-11	9.880060145127854e-12	-3.514323496726996e-11	1.7168650072138563e-11
1921	-19687.497456847792	-4.215746752350809e-11	1.0761344522450038e-11	-3.4476141410795595e-11	1.8044835850105615e-11
1922	-19687.33469510656	-4.147103820836928e-11	1.1617955602464616e-11	-3.3779473665033727e-11	1.889608812857112e-11
1923	-19687.171933365335	-4.075571298168541e-11	1.244894395189145e-11	-3.3054116898161875e-11	1.972146487879336e-11
1924	-19687.00917162412	-4.001242112815722e-11	1.3253362694502742e-11	-3.230100891473927e-11	2.0520026908867005e-11
1925	-19686.846409882888	-3.9242094186430094e-11	1.403032570763611e-11	-3.1521089494691624e-11	2.1290896059302826e-11
1926	-19686.683648141665	-3.8445716704187285e-11	1.4778952155614983e-11	-3.0715351147947543e-11	2.2033199718434495e-11
1927	-19686.52088640044	-3.762427108275936e-11	1.5498421593062832e-11	-2.988478394334331e-11	2.2746125924035137e-11
1928	-19686.35812465921	-3.6778792575357284e-11	1.618792180334861e-11	-2.9030430507511034e-11	2.342887118370684e-11
1929	-19686.19536291799	-3.591031008750304e-11	1.6846700205689326e-11	-2.815332680985136e-11	2.408069187958483e-11
1930	-19686.03260117677	-3.501990494570264e-11	1.7474015527751406e-11	-2.725456093300985e-11	2.4700855923014907e-11
1931	-19685.86983943554	-3.410864835902531e-11	1.806918488996978e-11	-2.633521051912529e-11	2.528868983557455e-11
1932	-19685.70707769432	-3.317766339928425e-11	1.8631539822550283e-11	-2.5396404753027408e-11	2.5843534748591468e-11
1933	-19685.54431595309	-3.2228059152950166e-11	1.916046897248047e-11	-2.4439258498878036e-11	2.6364789105849474e-11
1934	-19685.38155421187	-3.126099604237464e-11	1.9655378397070205e-11	-2.3464937625619224e-11	2.6851868940085676e-11
1935	-19685.21879247064	-3.027761683884564e-11	2.0115729757388205e-11	-2.2474590004901566e-11	2.7304246061223596e-11
1936	-19685.056030729407	-2.927911479854289e-11	2.0541005247133326e-11	-2.146941365242811e-11	2.7721412968705687e-11
1937	-19684.893268988188	-2.826666264980769e-11	2.0930740702757614e-11	-2.045058570020512e-11	2.810291595537525e-11
1938	-19684.73050724696	-2.724148123902948e-11	2.12844961491947e-11	-1.941933104880335e-11	2.8448325637371618e-11
1939	-19684.567745505734	-2.620476902295641e-11	2.1601882857200224e-11	-1.837685184530784e-11	2.8757264004098438e-11
1940	-19684.404983764514	-2.5157770329479992e-11	2.1882539650203884e-11	-1.732439575099474e-11	2.902938070994093e-11
1941	-19684.24222202329	-2.4101705040908458e-11	2.212615438732614e-11	-1.6263185611045273e-11	2.9264374549015976e-11
1942	-19684.079460282064	-2.3037837582204344e-11	2.2332445457598013e-11	-1.5194488450082588e-11	2.946197493475396e-11
1943	-19683.91669854084	-2.1967404083625634e-11	2.2501178512186408e-11	-1.4119542621842642e-11	2.962195862314986e-11
1944	-19683.753936799614	-2.089168341357613e-11	2.2632152632722505e-11	-1.3039628850372798e-11	2.9744135866891545e-11
1945	-19683.591175058384	-1.9811925645907995e-11	2.2725211723496822e-11	-1.1955998684857761e-11	2.982836179770499e-11
1946	-19683.428413317164	-1.872941938614903e-11	2.27802362824664e-11	-1.0869941834525167e-11	2.987452818403409e-11
1947	-19683.265651575937	-1.7645423656800076e-11	2.2797149379893246e-11	-9.782718042493245e-12	2.988256939870619e-11
1948	-19683.10288983472	-1.656123211254977e-11	2.277591339232318e-11	-8.695621310019471e-12	2.98524591403748e-11
1949	-19682.94012809349	-1.5478108738821255e-11	2.2716531181556633e-11	-7.609915584796482e-12	2.9784211600739526e-11
1950	-19682.777366352257	-1.4397348732920164e-11	2.2619047400780957e-11	-6.526895651022055e-12	2.9677882758657785e-11
1951	-19682.61460461104	-1.3320215603723168e-11	2.248354519182532e-11	-5.447824219992114e-12	2.953356706503945e-11
1952	-19682.45184286981	-1.2248000477261544e-11	2.2310151618659516e-11	-4.37399124511535e-12	2.935140286484097e-11
1953	-19682.28908112859	-1.1181963202631844e-11	2.2099030540705043e-11	-3.306655019850332e-12	2.913156525743982e-11
1954	-19682.12631938736	-1.0123386784047116e-11	2.1850391586306323e-11	-2.2470966190340055e-12	2.8874275059083642e-11
1955	-19681.963557646137	-9.073521699324838e-12	2.156447937134858e-11	-1.1965642107213209e-12	2.857978800803317e-11
1956	-19681.800795904914	-8.033637132038362e-12	2.1241585675144454e-11	-1.5632429799648812e-13	2.8248406929980987e-11
1957	-19681.638034163683	-7.0049713508670765e-12	2.0882036358713247e-11	8.723879070442132e-13	2.7880468642419916e-11
1958	-19681.475272422464	-5.988775477769992e-12	2.048620518553643e-11	1.8883247058053507e-12	2.747635776530968e-11
1959	-19681.312510681244	-4.986268448092379e-12	2.0054498380797642e-11	2.890270956918468e-12	2.7036491266021778e-11
1960	-19681.149748940014	-3.9986783058795016e-12	1.9587370981102324e-11	3.877002771086414e-12	2.6561334799600922e-11
1961	-19680.986987198783	-3.027201666054364e-12	1.9085309887310693e-11	4.847328051671104e-12	2.6051385746990904e-11
1962	-19680.824225457563	-2.0730379885916977e-12	1.8548850342784733e-11	5.800052210975911e-12	2.550718968396038e-11
1963	-19680.661463716333	-1.1373559598588208e-12	1.7978559078690423e-11	6.734011789627896e-12	2.4929323512088988e-11
1964	-19680.49870197511	-2.2132139124608219e-13	1.7375050309030067e-11	7.648046548820377e-12	2.4318411444407822e-11
1965	-19680.335940233883	6.739299807385822e-13	1.673896974487148e-11	8.54102666912803e-12	2.3675109005692e-11
1966	-19680.17317849266	1.5472705508932994e-12	1.6071009465551485e-11	9.41183079798101e-12	2.3000117894290042e-11
1967	-19680.010416751436	2.3976035423554373e-12	1.537189237049924e-11	1.0259368744160397e-11	2.2294170420257706e-11
1968	-19679.847655010206	3.223844491789909e-12	1.4642386836954202e-11	1.1082562953698342e-11	2.1558044154011378e-11
1969	-19679.684893268986	4.024940157914686e-12	1.388329190636052e-11	1.1880367414742056e-11	2.0792547099206062e-11
1970	-19679.522131527763	4.799855337278982e-12	1.3095449372305444e-11	1.265175446385199e-11	1.9998529771734796e-11
1971	-19679.359369786533	5.547585994046206e-12	1.2279732112002248e-11	1.3395727910406563e-11	1.9176873518518558e-11
1972	-19679.196608045306	6.267150776085476e-12	1.1437053297052356e-11	1.4111314543351904e-11	1.8328499719116964e-11
1973	-19679.033846304083	6.957599748590782e-12	1.0568357808017266e-11	1.4797572857932794e-11	1.7454361188459867e-11
1974	-19678.871084562856	7.618010569162667e-12	9.674627382630457e-12	1.545358922145322e-11	1.6555447315646423e-11
1975	-19678.708322821636	8.247493716005e-12	8.756874925430462e-12	1.6078483093073724e-11	1.563277836281979e-11
1976	-19678.545561080413	8.84519087311527e-12	7.816147460382783e-12	1.667140539931429e-11	1.468740840849699e-11
1977	-19678.382799339182	9.410277133641417e-12	6.853524160061726e-12	1.7231540727972598e-11	1.3720423366802637e-11
1978	-19678.220037597956	9.941963525926145e-12	5.870113176127177e-12	1.7758109844151088e-11	1.2732937808489898e-11
1979	-19678.057275856732	1.0439495648502195e-11	4.867055212606215e-12	1.8250368314635514e-11	1.1726098525615639e-11
1980	-19677.894514115513	1.0902158336904822e-11	3.845515925381431e-12	1.870761116419877e-11	1.07010769216056e-11
1981	-19677.731752374282	1.1329272389271147e-11	2.8066941069981523e-12	1.9129169589671534e-11	9.659077188592159e-12
1982	-19677.56899063306	1.1720201357036548e-11	1.7518078062749916e-12	1.9514417739681237e-11	8.601322417467493e-12
1983	-19677.406228891836	1.2074346494524683e-11	6.821083009449658e-13	1.9862767651714005e-11	7.529068564717597e-12
1984	-19677.24346715061	1.2391154073989153e-11	-4.0113810080088386e-13	2.017367655574962e-11	6.4435862443524e-12
1985	-19677.080705409386	1.2670110120216668e-11	-1.4966318750264808e-12	2.044664159544942e-11	5.346178908814323e-12
1986	-19676.91794366816	1.2910748037238682e-11	-2.603064632014747e-12	2.068120744312851e-11	4.238158489176138e-12
1987	-19676.75518192693	1.3112643094083824e-11	-3.7190946781459306e-12	2.087696077125994e-11	3.120869830860179e-12
1988	-19676.592420185705	1.3275419485853553e-11	-4.843377067256311e-12	2.1033537301153908e-11	1.995660632432269e-12
1989	-19676.429658444482	1.3398745672515155e-11	-5.974533950589277e-12	2.1150617127188228e-11	8.639110948095207e-13
1990	-19676.266896703255	1.3482340011406528e-11	-7.1111897095330905e-12	2.1227930336071803e-11	-2.730012210829937e-13
1991	-19676.104134962032	1.3525967732399496e-11	-8.251936880180065e-12	2.1265253967257705e-11	-1.4136673181638495e-12
1992	-19675.941373220805	1.3529444393622098e-11	-9.395375850029968e-12	2.1262415454596788e-11	-2.556686469133168e-12
1993	-19675.778611479585	1.3492635081022744e-11	-1.0540076848927425e-11	2.1219291811079245e-11	-3.700628205074323e-12
1994	-19675.615849738362	1.341545508387201e-11	-1.1684623047275117e-11	2.113581028951722e-11	-4.844075422408907e-12
1995	-19675.45308799713	1.3297871882104508e-11	-1.2827569385153076e-11	2.1011950354953536e-11	-5.985583208050791e-12
1996	-19675.29032625591	1.3139902571761228e-11	-1.3967488925855077e-11	2.0847741094693287e-11	-7.123725201273663e-12
1997	-19675.127564514685	1.2941619094937839e-11	-1.5102928609628685e-11	2.0643266433400536e-11	-8.25704934184524e-12
1998	-19674.96480277346	1.2703141808619684e-11	-1.623245938137661e-11	2.0398658685763304e-11	-9.384128005456955e-12
1999	-19674.802041032228	1.2424648544699673e-11	-1.7354628125762087e-11	2.011410760206308e-11	-1.050350993150078e-11
2000	-19674.63927929101	1.210636365568055e-11	-1.846801183287013e-11	1.9789849396796052e-11	-1.1613774395744657e-11
[truncated: 243,759 more rows]
