# Supplementary material for: Sub-optical-cycle light-matter energy transfer in molecular vibrational spectroscopy
Source: Nat Commun. 2022 Oct 6;13:5897. doi: 10.1038/s41467-022-33477-5 (PMC9537163; doi:10.1038/s41467-022-33477-5)
Supplement: Supplementary file 3 — Source Data [file 41467_2022_33477_MOESM3_ESM.zip › fig4c.csv]

	Time (fs)	no_relaxation_real	no_relaxation_imag	relaxation_real	relaxation_imag
0	-20000.16276174122	-2.4805003354235005e-14	5.54554776890675e-14	-2.4801151126128645e-14	5.544731915042738e-14
1	-20000.0	-3.5533797122722124e-14	8.38630385198137e-14	-3.552257966014216e-14	8.383841370892683e-14
2	-19999.83723825877	-4.511527613219976e-14	1.1269164400306624e-13	-4.5093509476682884e-14	1.1264212157465816e-13
3	-19999.674476517543	-5.357132280951789e-14	1.418676437029591e-13	-5.3536164667902447e-14	1.4178466977736922e-13
4	-19999.51171477632	-6.086324490546037e-14	1.713814384282565e-13	-6.08121880499678e-14	1.7125635849991222e-13
5	-19999.3489530351	-6.7014670177355e-14	2.011637781981447e-13	-6.694555383657657e-14	2.0098784001612451e-13
6	-19999.186191293873	-7.198929673819193e-14	2.312005618725503e-13	-7.190029947743313e-14	2.309649360348844e-13
7	-19999.023429552642	-7.581443450821011e-14	2.6142627324541365e-13	-7.57040849093419e-14	2.611220574096321e-13
8	-19998.86066781142	-7.845532504290506e-14	2.9182256489735645e-13	-7.832249349014941e-14	2.9144080325858934e-13
9	-19998.697906070203	-7.994334502792543e-14	3.223275681206819e-13	-7.97872539286215e-14	3.2185925687620675e-13
10	-19998.53514432897	-8.024566253000374e-14	3.5291925616287507e-13	-8.006587689208005e-14	3.5235536189960165e-13
11	-19998.372382587746	-7.939758396530368e-14	3.835395335853821e-13	-7.919402104568814e-14	3.8287099982996787e-13
12	-19998.209620846523	-7.736805330868175e-14	4.1416236104094203e-13	-7.714097202369145e-14	4.133801255193305e-13
13	-19998.046859105292	-7.419584038823422e-14	4.44733971831972e-13	-7.394585043486797e-14	4.438289742040512e-13
14	-19997.884097364073	-6.985260152721377e-14	4.752247668975247e-13	-6.95806517654509e-14	4.741879647237406e-13
15	-19997.721335622842	-6.438026551641071e-14	5.055849026296356e-13	-6.408765228574294e-14	5.044072801557412e-13
16	-19997.558573881623	-5.775282625516269e-14	5.357819556709345e-13	-5.744118081976112e-14	5.344545386222053e-13
17	-19997.3958121404	-5.0015373871973893e-14	5.657704700650827e-13	-4.9686670044279426e-14	5.64284335262796e-13
18	-19997.23305039917	-4.114470521362166e-14	5.955146131493452e-13	-4.080124586215296e-14	5.938609019947442e-13
19	-19997.070288657946	-3.1188244059620496e-14	6.249738150622082e-13	-3.0832667901919705e-14	6.231437441585992e-13
20	-19996.90752691672	-2.012636803166741e-14	6.541094477292009e-13	-1.976163545104691e-14	6.520943209077018e-13
21	-19996.744765175496	-8.008264738894574e-15	6.82885285504473e-13	-7.637663516214374e-15	6.80676505269557e-13
22	-19996.58200343427	5.182120237242918e-15	7.112605376873196e-13	5.554989628137618e-15	7.088496159454875e-13
23	-19996.41924169305	1.9394128542548587e-14	7.392035428983631e-13	1.9765348259966983e-14	7.365821130393397e-13
24	-19996.25647995182	3.4639829775317454e-14	7.666715177893342e-13	3.500517974807595e-14	7.638313440525081e-13
25	-19996.093718210595	5.0867277795585376e-14	7.936374290154348e-13	5.1222232228426865e-14	7.905704191564265e-13
26	-19995.930956469372	6.80846220534583e-14	8.200567094589729e-13	6.842436494435331e-14	8.167549227351647e-13
27	-19995.768194728145	8.623926645532492e-14	8.459068960667163e-13	8.65586892615231e-14	8.423625564274128e-13
28	-19995.60543298692	1.0533522782432778e-13	8.711423161140281e-13	1.0562894516875422e-13	8.673478188224404e-13
29	-19995.44267124569	1.253195458127443e-13	8.957449111001517e-13	1.2558189437334384e-13	8.916928362460106e-13
30	-19995.279909504472	1.4619156036681389e-13	9.196681486043092e-13	1.4641661468679792e-13	9.153512664118363e-13
31	-19995.117147763245	1.678984662308957e-13	9.428982933451326e-13	1.6808003899260036e-13	9.383095779353942e-13
32	-19994.954386022015	1.9043551821111206e-13	9.653885094885839e-13	1.905671759954419e-13	9.605211428978958e-13
33	-19994.791624280795	2.1375005033881705e-13	9.871293123674438e-13	2.1382511510748247e-13	9.8197669839456e-13
34	-19994.628862539565	2.378328489512406e-13	1.0080739935175076e-12	2.378444137597148e-13	1.0026297604744387e-12
35	-19994.46610079834	2.6263179148806703e-13	1.0282171322553593e-12	2.6257272328977275e-13	1.0224751467717505e-12
36	-19994.30333905712	2.881330863623814e-13	1.047512340534603e-12	2.8799604155470877e-13	1.0414667090967929e-12
37	-19994.140577315888	3.1428603590056354e-13	1.065957990838666e-12	3.140634644831553e-13	1.0596030734943394e-12
38	-19993.977815574664	3.410720296507509e-13	1.0835090465868447e-12	3.407561903425197e-13	1.0768394573530897e-12
39	-19993.815053833445	3.6844178793391486e-13	1.100167071974805e-12	3.6802475375665595e-13	1.0931776921372445e-12
40	-19993.65229209222	3.963723576379248e-13	1.1158888468011948e-12	3.958460306060842e-13	1.1085748243701189e-12
41	-19993.489530351	4.2481576252074e-13	1.130679225340793e-12	4.241718805086447e-13	1.1230359878071174e-12
42	-19993.326768609764	4.5374492321589845e-13	1.1444965365415649e-12	4.5297507425408967e-13	1.1365197893522153e-12
43	-19993.164006868545	4.831135592117669e-13	1.1573492020227527e-12	4.822091895732512e-13	1.1490349408732813e-12
44	-19993.00124512732	5.128904769500175e-13	1.1691977210060806e-12	5.118429049364076e-13	1.1605422292534519e-12
45	-19992.838483386095	5.430314705239999e-13	1.1800530213783356e-12	5.418318957670755e-13	1.1710528816861332e-12
46	-19992.675721644868	5.735013915953627e-13	1.189878928725098e-12	5.721409082202341e-13	1.1805310197293471e-12
47	-19992.51295990364	6.042580118171104e-13	1.1986885563409032e-12	6.027276189116057e-13	1.1889900633049487e-12
48	-19992.350198162414	6.352627608889734e-13	1.206449100602773e-12	6.335533750724367e-13	1.196397511431967e-12
49	-19992.18743642119	6.664753196062707e-13	1.2131758410758613e-12	6.645777865083893e-13	1.202768955969378e-12
50	-19992.024674679968	6.978540160025518e-13	1.2188393116489076e-12	6.957591222580342e-13	1.2080752384694534e-12
51	-19991.861912938744	7.293606169000227e-13	1.2234569551959794e-12	7.270591025415496e-13	1.212334118129027e-12
52	-19991.699151197514	7.609506001793547e-13	1.2270034439752107e-12	7.584331700055689e-13	1.215520578254961e-12
53	-19991.53638945629	7.92588034506326e-13	1.2294974961013386e-12	7.89845371314072e-13	1.2176536554400364e-12
54	-19991.373627715067	8.242259426031954e-13	1.2309181248508335e-12	8.212487178646843e-13	1.2187126757853782e-12
55	-19991.210865973844	8.558300371181536e-13	1.2312856237413215e-12	8.526089249351676e-13	1.2187182517728771e-12
56	-19991.048104232614	8.873521493915144e-13	1.230583032190649e-12	8.838778366770389e-13	1.217653735663322e-12
57	-19990.885342491394	9.187597180239205e-13	1.2288324521320927e-12	9.150229188031005e-13	1.215541547176793e-12
58	-19990.722580750167	9.500028648292053e-13	1.2260214034140562e-12	9.459943299009718e-13	1.2123695172905302e-12
59	-19990.559819008944	9.8105100316582e-13	1.2221728060710083e-12	9.76761534904521e-13	1.20816088078164e-12
60	-19990.397057267717	1.0118532936157411e-12	1.2172787960393457e-12	1.007273755039044e-12	1.2029080814291424e-12
61	-19990.234295526487	1.0423815045643805e-12	1.2113634020770555e-12	1.0375028344132315e-12	1.1966354580775902e-12
62	-19990.071533785263	1.072583793833977e-12	1.2044234559580234e-12	1.0673970149340238e-12	1.1893401453595254e-12
63	-19989.908772044037	1.1024337297294677e-12	1.1964838468958856e-12	1.0969299643617839e-12	1.1810473361981455e-12
64	-19989.746010302813	1.1318796669343511e-12	1.1875461960873557e-12	1.1260501446553346e-12	1.1717589480181411e-12
65	-19989.583248561594	1.160896643717981e-12	1.1776357921944812e-12	1.1547327166646692e-12	1.1615005651401696e-12
66	-19989.420486820363	1.1894337849580904e-12	1.1667592007504415e-12	1.1829269352247413e-12	1.1502790411581264e-12
67	-19989.25772507914	1.21746759438395e-12	1.1549425872826226e-12	1.210609449091848e-12	1.1381208276248615e-12
68	-19989.094963337917	1.2449480047544792e-12	1.142196884472311e-12	1.2377303429865943e-12	1.1250371353917266e-12
69	-19988.932201596686	1.2718532050490043e-12	1.128548706097011e-12	1.2642679726734288e-12	1.1110548530769953e-12
70	-19988.76943985546	1.2981342356751368e-12	1.1140136085437053e-12	1.2901735517727835e-12	1.0961898039233135e-12
71	-19988.606678114236	1.3237709124632018e-12	1.0986187669386854e-12	1.3154270838160168e-12	1.0804694252134829e-12
72	-19988.44391637302	1.3487159483481496e-12	1.0823839106614509e-12	1.3399814753774066e-12	1.0639137003355261e-12
73	-19988.28115463179	1.3729505526684168e-12	1.0653367717640912e-12	1.3638181434201798e-12	1.0465506094155275e-12
74	-19988.118392890563	1.396429740394342e-12	1.047501136482388e-12	1.3868923160581534e-12	1.0284041784539112e-12
75	-19987.95563114934	1.4191357964206943e-12	1.0289052941617887e-12	1.4091865046253882e-12	1.0095029294258266e-12
76	-19987.792869408113	1.4410262683330905e-12	1.0095766644571553e-12	1.4306584883406013e-12	9.89874506145508e-13
77	-19987.630107666886	1.4620850237197133e-12	9.895439978465426e-13	1.4512923789633025e-12	9.695478750410685e-13
78	-19987.467345925663	1.482272522938882e-12	9.688384245139733e-13	1.4710488857415797e-12	9.485543736443551e-13
79	-19987.30458418444	1.5015735135713086e-12	9.474893967492487e-13	1.4899130168141528e-12	9.269236522865711e-13
80	-19987.141822443213	1.519951863353336e-12	9.255310362144991e-13	1.5078489049274394e-12	9.046900218660407e-13
81	-19986.97906070199	1.5373933555213196e-12	9.02993352204561e-13	1.5248426089795327e-12	8.818836707243508e-13
82	-19986.816298960766	1.5538653404315217e-12	8.799133104953759e-13	1.5408617591284253e-12	8.585417347192012e-13
83	-19986.653537219536	1.5693549739296e-12	8.563213780300953e-13	1.5558938006345165e-12	8.346948398471751e-13
84	-19986.49077547831	1.583832895573927e-12	8.322570839192697e-13	1.5699096661993071e-12	8.103826651771814e-13
85	-19986.32801373709	1.5972879849036531e-12	8.077514827775366e-13	1.5828985371372094e-12	7.856364034986949e-13
86	-19986.16525199587	1.6096945620465313e-12	7.828461948920248e-13	1.5948350385640793e-12	7.604978040102867e-13
87	-19986.00249025464	1.6210425596870938e-12	7.575731167984571e-13	1.6057094156881525e-12	7.349988797608692e-13
88	-19985.839728513405	1.6313103717914642e-12	7.31975605491742e-13	1.6155003778962468e-12	7.091830947514526e-13
89	-19985.676966772186	1.6404894044583362e-12	7.060858754290777e-13	1.624199653030302e-12	6.83082757537897e-13
90	-19985.514205030966	1.6485618493626376e-12	6.799487909329234e-13	1.6317897569651977e-12	6.56742816946563e-13
91	-19985.351443289735	1.6555206208147482e-12	6.535972417098458e-13	1.63826393340357e-12	6.301962338393155e-13
92	-19985.188681548516	1.6613521061965218e-12	6.270770254166268e-13	1.6436089011258201e-12	6.034888672399548e-13
93	-19985.02591980729	1.6660505437176092e-12	6.004215237154176e-13	1.647819233684468e-12	5.766541465586693e-13
94	-19984.863158066062	1.6696065181436956e-12	5.736771642062743e-13	1.6508858527994277e-12	5.49738537216073e-13
95	-19984.70039632484	1.6720160135251624e-12	5.468782541854733e-13	1.652805082171341e-12	5.227763705301157e-13
96	-19984.53763458361	1.673273630593389e-12	5.200710588144411e-13	1.653571863273662e-12	4.958139254883255e-13
97	-19984.37487284239	1.673376858935214e-12	4.932907091991469e-13	1.6531840279374261e-12	4.688863332794437e-13
98	-19984.212111101162	1.6723242212511895e-12	4.665829832633095e-13	1.6516404417514283e-12	4.420393614767928e-13
99	-19984.04934935994	1.6701152923646834e-12	4.399838493618235e-13	1.6489410227639771e-12	4.153089544933753e-13
100	-19983.886587618716	1.666752333286614e-12	4.135385868450096e-13	1.6450883752353903e-12	3.8874035706307535e-13
101	-19983.723825877485	1.6622370558133913e-12	3.8728344291163196e-13	1.6400845534381023e-12	3.6236976833181604e-13
102	-19983.561064136262	1.656575393430625e-12	3.6126282906816905e-13	1.6339358327236265e-12	3.362415410031493e-13
103	-19983.398302395035	1.6497711622918262e-12	3.355136217502164e-13	1.6266463692477806e-12	3.103924795382264e-13
104	-19983.235540653808	1.641833685417292e-12	3.100789715843644e-13	1.6182258247989122e-12	2.848656516593866e-13
105	-19983.07277891258	1.6327691086707685e-12	2.8499600378846536e-13	1.608680681139595e-12	2.5969808689025985e-13
106	-19982.910017171358	1.6225901501507746e-12	2.603063447246229e-13	1.5980239903422027e-12	2.34931304902077e-13
107	-19982.747255430135	1.611305262281078e-12	2.3604744919609407e-13	1.5862645349283409e-12	2.106026414769983e-13
108	-19982.58449368891	1.598930149437549e-12	2.1225906668539426e-13	1.5734183467634675e-12	1.8675171598884736e-13
109	-19982.42173194769	1.5854761487589175e-12	1.8897884938375873e-13	1.559497085714936e-12	1.6341603875437432e-13
110	-19982.25897020646	1.5709615229046874e-12	1.6624453951591095e-13	1.5445193337083075e-12	1.4063319898415406e-13
111	-19982.096208465242	1.5554000729727316e-12	1.4409354832586204e-13	1.5284992055890416e-12	1.1844044374533096e-13
112	-19981.933446724008	1.5388129931658468e-12	1.2256159063421273e-13	1.5114582051159413e-12	9.687331262023489e-14
113	-19981.770684982785	1.5212167106579257e-12	1.0168573283479233e-13	1.4934130626329262e-12	7.596868621008007e-14
114	-19981.60792324156	1.502634717660839e-12	8.149935606384532e-14	1.4743875685533097e-12	5.5759748906242476e-14
115	-19981.44516150033	1.483086137096584e-12	6.20390276701116e-14	1.4544011369356518e-12	3.628286145750712e-14
116	-19981.282399759108	1.462596672184301e-12	4.333562135868268e-14	1.433479756370035e-12	1.7568680171132562e-14
117	-19981.119638017888	1.441188470661639e-12	2.542493970256097e-14	1.4116458522473071e-12	-3.4721888184877634e-16
118	-19980.956876276658	1.4188887392688727e-12	8.335367554182788e-15	1.3889269023012672e-12	-1.7436687916157657e-14
119	-19980.794114535438	1.3957224597648496e-12	-7.898348365978667e-15	1.3653481511240476e-12	-3.3665225637343235e-14
120	-19980.631352794207	1.3717184926466898e-12	-2.325025061641169e-14	1.340938714549253e-12	-4.900713027598985e-14
121	-19980.468591052984	1.3469047834406699e-12	-3.768711960971265e-14	1.3157267847930596e-12	-6.342944554948027e-14
122	-19980.30582931176	1.321311501810437e-12	-5.1185745205023697e-14	1.289742769836619e-12	-7.690923440866155e-14
123	-19980.14306757053	1.2949690727642875e-12	-6.371400590022491e-14	1.2630173239755682e-12	-8.941465525495169e-14
124	-19979.98030582931	1.2679090056240335e-12	-7.525147747084882e-14	1.2355821767155366e-12	-1.0092557322336995e-13
125	-19979.817544088084	1.2401644562203707e-12	-8.576803913257728e-14	1.207470694648313e-12	-1.1141216286859556e-13
126	-19979.65478234686	1.2117674658818439e-12	-9.524583357626487e-14	1.1787151199545237e-12	-1.2085687107774018e-13
127	-19979.492020605638	1.1827542470914706e-12	-1.0365696101675929e-13	1.1493518563943925e-12	-1.292321074747594e-13
128	-19979.32925886441	1.1531573796732205e-12	-1.1098581742685779e-13	1.1194136642581282e-12	-1.3652258563508747e-13
129	-19979.166497123184	1.1230153084819273e-12	-1.1720706208227665e-13	1.0889391591379195e-12	-1.4270328697660845e-13
130	-19979.003735381953	1.092361287449044e-12	-1.223076618235705e-13	1.0579617542349542e-12	-1.4776150791208134e-13
131	-19978.840973640734	1.0612361166055078e-12	-1.2626487469049248e-13	1.0265223989269833e-12	-1.516748398257999e-13
132	-19978.678211899507	1.0296731784054285e-12	-1.290681826081474e-13	9.946546128542208e-13	-1.544331046422569e-13
133	-19978.51545015828	9.97715636082007e-13	-1.3069759055234898e-13	9.624016864816484e-13	-1.560166503593485e-13
134	-19978.352688417057	9.653964122489507e-13	-1.3114503990275244e-13	9.297966567985876e-13	-1.5641776721469016e-13
135	-19978.189926675834	9.327610449275958e-13	-1.3039393266033473e-13	8.968851663910724e-13	-1.5562020835700145e-13
136	-19978.02716493461	8.998424558595519e-13	-1.2843805916213735e-13	8.637002280107266e-13	-1.5361812009568627e-13
137	-19977.864403193384	8.666875801495687e-13	-1.2526421974871545e-13	8.302888579686469e-13	-1.503986604823346e-13
138	-19977.701641452164	8.333293373675668e-13	-1.2086857411120958e-13	7.966840430784142e-13	-1.4595835073253318e-13
139	-19977.53887971093	7.99815900181027e-13	-1.1524143478500647e-13	7.629340134551302e-13	-1.4028786593933694e-13
140	-19977.376117969703	7.661800536927772e-13	-1.083810376718362e-13	7.290715973263167e-13	-1.3338580733150074e-13
141	-19977.213356228483	7.324710049247188e-13	-1.0028142610130437e-13	6.951460350893795e-13	-1.2524658398077528e-13
142	-19977.050594487257	6.987209796476778e-13	-9.094253739053808e-14	6.611895712678007e-13	-1.1587050060703503e-13
143	-19976.887832746033	6.649802476049533e-13	-8.036264170838888e-14	6.272524847817138e-13	-1.0525619469119338e-13
144	-19976.725071004803	6.312804729014246e-13	-6.854356663348e-14	5.933664339815256e-13	-9.340586152871847e-14
145	-19976.562309263583	5.976722206263044e-13	-5.548711603592297e-14	5.595819688003023e-13	-8.032167205455195e-14
146	-19976.399547522364	5.641866674998697e-13	-4.1197125653607886e-14	5.259302357902456e-13	-6.600782842663554e-14
147	-19976.236785781126	5.308747101090793e-13	-2.5679595489842764e-14	4.924620921207148e-13	-5.0470695820613244e-14
148	-19976.074024039906	4.977665247331349e-13	-8.939829882396746e-15	4.592076595500653e-13	-3.371594185609937e-14
149	-19975.911262298683	4.649129146006827e-13	9.011726035138044e-15	4.2621767784085144e-13	-1.5754373265526236e-14
150	-19975.748500557453	4.3234370601102025e-13	2.81686316750546e-14	3.935218947580248e-13	3.407210973864002e-15
151	-19975.585738816233	4.001085644267944e-13	4.8516247161437297e-14	3.61169888395579e-13	2.3753814615815072e-14
152	-19975.422977075006	3.682370212151589e-13	7.004619152525155e-14	3.291910880288809e-13	4.527670477417975e-14
153	-19975.260215333787	3.3677779219012865e-13	9.274024526356054e-14	2.9763409864032274e-13	6.795731262261411e-14
154	-19975.09745359256	3.0575946027735514e-13	1.1658854577286153e-13	2.665273778897403e-13	9.178543174848077e-14
155	-19974.934691851326	2.7522948830174313e-13	1.4156865905025503e-13	2.3591825488516837e-13	1.167382873706225e-13
156	-19974.771930110106	2.4521589387169813e-13	1.6766935747615106e-13	2.058345994625684e-13	1.4280431785497907e-13
157	-19974.609168368876	2.157643618988128e-13	1.9486443580322666e-13	1.7632194048475425e-13	1.699569873728584e-13
158	-19974.446406627656	1.8690218013094556e-13	2.2314134370560805e-13	1.4740739612983468e-13	1.9818342289774928e-13
159	-19974.283644886433	1.5867274925024336e-13	2.5247003521559125e-13	1.1913418945704366e-13	2.2745325958396036e-13
160	-19974.12088314521	1.311028397469908e-13	2.828367813496534e-13	9.152890049759763e-14	2.5775245858769076e-13
161	-19973.95812140398	1.0423333043298744e-13	3.142077938207752e-13	6.463220971086995e-14	2.8904692593054104e-13
162	-19973.795359662756	7.809030744246693e-14	3.465678602958525e-13	3.8469992797591274e-14	3.2132115371319625e-13
163	-19973.632597921533	5.271216194745281e-14	3.7988027985698766e-13	1.3080422812010167e-14	3.5453815005682097e-13
164	-19973.469836180306	2.8124035867911328e-14	4.141284237860603e-13	-1.1511587779999528e-14	3.8868100626790847e-13
165	-19973.30707443908	4.36124419229836e-15	4.4927254646215945e-13	-3.527096084240476e-14	4.23709701771642e-13
166	-19973.144312697852	-1.8552041320725133e-14	4.85294773350083e-13	-5.817377188609999e-14	4.596060989637445e-13
167	-19972.98155095663	-4.058361259953754e-14	5.221522382706718e-13	-8.018806721395956e-14	4.963270739824078e-13
168	-19972.818789215406	-6.170987574036063e-14	5.598257896869586e-13	-1.0129051678607906e-13	5.338532304146621e-13
169	-19972.656027474175	-8.190228284260694e-14	5.982704207398399e-13	-1.214528434939496e-13	5.721393222853306e-13
170	-19972.493265732955	-1.0113821471592166e-13	6.374654443013238e-13	-1.4065270733698925e-13	6.111644367874048e-13
171	-19972.330503991725	-1.1939297195787057e-13	6.77363682040446e-13	-1.588656947367679e-13	6.508811761212866e-13
172	-19972.167742250505	-1.3664449920474453e-13	7.179432240101571e-13	-1.7607004340365404e-13	6.91267424946931e-13
173	-19972.00498050928	-1.5287217005855068e-13	7.591551511017164e-13	-1.9224542647669814e-13	7.322740653305682e-13
174	-19971.84221876805	-1.6805506639381182e-13	8.009759626010444e-13	-2.0737123140375624e-13	7.738774123193534e-13
175	-19971.67945702683	-1.8217635846327403e-13	8.433553585927934e-13	-2.2143094013239214e-13	8.160269887931711e-13
176	-19971.5166952856	-1.952162600599017e-13	8.862686221250534e-13	-2.3440508305577213e-13	8.586979155856034e-13
177	-19971.35393354438	-2.071621776684146e-13	9.29664460653979e-13	-2.462813890405995e-13	9.01838745326463e-13
178	-19971.19117180316	-2.1799558717920693e-13	9.735164837685922e-13	-2.570416600036372e-13	9.454229480571938e-13
179	-19971.02841006193	-2.2770789747920903e-13	1.0177726455461808e-12	-2.6667763626226636e-13	9.893983461857588e-13
180	-19970.865648320705	-2.362817098021534e-13	1.0624053084380141e-12	-2.7517225293379063e-13	1.0337371859897275e-12
181	-19970.702886579482	-2.437126275960965e-13	1.1073623658266597e-12	-2.825214524174238e-13	1.0783872529197188e-12
182	-19970.540124838255	-2.499849981563575e-13	1.1526147449479954e-12	-2.887099221647819e-13	1.1233193817861402e-12
183	-19970.377363097028	-2.550984895812879e-13	1.1981101701092281e-12	-2.937376749777921e-13	1.1684812131317743e-12
184	-19970.214601355798	-2.590388662861155e-13	1.2438184057712302e-12	-2.975908199715096e-13	1.2138424432024068e-12
185	-19970.051839614574	-2.6180997906390064e-13	1.2896875901316563e-12	-3.002735567640752e-13	1.2593511509800743e-12
186	-19969.889077873348	-2.633993647757948e-13	1.3356860957292581e-12	-3.0177376979437413e-13	1.3049756652066554e-12
187	-19969.726316132128	-2.638146934099252e-13	1.3817629850258233e-12	-3.020994802264696e-13	1.3506650139528897e-12
188	-19969.563554390905	-2.6304522045113413e-13	1.4278851719992936e-12	-3.0124029233897427e-13	1.3963860919427314e-12
189	-19969.400792649678	-2.611027105089182e-13	1.4740030803292088e-12	-2.9920832262225023e-13	1.442089313432827e-12
190	-19969.23803090845	-2.5797839677837846e-13	1.5200823459935881e-12	-2.959951525543369e-13	1.4877403197043379e-12
191	-19969.075269167228	-2.536877425772247e-13	1.5660748938759286e-12	-2.916165962356072e-13	1.5332910511469704e-12
192	-19968.91250742601	-2.4822410908528734e-13	1.6119453480322528e-12	-2.8606636093246536e-13	1.578706161595646e-12
193	-19968.749745684774	-2.416064713231733e-13	1.6576471986775334e-12	-2.79363769620754e-13	1.6239391815409226e-12
194	-19968.58698394355	-2.3383042841089174e-13	1.7031443346066782e-12	-2.71504763637233e-13	1.6689540538532213e-12
195	-19968.424222202328	-2.249185143444848e-13	1.7483921751342866e-12	-2.625122204002827e-13	1.7137062626310021e-12
196	-19968.2614604611	-2.1486846672429678e-13	1.793353808945316e-12	-2.523842141383141e-13	1.7581589745625627e-12
197	-19968.098698719878	-2.037058043567568e-13	1.8379868757936634e-12	-2.411466008580174e-13	1.8022699183439827e-12
198	-19967.935936978647	-1.9143110326477045e-13	1.8822538605990366e-12	-2.288002861038978e-13	1.8460016803903477e-12
199	-19967.773175237427	-1.7807268386415206e-13	1.9261147381505514e-12	-2.1537391954445403e-13	1.889314348096886e-12
200	-19967.610413496197	-1.636335807917254e-13	1.969531672547929e-12	-2.0087085656109586e-13	1.9321702100223884e-12
201	-19967.44765175497	-1.4814475717420907e-13	2.0124673642705703e-12	-1.8532238002866664e-13	1.9745321023045224e-12
202	-19967.28489001375	-1.3161237616476819e-13	2.054883805590624e-12	-1.6873496355840533e-13	2.016362163910449e-12
203	-19967.122128272524	-1.1406942665686166e-13	2.0967462881711943e-12	-1.511419045791738e-13	2.0576258444416545e-12
204	-19966.9593665313	-9.552472158131623e-14	2.1380166277071205e-12	-1.3255231466903478e-13	2.0982851277920964e-12
205	-19966.79660479008	-7.601357833989141e-14	2.1786633928472576e-12	-1.1300180717098358e-13	2.1383087620993272e-12
206	-19966.63384304885	-5.554779693138171e-14	2.2186484697922134e-12	-9.250246744891727e-14	2.1776588223335768e-12
207	-19966.47108130762	-3.4164230532605245e-14	2.2579433642026413e-12	-7.109143045582126e-14	2.2163070141878687e-12
208	-19966.3083195664	-1.1877513254666119e-14	2.2965106415189417e-12	-4.878360105075816e-14	2.2542161115373377e-12
209	-19966.145557825177	1.1273511677423225e-14	2.334324809991673e-12	-2.5618088780648105e-14	2.2913608421226586e-12
210	-19965.982796083954	3.527153294049523e-14	2.371349006605511e-12	-1.6124596759543342e-15	2.327704569923653e-12
211	-19965.82003434272	6.007674654551062e-14	2.407561079297378e-12	2.3193232783640993e-14	2.3632253807520552e-12
212	-19965.6572726015	8.566851603112612e-14	2.4429250202079524e-12	4.8778114540627955e-14	2.3978875111316213e-12
213	-19965.494510860273	1.1200631793252598e-13	2.4774217929951732e-12	7.51014307333659e-14	2.4316721797236883e-12
214	-19965.331749119046	1.390664605481879e-13	2.5110168757726927e-12	1.0213927036623538e-13	2.464545125223178e-12
215	-19965.168987377823	1.6680768328948594e-13	2.54369408746869e-12	1.2985016065755857e-13	2.496490437314011e-12
216	-19965.0062256366	1.9520348410571708e-13	2.5754207200349844e-12	1.5820739967981214e-13	2.52747568342864e-12
217	-19964.843463895373	2.2421213478821552e-13	2.6061836462629662e-12	1.871690672772158e-13	2.5574880214706363e-12
218	-19964.68070215415	2.5380453435829027e-13	2.6359517717851687e-12	2.1670588297305098e-13	2.5864966459984556e-12
219	-19964.517940412927	2.8393850208063737e-13	2.6647150991362885e-12	2.4677549522930823e-13	2.61449185762117e-12
220	-19964.355178671696	3.1458246176345187e-13	2.6924446964747772e-12	2.7734616962887075e-13	2.641445025451954e-12
221	-19964.19241693047	3.45694327595514e-13	2.7191336113373803e-12	3.0837567155938876e-13	2.667349506484772e-12
222	-19964.029655189246	3.7723984084713003e-13	2.7447550218021432e-12	3.39829606032444e-13	2.692178790227761e-12
223	-19963.86689344803	4.091771501989814e-13	2.769304994791936e-12	3.7166599568439183e-13	2.7159292629066983e-12
224	-19963.7041317068	4.4146972116977145e-13	2.792759281833953e-12	4.038481924555804e-13	2.7385769964249683e-12
225	-19963.54136996557	4.7407626891727e-13	2.8151165998187613e-12	4.3633480880900153e-13	2.7601210351551364e-12
226	-19963.378608224342	5.069583041994228e-13	2.8363557252307283e-12	4.690872650986822e-13	2.780540483347441e-12
227	-19963.215846483123	5.400746746635156e-13	2.8564781057676676e-12	5.020643300249276e-13	2.799837122671122e-12
228	-19963.053084741892	5.733849931028541e-13	2.8754654522562012e-12	5.352255496788354e-13	2.817992997394808e-12
229	-19962.890323000673	6.068490511920523e-13	2.893321762410789e-12	5.68530661046143e-13	2.8350124440077254e-12
230	-19962.72756125945	6.404248413978598e-13	2.910031924968944e-12	6.019376138620302e-13	2.850880688733957e-12
231	-19962.564799518223	6.740731313452717e-13	2.925602426729045e-12	6.354071455073945e-13	2.8656045602460403e-12
232	-19962.402037777	7.077504056871055e-13	2.9400214898260277e-12	6.688957220508889e-13	2.8791726205252284e-12
233	-19962.239276035772	7.414186820213347e-13	2.9532980274016434e-12	7.023653554348514e-13	2.8915941259560505e-12
234	-19962.076514294546	7.750329827446274e-13	2.9654238595110038e-12	7.357710736813144e-13	2.902861237087908e-12
235	-19961.913752553322	8.085565226633726e-13	2.9764098317329995e-12	7.690761105778756e-13	2.9129851423216666e-12
236	-19961.750990812096	8.41943948043127e-13	2.9862514794205842e-12	8.022351422893625e-13	2.921961716509968e-12
237	-19961.588229070876	8.751592256684274e-13	2.9949617815659107e-12	8.352121789597797e-13	2.9298042793695694e-12
238	-19961.425467329642	9.081567920884621e-13	3.002540086244893e-12	8.679617111856815e-13	2.9365125157453113e-12
239	-19961.262705588422	9.409019047713994e-13	3.0090012653974797e-12	9.004490639975504e-13	2.9421016344398032e-12
240	-19961.0999438472	9.733489046236323e-13	3.0143483890118594e-12	9.326286561615927e-13	2.9465750377872127e-12
241	-19960.93718210597	1.005464131353181e-12	3.0185982387913165e-12	9.644669187818914e-13	2.949949838826574e-12
242	-19960.77442036474	1.0372024539931682e-12	3.0217575344992206e-12	9.959188222567884e-13	2.9522330835746883e-12
243	-19960.61165862352	1.0685316532455904e-12	3.023844858605271e-12	1.0269522620258957e-12	2.953443678662436e-12
244	-19960.448896882295	1.0994070218018257e-12	3.0248707674025507e-12	1.057522655052443e-12	2.9535924989291424e-12
245	-19960.286135141072	1.1297977778350244e-12	3.024855271770767e-12	1.0875993570211712e-12	2.9526998705713942e-12
246	-19960.12337339985	1.1596602652920154e-12	3.0238126671950026e-12	1.1171388584910255e-12	2.950780398354901e-12
247	-19959.960611658622	1.1889650498023463e-12	3.0217648242320935e-12	1.1461118846248964e-12	2.9478562577797114e-12
248	-19959.797849917395	1.2176695676720647e-12	3.0187293974483365e-12	1.1744760399558178e-12	2.9439454017700106e-12
249	-19959.63508817617	1.2457460467220643e-12	3.014729673625416e-12	1.2022037331218392e-12	2.9390714101339124e-12
250	-19959.472326434945	1.2731534881795007e-12	3.0097868367094145e-12	1.2292541543614398e-12	2.9332557528411016e-12
251	-19959.309564693725	1.2998657164072455e-12	3.0039255437548134e-12	1.255601329167727e-12	2.926523366594084e-12
252	-19959.14680295249	1.3258436244223696e-12	2.9971701852089613e-12	1.2812063594019385e-12	2.9188989140825688e-12
253	-19958.984041211264	1.351062278547718e-12	2.9895470309188156e-12	1.3060445317828773e-12	2.9104089300715527e-12
254	-19958.82127947004	1.375484960172772e-12	2.9810835511137257e-12	1.3300793554346642e-12	2.901081141828785e-12
255	-19958.658517728814	1.3990886030744256e-12	2.9718069280181275e-12	1.353288002706034e-12	2.8909429803825255e-12
256	-19958.495755987595	1.4218386566190802e-12	2.961747915820181e-12	1.3756361683141493e-12	2.880025440578684e-12
257	-19958.332994246368	1.4437133779840888e-12	2.950934857720811e-12	1.3971023649748633e-12	2.868357097071373e-12
258	-19958.170232505145	1.4646813042031387e-12	2.93940080420093e-12	1.4176553916415815e-12	2.8559712233086647e-12
259	-19958.00747076392	1.4847223838763733e-12	2.9271757150910156e-12	1.437275468099693e-12	2.8428979922072264e-12
260	-19957.844709022695	1.5038079032485526e-12	2.9142949289370757e-12	1.4559341576537071e-12	2.8291729464384788e-12
261	-19957.681947281475	1.521919505291315e-12	2.9007893378869047e-12	1.4736133887797346e-12	2.8148271717206142e-12
262	-19957.519185540245	1.5390316069365212e-12	2.886696435383012e-12	1.4902878692808398e-12	2.799898345834886e-12
263	-19957.356423799018	1.555127564227071e-12	2.8720482689183774e-12	1.5059412535821091e-12	2.784418689423969e-12
264	-19957.193662057798	1.5701850054923843e-12	2.8568842541235594e-12	1.5205514732495558e-12	2.7684277816992357e-12
265	-19957.030900316568	1.5841892686836742e-12	2.8412375434418935e-12	1.5341041760244808e-12	2.751958926931122e-12
266	-19956.868138575344	1.5971212964551925e-12	2.825148825135368e-12	1.5465806186134023e-12	2.735052955318361e-12
267	-19956.705376834117	1.6089680572908528e-12	2.8086521687218104e-12	1.5579680891190162e-12	2.7177440661897926e-12
268	-19956.542615092894	1.6197141890513209e-12	2.7917896426796426e-12	1.5682515487954015e-12	2.700074447679033e-12
269	-19956.379853351667	1.629348604994109e-12	2.7745960592684546e-12	1.5774202387598644e-12	2.6820790191720397e-12
270	-19956.217091610437	1.6378593677029011e-12	2.757114289041509e-12	1.5854625526510733e-12	2.663800747978152e-12
271	-19956.054329869217	1.645237652671299e-12	2.7393801262432513e-12	1.5923700004639607e-12	2.645275512338225e-12
272	-19955.891568127994	1.6514750715502543e-12	2.7214371819050587e-12	1.5981345308725322e-12	2.626546996624819e-12
273	-19955.72880638677	1.6565646216242462e-12	2.7033219921766875e-12	1.6027494805749246e-12	2.6076517973562794e-12
274	-19955.566044645544	1.660501434374321e-12	2.685078286583275e-12	1.6062103224449288e-12	2.588633693558002e-12
275	-19955.40328290432	1.663280769066435e-12	2.6667430313651323e-12	1.608512658485803e-12	2.569529687969232e-12
276	-19955.24052116309	1.6649016475346347e-12	2.6483598199353114e-12	1.609655854574509e-12	2.5503833995136136e-12
277	-19955.077759421863	1.6653614352463627e-12	2.62996665593954e-12	1.6096376204101465e-12	2.5312328443935887e-12
278	-19954.914997680648	1.6646623016133318e-12	2.6116067193478237e-12	1.6084604703160642e-12	2.51212120384624e-12
279	-19954.752235939417	1.662804331755222e-12	2.593318207193204e-12	1.6061248335769263e-12	2.493086663348076e-12
280	-19954.589474198197	1.6597929027149992e-12	2.5751438894468084e-12	1.6026364312730886e-12	2.474171969973801e-12
281	-19954.426712456963	1.6556304947060531e-12	2.557122134039991e-12	1.5979980859565593e-12	2.455415456063491e-12
282	-19954.26395071574	1.6503259282695844e-12	2.5392947779429375e-12	1.5922189596687975e-12	2.43685891161254e-12
283	-19954.101188974524	1.6438840295173411e-12	2.5217004980030878e-12	1.5853042173008312e-12	2.418540954083317e-12
284	-19953.938427233286	1.6363168758094508e-12	2.5043798191101253e-12	1.577266273458597e-12	2.400502037511763e-12
285	-19953.775665492067	1.627631739185292e-12	2.4873715346158537e-12	1.5681127337401e-12	2.3827808723826303e-12
286	-19953.61290375084	1.6178436498477727e-12	2.4707146820625068e-12	1.5578589596484459e-12	2.365416401874999e-12
287	-19953.450142009617	1.606962868532538e-12	2.4544479902214537e-12	1.5465155386575238e-12	2.3484472488320765e-12
288	-19953.28738026839	1.5950070139881302e-12	2.438608888057926e-12	1.5341004131098071e-12	2.3319107248212352e-12
289	-19953.124618527167	1.5819889305826896e-12	2.4232357318382965e-12	1.5206267456394022e-12	2.315845057630074e-12
290	-19952.961856785947	1.5679289473364412e-12	2.4083641836631983e-12	1.506115179622978e-12	2.3002857695284318e-12
291	-19952.79909504472	1.552842492910579e-12	2.3940321405372094e-12	1.490581451948089e-12	2.285270607140763e-12
292	-19952.63633330349	1.5367525285827332e-12	2.3802732342291806e-12	1.4740488274454281e-12	2.2708330406458402e-12
293	-19952.473571562266	1.5196773187606727e-12	2.367124614071616e-12	1.456535867166304e-12	2.257010047846963e-12
294	-19952.31080982104	1.5016417069848232e-12	2.354617736620222e-12	1.4380677057832351e-12	2.243832902788699e-12
295	-19952.14804807981	1.4826668286635645e-12	2.342788809624131e-12	1.4186657623717729e-12	2.231337621422022e-12
296	-19951.985286338593	1.462779771112536e-12	2.3316670849189863e-12	1.3983574015543176e-12	2.2195532530885107e-12
297	-19951.822524597363	1.4420042300089091e-12	2.321287719397685e-12	1.377166588188207e-12	2.2085147435601123e-12
298	-19951.65976285614	1.4203688621474141e-12	2.311677608926419e-12	1.355122241131452e-12	2.1982487672041256e-12
299	-19951.497001114916	1.3979001040757148e-12	2.302870540682855e-12	1.332251050406726e-12	2.188788881778051e-12
300	-19951.334239373693	1.3746284074099401e-12	2.294890732126022e-12	1.3085837131792138e-12	2.180159065354847e-12
301	-19951.171477632466	1.3505829860817865e-12	2.287770367427441e-12	1.2841496798134237e-12	2.172391255599186e-12
302	-19951.00871589124	1.3257952760530835e-12	2.2815314589540455e-12	1.2589806139579599e-12	2.165507208886715e-12
303	-19950.845954150012	1.300297081318645e-12	2.2762042789831715e-12	1.2331085378914912e-12	2.159536935042254e-12
304	-19950.68319240879	1.274121064932908e-12	2.2718082390906364e-12	1.2065663234423818e-12	2.1544995742771305e-12
305	-19950.52043066757	1.2473015926533763e-12	2.268371366297168e-12	1.1793885353799745e-12	2.150422876563658e-12
306	-19950.357668926335	1.2198721603827526e-12	2.265910681251815e-12	1.1516088583545071e-12	2.1473235772610738e-12
307	-19950.194907185123	1.191869526450376e-12	2.2644521884553934e-12	1.1232642294388657e-12	2.145227390610998e-12
308	-19950.032145443885	1.163327687543141e-12	2.2640102387208393e-12	1.0943888130946276e-12	2.144148369530514e-12
309	-19949.869383702662	1.1342856777990644e-12	2.2646081143835017e-12	1.0650218010887503e-12	2.1441094942855576e-12
310	-19949.70662196144	1.1047780232198747e-12	2.2662577694089582e-12	1.035197865412512e-12	2.1451224099484106e-12
311	-19949.543860220212	1.0748458037280182e-12	2.2689797206967307e-12	1.004958221681992e-12	2.147207321066393e-12
312	-19949.38109847899	1.044523895288039e-12	2.272783446892949e-12	9.743378693149448e-13	2.1503733879336957e-12
313	-19949.218336737762	1.0138551001891252e-12	2.2776865640136276e-12	9.433797236601041e-13	2.1546379054940135e-12
314	-19949.055574996542	9.828746747804875e-13	2.2836960113672894e-12	9.12119141381952e-13	2.1600074868470802e-12
315	-19948.89281325532	9.516267184974266e-13	2.2908265869475874e-12	8.806003117305078e-13	2.166496601814417e-12
316	-19948.73005151409	9.20146487265987e-13	2.2990827328183967e-12	8.488585673241222e-13	2.174109359990154e-12
317	-19948.567289772862	8.884798131014047e-13	2.308475570459418e-12	8.169398063773426e-13	2.1828565491640196e-12
318	-19948.404528031642	8.56661602615043e-13	2.3190076917770893e-12	7.848789880702576e-13	2.1927404243489516e-12
319	-19948.241766290408	8.247385760447862e-13	2.3306868305910275e-12	7.527228748279055e-13	2.2037683818010744e-12
320	-19948.07900454919	7.927453717310101e-13	2.343513170873956e-12	7.205061332904656e-13	2.2159402657334023e-12
321	-19947.91624280796	7.60729756396826e-13	2.357490714114494e-12	6.88276548185941e-13	2.2292597379209364e-12
322	-19947.75348106673	7.287259822254727e-13	2.3726177868858563e-12	6.56068375511645e-13	2.243724784136046e-12
323	-19947.59071932551	6.96782148139258e-13	2.3888945975354785e-12	6.239297078311509e-13	2.2593352725232654e-12
324	-19947.42795758429	6.649322968227253e-13	2.4063174224003336e-12	5.918945671879338e-13	2.276087139255965e-12
325	-19947.265195843065	6.332245915215019e-13	2.424882863046575e-12	5.60011086083133e-13	2.2939766469433576e-12
326	-19947.10243410184	6.016922137423902e-13	2.444585092860948e-12	5.283124009848761e-13	2.3129976311253687e-12
327	-19946.93967236061	5.703833887956682e-13	2.465416955070282e-12	4.968466823241798e-13	2.333142599012699e-12
328	-19946.77691061939	5.393305551463095e-13	2.4873706339168055e-12	4.656462993819965e-13	2.354403401056196e-12
329	-19946.614148878165	5.085818819924119e-13	2.5104351912216516e-12	4.3475934255891675e-13	2.376768767706321e-12
330	-19946.451387136934	4.781688732440096e-13	2.5346011686167478e-12	4.0421722268645416e-13	2.400228912570823e-12
331	-19946.28862539571	4.4813873808866485e-13	2.559853873493982e-12	3.7406704654571007e-13	2.4247688179234308e-12
332	-19946.12586365449	4.1852256172895113e-13	2.58618197211989e-12	3.443397829427066e-13	2.4503768293729506e-12
333	-19945.96310191326	3.89365850070025e-13	2.6135669365308957e-12	3.150808121900746e-13	2.4770341017584183e-12
334	-19945.80034017204	3.6069915910075397e-13	2.641995908990907e-12	2.8632055120667986e-13	2.5047274657434302e-12
335	-19945.637578430807	3.3256681078469e-13	2.671446758470518e-12	2.5810317385364005e-13	2.533434482608894e-12
336	-19945.474816689584	3.0499815452981103e-13	2.7019048615218517e-12	2.3045786831810226e-13	2.5631402278808593e-12
337	-19945.312054948357	2.7803596309120673e-13	2.7333447489091887e-12	2.0342723746603985e-13	2.59381893572978e-12
338	-19945.14929320713	2.5170843189796237e-13	2.7657501390090776e-12	1.7703929418567843e-13	2.625454035590116e-12
339	-19944.98653146591	2.2605625056282936e-13	2.7990920527970542e-12	1.513345372300343e-13	2.658016264416086e-12
340	-19944.823769724684	2.0110700592826433e-13	2.833352945578605e-12	1.2634035055439503e-13	2.69148780218259e-12
341	-19944.661007983457	1.7689879352326738e-13	2.8685008068784214e-12	1.0209461866894141e-13	2.7258363683753128e-12
342	-19944.498246242238	1.534578555589324e-13	2.904516191352827e-12	7.862336151494648e-14	2.761042257198211e-12
343	-19944.335484501007	1.3082003986639093e-13	2.941364220671118e-12	5.5962196926670164e-14	2.7970703357201498e-12
344	-19944.17272275978	1.0901043763589108e-13	2.9790240323786254e-12	3.413597551983737e-14	2.833899497319721e-12
345	-19944.00996101856	8.806211374707932e-14	3.0174579934653935e-12	1.3177514219970752e-14	2.8714918710879864e-12
346	-19943.847199277334	6.799888370127954e-14	3.0566439993424242e-12	-6.889629171638406e-15	2.909825125783737e-12
347	-19943.684437536114	4.885057892497995e-14	3.0965417786315094e-12	-2.6035887924695657e-14	2.9488587700084276e-12
348	-19943.521675794884	3.0640122795366596e-14	3.1371278734640278e-12	-4.4238612138096595e-14	2.9885691378973908e-12
349	-19943.35891405366	1.3393810375049329e-14	3.1783599719356317e-12	-6.147178695255038e-14	3.0289137165790255e-12
350	-19943.196152312434	-2.866824310931844e-15	3.220212969183489e-12	-7.771416627106094e-14	3.0698672128476292e-12
351	-19943.033390571203	-1.8118636149149788e-14	3.262642618047566e-12	-9.29428992186169e-14	3.111385198712285e-12
352	-19942.870628829984	-3.234144230145071e-14	3.305622813203524e-12	-1.0713810398096644e-13	3.153441401211296e-12
353	-19942.70786708876	-4.551578217470975e-14	3.349107719069207e-12	-1.2028062689329215e-13	3.1959898249274734e-12
354	-19942.545105347534	-5.762310230976098e-14	3.393069686625991e-12	-1.3235222711286143e-13	3.2390026746664493e-12
355	-19942.38234360631	-6.864749208453917e-14	3.4374617446699034e-12	-1.4333731205129484e-13	3.282432841303084e-12
356	-19942.219581865087	-7.857187541638427e-14	3.482255131634095e-12	-1.5321912828988382e-13	3.3262514393392243e-12
357	-19942.056820123857	-8.738415300271545e-14	3.527401693724356e-12	-1.6198590416550855e-13	3.3704101996277765e-12
358	-19941.894058382626	-9.506895606839884e-14	3.57287159238415e-12	-1.6962260203802412e-13	3.4148791825935625e-12
359	-19941.731296641407	-1.0161808613580209e-13	3.618615966183049e-12	-1.7612135903080354e-13	3.459609434678907e-12
360	-19941.568534900187	-1.0701775629591438e-13	3.664604013446863e-12	-1.8146872617082418e-13	3.5045700766201123e-12
361	-19941.405773158964	-1.1126345560910976e-13	3.710786580571545e-12	-1.8566053444852239e-13	3.5497118863940467e-12
362	-19941.24301141773	-1.1434333599261722e-13	3.75713162696222e-12	-1.886852789489372e-13	3.5950027696040225e-12
363	-19941.080249676506	-1.1625702585294968e-13	3.803590125666971e-12	-1.9054293466331878e-13	3.6403936550275546e-12
364	-19940.917487935283	-1.1699428066503683e-13	3.850129125557851e-12	-1.9122360365883646e-13	3.6858515618390825e-12
365	-19940.754726194053	-1.1655839518581645e-13	3.896699642108208e-12	-1.9073093022352527e-13	3.731327485608187e-12
366	-19940.591964452833	-1.1494123579732608e-13	3.943268052640348e-12	-1.8905712918914975e-13	3.77678779830704e-12
367	-19940.429202711606	-1.1214977587714139e-13	3.9897862368038075e-12	-1.862095246940197e-13	3.822184384220874e-12
368	-19940.26644097038	-1.0817826109888151e-13	4.036219540255363e-12	-1.8218271099819492e-13	3.86748260793165e-12
369	-19940.10367922916	-1.0303735954949444e-13	4.082520911958637e-12	-1.7698770638021746e-13	3.912635447613877e-12
370	-19939.94091748793	-9.672295126294172e-14	4.128654899171869e-12	-1.7062073779300122e-13	3.957607493700416e-12
371	-19939.778155746706	-8.924964945934139e-14	4.174575791704649e-12	-1.6309676649706125e-13	4.002353089691754e-12
372	-19939.615394005476	-8.061564811936734e-14	4.220247282719169e-12	-1.5441433006935318e-13	4.046835995998928e-12
373	-19939.452632264256	-7.083842968014654e-14	4.265625417849262e-12	-1.445912549785816e-13	4.0910123362673834e-12
374	-19939.289870523036	-5.991914522677015e-14	4.310673719140624e-12	-1.3362903104679403e-13	4.134845723584166e-12
375	-19939.12710878181	-4.7878435563161544e-14	4.355349772224142e-12	-1.2154863737248539e-13	4.178293845427296e-12
376	-19938.964347040583	-3.471957097531278e-14	4.3996167191994524e-12	-1.0835367630630392e-13	4.221319958309321e-12
377	-19938.80158529936	-2.04661169750051e-14	4.4434342617102536e-12	-9.406804435470165e-14	4.2638838891985015e-12
378	-19938.638823558133	-5.124223988478773e-15	4.48676550097035e-12	-7.869821584222088e-14	4.305948876563654e-12
379	-19938.476061816902	1.1279856164135226e-14	4.529572318326156e-12	-6.227076456422854e-14	4.34747694992307e-12
380	-19938.31330007568	2.8737433130171504e-14	4.571817841568436e-12	-4.479469495729589e-14	4.388431396515742e-12
381	-19938.150538334456	4.7219558349493266e-14	4.6134663333974625e-12	-2.62992669911446e-14	4.428776649392577e-12
382	-19937.987776593232	6.67149572988776e-14	4.654481148202609e-12	-6.796057909556021e-15	4.4684762438561946e-12
383	-19937.82501485201	8.719260564709383e-14	4.694829191221356e-12	1.3683608673902394e-14	4.507497276886333e-12
384	-19937.662253110782	1.0863820663473936e-13	4.734474472490024e-12	3.512514602009086e-14	4.545803960032532e-12
385	-19937.499491369555	1.3101865996356174e-13	4.773386292259999e-12	5.749516818247528e-14	4.58336580568774e-12
386	-19937.33672962833	1.5431704149412237e-13	4.8115294443851544e-12	8.077647528791335e-14	4.620147828901488e-12
387	-19937.173967887105	1.7849850493446763e-13	4.8488761464490675e-12	1.0493395041926414e-13	4.656122478842066e-12
388	-19937.011206145882	2.0354336977438149e-13	4.8853920781001506e-12	1.2994765286889392e-13	4.691255674924989e-12
389	-19936.84844440465	2.29415122813937e-13	4.921051960423446e-12	1.5578081516194843e-13	4.725522388123098e-12
390	-19936.685682663425	2.5609174605015863e-13	4.9558229300326725e-12	1.8241117593962073e-13	4.758890012370532e-12
391	-19936.522920922205	2.83535022802771e-13	4.989682943556974e-12	2.0980028177584426e-13	4.7913367713005315e-12
392	-19936.360159180975	3.117202258564465e-13	5.022600018558355e-12	2.3792318013005105e-13	4.822830955945646e-12
393	-19936.19739743976	3.4060855205008644e-13	5.054555195246894e-12	2.6674084992556e-13	4.853353889403406e-12
394	-19936.03463569853	3.7017234528401267e-13	5.0855184711250674e-12	2.9622542873536996e-13	4.882875857610236e-12
395	-19935.871873957305	4.003717878655723e-13	5.115473708488207e-12	3.2633690081410267e-13	4.91138102011938e-12
396	-19935.70911221608	4.311769677141173e-13	5.1443923081925666e-12	3.5704516791120475e-13	4.9388410797496915e-12
397	-19935.54635047485	4.625475386606811e-13	5.172261175714985e-12	3.8830970662702555e-13	4.9652432523435455e-12
398	-19935.38358873363	4.944510803796281e-13	5.199054340884963e-12	4.200979314389995e-13	4.990561881892797e-12
399	-19935.2208269924	5.268468837033102e-13	5.224761549895948e-12	4.52368977659684e-13	5.014787036372186e-12
400	-19935.05806525118	5.597002959692897e-13	5.249358851259387e-12	4.850880492422424e-13	5.037895089024219e-12
401	-19934.89530350996	5.929705309939344e-13	5.272838899660017e-12	5.182142269525971e-13	5.059879026280894e-12
402	-19934.73254176873	6.266209559862279e-13	5.29518048527695e-12	5.51710757100719e-13	5.080717972151498e-12
403	-19934.5697800275	6.606105874158492e-13	5.3163790015014995e-12	5.855365461719656e-13	5.100407660057342e-12
404	-19934.407018286278	6.949010668138681e-13	5.3364159744368525e-12	6.196531379173892e-13	5.118929957398103e-12
405	-19934.244256545055	7.294515817924744e-13	5.355289447976627e-12	6.54019633588514e-13	5.136283254749382e-12
406	-19934.081494803828	7.64222223406213e-13	5.372983883708282e-12	6.885960500257345e-13	5.1524523608583305e-12
407	-19933.9187330626	7.991722825379299e-13	5.389500161529233e-12	7.233416157717911e-13	5.167438507293092e-12
408	-19933.755971321378	8.342606697295102e-13	5.404825619890887e-12	7.582151911355768e-13	5.181229383810605e-12
409	-19933.593209580155	8.694474121738087e-13	5.418963996088994e-12	7.931767652951041e-13	5.19382908266747e-12
410	-19933.43044783893	9.046899444759653e-13	5.43190573039253e-12	8.28183746721909e-13	5.20522839787868e-12
411	-19933.267686097704	9.399489245239152e-13	5.443656952501957e-12	8.63196779819485e-13	5.215433815624413e-12
412	-19933.10492435648	9.751809210693032e-13	5.454211576620977e-12	8.981724315426765e-13	5.224439604661567e-12
413	-19932.94216261525	1.0103477175693194e-12	5.463578130702287e-12	9.330724964492642e-13	5.2322546491986844e-12
414	-19932.779400874027	1.0454051295343736e-12	5.4717539789035964e-12	9.678528124972088e-13	5.238876667010451e-12
415	-19932.616639132804	1.0803155916176254e-12	5.478749858819574e-12	1.0024758499015704e-12	5.2443167499864e-12
416	-19932.453877391577	1.115034824630904e-12	5.4845666075773714e-12	1.0368973761812392e-12	5.248576086254809e-12
417	-19932.29111565035	1.1495263052680388e-12	5.489217206423047e-12	1.0710809278734203e-12	5.251668007709667e-12
418	-19932.128353909124	1.1837459618198566e-12	5.492706009964914e-12	1.104982503940456e-12	5.253597215648237e-12
419	-19931.9655921679	1.2176581939502991e-12	5.495048257599469e-12	1.1385665877850454e-12	5.254379294759706e-12
420	-19931.80283042668	1.2512190260295117e-12	5.496251754047246e-12	1.1717892980632287e-12	5.2540223904293644e-12
421	-19931.640068685447	1.2843943246362166e-12	5.496333787451292e-12	1.20461660867189e-12	5.252544129045568e-12
422	-19931.477306944227	1.3171405227006916e-12	5.495305762207837e-12	1.2370050699632671e-12	5.249956248015759e-12
423	-19931.314545203	1.349424967920301e-12	5.49318664766404e-12	1.268922159960605e-12	5.246278046212476e-12
424	-19931.151783461773	1.3812048385155255e-12	5.489991555264397e-12	1.3003251968682349e-12	5.241524958874296e-12
425	-19930.98902172055	1.4124488144216038e-12	5.485741090073216e-12	1.3311830132802746e-12	5.235717910276105e-12
426	-19930.82625997933	1.4431158087297536e-12	5.4804535669629615e-12	1.3614546842034384e-12	5.22887552828645e-12
427	-19930.663498238104	1.4731754632049229e-12	5.474151755478108e-12	1.3911100254704878e-12	5.2210208899145475e-12
428	-19930.50073649688	1.502588169008932e-12	5.466857187155057e-12	1.420109611275835e-12	5.212175827308132e-12
429	-19930.33797475565	1.5313252451588186e-12	5.458593967015366e-12	1.4484249553776226e-12	5.20236473961617e-12
430	-19930.17521301443	1.55934854469549e-12	5.4493870846065335e-12	1.476018114016294e-12	5.191612903268425e-12
431	-19930.0124512732	1.586631246329105e-12	5.439262190734563e-12	1.502862480370991e-12	5.1799462484462065e-12
432	-19929.84968953197	1.6131374412065497e-12	5.4282471679974335e-12	1.5289223679584478e-12	5.1673929294224855e-12
433	-19929.686927790754	1.6388413868481945e-12	5.41636927965025e-12	1.554172267266608e-12	5.1539804727664905e-12
434	-19929.524166049523	1.6637097149152327e-12	5.4036590254855294e-12	1.5785790505004186e-12	5.1397396334100384e-12
435	-19929.3614043083	1.6877182288102833e-12	5.390145017185803e-12	1.6021187714439515e-12	5.124699269041558e-12
436	-19929.198642567077	1.7108363305032725e-12	5.3758603421496875e-12	1.6247610895595784e-12	5.108892704495957e-12
437	-19929.03588082585	1.7330416087077499e-12	5.360835285147238e-12	1.6464838600640889e-12	5.092350452082782e-12
438	-19928.873119084627	1.7543058905341008e-12	5.345104965617256e-12	1.6672591831470332e-12	5.075107849719306e-12
439	-19928.7103573434	1.7746087091116157e-12	5.328701163881757e-12	1.68706687330294e-12	5.0571968857113586e-12
440	-19928.547595602173	1.7939245628870354e-12	5.311661101310148e-12	1.7058817163377573e-12	5.03865497991271e-12
441	-19928.384833860946	1.812235111690366e-12	5.2940173126148284e-12	1.7236856669287961e-12	5.0195148544074666e-12
442	-19928.222072119726	1.8295181123253374e-12	5.2758090166776585e-12	1.7404567820857654e-12	4.999815905731791e-12
443	-19928.059310378496	1.8457567390539203e-12	5.257070235766918e-12	1.7561785427936991e-12	4.979592322108379e-12
444	-19927.896548637276	1.8609322034234678e-12	5.2378413801357025e-12	1.7708324722281283e-12	4.9588846695919374e-12
445	-19927.733786896046	1.875029495965584e-12	5.218157510924334e-12	1.7844038780358225e-12	4.937728153077642e-12
446	-19927.571025154823	1.8880331347616046e-12	5.198060564023048e-12	1.7968775997774116e-12	4.916164841755173e-12
447	-19927.408263413603	1.899930194001884e-12	5.1775864471686055e-12	1.8082410376233234e-12	4.894230764168112e-12
448	-19927.245501672372	1.910708564659622e-12	5.1567778137025434e-12	1.8184824122699096e-12	4.8719686837648566e-12
449	-19927.082739931153	1.920357688627633e-12	5.135671548771212e-12	1.8275914988308504e-12	4.849415583099031e-12
450	-19926.919978189922	1.9288686213566487e-12	5.1143113091998226e-12	1.835559689013502e-12	4.826615205420984e-12
451	-19926.757216448703	1.93623285933215e-12	5.092734572757569e-12	1.8423788181178438e-12	4.803605101933676e-12
452	-19926.594454707476	1.9424451147569155e-12	5.0709850597377915e-12	1.848043939584239e-12	4.780429055213439e-12
453	-19926.431692966245	1.9474992501528526e-12	5.049101158122976e-12	1.8525492586424842e-12	4.7571255025229184e-12
454	-19926.268931225026	1.9513933451326626e-12	5.027126565253999e-12	1.8558931993333747e-12	4.733738179068631e-12
455	-19926.106169483803	1.9541233965861708e-12	5.0051004130388686e-12	1.8580721034427548e-12	4.710306241636303e-12
456	-19925.943407742565	1.95569103087039e-12	4.983066159046e-12	1.859087943310655e-12	4.686873161043222e-12
457	-19925.780646001345	1.9560946539480538e-12	4.961063262207054e-12	1.858939470296532e-12	4.6634783965606086e-12
458	-19925.617884260122	1.9553389565003987e-12	4.939134565487038e-12	1.857631720849376e-12	4.640164779774636e-12
459	-19925.45512251889	1.953425089163535e-12	4.917319939721246e-12	1.855166189877077e-12	4.616972157422201e-12
460	-19925.292360777676	1.9503611101714204e-12	4.895661675259849e-12	1.8515512794420868e-12	4.593942783921399e-12
461	-19925.129599036445	1.9461505444321848e-12	4.874199518763654e-12	1.84679085578524e-12	4.571116357452928e-12
462	-19924.966837295226	1.9408045110826847e-12	4.852974725758832e-12	1.8408963782283743e-12	4.548534073273277e-12
463	-19924.804075554	1.9343294719067973e-12	4.832027299042337e-12	1.833874645336686e-12	4.526235861676237e-12
464	-19924.64131381277	1.926739083271751e-12	4.811397162070943e-12	1.8257396482399964e-12	4.504261561757254e-12
465	-19924.47855207155	1.9180423224862836e-12	4.791124038299381e-12	1.8165006948551759e-12	4.4826508007783315e-12
466	-19924.31579033032	1.9082562820763024e-12	4.771246353656745e-12	1.806175205551515e-12	4.461441896707862e-12
467	-19924.153028589095	1.897392433052269e-12	4.751803741562544e-12	1.7947749740093422e-12	4.440674363625595e-12
468	-19923.99026684787	1.885470210439707e-12	4.7328327578523065e-12	1.7823197544226709e-12	4.420384626291991e-12
469	-19923.82750510665	1.8725039514059617e-12	4.714372413896312e-12	1.7688241972593698e-12	4.4006115541860725e-12
470	-19923.66474336542	1.8585158061782217e-12	4.6964575184023405e-12	1.754310761697809e-12	4.381389802580548e-12
471	-19923.5019816242	1.843522793593691e-12	4.679126352984917e-12	1.7387967688558692e-12	4.3627574893634804e-12
472	-19923.339219882968	1.827549207980434e-12	4.662411868658395e-12	1.722306810198343e-12	4.344747390502979e-12
473	-19923.17645814174	1.810614572219516e-12	4.646351376106321e-12	1.7048606984407363e-12	4.327396631902541e-12
474	-19923.013696400518	1.7927455600106751e-12	4.630975403327387e-12	1.6864853912327555e-12	4.310735545755622e-12
475	-19922.85093465929	1.773964727703382e-12	4.616320249844569e-12	1.6672037208684226e-12	4.29480022677225e-12
476	-19922.688172918075	1.7543000754581102e-12	4.602414272687273e-12	1.6470439566724973e-12	4.279618816449445e-12
477	-19922.525411176848	1.733776896985903e-12	4.589292372861442e-12	1.626031653124136e-12	4.265225991904103e-12
478	-19922.362649435618	1.7124248467203396e-12	4.5769804166752854e-12	1.6041967178374401e-12	4.251647385256739e-12
479	-19922.199887694398	1.6902722537019234e-12	4.5655118475978076e-12	1.5815677241508698e-12	4.238916198176934e-12
480	-19922.037125953168	1.6673498843756408e-12	4.554910105416224e-12	1.5581756743221266e-12	4.227055618792367e-12
481	-19921.874364211948	1.6436885791781784e-12	4.545206715212296e-12	1.5340516353935412e-12	4.216096913639372e-12
482	-19921.711602470717	1.6193204081341337e-12	4.536422799559642e-12	1.5092278947700597e-12	4.206060937460438e-12
483	-19921.548840729494	1.5942785227053326e-12	4.528587902842e-12	1.4837378117047566e-12	4.196976960615115e-12
484	-19921.386078988275	1.5685962846124303e-12	4.521720530967118e-12	1.4576149458026953e-12	4.1888632062947736e-12
485	-19921.223317247044	1.542308936688105e-12	4.515847703550385e-12	1.4308947278157419e-12	4.181746405985906e-12
486	-19921.060555505817	1.5154508530636919e-12	4.510985560926547e-12	1.4036117092708942e-12	4.17564240395677e-12
487	-19920.897793764594	1.488059383284559e-12	4.507158981917381e-12	1.3758034068495662e-12	4.1705757782569305e-12
488	-19920.735032023367	1.4601693173287077e-12	4.504381246268935e-12	1.3475047665246194e-12	4.166559500560859e-12
489	-19920.572270282144	1.4318204733063927e-12	4.502674569794816e-12	1.318755752021703e-12	4.163615474759367e-12
490	-19920.40950854092	1.4030478391640484e-12	4.502050127488647e-12	1.2895914850367676e-12	4.1617545574171184e-12
491	-19920.24674679969	1.3738927821295308e-12	4.502526992973769e-12	1.260053456114441e-12	4.160995500505796e-12
492	-19920.08398505847	1.344390689039789e-12	4.5041137452543465e-12	1.2301771630891664e-12	4.1613465558081305e-12
493	-19919.921223317247	1.3145847915587822e-12	4.506826453795986e-12	1.2000059380795137e-12	4.1628234631180204e-12
494	-19919.758461576017	1.2845103854078251e-12	4.510671335771017e-12	1.169575164392915e-12	4.165432105262114e-12
495	-19919.595699834797	1.25421205559486e-12	4.5156611967114615e-12	1.1389295041163316e-12	4.169184951679217e-12
496	-19919.432938093567	1.2237253368266055e-12	4.521800175727607e-12	1.1081045557714287e-12	4.17408580168371e-12
497	-19919.270176352344	1.1930955971470873e-12	4.529097581615488e-12	1.0771457406457253e-12	4.1801436231471995e-12
498	-19919.10741461112	1.1623582246135519e-12	4.537554994756053e-12	1.0460884865508084e-12	4.18735965286332e-12
499	-19918.94465286989	1.1315594853461897e-12	4.547178545507517e-12	1.0149790888408772e-12	4.195739677235267e-12
500	-19918.781891128667	1.1007344440691835e-12	4.557967599904202e-12	9.838526277251158e-13	4.205282716624162e-12
501	-19918.61912938744	1.0699299294839991e-12	4.569924448595307e-12	9.527559369719998e-13	4.21599071629718e-12
502	-19918.456367646213	1.0391806411618888e-12	4.583046376948582e-12	9.217237073126637e-13	4.227860615661598e-12
503	-19918.293605904997	1.0085335420589552e-12	4.5973323021342894e-12	8.908028825590558e-13	4.240890986837193e-12
504	-19918.130844163767	9.780229014366645e-13	4.612777105056555e-12	8.600276988895405e-13	4.255076366100586e-12
505	-19917.96808242254	9.4769590713555e-13	4.62937595380612e-12	8.294453008927623e-13	4.270411578538246e-12
506	-19917.80532068132	9.175857728680303e-13	4.647121958649965e-12	7.990888450291897e-13	4.2868893929497165e-12
507	-19917.64255894009	8.877393786996736e-13	4.6660067036198316e-12	7.69005144266811e-13	4.304501054046033e-12
508	-19917.47979719887	8.581893459306305e-13	4.686020982566617e-12	7.392267389043342e-13	4.32323701895841e-12
509	-19917.317035457636	8.289821641435786e-13	4.707152819177256e-12	7.098000278608044e-13	4.343084977487632e-12
510	-19917.154273716413	8.001493124390402e-13	4.7293914530308975e-12	6.80756385794129e-13	4.364033838981992e-12
511	-19916.991511975193	7.717359794569152e-13	4.752720913946062e-12	6.521408875826589e-13	4.386067306323773e-12
512	-19916.82875023397	7.437733228507734e-13	4.777128386244047e-12	6.239845637341599e-13	4.409172241736962e-12
513	-19916.66598849274	7.16305281432706e-13	4.802594761027896e-12	5.963312166988302e-13	4.433329218129168e-12
514	-19916.50322675152	6.893618026765822e-13	4.829105561469231e-12	5.692106445805006e-13	4.458523446246043e-12
515	-19916.34046501029	6.629854473972746e-13	4.856637849748136e-12	5.426652499755574e-13	4.484731680233286e-12
516	-19916.17770326907	6.372051410402206e-13	4.885175648602678e-12	5.16723787517909e-13	4.5119376416982244e-12
517	-19916.01494152784	6.120611901651747e-13	4.914692802684505e-12	4.914263844166461e-13	4.540114878995959e-12
518	-19915.852179786616	5.875816233707538e-13	4.9451715543568016e-12	4.66800878003419e-13	4.5692453460482536e-12
519	-19915.689418045393	5.638048977002179e-13	4.9765825939968515e-12	4.4288552578688624e-13	4.599299450150502e-12
520	-19915.52665630417	5.40757586332746e-13	5.008906424206684e-12	4.1970669005063256e-13	4.630257419610977e-12
521	-19915.363894562943	5.184757374852856e-13	5.04211095347713e-12	3.9730020028768603e-13	4.6620868944981045e-12
522	-19915.201132821716	4.969848431482814e-13	5.076175142241136e-12	3.7569131912357963e-13	4.694766576432554e-12
523	-19915.03837108049	4.763184051651589e-13	5.111064066129749e-12	3.549133115343927e-13	4.728261288558414e-12
524	-19914.875609339266	4.565004942368491e-13	5.146755477765047e-12	3.3499000147617445e-13	4.76254854145657e-12
525	-19914.712847598043	4.375615334266178e-13	5.1832115756580385e-12	3.1595155819036374e-13	4.797590298276446e-12
526	-19914.550085856816	4.195244741070278e-13	5.220408509850308e-12	2.978206702697398e-13	4.833362484993438e-12
527	-19914.38732411558	4.024169460264429e-13	5.258306731991472e-12	2.8062469794521384e-13	4.869825336339937e-12
528	-19914.22456237437	3.862601154208786e-13	5.296881000730313e-12	2.643845298085216e-13	4.906953405857535e-12
529	-19914.06180063314	3.7107800143052983e-13	5.336089320363596e-12	2.49123901153956e-13	4.944704500291859e-12
530	-19913.899038891923	3.568908828868317e-13	5.375905166701061e-12	2.348627999175009e-13	4.983051910432115e-12
531	-19913.73627715069	3.437192735483643e-13	5.416285129705842e-12	2.2162144302651973e-13	5.021952049152733e-12
532	-19913.573515409465	3.315818736956581e-13	5.457201308075546e-12	2.0941822792692156e-13	5.061376851006415e-12
533	-19913.410753668242	3.204956671184725e-13	5.4986089486057494e-12	1.9826983010912833e-13	5.101281406979205e-12
534	-19913.24799192701	3.1047741602774985e-13	5.540478569761711e-12	1.88192698534224e-13	5.1416360930627566e-12
535	-19913.085230185796	3.015409250875653e-13	5.582764568533356e-12	1.7920031973051504e-13	5.1823951725712126e-12
536	-19912.92246844456	2.937008276568899e-13	5.625436511921374e-12	1.7130700491604857e-13	5.223528092412146e-12
537	-19912.759706703335	2.8696739905030785e-13	5.668447600254926e-12	1.6452270301528632e-13	5.264987941894593e-12
538	-19912.59694496211	2.8135351452588267e-13	5.711766709710512e-12	1.588599599408433e-13	5.306743500106356e-12
539	-19912.434183220892	2.768656905251931e-13	5.755346255210679e-12	1.5432495906332843e-13	5.348747094152852e-12
540	-19912.27142147966	2.735150077582867e-13	5.799154006216149e-12	1.5092844618518474e-13	5.3909664198355075e-12
541	-19912.108659738435	2.7130400216267315e-13	5.843142382981733e-12	1.4867261914635856e-13	5.433353833342497e-12
542	-19911.94589799721	2.7024216232777226e-13	5.887278202085866e-12	1.4756662778401692e-13	5.4758761013354105e-12
543	-19911.78313625599	2.7032810944263084e-13	5.9315142236468634e-12	1.4760875181926188e-13	5.518485943884583e-12
544	-19911.62037451476	2.715690525803674e-13	5.975816131989259e-12	1.4880585936829873e-13	5.5611490193070965e-12
545	-19911.457612773534	2.7396018539195796e-13	6.020137249586136e-12	1.5115280108408746e-13	5.60381863426773e-12
546	-19911.294851032315	2.7750653282671965e-13	6.06444257134954e-12	1.546542604486377e-13	5.646459781736105e-12
547	-19911.13208929109	2.8219986254929083e-13	6.108686047234266e-12	1.5930166226692378e-13	5.689026420121422e-12
548	-19910.969327549865	2.8804265943054356e-13	6.152832208214868e-12	1.6509715109803798e-13	5.731483102525292e-12
549	-19910.80656580864	2.9502336820179354e-13	6.1968358395510926e-12	1.7202883072485417e-13	5.773784646860847e-12
550	-19910.64380406741	3.031422731522162e-13	6.240661196215458e-12	1.8009664801915537e-13	5.815895354172643e-12
551	-19910.481042326188	3.1238398558432665e-13	6.284264292136458e-12	1.8928487688380708e-13	5.85777129506208e-12
552	-19910.318280584965	3.2274667318641954e-13	6.327608875923561e-12	1.9959135227655729e-13	5.899376287857544e-12
553	-19910.155518843738	3.3421213335164285e-13	6.370652741884094e-12	2.109975395029407e-13	5.940668207330425e-12
554	-19909.99275710251	3.4677570232012873e-13	6.413359379621913e-12	2.2349844822058336e-13	5.98161063605823e-12
555	-19909.829995361284	3.604159946042527e-13	6.4556882861053175e-12	2.370723678405382e-13	6.022163174798102e-12
556	-19909.66723362006	3.7512593264301265e-13	6.497602891644871e-12	2.5171190214820404e-13	6.062289369646741e-12
557	-19909.50447187884	3.9088139944146613e-13	6.539064809748143e-12	2.6739261769112706e-13	6.101950960723985e-12
558	-19909.341710137607	4.076727170668528e-13	6.580037597899004e-12	2.8410452733627365e-13	6.141111643487298e-12
559	-19909.178948396384	4.2547326458153465e-13	6.6204848538329006e-12	3.018207039099935e-13	6.179735164427961e-12
560	-19909.016186655164	4.442704965522603e-13	6.6603707406328e-12	3.2052830374061683e-13	6.217785846150573e-12
561	-19908.853424913937	4.640353939171217e-13	6.699661261121485e-12	3.401980133418697e-13	6.255229861594742e-12
562	-19908.690663172718	4.84752698961759e-13	6.738321008467756e-12	3.6081428927993274e-13	6.292031984092026e-12
563	-19908.527901431487	5.063912782334916e-13	6.77631834660709e-12	3.8234571699908526e-13	6.328160768201836e-12
564	-19908.365139690257	5.289334478310317e-13	6.813618691244953e-12	4.047743408247933e-13	6.363581829591541e-12
565	-19908.202377949037	5.523458576513764e-13	6.850192784817432e-12	4.2806654421114434e-13	6.398266120871254e-12
566	-19908.039616207807	5.766080849736377e-13	6.8860074378725336e-12	4.522016479800134e-13	6.4321806713880764e-12
567	-19907.876854466587	6.016853523859259e-13	6.9210359165512465e-12	4.771446244008999e-13	6.465298975874578e-12
568	-19907.714092725357	6.275546522338068e-13	6.955246202686074e-12	5.028722259051181e-13	6.4975892526253545e-12
569	-19907.551330984134	6.541792175180919e-13	6.9886145952752226e-12	5.293474524819681e-13	6.529028046539191e-12
570	-19907.388569242907	6.815338206218348e-13	7.021110254415216e-12	5.565448544908305e-13	6.559584770578964e-12
571	-19907.225807501683	7.095805179189517e-13	7.052712084357877e-12	5.844262738406725e-13	6.589238590945959e-12
572	-19907.06304576046	7.382914684611572e-13	7.083391044732104e-12	6.129636664496335e-13	6.617960735405527e-12
573	-19906.900284019237	7.67627830403002e-13	7.113129078393009e-12	6.421179956663557e-13	6.645733423494217e-12
574	-19906.737522278007	7.975592827959059e-13	7.141898844409217e-12	6.718587573299326e-13	6.672529596241931e-12
575	-19906.574760536787	8.280460895071671e-13	7.169685303677976e-12	7.021460411536769e-13	6.69833450454336e-12
576	-19906.41199879556	8.590556727523807e-13	7.196463318734738e-12	7.329471070522591e-13	6.723123305310983e-12
577	-19906.249237054337	8.90547797130044e-13	7.222220133506191e-12	7.642215670452317e-13	6.746883544226538e-12
578	-19906.086475313106	9.22487866535553e-13	7.246933269353833e-12	7.959346844435471e-13	6.769593048104977e-12
579	-19905.923713571887	9.548350108039788e-13	7.270593177891969e-12	8.280454588131362e-13	6.791242580599124e-12
580	-19905.76095183066	9.875527638558598e-13	7.29317939568153e-12	8.605173059824021e-13	6.811811993051021e-12
581	-19905.598190089437	1.0206001900770542e-12	7.314685228808399e-12	8.933091831086014e-13	6.831294912311353e-12
582	-19905.435428348206	1.0539388996182562e-12	7.335092990543091e-12	9.263826053022578e-13	6.849673974308427e-12
583	-19905.27266660698	1.0875279703486172e-12	7.354398705714977e-12	9.596965668227397e-13	6.866945531685198e-12
584	-19905.10990486576	1.1213275445083389e-12	7.372587534642688e-12	9.932111384755782e-13	6.883095073658145e-12
585	-19904.947143124533	1.1552968134479824e-12	7.389658154844397e-12	1.0268854520367833e-12	6.8981216109517564e-12
586	-19904.78438138331	1.1893949311885155e-12	7.405598839337916e-12	1.0606786140886152e-12	6.912013750083987e-12
587	-19904.621619642083	1.2235811328060757e-12	7.420411137909697e-12	1.094549824411568e-12	6.924773377725701e-12
588	-19904.45885790086	1.2578131389982847e-12	7.434085879622062e-12	1.1284567805264983e-12	6.9363916592622404e-12
589	-19904.29609615964	1.2920510471063127e-12	7.446627305040702e-12	1.1623595691577833e-12	6.94687317420706e-12
590	-19904.133334418406	1.3262518273900634e-12	7.4580299328459e-12	1.1962151618038822e-12	6.9562127788273646e-12
591	-19903.970572677186	1.3603760748339024e-12	7.468300092398524e-12	1.2299841674647683e-12	6.964417141598862e-12
592	-19903.80781093596	1.3943801278461298e-12	7.477435629012149e-12	1.2636229502622259e-12	6.971484444969771e-12
593	-19903.645049194725	1.4282254072460174e-12	7.485445427398565e-12	1.297092969688642e-12	6.977423911325914e-12
594	-19903.48228745351	1.4618682079279283e-12	7.492330602826799e-12	1.3303505707560132e-12	6.982236990871747e-12
595	-19903.319525712286	1.495270726858676e-12	7.498102467586021e-12	1.3633580135133193e-12	6.985935330401162e-12
596	-19903.156763971056	1.528389136986566e-12	7.502765546376521e-12	1.3960715451984232e-12	6.988523785660654e-12
597	-19902.994002229836	1.5611866344967376e-12	7.506333316055655e-12	1.4284544492803147e-12	6.9900161631113195e-12
598	-19902.83124048861	1.5936197087329897e-12	7.508813496524848e-12	1.4604633132893867e-12	6.990420508158593e-12
599	-19902.668478747386	1.625652752805108e-12	7.510222083499678e-12	1.4920626414150825e-12	6.989753139632405e-12
600	-19902.50571700616	1.657242594561272e-12	7.510570215564093e-12	1.5232093831254044e-12	6.98802551438519e-12
601	-19902.34295526493	1.6883551617302005e-12	7.509875575644435e-12	1.5538696005542872e-12	6.985255630209441e-12
602	-19902.18019352371	1.7189480697368935e-12	7.508152949929103e-12	1.5840010536108254e-12	6.98145858281477e-12
603	-19902.017431782482	1.7489881856174548e-12	7.505421756251822e-12	1.6135707663598307e-12	6.97665409507258e-12
604	-19901.854670041255	1.778434962248288e-12	7.501700183383823e-12	1.6425383584971133e-12	6.970860654935803e-12
605	-19901.691908300032	1.807256290985779e-12	7.497009886219933e-12	1.6708719001931976e-12	6.964100210989322e-12
606	-19901.52914655881	1.8354128673572124e-12	7.491371782744917e-12	1.6985322752688334e-12	6.956393968390883e-12
607	-19901.36638481759	1.862874127932865e-12	7.484809402197897e-12	1.725489120206187e-12	6.947765737254829e-12
608	-19901.203623076355	1.889602474037815e-12	7.477346563040956e-12	1.7517050452595184e-12	6.9382396098470915e-12
609	-19901.04086133513	1.915569106030286e-12	7.469008694675578e-12	1.7771514708177094e-12	6.9278412822192875e-12
610	-19900.8780995939	1.940738469555484e-12	7.459822490038295e-12	1.801793071046375e-12	6.916597706326178e-12
611	-19900.71533785268	1.96508306598726e-12	7.449815108558612e-12	1.8256025863292205e-12	6.904536292612038e-12
612	-19900.552576111455	1.988569448036704e-12	7.439015959976872e-12	1.8485468164827636e-12	6.891686693691724e-12
613	-19900.38981437024	2.0111720957198317e-12	7.427453282411683e-12	1.870600498488494e-12	6.87807738175212e-12
614	-19900.22705262901	2.032859742965273e-12	7.415159433562366e-12	1.8917326307413402e-12	6.863740940106091e-12
615	-19900.064290887778	2.053608784264743e-12	7.402164254289526e-12	1.9119198814080136e-12	6.848707425550683e-12
616	-19899.901529146562	2.073390632304401e-12	7.388502144292014e-12	1.9311339437772325e-12	6.833011444795636e-12
617	-19899.738767405328	2.0921833871356536e-12	7.374204408375903e-12	1.9493532069096236e-12	6.816684499380505e-12
618	-19899.576005664112	2.1099613344500994e-12	7.359307223735148e-12	1.966552251923355e-12	6.7997629538779655e-12
619	-19899.413243922878	2.1267045689177196e-12	7.343843478791294e-12	1.9827114764647912e-12	6.782279873288595e-12
620	-19899.25048218165	2.1423902104121806e-12	7.327851387052657e-12	1.9978083092043095e-12	6.764273637880626e-12
621	-19899.08772044043	2.1570002720387548e-12	7.311364559918617e-12	2.0118250787468635e-12	6.745778014415823e-12
622	-19898.9249586992	2.170515133866591e-12	7.294422952339873e-12	2.0247424859106657e-12	6.726833103178587e-12
623	-19898.76219695798	2.1829184863117814e-12	7.277061440811847e-12	2.0365445475896445e-12	6.70747391409052e-12
624	-19898.59943521675	2.194194185663912e-12	7.259321017847367e-12	2.0472154512998077e-12	6.6877415626931204e-12
625	-19898.436673475528	2.204328084302108e-12	7.241237599987333e-12	2.0567413853427388e-12	6.667672076345462e-12
626	-19898.273911734304	2.2133071707916596e-12	7.2228534783985536e-12	2.065109678305952e-12	6.647307846334203e-12
627	-19898.11114999308	2.2211196490644397e-12	7.204205259331671e-12	2.0723088779084897e-12	6.62668556644005e-12
628	-19897.948388251854	2.2277558216525513e-12	7.185335777465856e-12	2.0783296338687255e-12	6.605848147976066e-12
629	-19897.78562651063	2.233205993543565e-12	7.166282736637746e-12	2.083162601138996e-12	6.584833358668882e-12
630	-19897.622864769408	2.237464030498342e-12	7.147089278378663e-12	2.086801998220388e-12	6.563684392723382e-12
631	-19897.46010302818	2.2405224777115744e-12	7.1277939373878675e-12	2.0892407247623497e-12	6.542439824686094e-12
632	-19897.297341286958	2.2423783877394654e-12	7.108440029022938e-12	2.090476189887106e-12	6.521142998305315e-12
633	-19897.134579545724	2.2430270873968637e-12	7.08906629015557e-12	2.090504077743525e-12	6.4998326659719865e-12
634	-19896.971817804504	2.2424688310331714e-12	7.069716232139575e-12	2.0893250012965477e-12	6.47855234305109e-12
635	-19896.80905606328	2.2407010065795833e-12	7.05042925842161e-12	2.0869367069120905e-12	6.457341424077034e-12
636	-19896.64629432205	2.2377276430570057e-12	7.031247919501706e-12	2.083343582713986e-12	6.436242438938965e-12
637	-19896.483532580827	2.2335485063821947e-12	7.0122122260693395e-12	2.0785457524190645e-12	6.4152953650851245e-12
638	-19896.3207708396	2.2281706735125614e-12	6.993364013797474e-12	2.0725506507476215e-12	6.3945419930755175e-12
639	-19896.158009098373	2.221596823833722e-12	6.974743502035618e-12	2.0653613126419866e-12	6.374022484735083e-12
640	-19895.995247357154	2.2138369144010978e-12	6.95639158261922e-12	2.0569880498101477e-12	6.353777662449066e-12
641	-19895.83248561593	2.2048963869262884e-12	6.938348498366556e-12	2.0474366555566763e-12	6.333847687461543e-12
642	-19895.669723874704	2.1947880587954788e-12	6.920654063375736e-12	2.0367202971393162e-12	6.3142722803697225e-12
643	-19895.506962133477	2.183520183430651e-12	6.9033482187907395e-12	2.0248475739399002e-12	6.295091277021627e-12
644	-19895.34420039225	2.171108410606508e-12	6.886469499704788e-12	2.011834479142129e-12	6.276343095383098e-12
645	-19895.181438651027	2.157563589065193e-12	6.8700574331475025e-12	1.9976922001444252e-12	6.2580671339486105e-12
646	-19895.018676909804	2.1429042204151266e-12	6.854148969591322e-12	1.9824395738913574e-12	6.240300202954663e-12
647	-19894.855915168573	2.127143909084653e-12	6.83878316899199e-12	1.966090534553674e-12	6.22308121118894e-12
648	-19894.693153427354	2.1103035737008006e-12	6.82399516904171e-12	1.9486663263601466e-12	6.206445133621934e-12
649	-19894.53039168613	2.0923996454187503e-12	6.809823311124652e-12	1.9301836997616677e-12	6.190430138528602e-12
650	-19894.367629944903	2.073455319557089e-12	6.796300932738074e-12	1.910666164396506e-12	6.17506937896239e-12
651	-19894.20486820368	2.0534895787112126e-12	6.783465298816059e-12	1.8901330101980196e-12	6.160399925568357e-12
652	-19894.04210646245	2.032528173847328e-12	6.7713475496581575e-12	1.868610289743015e-12	6.1464527133476144e-12
653	-19893.87934472123	2.0105927365745656e-12	6.7599841815286595e-12	1.8461199285132103e-12	6.133264024079456e-12
654	-19893.71658298	1.9877107277311002e-12	6.749403914201608e-12	1.822689674708468e-12	6.1208623522783825e-12
655	-19893.553821238776	1.9639068086785573e-12	6.739641765365047e-12	1.7983444688121635e-12	6.109282481910302e-12
656	-19893.391059497553	1.9392099736867164e-12	6.730724517801851e-12	1.7731135768075063e-12	6.098550951707065e-12
657	-19893.228297756326	1.9136474196788454e-12	6.722685546965428e-12	1.747024458642462e-12	6.088700885188891e-12
658	-19893.065536015107	1.887249846896892e-12	6.715548921457997e-12	1.7201080694272726e-12	6.079756089188505e-12
659	-19892.902774273876	1.860046864169603e-12	6.7093463918774945e-12	1.6923942636666517e-12	6.071748045464236e-12
660	-19892.740012532642	1.8320707373921974e-12	6.70409978209212e-12	1.6639155440652637e-12	6.064698299695946e-12
661	-19892.577250791426	1.8033534110030886e-12	6.6998386380684955e-12	1.6347040822204594e-12	6.058636113262422e-12
662	-19892.414489050203	1.7739279772841061e-12	6.696582187512146e-12	1.6047931880159372e-12	6.0535804205928415e-12
663	-19892.251727308976	1.7438293069453956e-12	6.6943578520888186e-12	1.574217939874027e-12	6.049558344452972e-12
664	-19892.08896556775	1.7130912984214157e-12	6.6931825426184836e-12	1.54301243352431e-12	6.0465864887076106e-12
665	-19891.926203826526	1.6817507849926999e-12	6.6930812478759584e-12	1.511213689414321e-12	6.044689530246746e-12
666	-19891.763442085303	1.6498424501904207e-12	6.69406831900609e-12	1.478856567251176e-12	6.043881501000984e-12
667	-19891.600680344076	1.6174051183079454e-12	6.696165895886652e-12	1.4459800571501798e-12	6.0441842174672985e-12
668	-19891.43791860285	1.584474164799806e-12	6.699386012015459e-12	1.4126196888092402e-12	6.0456093832837766e-12
669	-19891.275156861626	1.5510901839839813e-12	6.703748042562607e-12	1.3788162002389298e-12	6.048176040284731e-12
670	-19891.1123951204	1.5172888751769202e-12	6.7092612742844245e-12	1.3446054223484633e-12	6.051893136236723e-12
671	-19890.949633379172	1.4831125030904525e-12	6.7159424804407675e-12	1.3100297408042195e-12	6.0567771027516675e-12
672	-19890.786871637956	1.4485967555698225e-12	6.723798107440773e-12	1.2751249518170855e-12	6.062834039711432e-12
673	-19890.624109896722	1.4137858161261629e-12	6.732841769883738e-12	1.2399353366331715e-12	6.070077213376856e-12
674	-19890.461348155495	1.378715485522085e-12	6.743077850537831e-12	1.204496780601242e-12	6.078510654237294e-12
675	-19890.298586414276	1.3434305682641366e-12	6.754516492013738e-12	1.1688541621557473e-12	6.088144151428184e-12
676	-19890.13582467305	1.3079672581570766e-12	6.767159747931824e-12	1.1330437357022315e-12	6.09897940218727e-12
677	-19889.973062931826	1.2723707090401472e-12	6.781014496290156e-12	1.09711070491366e-12	6.111022927626295e-12
678	-19889.810301190595	1.236677123996131e-12	6.796080144284034e-12	1.061091309283132e-12	6.1242737761174934e-12
679	-19889.64753944937	1.200932509746361e-12	6.8123603390636214e-12	1.0250315811808517e-12	6.138735236269979e-12
680	-19889.484777708145	1.1651723881433819e-12	6.829852026364478e-12	9.889670544351747e-13	6.154403894302944e-12
681	-19889.322015966925	1.1294435182486743e-12	6.8485552044931034e-12	9.529444895343917e-13	6.171279390018872e-12
682	-19889.1592542257	1.0937807223984053e-12	6.868464907112965e-12	9.169986963519625e-13	6.189356398685151e-12
683	-19888.996492484475	1.0582310065467543e-12	6.889577602793321e-12	8.811766580429475e-13	6.208631032056264e-12
684	-19888.83373074325	1.0228282894803704e-12	6.911886086510498e-12	8.455122566437275e-13	6.229095729447483e-12
685	-19888.670969002025	9.876194603871076e-13	6.935382938976046e-12	8.100523345266548e-13	6.2507427181560385e-12
686	-19888.508207260802	9.526379342711173e-13	6.960059226769535e-12	7.748302459732032e-13	6.273562713653937e-12
687	-19888.345445519568	9.179297052241857e-13	6.985903917512341e-12	7.398919144436029e-13	6.297544335213719e-12
688	-19888.18268377835	8.835276296376235e-13	7.0129057178654345e-12	7.052701120626734e-13	6.322675944526103e-12
689	-19888.019922037125	8.494768877946927e-13	7.041050233584563e-12	6.710099251132162e-13	6.348942805833292e-12
690	-19887.8571602959	8.158094468742771e-13	7.070324329408731e-12	6.371432133841027e-13	6.376331446737143e-12
691	-19887.69439855467	7.825695618494222e-13	7.100710048839139e-12	6.037141149983884e-13	6.404823577602012e-12
692	-19887.531636813444	7.497879416312972e-13	7.1321923713860514e-12	5.707532089080873e-13	6.434403850233163e-12
693	-19887.36887507222	7.175074532823686e-13	7.1647498707653156e-12	5.383032231359995e-13	6.465050515199373e-12
694	-19887.206113330998	6.857578726658975e-13	7.198365928648742e-12	5.063937818160284e-13	6.496746637484653e-12
695	-19887.043351589768	6.545801380208091e-13	7.233015586286011e-12	4.750656626622545e-13	6.529466946679241e-12
696	-19886.880589848544	6.240031104466307e-13	7.268680471416404e-12	4.4434755413678317e-13	6.56319276636852e-12
697	-19886.717828107325	5.940658075753779e-13	7.30533260100428e-12	4.142782927162756e-13	6.597895814908799e-12
698	-19886.555066366098	5.647959773213033e-13	7.342951900657832e-12	3.848854336259733e-13	6.633555727699103e-12
699	-19886.39230462488	5.362301710449301e-13	7.381507478596051e-12	3.562053273536902e-13	6.670141328797229e-12
700	-19886.229542883648	5.083947293535096e-13	7.42097750119148e-12	3.2826410283979586e-13	6.7076305096727674e-12
701	-19886.066781142417	4.813240677460632e-13	7.461328220897069e-12	3.0109595615751843e-13	6.7459892544406335e-12
702	-19885.9040194012	4.550432999921534e-13	7.502536533233817e-12	2.7472577149247427e-13	6.785194200387009e-12
703	-19885.741257659967	4.295838435043967e-13	7.544566170646863e-12	2.4918472928722164e-13	6.825208828658576e-12
704	-19885.57849591875	4.0496915393274657e-13	7.587392163041297e-12	2.244960389582199e-13	6.866007928708517e-12
705	-19885.415734177517	3.81228254630243e-13	7.630975958818702e-12	2.006884707350975e-13	6.9075527159725954e-12
706	-19885.25297243629	3.5838306197127294e-13	7.675291519720206e-12	1.7778367932517412e-13	6.949816930743572e-12
707	-19885.090210695067	3.364591850213843e-13	7.720297921184854e-12	1.5580700569310632e-13	6.99275943481173e-12
708	-19884.927448953844	3.1547729618825383e-13	7.76596768315172e-12	1.3477884662345732e-13	7.036352546683239e-12
709	-19884.764687212624	2.954597673195742e-13	7.812258320532897e-12	1.1472129228217556e-13	7.0805535880580406e-12
710	-19884.601925471397	2.7642544345639275e-13	7.859141055449132e-12	9.565289946747094e-14	7.125333600519495e-12
711	-19884.43916373017	2.583932830239245e-13	7.906571821393408e-12	7.759233285232055e-14	7.170648345622464e-12
712	-19884.276401988947	2.4138041856067577e-13	7.954520371573941e-12	6.055642567900245e-14	7.216467417775136e-12
713	-19884.11364024772	2.2540256953903407e-13	8.00294153139004e-12	4.456059312629219e-14	7.26274549260574e-12
714	-19883.950878506497	2.1047501077396898e-13	8.051804215784372e-12	2.96198011361341e-14	7.309451348746356e-12
715	-19883.788116765274	1.9660977573682343e-13	8.101061883060936e-12	1.5745769863015124e-14	7.356538317462037e-12
716	-19883.625355024047	1.8382040292279559e-13	8.150682482012588e-12	2.9517210041282436e-15	7.403974234366307e-12
717	-19883.46259328282	1.721152666442233e-13	8.200618936204269e-12	-8.754291851831523e-15	7.451711919396471e-12
718	-19883.299831541597	1.6150612092292003e-13	8.250838224883098e-12	-1.9360837797579547e-14	7.499718262182561e-12
719	-19883.137069800367	1.5199756328996755e-13	8.301293042940265e-12	-2.886364581437323e-14	7.547945877832918e-12
720	-19882.97430805914	1.4359894768880417e-13	8.351949173096273e-12	-3.725368973544205e-14	7.596360483355434e-12
721	-19882.81154631792	1.363116029367161e-13	8.402759283799789e-12	-4.452997120468411e-14	7.644914691668915e-12
722	-19882.648784576693	1.3014300036393746e-13	8.453688416771811e-12	-5.068534964613573e-14	7.693573503035904e-12
723	-19882.48602283547	1.2509061165197122e-13	8.504689587304171e-12	-5.5722686254386384e-14	7.742289901683898e-12
724	-19882.323261094243	1.2115978236224322e-13	8.55572727065541e-12	-5.963696749613879e-14	7.791028345770335e-12
725	-19882.16049935302	1.1834451996070652e-13	8.606754849808193e-12	-6.243451941880032e-14	7.839742211730163e-12
726	-19881.9977376118	1.1664772852345318e-13	8.657736311775014e-12	-6.41127695849734e-14	7.888395493875588e-12
727	-19881.83497587057	1.1606003188842312e-13	8.708625972639878e-12	-6.468142655658478e-14	7.936942526282158e-12
728	-19881.672214129343	1.1658199644202985e-13	8.759387326475395e-12	-6.41402534636499e-14	7.985346834575101e-12
729	-19881.509452388123	1.1820084590630468e-13	8.809975535645756e-12	-6.250235617398797e-14	8.033563623504272e-12
730	-19881.346690646893	1.2091501695000127e-13	8.860353961274363e-12	-5.97696237132067e-14	8.081556309880556e-12
731	-19881.18392890567	1.2470840686638998e-13	8.910479297042012e-12	-5.5958483923346995e-14	8.129281653936988e-12
732	-19881.021167164443	1.2957689123893893e-13	8.960314709173764e-12	-5.107338147707101e-14	8.176702901291503e-12
733	-19880.85840542322	1.35501328384264e-13	9.009818326071486e-12	-4.513377699464183e-14	8.223778270654295e-12
734	-19880.695643681993	1.424750445789636e-13	9.058953253830373e-12	-3.814665735546841e-14	8.270470970836266e-12
735	-19880.53288194077	1.5047610106876436e-13	9.107679778539324e-12	-3.013427239647693e-14	8.316741401568232e-12
736	-19880.370120199543	1.5949529922413971e-13	9.155961204119216e-12	-2.1106125221172952e-14	8.362552992172779e-12
737	-19880.20735845832	1.6950785806569974e-13	9.203759515412094e-12	-1.1087298462319065e-14	8.40786786375465e-12
738	-19880.044596717093	1.80501980297962e-13	9.25103849217003e-12	-8.988361904727842e-17	8.452649943577318e-12
739	-19879.881834975866	1.924507023888185e-13	9.297762500474618e-12	1.1858865164218357e-14	8.496863755946495e-12
740	-19879.719073234643	2.053393543629234e-13	9.343895844040823e-12	2.4743995394239407e-14	8.540473773335719e-12
741	-19879.556311493412	2.1913848220276782e-13	9.389405017966848e-12	3.853577497276033e-14	8.583446670153897e-12
742	-19879.393549752192	2.338312234701847e-13	9.43425524010183e-12	5.3217072214794805e-14	8.625747853456005e-12
743	-19879.23078801097	2.493859726958966e-13	9.47841530971923e-12	6.875601748762235e-14	8.667346321995895e-12
744	-19879.068026269742	2.6578309920480546e-13	9.521851845805232e-12	8.513272542000542e-14	8.708208903445908e-12
745	-19878.90526452852	2.8298915236777755e-13	9.56453607489143e-12	1.0231349659241997e-13	8.748307042874584e-12
746	-19878.74250278729	3.0098224557391556e-13	9.606435460021657e-12	1.2027620560795679e-13	8.787608430343917e-12
747	-19878.579741046062	3.1972700788746943e-13	9.647524450327613e-12	1.38985249319186e-13	8.8260877515978e-12
748	-19878.416979304842	3.3919912611847936e-13	9.687771609799595e-12	1.5841609289555798e-13	8.863713814756851e-12
749	-19878.254217563615	3.593618490072799e-13	9.727154093574067e-12	1.7853177072335008e-13	8.900464028350962e-12
750	-19878.091455822392	3.801883727712629e-13	9.765642237680257e-12	1.993052756443664e-13	8.936308988511278e-12
751	-19877.92869408117	4.016408461960593e-13	9.803215986546752e-12	2.2069856108668643e-13	8.971228908501461e-12
752	-19877.76593233994	4.2369009379940267e-13	9.839847406353263e-12	2.426822675125352e-13	9.005196129211352e-12
753	-19877.60317059872	4.4629750659045005e-13	9.875519358924359e-12	2.6521761059235247e-13	9.038193795390038e-12
754	-19877.44040885749	4.694313969241111e-13	9.910205904970484e-12	2.8827273886013323e-13	9.070196255678287e-12
755	-19877.27764711626	4.930525594329513e-13	9.943892729346927e-12	3.118082925881417e-13	9.101189490478797e-12
756	-19877.114885375042	5.171273864821906e-13	9.976556313933253e-12	3.3579052146779947e-13	9.131150281382746e-12
757	-19876.95212363381	5.41615923292555e-13	1.0008184984360005e-11	3.601793380717751e-13	9.160067260626423e-12
758	-19876.789361892595	5.664826184886739e-13	1.0038757757924665e-11	3.8493907027752536e-13	9.187919755490376e-12
759	-19876.62660015136	5.916872967850619e-13	1.0068265803888853e-11	4.1002943265041506e-13	9.214699251356919e-12
760	-19876.463838410145	6.171927604211058e-13	1.009669058019395e-11	4.354131292399645e-13	9.240387524818179e-12
761	-19876.30107666891	6.429585595336095e-13	1.0124026173570756e-11	4.610496230720247e-13	9.264978986666794e-12
762	-19876.138314927688	6.68946078213213e-13	1.015025688908037e-11	4.869002231648485e-13	9.288458267685197e-12
763	-19875.975553186465	6.951149497725818e-13	1.0175379574942495e-11	5.12924499245953e-13	9.310822546379556e-12
764	-19875.81279144524	7.214249132836753e-13	1.0199381175180361e-11	5.390821388117317e-13	9.33205909789646e-12
765	-19875.65002970402	7.478362097415053e-13	1.0222261382125152e-11	5.65333343250343e-13	9.352167949470472e-12
766	-19875.487267962788	7.743074026191053e-13	1.0244010380090826e-11	5.916366482496779e-13	9.37113962031021e-12
767	-19875.32450622157	8.007989721785643e-13	1.026463020075646e-11	6.17952518600716e-13	9.388976479804372e-12
768	-19875.161744480338	8.272688373806623e-13	1.0284114394364033e-11	6.442388695303957e-13	9.405672415202315e-12
769	-19874.99898273912	8.536777831645812e-13	1.030246751486343e-11	6.704564947459656e-13	9.421232319275362e-12
770	-19874.836220997888	8.799833422976427e-13	1.0319686411095343e-11	6.96562947423866e-13	9.435653378233141e-12
771	-19874.673459256665	9.061468447457693e-13	1.0335778039105846e-11	7.225195905444126e-13	9.448942886326558e-12
772	-19874.51069751544	9.321255998211588e-13	1.0350742413195355e-11	7.482837779101582e-13	9.461101193894022e-12
773	-19874.34793577421	9.578817740490502e-13	1.0364588976956388e-11	7.738177331996156e-13	9.472138080462427e-12
774	-19874.185174032988	9.83372629716106e-13	1.037732134797368e-11	7.990787870718952e-13	9.482057496646553e-12
775	-19874.02241229176	1.0085611059248618e-12	1.0388951110271862e-11	8.240299596727529e-13	9.490871358328153e-12
776	-19873.859650550534	1.033404738306488e-12	1.0399485022650618e-11	8.486288786610424e-13	9.498586752624495e-12
777	-19873.696888809314	1.0578677621223183e-12	1.0408937077365842e-11	8.728398839057533e-13	9.50521799800529e-12
778	-19873.53412706809	1.0819081859542882e-12	1.0417317532434426e-11	8.966210991879648e-13	9.510775674449024e-12
779	-19873.371365326864	1.1054913276654562e-12	1.04246427095813e-11	9.199379700079705e-13	9.515276422499239e-12
780	-19873.208603585637	1.1285758093111533e-12	1.04309258073971e-11	9.42749256315731e-13	9.518733754625011e-12
781	-19873.045841844418	1.1511283638186943e-12	1.0436184933781566e-11	9.65021841185169e-13	9.521166088589986e-12
782	-19872.883080103198	1.173108888553884e-12	1.0440437048689454e-11	9.867157819587276e-13	9.522590688744821e-12
783	-19872.720318361968	1.1944851938916264e-12	1.0443702154031108e-11	1.0077990608531121e-12	9.523027856268006e-12
784	-19872.557556620734	1.2152187026355665e-12	1.0446000181155355e-11	1.028233282022457e-12	9.522497815747067e-12
785	-19872.394794879518	1.2352784798298675e-12	1.0447353202690223e-11	1.0479877032601322e-12	9.521022927043981e-12
786	-19872.232033138287	1.2546275363391692e-12	1.0447783984388176e-11	1.0670255373137216e-12	9.518626236503765e-12
787	-19872.069271397064	1.2732369829127502e-12	1.0447316490638314e-11	1.0853181077379703e-12	9.51533198226435e-12
788	-19871.906509655837	1.2910713346474988e-12	1.0445976455966156e-11	1.1028301509511064e-12	9.511166165402391e-12
789	-19871.743747914607	1.3081032160157356e-12	1.0443789487910413e-11	1.1195345232209796e-12	9.506154652285547e-12
790	-19871.580986173387	1.3242996062025497e-12	1.0440784118573202e-11	1.1353984435872618e-12	9.500326226163747e-12
791	-19871.41822443216	1.3396343341427805e-12	1.0436987674177212e-11	1.1503959905757279e-12	9.493708455859282e-12
792	-19871.25546269094	1.3540766363371104e-12	1.043243084002217e-11	1.1644966579740965e-12	9.486332261084794e-12
793	-19871.09270094971	1.3676025882424958e-12	1.0427142370509891e-11	1.177676787586873e-12	9.478226621472746e-12
794	-19870.929939208487	1.3801840584202978e-12	1.0421155862855057e-11	1.1899085213501504e-12	9.469425350861712e-12
795	-19870.767177467267	1.39179869146695e-12	1.0414501506875926e-11	1.2011697855055449e-12	9.45995884565299e-12
796	-19870.604415726044	1.4024209078906299e-12	1.0407214615881734e-11	1.2114352887650032e-12	9.449862616710811e-12
797	-19870.441653984806	1.4120303046672258e-12	1.0399326742562368e-11	1.2206849238145375e-12	9.439168403735735e-12
798	-19870.278892243587	1.4206047966028276e-12	1.0390875278516419e-11	1.2288969071452015e-12	9.427913775910485e-12
799	-19870.116130502363	1.4281254127058784e-12	1.0381893316498704e-11	1.2360525759197788e-12	9.416131992416474e-12
800	-19869.953368761137	1.4345728088566778e-12	1.0372419423302795e-11	1.2421328997113036e-12	9.403861776598341e-12
801	-19869.79060701991	1.439930463277487e-12	1.0362487862659358e-11	1.247121676091373e-12	9.391137537236366e-12
802	-19869.627845278686	1.444182359103391e-12	1.0352138529801344e-11	1.2510032123510627e-12	9.377999304396209e-12
803	-19869.46508353746	1.4473139411385418e-12	1.0341407079434046e-11	1.2537632821143595e-12	9.364482855727366e-12
804	-19869.302321796236	1.449312337889034e-12	1.0330334416126778e-11	1.2553893469322407e-12	9.350629208117925e-12
805	-19869.13956005501	1.4501652529057293e-12	1.0318956953631048e-11	1.2558694471207718e-12	9.336474875458449e-12
806	-19868.976798313786	1.449862910873141e-12	1.0307316532132141e-11	1.2551941476847134e-12	9.32206178722853e-12
807	-19868.81403657256	1.448395510115738e-12	1.0295450366902945e-11	1.2533539900672213e-12	9.307427235544779e-12
808	-19868.651274831333	1.4457565830766805e-12	1.028340085272049e-11	1.2503428526430211e-12	9.292613680952054e-12
809	-19868.488513090113	1.4419386291579201e-12	1.0271206023349674e-11	1.2461535825610895e-12	9.277659210374044e-12
810	-19868.325751348882	1.4369384011474106e-12	1.025890857035306e-11	1.240783282480469e-12	9.262606557221701e-12
811	-19868.162989607656	1.4307509640022168e-12	1.0246546958829499e-11	1.2342273680917338e-12	9.24749421575085e-12
812	-19868.000227866432	1.4233764339514464e-12	1.0234163686518128e-11	1.2264863077169847e-12	9.232364701426668e-12
813	-19867.83746612521	1.4148123546637233e-12	1.0221798025169063e-11	1.2175579969794805e-12	9.217257291098792e-12
814	-19867.674704383982	1.4050621715139646e-12	1.020949226259097e-11	1.2074462338329261e-12	9.202214266012032e-12
815	-19867.51194264276	1.3941257799180668e-12	1.0197285879547439e-11	1.1961512651453804e-12	9.187275087809397e-12
816	-19867.34918090153	1.3820096816196933e-12	1.0185220574407059e-11	1.1836799440402199e-12	9.172481424019278e-12
817	-19867.186419160313	1.3687164570864577e-12	1.0173336036366545e-11	1.1700352003255006e-12	9.157872920625613e-12
818	-19867.023657419086	1.3542560447169615e-12	1.0161673039993422e-11	1.155227320875496e-12	9.143490297207862e-12
819	-19866.86089567786	1.338633662839819e-12	1.0150271481976011e-11	1.139261869435115e-12	9.129373383374764e-12
820	-19866.698133936636	1.32186189813436e-12	1.013917114794183e-11	1.1221517764493814e-12	9.115561885845942e-12
821	-19866.53537219541	1.303948829513812e-12	1.0128411708323423e-11	1.1039054607594853e-12	9.102095384353224e-12
822	-19866.372610454182	1.2849099876297684e-12	1.0118031538257728e-11	1.0845387904400623e-12	9.089012151580587e-12
823	-19866.209848712962	1.2647562116074182e-12	1.0108070024549205e-11	1.0640629373323706e-12	9.07635146051156e-12
824	-19866.047086971732	1.2435056839788522e-12	1.0098564345627755e-11	1.0424964133615405e-12	9.064150364094029e-12
825	-19865.88432523051	1.2211718735030426e-12	1.008955332359942e-11	1.0198530111858189e-12	9.052447547947395e-12
826	-19865.721563489282	1.1977758570262339e-12	1.0081072150323653e-11	9.961541274550558e-13	9.041278055955498e-12
827	-19865.55880174806	1.173333693154504e-12	1.007315939632953e-11	9.714161342205533e-13	9.030680300266115e-12
828	-19865.39604000683	1.147868764471615e-12	1.0065848235001377e-11	9.456627226539055e-13	9.020687284473755e-12
829	-19865.2332782656	1.1214000540465107e-12	1.0059176271104738e-11	9.189131773737062e-13	9.011336433753517e-12
830	-19865.07051652438	1.0939528564272905e-12	1.0053174883412924e-11	8.911930887513935e-13	9.00265893617399e-12
831	-19864.90775478316	1.0655490769667337e-12	1.0047880371145893e-11	8.625246503626602e-13	8.994690890988807e-12
832	-19864.74499304193	1.0362162030164082e-12	1.0043321945181687e-11	8.32935631193971e-13	8.987461298388291e-12
833	-19864.582231300705	1.0059785822172955e-12	1.0039534798197859e-11	8.024506522706391e-13	8.981005131750932e-12
834	-19864.419469559485	9.748656408839698e-13	1.0036545976408668e-11	7.710994059815658e-13	8.975349207605904e-12
835	-19864.256707818262	9.429045191812312e-13	1.003438910032947e-11	7.389092897503563e-13	8.970526908818559e-12
836	-19864.093946077035	9.101259141624023e-13	1.0033088788785243e-11	7.059112497480981e-13	8.966562606651594e-12
837	-19863.931184335812	8.765596419942817e-13	1.0032676801935896e-11	6.721353420731388e-13	8.963487806464413e-12
838	-19863.768422594578	8.422381078331815e-13	1.0033175712504275e-11	6.376142028877527e-13	8.961324816822428e-12
839	-19863.60566085336	8.071932684077084e-13	1.00346151951843e-11	6.023800102302832e-13	8.960103041638778e-12
840	-19863.442899112128	7.71458838169926e-13	1.0037015210225546e-11	5.664666903121526e-13	8.959842161648275e-12
841	-19863.28013737091	7.350691384829639e-13	1.0040403317814516e-11	5.299087661751701e-13	8.960569451679682e-12
842	-19863.11737562968	6.980590222538918e-13	1.0044797026382556e-11	4.927412821566977e-13	8.962302126705982e-12
843	-19862.95461388845	6.604649957229983e-13	1.0050221928628394e-11	4.55000925520409e-13	8.965065480854534e-12
844	-19862.79185214723	6.223223984936773e-13	1.0056692657546995e-11	4.167232059938013e-13	8.968873841038817e-12
845	-19862.629090406004	5.836701350473301e-13	1.0064232258163407e-11	3.7794718764164863e-13	8.9737499419466e-12
846	-19862.466328664785	5.445440834281788e-13	1.0072852987315692e-11	3.3870889648888977e-13	8.979705723327008e-12
847	-19862.303566923558	5.049849843688174e-13	1.0082575006752523e-11	2.990492105477382e-13	8.986761026295232e-12
848	-19862.14080518233	4.650292267528984e-13	1.0093407965369443e-11	2.5900464384700234e-13	8.994925173219335e-12
849	-19861.978043441104	4.2471938894164523e-13	1.0105369391448153e-11	2.1861788904360881e-13	9.004215363086811e-12
850	-19861.81528169988	3.840918754107611e-13	1.0118466399018799e-11	1.7792545223550855e-13	9.01463837552466e-12
851	-19861.652519958658	3.4319078289333375e-13	1.0132713305890769e-11	1.3697152093387055e-13	9.02620819192651e-12
852	-19861.489758217434	3.020527587829156e-13	1.0148115102970274e-11	9.579282018877662e-14	9.038929462630309e-12
853	-19861.326996476208	2.6072301105298186e-13	1.0164682495607444e-11	5.443462472304883e-14	9.052812551037328e-12
854	-19861.16423473498	2.1923836737148357e-13	1.0182418275082665e-11	1.2933815510031293e-14	9.067859903401386e-12
855	-19861.001472993757	1.7764469973210932e-13	1.0201330039170196e-11	-2.866369310279894e-14	9.084078771742833e-12
856	-19860.838711252523	1.359786582633849e-13	1.0221417754306545e-11	-7.032122227288604e-14	9.10146877459224e-12
857	-19860.6759495113	9.428702683637761e-14	1.0242685684082892e-11	-1.1199197030182994e-13	9.120033827746378e-12
858	-19860.513187770077	5.2606267752257594e-14	1.0265131893696266e-11	-1.53639470965737e-13	9.139771647446641e-12
859	-19860.350426028854	1.0983388638261467e-14	1.028875696933551e-11	-1.95216723539114e-13	9.160682471603297e-12
860	-19860.18766428763	-3.0545601091727746e-14	1.03135564333302e-11	-2.366877394696004e-13	9.182761474196752e-12
861	-19860.024902546404	-7.193348491827527e-14	1.0339527632693595e-11	-2.78005333789284e-13	9.206005655325345e-12
862	-19859.862140805177	-1.1314495473001715e-13	1.0366663858337286e-11	-3.1913424394567416e-13	9.23040795987499e-12
863	-19859.69937906396	-1.541327844778454e-13	1.0394958780204675e-11	-3.6002729992636203e-13	9.255961713860128e-12
864	-19859.536617322727	-1.9486211411428805e-13	1.0424403506347329e-11	-4.006497117245365e-13	9.28265768338476e-12
865	-19859.373855581503	-2.352862398861557e-13	1.0454988409126577e-11	-4.40954855959035e-13	9.310485901603972e-12
866	-19859.211093840284	-2.753715247879832e-13	1.0486702557902858e-11	-4.809091898467297e-13	9.339435101633524e-12
867	-19859.048332099053	-3.1507175076794874e-13	1.0519532567092902e-11	-5.204665995143199e-13	9.369491564990055e-12
868	-19858.885570357834	-3.543538447159842e-13	1.0553465734195888e-11	-5.595941297275941e-13	9.400642260347112e-12
869	-19858.722808616603	-3.9317292614537383e-13	1.058848490927906e-11	-5.982470276625172e-13	9.432869712816575e-12
870	-19858.560046875373	-4.3149678226741023e-13	1.062457559733077e-11	-6.363932214811782e-13	9.46615910762017e-12
871	-19858.397285134157	-4.692818649902051e-13	1.0661717513004253e-11	-6.739893135698863e-13	9.5004898440452e-12
872	-19858.234523392926	-5.064971372709084e-13	1.06998938413953e-11	-7.110044302481207e-13	9.53584479793802e-12
873	-19858.071761651707	-5.431003614340669e-13	1.0739081128076826e-11	-7.473965063748308e-13	9.572200210708235e-12
874	-19857.90899991048	-5.790616002076343e-13	1.0779261009835364e-11	-7.831357897048275e-13	9.609537422035233e-12
875	-19857.746238169246	-6.143407282227199e-13	1.0820406770324393e-11	-8.181823487278647e-13	9.647829424005653e-12
876	-19857.583476428026	-6.489090551301469e-13	1.0862498293832013e-11	-8.525076988156246e-13	9.687055817362717e-12
877	-19857.4207146868	-6.827283153258538e-13	1.0905505773137112e-11	-8.86073788540257e-13	9.727186517396729e-12
878	-19857.257952945576	-7.157713241082632e-13	1.094940764474036e-11	-9.188536586819027e-13	9.76819969205619e-12
879	-19857.095191204353	-7.480020849301167e-13	1.0994171321143665e-11	-9.50811546175006e-13	9.810062491772212e-12
880	-19856.93242946313	-7.79394711678332e-13	1.1039773433727469e-11	-9.819218090148447e-13	9.852751295611432e-12
881	-19856.769667721903	-8.09916157669403e-13	1.10861789836361e-11	-1.012151652236986e-12	9.896230859418679e-12
882	-19856.60690598068	-8.395417997902097e-13	1.1133362887633621e-11	-1.041476714186161e-12	9.940475865124077e-12
883	-19856.444144239453	-8.682409469072655e-13	1.1181287653285282e-11	-1.069866572426056e-12	9.985448592979248e-12
884	-19856.281382498222	-8.959908721245358e-13	1.1229927110908394e-11	-1.097298777787372e-12	1.0031122657188372e-11
885	-19856.118620757003	-9.227638343399049e-13	1.1279241327180336e-11	-1.1237458735642026e-12	1.0077457916151963e-11
886	-19855.955859015776	-9.485385520850213e-13	1.1329203055281487e-11	-1.14918687083779e-12	1.0124426926694646e-11
887	-19855.793097274553	-9.732909954034728e-13	1.1379770330216452e-11	-1.1735980384333257e-12	1.0171987535614382e-11
888	-19855.63033553333	-9.970009368355115e-13	1.1430914495343171e-11	-1.196959454723492e-12	1.0220110910581991e-11
889	-19855.4675737921	-1.0196479258294606e-12	1.148259200763017e-11	-1.219250980900511e-12	1.0268753341440013e-11
890	-19855.30481205088	-1.0412134364496884e-12	1.1534772924172095e-11	-1.2404544087562954e-12	1.0317884731138274e-11
891	-19855.14205030965	-1.0616802234956676e-12	1.1587412646145464e-11	-1.2605528162254045e-12	1.0367460335646923e-11
892	-19854.979288568422	-1.0810318583908585e-12	1.1640479870923448e-11	-1.2795301028891367e-12	1.0417448720419442e-11
893	-19854.8165268272	-1.099254344666479e-12	1.1693928961952626e-11	-1.2973726052213474e-12	1.0467804126319108e-11
894	-19854.653765085975	-1.116333436441302e-12	1.1747727594931003e-11	-1.3140664143368784e-12	1.0518494120048216e-11
895	-19854.491003344756	-1.1322585716433425e-12	1.180182896181899e-11	-1.329601309295993e-12	1.0569471794204962e-11
896	-19854.328241603525	-1.147017236441144e-12	1.1856200331313268e-11	-1.343965120430263e-12	1.0620704332052954e-11
897	-19854.165479862295	-1.160602832115358e-12	1.1910794518742606e-11	-1.3571515967971161e-12	1.0672144473233131e-11
898	-19854.00271812108	-1.1730046265327521e-12	1.1965577239394337e-11	-1.3691503559014489e-12	1.0723757871381547e-11
899	-19853.83995637985	-1.1842196073758844e-12	1.2020501630210035e-11	-1.3799587381406835e-12	1.0775497611986396e-11
900	-19853.677194638625	-1.1942394542683506e-12	1.2075532770124458e-11	-1.3895687766488527e-12	1.0827328736463096e-11
901	-19853.514432897402	-1.2030645179805475e-12	1.2130623600660723e-11	-1.3979811780685896e-12	1.0879204159195772e-11
902	-19853.35167115618	-1.2106887846824811e-12	1.2185738495971814e-11	-1.405190284236282e-12	1.0931088241182563e-11
903	-19853.18890941495	-1.2171160797258688e-12	1.2240831029997638e-11	-1.4112002778466601e-12	1.098293455379186e-11
904	-19853.02614767373	-1.222342664093055e-12	1.2295865151566478e-11	-1.4160077759824798e-12	1.1034707057067681e-11
905	-19852.863385932502	-1.2263757642054104e-12	1.2350794883116169e-11	-1.4196203621753071e-12	1.1086359795368098e-11
906	-19852.70062419128	-1.2292143243705913e-12	1.2405583775743231e-11	-1.422037335585059e-12	1.1137856355355634e-11
907	-19852.537862450048	-1.2308686896102852e-12	1.2460186849055514e-11	-1.4232693962971392e-12	1.1189151803018877e-11
908	-19852.375100708825	-1.2313398387882241e-12	1.2514567277533738e-11	-1.4233178750613826e-12	1.1240209372563423e-11
909	-19852.2123389676	-1.2306418101071558e-12	1.2568681599347677e-11	-1.4221971615689902e-12	1.1290985672801616e-11
910	-19852.049577226368	-1.2287780671820172e-12	1.262249266548487e-11	-1.4199110666533574e-12	1.1341443638250584e-11
911	-19851.886815485148	-1.225765528117047e-12	1.2675958558778396e-11	-1.4164768545012651e-12	1.1391541446278983e-11
912	-19851.72405374392	-1.2216103397761897e-12	1.2729042282232567e-11	-1.4119010129379346e-12	1.144124220684839e-11
913	-19851.561292002698	-1.2163324852522188e-12	1.2781703264886124e-11	-1.406203864084311e-12	1.14905054669085e-11
914	-19851.398530261475	-1.2099403579396731e-12	1.2833905005961466e-11	-1.3993941343335382e-12	1.1539294855607359e-11
915	-19851.23576852025	-1.202456830370291e-12	1.2885608784655347e-11	-1.3914950266223672e-12	1.1587571792868367e-11
916	-19851.073006779025	-1.193892899078089e-12	1.29367784842694e-11	-1.3825178609963573e-12	1.16353003141757e-11
917	-19850.910245037798	-1.1842742267436488e-12	1.2987377460731008e-11	-1.3724886202917986e-12	1.1682443938321362e-11
918	-19850.747483296575	-1.17361418179988e-12	1.303737003379016e-11	-1.361420985376485e-12	1.1728967158753107e-11
919	-19850.584721555348	-1.1619407044510126e-12	1.3086721998446046e-11	-1.3493432048262275e-12	1.1774835954711682e-11
920	-19850.421959814124	-1.1492700442545214e-12	1.3135398426966974e-11	-1.3362718281863774e-12	1.1820015592811617e-11
921	-19850.259198072894	-1.1356321525317342e-12	1.3183367524559334e-11	-1.3222371018445164e-12	1.1864474482918772e-11
922	-19850.096436331674	-1.1210458802499566e-12	1.3230595177007303e-11	-1.3072581628587936e-12	1.1908178724859614e-11
923	-19849.93367459045	-1.1055431671715166e-12	1.3277052158835138e-11	-1.2913672313931541e-12	1.1951099317266776e-11
924	-19849.77091284922	-1.0891453948966832e-12	1.3322705670845188e-11	-1.2745859598845573e-12	1.1993203693664609e-11
925	-19849.608151108	-1.0718861349405889e-12	1.3367528935185347e-11	-1.256948184254483e-12	1.2034465318593765e-11
926	-19849.445389366767	-1.0537894157090352e-12	1.3411490768396682e-11	-1.238478187264409e-12	1.2074853258868381e-11
927	-19849.282627625547	-1.0348904743170365e-12	1.3454566848267662e-11	-1.2192114531754442e-12	1.2114343451736327e-11
928	-19849.11986588432	-1.015215451209393e-12	1.3496727683392236e-11	-1.1991743590420071e-12	1.2152906672396993e-11
929	-19848.9571041431	-9.948009400955731e-13	1.353795189202523e-11	-1.1784037273477781e-12	1.2190521814389357e-11
930	-19848.794342401874	-9.736755550333187e-13	1.3578211694172335e-11	-1.1569283899911928e-12	1.2227161379271812e-11
931	-19848.631580660644	-9.518769715301115e-13	1.361748838468918e-11	-1.1347862317554529e-12	1.2262806951618085e-11
932	-19848.468818919424	-9.29436122726858e-13	1.3655756135076674e-11	-1.1120083838099825e-12	1.2297432998117192e-11
933	-19848.306057178204	-9.063912451059165e-13	1.3692999018453195e-11	-1.0886332714161986e-12	1.2331023894656572e-11
934	-19848.143295436974	-8.827752022803048e-13	1.3729193697939012e-11	-1.0646939355610028e-12	1.2363556611767298e-11
935	-19847.980533695743	-8.586274821378894e-13	1.3764327141894365e-11	-1.0402300316891591e-12	1.2395018432058899e-11
936	-19847.817771954524	-8.339825970259823e-13	1.3798378153763571e-11	-1.0152762279276106e-12	1.2425388477000553e-11
937	-19847.655010213293	-8.088804619434605e-13	1.3831336318990133e-11	-9.89872584765202e-13	1.2454656656262947e-11
938	-19847.49224847207	-7.833573059490527e-13	1.3863183206254713e-11	-9.64055464846568e-13	1.2482804865748553e-11
939	-19847.329486730847	-7.57453289911778e-13	1.3893911667011229e-11	-9.378651518349547e-13	1.2509826289510977e-11
940	-19847.16672498962	-7.31206193770848e-13	1.3923505459855398e-11	-9.113395364957435e-13	1.2535705020769148e-11
941	-19847.003963248397	-7.046562378437992e-13	1.3951960380155087e-11	-8.845189387197789e-13	1.2560437194237348e-11
942	-19846.84120150717	-6.778428856933288e-13	1.3979263227759985e-11	-8.574429096738648e-13	1.2584009950261045e-11
943	-19846.678439765947	-6.508060190855244e-13	1.4005412040818444e-11	-8.30151406977958e-13	1.260642167130175e-11
944	-19846.51567802472	-6.235860767457638e-13	1.4030396956840453e-11	-8.026849333496398e-13	1.2627662839664287e-11
945	-19846.352916283493	-5.962228816619831e-13	1.4054218637911636e-11	-7.750833637366612e-13	1.2647734465055116e-11
946	-19846.19015454227	-5.687577497156845e-13	1.4076870101384359e-11	-7.473880541382644e-13	1.2666629912146877e-11
947	-19846.027392801054	-5.41229980816056e-13	1.4098354986753629e-11	-7.196383323052858e-13	1.2684353169726696e-11
948	-19845.864631059812	-5.136813652266525e-13	1.4118669628091024e-11	-6.918760046574358e-13	1.2700900919972307e-11
949	-19845.701869318596	-4.86150853038152e-13	1.4137819890415404e-11	-6.641400250309834e-13	1.2716279376995571e-11
950	-19845.539107577373	-4.586808000082697e-13	1.4155805337797404e-11	-6.364727413560926e-13	1.2730488452112875e-11
951	-19845.376345836143	-4.3130925247558686e-13	1.417263450164238e-11	-6.089121795742003e-13	1.2743537024003247e-11
952	-19845.213584094916	-4.04078492568676e-13	1.4188310080809714e-11	-5.815005901189558e-13	1.2755428136162603e-11
953	-19845.05082235369	-3.770257725349364e-13	1.4202842944808018e-11	-5.542751809951975e-13	1.2766173001831382e-11
954	-19844.888060612473	-3.5019341194802466e-13	1.4216239310750139e-11	-5.27278216490131e-13	1.2775778178525796e-11
955	-19844.725298871243	-3.23617658271019e-13	1.422851238230743e-11	-5.005458762215341e-13	1.2784257208371543e-11
956	-19844.56253713002	-2.9734029266970413e-13	1.4239671613995366e-11	-4.741198627720066e-13	1.2791619880317914e-11
957	-19844.399775388796	-2.713963748266428e-13	1.4249732274985071e-11	-4.480351448539743e-13	1.2797881795062763e-11
958	-19844.237013647566	-2.4582697740070093e-13	1.4258707227101752e-11	-4.2233269376843266e-13	1.2803056141324209e-11
959	-19844.074251906346	-2.2066613292526783e-13	1.426661395662642e-11	-3.9704642853005967e-13	1.2807160728360705e-11
960	-19843.911490165123	-1.9595385725619675e-13	1.4273468588626412e-11	-3.722162413956956e-13	1.2810211998926801e-11
961	-19843.748728423892	-1.7172298619583355e-13	1.4279290562491691e-11	-3.478748327291629e-13	1.2812229705218143e-11
962	-19843.585966682665	-1.4801216630184238e-13	1.4284099026148574e-11	-3.2406070393326576e-13	1.2813233302100138e-11
963	-19843.423204941442	-1.248529779023695e-13	1.4287915584406481e-11	-3.008052787468813e-13	1.2813244695542997e-11
964	-19843.260443200215	-1.022823063912982e-13	1.429076223739163e-11	-2.7814527664877057e-13	1.2812286180329928e-11
965	-19843.097681458992	-8.033020907463624e-14	1.4292662533928479e-11	-2.561105781183923e-13	1.2810381593320052e-11
966	-19842.934919717765	-5.903195634702017e-14	1.4293641432808578e-11	-2.347362678540555e-13	1.2807556174261424e-11
967	-19842.772157976542	-3.8416017486692525e-14	1.4293724221913817e-11	-2.1405061901839187e-13	1.2803835484497024e-11
968	-19842.609396235322	-1.8515841033736808e-14	1.4292938612694114e-11	-1.9408687563699637e-13	1.2799247501346471e-11
969	-19842.446634494092	6.420404628295364e-16	1.4291311502459265e-11	-1.7487135587325903e-13	1.2793819379680458e-11
970	-19842.28387275287	1.9026415293847876e-14	1.4288873266685465e-11	-1.5643504923731086e-13	1.2787581744473067e-11
971	-19842.121111011646	3.6612397853663366e-14	1.4285652474563013e-11	-1.3880260993073548e-13	1.2780563405316933e-11
972	-19841.958349270415	5.3371192243505676e-14	1.4281681785862224e-11	-1.2200259512368827e-13	1.2772797253828514e-11
973	-19841.795587529195	6.927962186322173e-14	1.427699115310577e-11	-1.0605793421387363e-13	1.2764313464610293e-11
974	-19841.63282578797	8.43117785335426e-14	1.4271615425563325e-11	-9.099428136307337e-14	1.2755147100049603e-11
975	-19841.470064046738	9.844629351020803e-14	1.4265586365730052e-11	-7.683274367919887e-14	1.2745330125346544e-11
976	-19841.30730230552	1.1165984406862737e-13	1.4258940519886395e-11	-6.359637598822737e-14	1.2734899279994871e-11
977	-19841.144540564288	1.2393313592376418e-13	1.425171064006918e-11	-5.1304197822291936e-14	1.2723887498332896e-11
978	-19840.98177882307	1.3524596422646482e-13	1.4243935129489389e-11	-3.99761336369706e-14	1.2712333356093588e-11
979	-19840.819017081838	1.4558107115268774e-13	1.4235648166772332e-11	-2.962915494012584e-14	1.2700271192967886e-11
980	-19840.65625534061	1.5492108151517069e-13	1.4226889470062818e-11	-2.0280345562643515e-14	1.2687740877967762e-11
981	-19840.493493599388	1.63250903751707e-13	1.4217694217792521e-11	-1.1944500642732079e-14	1.2674777728553249e-11
982	-19840.330731858165	1.7055655037822032e-13	1.420810347032028e-11	-4.635306840067538e-15	1.2661422933622341e-11
983	-19840.167970116945	1.7682485449823445e-13	1.419815330971443e-11	1.6343738349572696e-15	1.264771269155081e-11
984	-19840.00520837572	1.8204522453539762e-13	1.418788574740142e-11	6.854258508814521e-15	1.2633689119323415e-11
985	-19839.842446634488	1.862064202868701e-13	1.4177337789372115e-11	1.1013418742189974e-14	1.2619389315980159e-11
986	-19839.679684893268	1.8930132220338996e-13	1.4166551797880945e-11	1.4105049986670394e-14	1.2604855725809084e-11
987	-19839.516923152038	1.9132152180753612e-13	1.4155565998541757e-11	1.6121060793505337e-14	1.2590126643851488e-11
988	-19839.354161410818	1.9226270008385925e-13	1.4144422692817668e-11	1.7057451573769753e-14	1.2575244429626517e-11
989	-19839.191399669595	1.9211875024776632e-13	1.4133160978785929e-11	1.690843616127329e-14	1.2560248226686747e-11
990	-19839.028637928364	1.908886195150298e-13	1.4121823346691817e-11	1.567328410542601e-14	1.2545180559129301e-11
991	-19838.865876187137	1.8856895695752445e-13	1.4110449061384153e-11	1.3348967028746752e-14	1.253008071302587e-11
992	-19838.703114445918	1.8516185024321558e-13	1.4099080520535113e-11	9.937896053168146e-15	1.2514991095604271e-11
993	-19838.540352704687	1.8066653597674882e-13	1.4087757580981994e-11	5.4396305143052544e-15	1.2499951560664777e-11
994	-19838.37759096346	1.75088069598935e-13	1.4076522261075262e-11	-1.4045127952915171e-16	1.2485004111684871e-11
995	-19838.214829222237	1.684284050518079e-13	1.4065414217026129e-11	-6.80007411551489e-15	1.247018837752814e-11
996	-19838.05206748101	1.6069603490892948e-13	1.4054474982942276e-11	-1.4530424830237923e-14	1.2455545853187452e-11
997	-19837.88930573979	1.518948744669274e-13	1.404374438923595e-11	-2.3327270149333022e-14	1.2441116317636005e-11
998	-19837.726543998568	1.420367183479793e-13	1.4033262775274974e-11	-3.317849873530467e-14	1.2426940046990738e-11
999	-19837.563782257337	1.3112842911217813e-13	1.402307001445458e-11	-4.4076934902187385e-14	1.2413056839433812e-11
1000	-19837.40102051612	1.191846379172013e-13	1.4013205221856119e-11	-5.600763650550649e-14	1.239950572301552e-11
1001	-19837.238258774887	1.0621476465709774e-13	1.400370819629795e-11	-6.89608770959503e-14	1.2386326397932912e-11
1002	-19837.075497033667	9.223613274511967e-14	1.3994616528302281e-11	-8.291902959324474e-14	1.237355634429593e-11
1003	-19836.91273529244	7.726096454350262e-14	1.398596951467906e-11	-9.786957320902435e-14	1.236123473737346e-11
1004	-19836.74997355121	6.130918080709931e-14	1.3977803026273091e-11	-1.1379229247359365e-13	1.2349397314833884e-11
1005	-19836.58721180999	4.439601827025182e-14	1.397015603717805e-11	-1.3067166194512502e-13	1.233808290698199e-11
1006	-19836.424450068767	2.6543377616002647e-14	1.3963062725447979e-11	-1.4848549684379194e-13	1.2327325536551672e-11
1007	-19836.261688327533	7.76935349222579e-15	1.3956560763517171e-11	-1.672154250100582e-13	1.2317162710552572e-11
1008	-19836.098926586317	-1.1901595967809649e-14	1.3950682651339054e-11	-1.8683671625933208e-13	1.2307626752376022e-11
1009	-19835.936164845087	-3.24490414264763e-14	1.3945465154631852e-11	-2.073286765413575e-13	1.2298754241577652e-11
1010	-19835.773403103867	-5.3846247930306536e-14	1.3940938442233218e-11	-2.2866431234179406e-13	1.2290575149970507e-11
1011	-19835.61064136264	-7.607011465362507e-14	1.3937138257297145e-11	-2.5082027228643733e-13	1.2283125014782861e-11
1012	-19835.447879621406	-9.909200894586308e-14	1.3934092414175e-11	-2.737676801118403e-13	1.2276431433886677e-11
1013	-19835.28511788019	-1.2288618845295762e-13	1.393183519002364e-11	-2.9748055842766623e-13	1.2270528459764285e-11
1014	-19835.12235613896	-1.4742240414340177e-13	1.3930392314403629e-11	-3.2192843087613065e-13	1.2265441587187595e-11
1015	-19834.959594397737	-1.7267237897869762e-13	1.3929796208435301e-11	-3.4708280215068835e-13	1.2261202994918912e-11
1016	-19834.796832656517	-1.9860419670189234e-13	1.3930070279521835e-11	-3.729115461824637e-13	1.2257835838446333e-11
1017	-19834.63407091529	-2.2518715799050266e-13	1.3931245205639442e-11	-3.993837633773422e-13	1.2255370536953825e-11
1018	-19834.47130917406	-2.5238839024784086e-13	1.393334181514122e-11	-4.2646639004969764e-13	1.2253827650970251e-11
1019	-19834.30854743284	-2.801744617734969e-13	1.393638869065242e-11	-4.5412581322044827e-13	1.2253235489188633e-11
1020	-19834.145785691613	-3.085116153145547e-13	1.3940404265841342e-11	-4.823281043490266e-13	1.2253612202940356e-11
1021	-19833.983023950386	-3.373640621678688e-13	1.3945414613056723e-11	-5.110373135127961e-13	1.2254983576845083e-11
1022	-19833.820262209163	-3.6669692464630747e-13	1.3951436018087972e-11	-5.402184124854963e-13	1.2257365601306879e-11
1023	-19833.657500467936	-3.9647307881243383e-13	1.395849221290543e-11	-5.698341371917655e-13	1.2260781708161455e-11
1024	-19833.494738726713	-4.266564706086711e-13	1.3966596161827205e-11	-5.998483045016029e-13	1.2265244554633943e-11
1025	-19833.33197698549	-4.572080254869984e-13	1.3975769394180037e-11	-6.302217215440546e-13	1.2270775359199588e-11
1026	-19833.16921524426	-4.880913782444622e-13	1.3986022437034944e-11	-6.609179164259805e-13	1.2277384331775874e-11
1027	-19833.00645350304	-5.192652517021504e-13	1.3997373793732518e-11	-6.918955161149487e-13	1.2285089655518737e-11
1028	-19832.84369176181	-5.506934189142888e-13	1.4009831770515318e-11	-7.23118210093789e-13	1.229389931108538e-11
1029	-19832.680930020582	-5.823332752848602e-13	1.402341175274391e-11	-7.545433209815086e-13	1.2303828355881287e-11
1030	-19832.51816827936	-6.141480479978653e-13	1.4038119552534891e-11	-7.861340158511998e-13	1.2314882269596747e-11
1031	-19832.35540653814	-6.460938738048924e-13	1.405396738341092e-11	-8.178463822773728e-13	1.2327072931699758e-11
1032	-19832.19264479691	-6.78134096051379e-13	1.4070958417157663e-11	-8.496437274768342e-13	1.2340403176394795e-11
1033	-19832.02988305569	-7.102237253219735e-13	1.4089101654160907e-11	-8.814810367960461e-13	1.2354881665644197e-11
1034	-19831.867121314455	-7.423262752263704e-13	1.4108398074077418e-11	-9.13321811973957e-13	1.2370509038107904e-11
1035	-19831.704359573243	-7.743959100068745e-13	1.4128853464672607e-11	-9.451202162282315e-13	1.2387290740366934e-11
1036	-19831.54159783201	-8.063965195110539e-13	1.4150466091033306e-11	-9.768401519848871e-13	1.2405224694704232e-11
1037	-19831.37883609079	-8.382817685411465e-13	1.4173238153455172e-11	-1.0084353073523793e-12	1.2424312759229861e-11
1038	-19831.216074349562	-8.700158242605833e-13	1.4197166222135018e-11	-1.0398698865503983e-12	1.2444551161402972e-11
1039	-19831.053312608332	-9.015524295221238e-13	1.422224863968598e-11	-1.0710976801148992e-12	1.2465937902218756e-11
1040	-19830.890550867112	-9.328558904622305e-13	1.4248479575501644e-11	-1.1020830555962454e-12	1.2488466810047563e-11
1041	-19830.727789125885	-9.638800317441236e-13	1.4275854191423185e-11	-1.1327799096443903e-12	1.2512132707538784e-11
1042	-19830.565027384662	-9.945903347651554e-13	1.4304364255437776e-11	-1.1631538093438465e-12	1.2536927025026895e-11
1043	-19830.402265643435	-1.024940590473616e-12	1.4334001340399693e-11	-1.1931586415477091e-12	1.25628410002571e-11
1044	-19830.239503902205	-1.054896761612695e-12	1.4364755181288395e-11	-1.2227604786028819e-12	1.2589864035702486e-11
1045	-19830.076742160985	-1.084413719852755e-12	1.4396613889522504e-11	-1.2519143118589069e-12	1.2617983913422794e-11
1046	-19829.913980419762	-1.1134583058209114e-12	1.4429565110905462e-11	-1.2805871149849494e-12	1.264718795349004e-11
1047	-19829.75121867853	-1.1419860039966215e-12	1.4463593465732726e-11	-1.3087345153150725e-12	1.2677460454235114e-11
1048	-19829.58845693731	-1.1699647805293913e-12	1.4498684665843711e-11	-1.3363246350249225e-12	1.2708786810194266e-11
1049	-19829.42569519609	-1.1973511630298724e-12	1.4534819888461161e-11	-1.3633141672262367e-12	1.274114788562607e-11
1050	-19829.262933454855	-1.2241143454494365e-12	1.4571983055961966e-11	-1.3896724842231263e-12	1.2774527295624532e-11
1051	-19829.100171713635	-1.2502124588737016e-12	1.461015191374192e-11	-1.4153579045573642e-12	1.2808902483169358e-11
1052	-19828.937409972412	-1.2756156471935055e-12	1.464930842404592e-11	-1.4403407719512562e-12	1.2844255114788542e-11
1053	-19828.774648231185	-1.300283770577926e-12	1.4689427322108462e-11	-1.4645811552083513e-12	1.2880559635442529e-11
1054	-19828.611886489958	-1.3241880907073124e-12	1.473048883825185e-11	-1.4880505365102233e-12	1.2917795992770448e-11
1055	-19828.449124748735	-1.3472909539451383e-12	1.4772464794271718e-11	-1.5107114911838785e-12	1.2955935731839121e-11
1056	-19828.286363007508	-1.3695649198393131e-12	1.4815333307618703e-11	-1.5325368188542977e-12	1.2994956701819785e-11
1057	-19828.123601266285	-1.390973908310192e-12	1.4859063442358604e-11	-1.553490687604016e-12	1.3034827705078707e-11
1058	-19827.960839525054	-1.4114923223889052e-12	1.4903632156929595e-11	-1.5735477592578937e-12	1.3075525447617547e-11
1059	-19827.798077783835	-1.4310866427940878e-12	1.4949005440859945e-11	-1.5926747808622765e-12	1.3117015673447346e-11
1060	-19827.63531604261	-1.4497325680682156e-12	1.4995158570616377e-11	-1.6108477271558302e-12	1.31592734236898e-11
1061	-19827.472554301377	-1.4673994009105793e-12	1.5042055240734863e-11	-1.6280361841686079e-12	1.3202262164947343e-11
1062	-19827.30979256016	-1.484064382054566e-12	1.508966955573793e-11	-1.6442176850038338e-12	1.3245955784659773e-11
1063	-19827.14703081893	-1.4996995398433909e-12	1.513796252909639e-11	-1.6593645570386443e-12	1.3290315086968955e-11
1064	-19826.984269077708	-1.5142838443330915e-12	1.5186907008145622e-11	-1.6734560775841322e-12	1.333531272152094e-11
1065	-19826.821507336485	-1.5277925506058457e-12	1.52364622588802e-11	-1.68646781513536e-12	1.3380907764744831e-11
1066	-19826.658745595258	-1.540206173364969e-12	1.5286599502992863e-11	-1.698380605055699e-12	1.3427071260919049e-11
1067	-19826.495983854038	-1.5515031376745313e-12	1.533727613674635e-11	-1.7091731987699646e-12	1.3473760437492668e-11
1068	-19826.333222112804	-1.5616655323662534e-12	1.538846245531388e-11	-1.7188280177726697e-12	1.352094543352652e-11
1069	-19826.170460371588	-1.570675519976489e-12	1.5440114463102942e-11	-1.7273275624893814e-12	1.3568582106184293e-11
1070	-19826.007698630365	-1.578517138457371e-12	1.5492201014543487e-11	-1.7346562139518902e-12	1.361663917575999e-11
1071	-19825.844936889134	-1.5851756384824767e-12	1.5544676944237468e-11	-1.7407995705605384e-12	1.3665071352010517e-11
1072	-19825.682175147907	-1.5906369271761656e-12	1.5597510250747214e-11	-1.7457438914361894e-12	1.3713846522102092e-11
1073	-19825.519413406677	-1.5948900941570457e-12	1.565065481557216e-11	-1.7494786222743162e-12	1.3762918465674148e-11
1074	-19825.356651665457	-1.5979228280399244e-12	1.5704077542110437e-11	-1.7519918109083982e-12	1.381225399799252e-11
1075	-19825.19388992423	-1.5997277279939164e-12	1.575773187550025e-11	-1.753276419265765e-12	1.386180648591598e-11
1076	-19825.031128183007	-1.6002945663150495e-12	1.5811583776996063e-11	-1.753322584500595e-12	1.3911541826270234e-11
1077	-19824.868366441777	-1.599619670914659e-12	1.586558644657486e-11	-1.7521270023030756e-12	1.3961413164730083e-11
1078	-19824.705604700557	-1.5976949134040872e-12	1.5919704885968473e-11	-1.7496819130478793e-12	1.4011385462639275e-11
1079	-19824.54284295933	-1.5945200350240772e-12	1.5973892282343638e-11	-1.7459874290475054e-12	1.4061411877183559e-11
1080	-19824.380081218107	-1.5900893997745418e-12	1.6028113314213417e-11	-1.7410382853314328e-12	1.4111457070803618e-11
1081	-19824.21731947688	-1.5844062736191964e-12	1.6082321130149722e-11	-1.7348381204664731e-12	1.4161474186495453e-11
1082	-19824.054557735657	-1.5774669244001527e-12	1.613647976972442e-11	-1.7273835738100154e-12	1.4211427272169143e-11
1083	-19823.89179599443	-1.5692781893000102e-12	1.61905433277278e-11	-1.7186818550577651e-12	1.4261270441629526e-11
1084	-19823.72903425321	-1.5598389194231157e-12	1.62444752172298e-11	-1.7087321856934022e-12	1.4310967140589172e-11
1085	-19823.56627251198	-1.5491590959874072e-12	1.62982303196207e-11	-1.6975449175370376e-12	1.4360472293935505e-11
1086	-19823.403510770757	-1.537240229826813e-12	1.6351772006513546e-11	-1.685121928956515e-12	1.440974933016543e-11
1087	-19823.24074902953	-1.5240957947750482e-12	1.6405055976853487e-11	-1.6714770607569842e-12	1.4458754015968218e-11
1088	-19823.077987288303	-1.5097292776935612e-12	1.6458045323083073e-11	-1.6566141626642742e-12	1.4507449524666553e-11
1089	-19822.915225547076	-1.4941572263206433e-12	1.65106974078444e-11	-1.64055014413824e-12	1.4555793310719854e-11
1090	-19822.75246380585	-1.4773860250758487e-12	1.6562975319906477e-11	-1.6232917462931131e-12	1.46037485673479e-11
1091	-19822.589702064633	-1.45943515968816e-12	1.6614837944043722e-11	-1.6048588095595153e-12	1.465127429470823e-11
1092	-19822.426940323407	-1.4403135270753618e-12	1.6666248591022707e-11	-1.585260579654818e-12	1.4698333931124515e-11
1093	-19822.26417858218	-1.420043303882348e-12	1.6717167806563082e-11	-1.5645195792862953e-12	1.474488816073253e-11
1094	-19822.10141684096	-1.398636090595029e-12	1.6767559323944443e-11	-1.5426477483103184e-12	1.479090086690351e-11
1095	-19821.938655099726	-1.3761169402781376e-12	1.6817385762305615e-11	-1.5196704756121342e-12	1.4836334829592475e-11
1096	-19821.775893358506	-1.3524995609041403e-12	1.6866611299171117e-11	-1.495601797454021e-12	1.4881154398195352e-11
1097	-19821.61313161728	-1.3278117207406858e-12	1.6915200792919816e-11	-1.470469806214749e-12	1.4925324613547386e-11
1098	-19821.45036987605	-1.3020700907926364e-12	1.696311907943384e-11	-1.4442914886779389e-12	1.4968810504370993e-11
1099	-19821.28760813483	-1.2753042710646039e-12	1.701033323010596e-11	-1.4170967555748268e-12	1.5011579345283666e-11
1100	-19821.1248463936	-1.247533547239065e-12	1.705680911160021e-11	-1.3889051944317376e-12	1.505359721589218e-11
1101	-19820.96208465238	-1.2187894293174498e-12	1.710251631506946e-11	-1.3597486112845758e-12	1.509483393036691e-11
1102	-19820.799322911156	-1.1890939800366494e-12	1.71474220027486e-11	-1.3296493554504826e-12	1.513525688292331e-11
1103	-19820.636561169926	-1.1584806805168384e-12	1.7191497920465084e-11	-1.2986411879991907e-12	1.5174838061053453e-11
1104	-19820.4737994287	-1.1269736898569535e-12	1.723471261799106e-11	-1.266748537947798e-12	1.5213546264511968e-11
1105	-19820.31103768748	-1.0946084113006756e-12	1.727704060783976e-11	-1.2340070712074898e-12	1.5251356265060986e-11
1106	-19820.148275946252	-1.0614114054133935e-12	1.731845222059359e-11	-1.2004436004166185e-12	1.528823866002333e-11
1107	-19819.98551420503	-1.0274195370861042e-12	1.7358924443887174e-11	-1.1660952345803781e-12	1.5324170712505994e-11
1108	-19819.822752463806	-9.926613981771188e-13	1.739842903423051e-11	-1.13099079864872e-12	1.5359124461243982e-11
1109	-19819.659990722575	-9.57175238079683e-13	1.7436946421991212e-11	-1.0951687665435252e-12	1.5393080627132984e-11
1110	-19819.497228981352	-9.209921124198318e-13	1.747444996929485e-11	-1.0586604069976035e-12	1.5426012868551925e-11
1111	-19819.33446724013	-8.841507713936917e-13	1.7510922628602412e-11	-1.0215046740281649e-12	1.545790444203874e-11
1112	-19819.17170549891	-8.466845238514092e-13	1.7546340367820798e-11	-9.837350687328996e-13	1.54887316245483e-11
1113	-19819.00894375768	-8.086331533001131e-13	1.7580688788302047e-11	-9.453915569265782e-13	1.551848033352702e-11
1114	-19818.84618201645	-7.700317432201554e-13	1.761394615023365e-11	-9.06509392521076e-13	1.5547129149438395e-11
1115	-19818.683420275225	-7.309205859669223e-13	1.764610093238318e-11	-8.671290278333824e-13	1.557466687768606e-11
1116	-19818.520658534	-6.913366352049077e-13	1.7677133740203977e-11	-8.272875644846603e-13	1.5601074453685543e-11
1117	-19818.35789679277	-6.51320330984778e-13	1.7707035800832988e-11	-7.870255794533029e-13	1.5626343440195938e-11
1118	-19818.195135051552	-6.109103017137046e-13	1.7735790680867792e-11	-7.463818260348152e-13	1.5650457741944314e-11
1119	-19818.03237331033	-5.701473316527653e-13	1.776339235518262e-11	-7.053972018606877e-13	1.5673411676712844e-11
1120	-19817.869611569102	-5.290710774923862e-13	1.7789826980350322e-11	-6.641114648501055e-13	1.5695191745670055e-11
1121	-19817.70684982788	-4.877228171879628e-13	1.78150915696792e-11	-6.225659823844117e-13	1.5715795310729632e-11
1122	-19817.544088086648	-4.4614331674921656e-13	1.783917507370399e-11	-5.808015976049779e-13	1.5735211671813505e-11
1123	-19817.38132634543	-4.043732838375525e-13	1.786207706692283e-11	-5.388590831863119e-13	1.5753440755986327e-11
1124	-19817.2185646042	-3.624545369393999e-13	1.7883789482488774e-11	-4.967803105102546e-13	1.577047484898801e-11
1125	-19817.05580286298	-3.2042754094645637e-13	1.7904314828434528e-11	-4.5460578493600083e-13	1.5786316813729952e-11
1126	-19816.89304112175	-2.7833481770548237e-13	1.7923648311957404e-11	-4.123780567435669e-13	1.5800962211437264e-11
1127	-19816.73027938052	-2.3621612719240885e-13	1.794179451037355e-11	-3.701369017097776e-13	1.5814415974772372e-11
1128	-19816.5675176393	-1.941146500826471e-13	1.795875221772109e-11	-3.2792550449888593e-13	1.5826677251655196e-11
1129	-19816.40475589808	-1.5206965887861417e-13	1.7974528477450802e-11	-2.857831287719664e-13	1.583775343967028e-11
1130	-19816.241994156848	-1.1012427152018443e-13	1.7989125204008633e-11	-2.437528719768032e-13	1.584764680520175e-11
1131	-19816.07923241562	-6.831680129628373e-14	1.800255199928614e-11	-2.01873014103782e-13	1.5856367301405826e-11
1132	-19815.916470674398	-2.6690371304546758e-14	1.8014814075889754e-11	-1.601866335834113e-13	1.586392048919702e-11
1133	-19815.753708933174	1.4717316839574302e-14	1.8025923253155124e-11	-1.1873137457799635e-13	1.5870318534568794e-11
1134	-19815.59094719195	5.586376336150606e-14	1.8035887969570062e-11	-7.754966822285958e-14	1.5875570219052874e-11
1135	-19815.428185450728	9.671241276141985e-14	1.8044722449682344e-11	-3.667798878453743e-14	1.5879690107633985e-11
1136	-19815.2654237095	1.3722121472354427e-13	1.8052438495220948e-11	3.841705492901222e-15	1.5882690338152323e-11
1137	-19815.102661968274	1.773548987803386e-13	1.805905239322142e-11	4.3974248674313714e-14	1.5884587530149192e-11
1138	-19814.939900227047	2.1707232726262991e-13	1.8064579222043947e-11	8.367861805782079e-14	1.588539708955665e-11
1139	-19814.777138485824	2.5633927024885963e-13	1.8069037428138208e-11	1.2292071088288942e-13	1.58851377858193e-11
1140	-19814.6143767446	2.951158789256769e-13	1.8072445073289583e-11	1.6166081561358497e-13	1.5883827998145174e-11
1141	-19814.45161500337	3.333691683523777e-13	1.8074822524854303e-11	1.9986609638945377e-13	1.588148840585378e-11
1142	-19814.28885326215	3.710611893501802e-13	1.8076190908576405e-11	2.374987628563628e-13	1.587814044051214e-11
1143	-19814.126091520924	4.0816004605873175e-13	1.807657281626119e-11	2.745270892067579e-13	1.5873806993383366e-11
1144	-19813.963329779694	4.4462937239750474e-13	1.8075992020623284e-11	3.1091488883071583e-13	1.5868512129841826e-11
1145	-19813.800568038474	4.804390968070103e-13	1.8074472974283497e-11	3.4663228038536605e-13	1.586228058802235e-11
1146	-19813.637806297247	5.155547403722127e-13	1.8072042242286634e-11	3.8164498405195056e-13	1.5855139211135605e-11
1147	-19813.475044556024	5.499478263604557e-13	1.806872607003391e-11	4.159247323659036e-13	1.5847114514778396e-11
1148	-19813.3122828148	5.835860345103209e-13	1.8064553505058822e-11	4.494394227340722e-13	1.5838235808804672e-11
1149	-19813.149521073567	6.164425500534154e-13	1.80595526793564e-11	4.821624675883606e-13	1.5828531478825857e-11
1150	-19812.986759332347	6.48487328261657e-13	1.805375461329554e-11	5.140640572953504e-13	1.581803279039834e-11
1151	-19812.823997591124	6.796956588954106e-13	1.8047189146641892e-11	5.451197255686061e-13	1.5806769819188427e-11
1152	-19812.661235849893	7.1003993959536e-13	1.8039889898540292e-11	5.753021212575605e-13	1.5794776411312014e-11
1153	-19812.498474108677	7.394972191176087e-13	1.8031887744899925e-11	6.045885524580762e-13	1.5782083659597103e-11
1154	-19812.33571236745	7.680427046850068e-13	1.802321838505681e-11	6.329544924718929e-13	1.576872747106427e-11
1155	-19812.172950626224	7.956553384125511e-13	1.8013914034858075e-11	6.603791567679344e-13	1.5754740258583186e-11
1156	-19812.010188885	8.223135159294585e-13	1.8004011981292204e-11	6.868412205131311e-13	1.57401594965378e-11
1157	-19811.847427143774	8.479979296154869e-13	1.7993546161736666e-11	7.123216619465722e-13	1.572501929857333e-11
1158	-19811.684665402543	8.726898917107378e-13	1.7982555126621804e-11	7.368020848247725e-13	1.5709358381256702e-11
1159	-19811.52190366132	8.963725204858302e-13	1.79710736868738e-11	7.602659043983092e-13	1.569321171015234e-11
1160	-19811.359141920097	9.190299923263367e-13	1.795914200166579e-11	7.826975989506335e-13	1.5676619588689082e-11
1161	-19811.196380178873	9.406478245583514e-13	1.794679575414081e-11	8.040829923225672e-13	1.565961783229527e-11
1162	-19811.03361843765	9.612131158593237e-13	1.793407600747868e-11	8.24409493908765e-13	1.5642247625801187e-11
1163	-19810.870856696423	9.807136595901303e-13	1.7921019501365716e-11	8.436652115350714e-13	1.5624545818312002e-11
1164	-19810.7080949552	9.991401385396301e-13	1.7907667986769105e-11	8.618411459796814e-13	1.5606554259271332e-11
1165	-19810.545333213966	1.0164825274405968e-12	1.7894058886816644e-11	8.789275926430783e-13	1.5588310457854594e-11
1166	-19810.382571472743	1.0327345783765832e-12	1.7880234585972607e-11	8.949186271542364e-13	1.556985687343488e-11
1167	-19810.21980973152	1.0478887558579137e-12	1.7866233162626722e-11	9.098070393280963e-13	1.5551231646701687e-11
1168	-19810.057047990296	1.061942334025286e-12	1.7852096826625432e-11	9.235904307571722e-13	1.5532477038473843e-11
1169	-19809.894286249073	1.074889998246998e-12	1.78378646313848e-11	9.362638149636905e-13	1.5513632140590534e-11
1170	-19809.731524507846	1.0867322059268075e-12	1.7823578665605572e-11	9.478279789945615e-13	1.549473906856596e-11
1171	-19809.568762766623	1.0974664502696958e-12	1.7809277956896117e-11	9.582807454646061e-13	1.5475836864314264e-11
1172	-19809.406001025403	1.1070964360941197e-12	1.7795004503736873e-11	9.67626149239686e-13	1.5456967529028758e-11
1173	-19809.24323928417	1.1156218767193615e-12	1.7780797947679182e-11	9.758642325001474e-13	1.5438170694498907e-11
1174	-19809.080477542946	1.123049609648857e-12	1.7766699154504518e-11	9.830021615877581e-13	1.5419487204975667e-11
1175	-19808.917715801723	1.1293822458769916e-12	1.775274792969756e-11	9.89042874211135e-13	1.5400956832283986e-11
1176	-19808.754954060492	1.1346296935543023e-12	1.7738984556981862e-11	9.939966043672855e-13	1.538261981467526e-11
1177	-19808.59219231927	1.1387969281610931e-12	1.7725448537010386e-11	9.978686503333397e-13	1.5364515595382418e-11
1178	-19808.429430578046	1.1418969510191851e-12	1.7712179004673435e-11	1.000672334666575e-12	1.53466832401602e-11
1179	-19808.26666883682	1.1439377270479776e-12	1.7699215499186365e-11	1.0024159395532519e-12	1.532916220748923e-11
1180	-19808.1039070956	1.1449348513665064e-12	1.7686595638012877e-11	1.0031153749287753e-12	1.5311990022378724e-11
1181	-19807.941145354365	1.144899079093827e-12	1.767435853406419e-11	1.0027817060021555e-12	1.529520569414211e-11
1182	-19807.778383613146	1.1438485332247907e-12	1.7662540534481893e-11	1.0014333625693568e-12	1.527884545473864e-11
1183	-19807.615621871922	1.1417965744173864e-12	1.765117986658416e-11	9.990840066177253e-13	1.5262947405544048e-11
1184	-19807.452860130696	1.1387639439722139e-12	1.7640311309068884e-11	9.957546767185614e-13	1.5247546187999407e-11
1185	-19807.290098389465	1.1347668928098455e-12	1.76299723824643e-11	9.914619148196517e-13	1.523267917508756e-11
1186	-19807.127336648242	1.1298285833566534e-12	1.762019574703353e-11	9.86229169457704e-13	1.521837886842843e-11
1187	-19806.96457490702	1.1239677822556847e-12	1.7611018210588724e-11	9.800754864255803e-13	1.520468190753826e-11
1188	-19806.801813165795	1.1172098061735802e-12	1.7602470224514344e-11	9.73026455879351e-13	1.5191618564625184e-11
1189	-19806.639051424572	1.1095762867941173e-12	1.7594587461130033e-11	9.651039753951163e-13	1.5179224323842745e-11
1190	-19806.476289683345	1.1010943403634022e-12	1.7587398406021285e-11	9.563354206134363e-13	1.5167527472071405e-11
1191	-19806.31352794212	1.0917882365611184e-12	1.7580937136232527e-11	9.467453124679115e-13	1.5156561879251595e-11
1192	-19806.150766200895	1.0816868572273143e-12	1.7575229797434255e-11	9.363627767793142e-13	1.514635347389091e-11
1193	-19805.98800445967	1.0708172722246411e-12	1.757030895287319e-11	9.252151187418835e-13	1.513693459437206e-11
1194	-19805.825242718445	1.0592098458359148e-12	1.7566198411501067e-11	9.133329298517953e-13	1.5128328815181167e-11
1195	-19805.662480977215	1.0468938932636285e-12	1.75629291232033e-11	9.007457434523692e-13	1.5120566844735226e-11
1196	-19805.499719235995	1.0339011292541545e-12	1.7560522181034037e-11	8.874854836481948e-13	1.511366952550171e-11
1197	-19805.33695749477	1.0202636232472564e-12	1.7559006505316284e-11	8.735844197652914e-13	1.5107665521027235e-11
1198	-19805.174195753545	1.006014314017854e-12	1.755840097128847e-11	8.590756808825445e-13	1.510257344126014e-11
1199	-19805.01143401232	9.911871779868772e-13	1.7558732187882263e-11	8.439934238767738e-13	1.509841962431742e-11
1200	-19804.84867227109	9.758161093503038e-13	1.756001642100311e-11	8.283717132670018e-13	1.5095220057466982e-11
1201	-19804.685910529868	9.599373773085586e-13	1.756227797431853e-11	8.122469784560912e-13	1.509299876099087e-11
1202	-19804.523148788645	9.435857153528138e-13	1.756553059667276e-11	7.956541023144967e-13	1.5091769193215552e-11
1203	-19804.360387047418	9.26799254878385e-13	1.7569795838876586e-11	7.786313552665809e-13	1.509155261043632e-11
1204	-19804.1976253062	9.096133663006487e-13	1.757508499478913e-11	7.61214235385737e-13	1.509236000568466e-11
1205	-19804.034863564968	8.920680226950179e-13	1.7581416782222353e-11	7.434428328648211e-13	1.5094209792680282e-11
1206	-19803.87210182374	8.741987984956086e-13	1.758880021681925e-11	7.253528273482247e-13	1.509711067750577e-11
1207	-19803.70934008252	8.560472514956203e-13	1.7597250910881553e-11	7.06985871248177e-13	1.5101077960316595e-11
1208	-19803.546578341284	8.376494658076007e-13	1.7606775236804446e-11	6.883781309223229e-13	1.5106117696818e-11
1209	-19803.383816600068	8.190482343852114e-13	1.7617385961920278e-11	6.695724708285013e-13	1.5112242335854672e-11
1210	-19803.221054858837	8.002797085661117e-13	1.7629086832046354e-11	6.50605101085808e-13	1.5119455301058068e-11
1211	-19803.058293117618	7.813876797639061e-13	1.7641887578821e-11	6.315198611246087e-13	1.5127766000865583e-11
1212	-19802.895531376387	7.624082865775874e-13	1.7655789328922967e-11	6.123529245544392e-13	1.5137175235959086e-11
1213	-19802.732769635168	7.433861866339071e-13	1.7670798554607208e-11	5.931489732572411e-13	1.5147689152360702e-11
1214	-19802.570007893944	7.24357276888463e-13	1.768691391837488e-11	5.739439151854573e-13	1.5159306084512677e-11
1215	-19802.407246152718	7.053670047420553e-13	1.7704138473996e-11	5.547831980688847e-13	1.5172028758620147e-11
1216	-19802.24448441149	6.86450764480792e-13	1.7722468820238384e-11	5.357022030206854e-13	1.518585344507804e-11
1217	-19802.081722670267	6.676542344151837e-13	1.7741904266500377e-11	5.16746584682596e-13	1.520077912601762e-11
1218	-19801.91896092904	6.49012633326233e-13	1.7762439248851766e-11	4.979515245961105e-13	1.52167999105451e-11
1219	-19801.75619918781	6.305713590245435e-13	1.7784069701833574e-11	4.793623728935416e-13	1.523391140798717e-11
1220	-19801.593437446594	6.123649913283394e-13	1.7806787530982016e-11	4.610136482458435e-13	1.525210519996908e-11
1221	-19801.43067570537	5.944390492619189e-13	1.7830585305505362e-11	4.429507982757399e-13	1.527137353428873e-11
1222	-19801.26791396414	5.768271491832246e-13	1.7855452775573543e-11	4.2520735444470684e-13	1.52917058420073e-11
1223	-19801.105152222917	5.595745974150962e-13	1.7881378934194488e-11	4.0782852821927653e-13	1.5313090800163566e-11
1224	-19800.94239048169	5.42713886285196e-13	1.790835193178726e-11	3.9084670364941243e-13	1.533551624656873e-11
1225	-19800.779628740464	5.262892369160583e-13	1.793635674403382e-11	3.743059839578098e-13	1.5358966847909717e-11
1226	-19800.616866999237	5.10332536759667e-13	1.7965379443742628e-11	3.58238125599193e-13	1.5383428372553635e-11
1227	-19800.45410525801	4.948872087731819e-13	1.7995401851941425e-11	3.426864111094205e-13	1.540888234131199e-11
1228	-19800.29134351679	4.799839118421842e-13	1.8026408339311868e-11	3.2768134608909455e-13	1.5435312830139614e-11
1229	-19800.128581775567	4.656641679865729e-13	1.8058377150922754e-11	3.1326429022050037e-13	1.5462697794106258e-11
1230	-19799.96582003434	4.5195792334592396e-13	1.8091290381741184e-11	2.9946501502132495e-13	1.5491019044727142e-11
1231	-19799.80305829312	4.389054225914443e-13	1.8125123565640574e-11	2.8632358169769473e-13	1.5520251837825753e-11
1232	-19799.64029655189	4.265350264015213e-13	1.8159856995600084e-11	2.7386815557283904e-13	1.5550376195678302e-11
1233	-19799.477534810663	4.1488502148638154e-13	1.8195462923899775e-11	2.621368196258634e-13	1.558136410579599e-11
1234	-19799.314773069444	4.0398266705724454e-13	1.8231919987571745e-11	2.511566180368699e-13	1.5613193948761063e-11
1235	-19799.15201132821	3.938639022264737e-13	1.8269197640950533e-11	2.4096326685624217e-13	1.5645834928876867e-11
1236	-19798.98924958699	3.845547036608416e-13	1.83072728331531e-11	2.315825090720076e-13	1.5679263754376917e-11
1237	-19798.82648784576	3.760886790412647e-13	1.8346112219609865e-11	2.2304771105468428e-13	1.5713446846723054e-11
1238	-19798.66372610454	3.6849030677169667e-13	1.8385691192540454e-11	2.1538309997560384e-13	1.5748359374139882e-11
1239	-19798.500964363313	3.617905435173909e-13	1.8425974000697598e-11	2.086193740843236e-13	1.5783965368758177e-11
1240	-19798.338202622082	3.560123045819064e-13	1.8466934334426814e-11	2.0277918114395266e-13	1.582023831498409e-11
1241	-19798.175440880863	3.5118390551607083e-13	1.850853403927659e-11	1.9789056244548767e-13	1.5857139860299936e-11
1242	-19798.01267913964	3.473269049951633e-13	1.85507456331847e-11	1.9397479407215814e-13	1.5894642335967963e-11
1243	-19797.849917398413	3.4446603524747307e-13	1.8593529069612262e-11	1.9105631934538333e-13	1.5932705516989457e-11
1244	-19797.68715565719	3.42621240014484e-13	1.863685508090721e-11	1.8915478583542038e-13	1.5971299969199405e-11
1245	-19797.524393915966	3.4181458923301927e-13	1.8680682081929655e-11	1.8829196147647519e-13	1.6010383949685537e-11
1246	-19797.361632174732	3.4206389252014145e-13	1.8724979417850916e-11	1.8848534742201516e-13	1.6049926658242978e-11
1247	-19797.198870433513	3.4338821326438233e-13	1.8769703895576032e-11	1.8975369339461525e-13	1.608988476554761e-11
1248	-19797.03610869229	3.458034264938421e-13	1.8814824092929626e-11	1.921125551880844e-13	1.6130226726062967e-11
1249	-19796.873346951066	3.4932503984056495e-13	1.8860295172205474e-11	1.955771165875629e-13	1.6170907588088578e-11
1250	-19796.71058520984	3.5396711576082464e-13	1.8906084690759825e-11	2.0016111168143982e-13	1.6211894808336982e-11
1251	-19796.54782346861	3.597418487968356e-13	1.8952146788021977e-11	2.0587640257503775e-13	1.6253142435258477e-11
1252	-19796.385061727386	3.6666140491175443e-13	1.8998447994790993e-11	2.1273481927262365e-13	1.6294616922317503e-11
1253	-19796.222299986162	3.7473437436383153e-13	1.9044941987816653e-11	2.2074461254981336e-13	1.6336271878893978e-11
1254	-19796.059538244932	3.839705572759299e-13	1.9091594502093153e-11	2.2991524061036184e-13	1.6378072986386835e-11
1255	-19795.896776503712	3.943752219395879e-13	1.91383583463372e-11	2.402516270040878e-13	1.641997301011101e-11
1256	-19795.734014762485	4.059562443734402e-13	1.9185198672223877e-11	2.5176130155766073e-13	1.646193707236597e-11
1257	-19795.571253021262	4.187151978245442e-13	1.92320683728299e-11	2.6444548908529686e-13	1.6503918047210275e-11
1258	-19795.40849128004	4.3265764567088216e-13	1.9278931633261676e-11	2.783094041627173e-13	1.6545880114728807e-11
1259	-19795.245729538812	4.4778149169494307e-13	1.9325741576938282e-11	2.933506002340292e-13	1.6587776403954524e-11
1260	-19795.082967797585	4.640905391617968e-13	1.937246175456793e-11	3.095725309385563e-13	1.662957048513065e-11
1261	-19794.920206056362	4.815791746213298e-13	1.9419045982654857e-11	3.269692321867856e-13	1.6671216205113795e-11
1262	-19794.757444315135	5.002485486465205e-13	1.9465457504008407e-11	3.45541505674853e-13	1.671267685077292e-11
1263	-19794.594682573916	5.200897202586228e-13	1.951165042510098e-11	3.6528006131598857e-13	1.6753906583541852e-11
1264	-19794.43192083268	5.41101566337691e-13	1.9557587915406305e-11	3.8618342963617793e-13	1.6794868641468716e-11
1265	-19794.269159091462	5.632716480142649e-13	1.960322519294505e-11	4.082388258478783e-13	1.683551832206662e-11
1266	-19794.106397350235	5.865964922840636e-13	1.9648525014873127e-11	4.314424348327721e-13	1.6875818475257558e-11
1267	-19793.943635609005	6.110606559035622e-13	1.9693443922192677e-11	4.557784723539714e-13	1.6915725745844175e-11
1268	-19793.78087386778	6.366582175349983e-13	1.9737944768595662e-11	4.812406807779059e-13	1.6955203104193598e-11
1269	-19793.618112126558	6.633704602817561e-13	1.9781985593674703e-11	5.07810008770987e-13	1.6994208717569188e-11
1270	-19793.455350385335	6.911887645646126e-13	1.982552939685889e-11	5.354775079658808e-13	1.7032705725495567e-11
1271	-19793.29258864411	7.200919751666696e-13	1.9868535789233746e-11	5.642216970236482e-13	1.7070653890099008e-11
1272	-19793.12982690289	7.500688408861644e-13	1.99109683070197e-11	5.940310049912937e-13	1.7108016910591197e-11
1273	-19792.96706516166	7.810951818439123e-13	1.995278843056373e-11	6.248809356827074e-13	1.7144756441090534e-11
1274	-19792.804303420435	8.131573219074134e-13	1.9993960109016102e-11	6.56757503934104e-13	1.718083661590487e-11
1275	-19792.641541679208	8.462288462267412e-13	2.0034446974849818e-11	6.896339900061388e-13	1.7216221263318362e-11
1276	-19792.478779937985	8.80293200153412e-13	2.007421369632029e-11	7.234935423105119e-13	1.7250875258137135e-11
1277	-19792.31601819676	9.153216604113467e-13	2.0113225920237814e-11	7.58307145621402e-13	1.7284764464155186e-11
1278	-19792.15325645553	9.512954198817517e-13	2.0151449472593958e-11	7.940557094974833e-13	1.731785493448438e-11
1279	-19791.990494714308	9.881831225482998e-13	2.0188852400510545e-11	8.307076002676754e-13	1.7350114953448038e-11
1280	-19791.827732973084	1.0259635859173824e-12	2.022540146608881e-11	8.682413671742934e-13	1.7381511529767974e-11
1281	-19791.664971231854	1.064603804861144e-12	2.0261067399208177e-11	9.066237431975633e-13	1.741201564974123e-11
1282	-19791.502209490634	1.1040800942125916e-12	2.0295818098213477e-11	9.458307911555687e-13	1.744159547674718e-11
1283	-19791.339447749408	1.1443574581519509e-12	2.0329627069259184e-11	9.858272703301992e-13	1.7470224791428408e-11
1284	-19791.176686008184	1.1854097829891706e-12	2.0362463597217127e-11	1.0265868325874549e-12	1.7497873160932073e-11
1285	-19791.01392426696	1.2272008905378842e-12	2.0394303743996916e-11	1.0680730731288109e-12	1.7524516938480404e-11
1286	-19790.85116252573	1.2697023622122703e-12	2.0425118728899332e-11	1.1102573575657936e-12	1.7550127641709415e-11
1287	-19790.688400784507	1.3128765504327281e-12	2.045488728341179e-11	1.153101831017765e-12	1.757468430890034e-11
1288	-19790.52563904328	1.3566927753783418e-12	2.0483582585588003e-11	1.1965756176119738e-12	1.7598160431124842e-11
1289	-19790.362877302065	1.4011124887186706e-12	2.0511186028415724e-11	1.2406399821227543e-12	1.7620537722262322e-11
1290	-19790.200115560838	1.446102971620336e-12	2.0537673131045247e-11	1.2852620303352613e-12	1.7641792027784887e-11
1291	-19790.037353819607	1.4916245354807397e-12	2.0563027887729426e-11	1.330401908034711e-12	1.766190767543896e-11
1292	-19789.874592078384	1.5376426463857908e-12	2.0587227879361355e-11	1.3760249275190538e-12	1.768086258426772e-11
1293	-19789.711830337157	1.5841169508597793e-12	2.0610260415273802e-11	1.4220905918404239e-12	1.7698644408309278e-11
1294	-19789.549068595934	1.6310113298001048e-12	2.063210518173477e-11	1.4685626504363441e-12	1.77152331822049e-11
1295	-19789.386306854707	1.678284935119644e-12	2.0652752617290718e-11	1.5154001345354665e-12	1.7730619698803075e-11
1296	-19789.223545113477	1.7258997958728308e-12	2.067218490548607e-11	1.5625649646731006e-12	1.7744786498684042e-11
1297	-19789.060783372257	1.7738148921678671e-12	2.069039511305176e-11	1.6100160237452027e-12	1.7757727010799953e-11
1298	-19788.898021631034	1.8219909647270208e-12	2.0707368298018497e-11	1.6577139674704634e-12	1.7769426657353468e-11
1299	-19788.73525988981	1.870386971943964e-12	2.072310029472423e-11	1.705617680921034e-12	1.777988164118492e-11
1300	-19788.57249814858	1.9189622329576223e-12	2.0737579172979944e-11	1.7536864221318594e-12	1.778908040173453e-11
1301	-19788.40973640736	1.9676759761891715e-12	2.0750803383064942e-11	1.801879370517297e-12	1.779702176234384e-11
1302	-19788.24697466613	2.016486521056276e-12	2.0762764144095044e-11	1.850154808607144e-12	1.7803697315540576e-11
1303	-19788.0842129249	2.065353356783072e-12	2.0773462204474658e-11	1.8984722011287047e-12	1.7809108185637815e-11
1304	-19787.921451183687	2.1142341233692234e-12	2.0782892192304943e-11	1.946789175620378e-12	1.7813249376311964e-11
1305	-19787.758689442457	2.16308876716514e-12	2.0791057833163e-11	1.9950656785602615e-12	1.7816124990198167e-11
1306	-19787.59592770123	2.2118743581301846e-12	2.0797956391115768e-11	2.0432587919250217e-12	1.781773266720365e-11
1307	-19787.433165960007	2.2605515309335295e-12	2.0803594229164232e-11	2.0913291751460386e-12	1.7818079146871083e-11
1308	-19787.27040421878	2.3090769825773888e-12	2.0807972147793096e-11	2.1392335616787034e-12	1.781716560422384e-11
1309	-19787.10764247756	2.35741203521006e-12	2.081109870446425e-11	2.186933322960023e-12	1.7815000970915353e-11
1310	-19786.94488073633	2.4055136983876873e-12	2.0812978006998356e-11	2.234385529321437e-12	1.781158972630398e-11
1311	-19786.782118995106	2.4533442191026976e-12	2.08136211274779e-11	2.28155250126667e-12	1.7806943312680295e-11
1312	-19786.619357253883	2.500860683463558e-12	2.0813035552056067e-11	2.3283914096104965e-12	1.7801069583007887e-11
1313	-19786.456595512653	2.548026158240273e-12	2.081123454711199e-11	2.374865418554151e-12	1.7793982168142973e-11
1314	-19786.29383377143	2.5947985614685847e-12	2.0808228739017378e-11	2.420932554490489e-12	1.7785692054888163e-11
1315	-19786.131072030203	2.6411419603685088e-12	2.0804033775239083e-11	2.4665570054771153e-12	1.7776215247876194e-11
1316	-19785.968310288983	2.6870153609147323e-12	2.079866341705408e-11	2.511697908945509e-12	1.7765565860799222e-11
1317	-19785.80554854776	2.7323840700234638e-12	2.079213568080413e-11	2.5563207154157638e-12	1.775376225822149e-11
1318	-19785.642786806526	2.777207858498928e-12	2.07844672731201e-11	2.600385349553702e-12	1.7740821489542968e-11
1319	-19785.480025065306	2.821453680969867e-12	2.0775678176055785e-11	2.643858931747653e-12	1.7726763874523247e-11
1320	-19785.31726332408	2.865082537062385e-12	2.0765788633725306e-11	2.686702637149446e-12	1.7711609988948e-11
1321	-19785.154501582856	2.9080626480165735e-12	2.0754820195791305e-11	2.728884874052567e-12	1.7695381708041314e-11
1322	-19784.991739841633	2.9503569158482936e-12	2.074279612566172e-11	2.770368740913788e-12	1.767810261427545e-11
1323	-19784.828978100402	2.9919350056813816e-12	2.072974000202373e-11	2.811124110251119e-12	1.765979659839927e-11
1324	-19784.66621635918	3.0327617303699243e-12	2.0715677641193284e-11	2.851116011263765e-12	1.7640489781694973e-11
1325	-19784.503454617956	3.0728082662569824e-12	2.070063468876866e-11	2.890315847019037e-12	1.762020810697041e-11
1326	-19784.340692876733	3.112041382696923e-12	2.0684639509105665e-11	2.928690622092305e-12	1.759898022808644e-11
1327	-19784.177931135502	3.1504343747204142e-12	2.066771906958622e-11	2.9662138765372206e-12	1.7576833393420586e-11
1328	-19784.01516939428	3.1879563947796523e-12	2.0649904883629583e-11	3.0028550156818293e-12	1.7553799389295523e-11
1329	-19783.852407653056	3.224581859815212e-12	2.0631225529576622e-11	3.038588718427439e-12	1.7529907057516842e-11
1330	-19783.68964591183	3.2602826987616366e-12	2.0611713939665282e-11	3.073387183197318e-12	1.7505189585220313e-11
1331	-19783.526884170606	3.2950355702351427e-12	2.059140067542679e-11	3.1072273463389075e-12	1.7479677778981194e-11
1332	-19783.36412242937	3.328815027289287e-12	2.0570321117845133e-11	3.1400840455019243e-12	1.7453407255677328e-11
1333	-19783.201360688156	3.3615991270308238e-12	2.05485068970204e-11	3.1719356298459914e-12	1.7426409870726692e-11
1334	-19783.03859894693	3.3933654886950307e-12	2.0525995020654924e-11	3.2027600171007406e-12	1.739872284768876e-11
1335	-19782.875837205702	3.424094579124927e-12	2.050281862341765e-11	3.2325379791591008e-12	1.737037952603508e-11
1336	-19782.71307546448	3.4537667113719077e-12	2.047901628617857e-11	3.261250139829377e-12	1.7341418681537668e-11
1337	-19782.55031372325	3.4823645644202577e-12	2.0454622260182405e-11	3.2888794946080936e-12	1.731187474882796e-11
1338	-19782.38755198203	3.50987153696342e-12	2.0429676642859958e-11	3.315409763753348e-12	1.7281787998496992e-11
1339	-19782.224790240805	3.5362722817852292e-12	2.040421475677667e-11	3.3408259264401732e-12	1.7251193914312053e-11
1340	-19782.062028499582	3.5615534415168253e-12	2.0378277556232923e-11	3.3651149561633894e-12	1.722013360123704e-11
1341	-19781.899266758355	3.585702215805038e-12	2.035190174239845e-11	3.388264387294197e-12	1.7188643898898334e-11
1342	-19781.736505017125	3.6087079720246046e-12	2.032512902981879e-11	3.410263925635542e-12	1.7156766649357712e-11
1343	-19781.5737432759	3.630560332259283e-12	2.0297996414284812e-11	3.4311035347548006e-12	1.712453896349691e-11
1344	-19781.410981534682	3.651252519162758e-12	2.0270546359624697e-11	3.4507767817751893e-12	1.7092003409213263e-11
1345	-19781.248219793444	3.670775919913043e-12	2.0242817016916054e-11	3.4692754002492396e-12	1.7059198229012587e-11
1346	-19781.085458052225	3.6891271089597886e-12	2.0214850675032583e-11	3.4865963134556166e-12	1.7026165791840253e-11
1347	-19780.922696311	3.7063002614298616e-12	2.0186686103884615e-11	3.5027340462722135e-12	1.6992944935094683e-11
1348	-19780.759934569774	3.722294929019917e-12	2.015836581514104e-11	3.517688501758537e-12	1.695957822640037e-11
1349	-19780.59717282855	3.7371078100477055e-12	2.0129929152682038e-11	3.5314567296356968e-12	1.6926105052951845e-11
1350	-19780.434411087324	3.750741901870559e-12	2.0101417993341104e-11	3.5440420795410256e-12	1.689256732319874e-11
1351	-19780.271649346105	3.763196490631925e-12	2.007287212317753e-11	3.5554441888927573e-12	1.685900484237251e-11
1352	-19780.108887604878	3.774477341273146e-12	2.0044333128177953e-11	3.5656691740252585e-12	1.6825459203809093e-11
1353	-19779.946125863655	3.784586567316472e-12	2.0015840520653962e-11	3.5747194980270717e-12	1.679196991481944e-11
1354	-19779.783364122424	3.793533402279369e-12	1.9987435435666554e-11	3.582604743260222e-12	1.6758578093730322e-11
1355	-19779.6206023812	3.8013220952714655e-12	1.9959157583326863e-11	3.5893295048336684e-12	1.6725323421706756e-11
1356	-19779.457840639974	3.807965077342902e-12	1.9931046485414818e-11	3.594906558420062e-12	1.6692245379800288e-11
1357	-19779.295078898755	3.813469472145832e-12	1.9903142185153942e-11	3.599343368514075e-12	1.6659383958779784e-11
1358	-19779.13231715753	3.817850222490983e-12	1.9875483021967323e-11	3.602655216544355e-12	1.6626777433738415e-11
1359	-19778.9695554163	3.821117317835051e-12	1.984810838691011e-11	3.604852426049099e-12	1.659446512003394e-11
1360	-19778.806793675078	3.823288562100096e-12	1.9821055294175115e-11	3.6059531319642818e-12	1.6562483944487604e-11
1361	-19778.644031933844	3.824376424601316e-12	1.9794362741101737e-11	3.605970129239401e-12	1.6530872806099778e-11
1362	-19778.481270192624	3.824401443806988e-12	1.976806588042683e-11	3.6049242781713103e-12	1.6499666747716553e-11
1363	-19778.318508451397	3.8233790457878534e-12	1.9742203089606608e-11	3.602831320464137e-12	1.646890402649778e-11
1364	-19778.15574671017	3.821331728224136e-12	1.971680775202915e-11	3.599714064765344e-12	1.6438617894172106e-11
1365	-19777.99298496895	3.8182779253761626e-12	1.969191728030925e-11	3.5955912495161894e-12	1.6408845621821616e-11
1366	-19777.830223227727	3.814242347284458e-12	1.9667563228194587e-11	3.5904878833818764e-12	1.637961861059205e-11
1367	-19777.667461486497	3.809245974004117e-12	1.964378192175485e-11	3.5844252376132013e-12	1.6350973024625758e-11
1368	-19777.50469974528	3.803315660735656e-12	1.9620602631388514e-11	3.5774304522871175e-12	1.6322937961655356e-11
1369	-19777.341938004047	3.7964750030228556e-12	1.959806037256894e-11	3.5695273997726026e-12	1.629554825584522e-11
1370	-19777.179176262824	3.788752820494695e-12	1.9576182325650045e-11	3.560745169419803e-12	1.62688308958974e-11
1371	-19777.016414521604	3.780175358513483e-12	1.9555002052880505e-11	3.551110267685719e-12	1.6242819244393038e-11
1372	-19776.853652780374	3.770772802990906e-12	1.953454424679168e-11	3.5406531337054423e-12	1.6217537784287495e-11
1373	-19776.690891039154	3.760574099953374e-12	1.9514840729247522e-11	3.529402957676748e-12	1.619301812059948e-11
1374	-19776.528129297923	3.749611070502078e-12	1.9495914024156654e-11	3.5173917962176177e-12	1.6169282551005366e-11
1375	-19776.365367556697	3.737914796243489e-12	1.9477793949092045e-11	3.504650956923634e-12	1.6146360660224623e-11
1376	-19776.202605815477	3.72551822419575e-12	1.9460500538506364e-11	3.4912136035041504e-12	1.612427224107077e-11
1377	-19776.039844074243	3.7124549466670304e-12	1.94440614107116e-11	3.477113535116545e-12	1.6103044664338064e-11
1378	-19775.877082333023	3.6987589115215944e-12	1.9428494043217002e-11	3.4623848964302476e-12	1.6082695151890564e-11
1379	-19775.714320591796	3.684465932976707e-12	1.9413823932764816e-11	3.4470636883322085e-12	1.606324893970999e-11
1380	-19775.551558850577	3.669610806304178e-12	1.9400066085025237e-11	3.431184882066127e-12	1.6044720765212452e-11
1381	-19775.38879710935	3.6542311936527376e-12	1.9387243103153993e-11	3.4147863053739296e-12	1.602713295892239e-11
1382	-19775.226035368127	3.6383630431300364e-12	1.937536756210531e-11	3.3979040607177713e-12	1.6010497816532072e-11
1383	-19775.063273626896	3.622045518621604e-12	1.9364459900501767e-11	3.380577455623263e-12	1.599483549374947e-11
1384	-19774.900511885673	3.6053147274404324e-12	1.9354529706700506e-11	3.362842729363438e-12	1.5980155290032152e-11
1385	-19774.73775014445	3.5882118432387638e-12	1.934559449623024e-11	3.344741176788727e-12	1.5966474429248155e-11
1386	-19774.574988403227	3.5707733323680403e-12	1.9337661578187634e-11	3.3263093731940735e-12	1.595379992371642e-11
1387	-19774.412226662	3.5530416808720887e-12	1.9330745369593238e-11	3.307589902690026e-12	1.5942145891600155e-11
1388	-19774.24946492077	3.5350532938724826e-12	1.932485070765062e-11	3.288619255830919e-12	1.5931516867050895e-11
1389	-19774.086703179546	3.5168520351619137e-12	1.9319988861804264e-11	3.269441371006155e-12	1.5921923815114348e-11
1390	-19773.923941438323	3.4984743683603705e-12	1.931616227866461e-11	3.2500927733708406e-12	1.5913368874748046e-11
1391	-19773.761179697092	3.4799650277264896e-12	1.9313378838514626e-11	3.2306182478892455e-12	1.5905859617944036e-11
1392	-19773.598417955873	3.4613603303400263e-12	1.9311638541054294e-11	3.2110541490293057e-12	1.5899395733865157e-11
1393	-19773.435656214646	3.4427056613504305e-12	1.931094612046251e-11	3.191445888547658e-12	1.589398164624399e-11
1394	-19773.272894473423	3.424036866511766e-12	1.931129916587354e-11	3.1718293253131346e-12	1.5889614632454887e-11
1395	-19773.1101327322	3.405400110773983e-12	1.9312698687316904e-11	3.1522506267350763e-12	1.5886295391577166e-11
1396	-19772.94737099097	3.3868308231228647e-12	1.9315140357170378e-11	3.1327452105608972e-12	1.5884019284829137e-11
1397	-19772.784609249746	3.3683749492279135e-12	1.931862179521678e-11	3.1133590006950028e-12	1.5882783622212774e-11
1398	-19772.62184750852	3.350067457777225e-12	1.9323136234169276e-11	3.094126930422594e-12	1.5882581327459254e-11
1399	-19772.459085767296	3.3319541387085736e-12	1.9328677867648645e-11	3.075094743910778e-12	1.5883406287308154e-11
1400	-19772.296324026076	3.314069282311402e-12	1.933523759529969e-11	3.056296672086859e-12	1.588524909633934e-11
1401	-19772.133562284846	3.296458482293503e-12	1.9342806156553274e-11	3.0377782391335296e-12	1.5888100191711216e-11
1402	-19771.97080054362	3.279155046048562e-12	1.935137248770085e-11	3.019572669397135e-12	1.5891948210283532e-11
1403	-19771.8080388024	3.2622038756588972e-12	1.9360923734406902e-11	3.0017247720554533e-12	1.5896780001661793e-11
1404	-19771.64527706117	3.2456375685214872e-12	1.937144688603757e-11	2.9842670382781173e-12	1.5902582263060853e-11
1405	-19771.48251531994	3.2294997023739075e-12	1.9382925900609598e-11	2.9672429299395335e-12	1.5909338664295433e-11
1406	-19771.31975357872	3.2138217153301855e-12	1.9395345478491802e-11	2.950683756383675e-12	1.5917033622381344e-11
1407	-19771.156991837495	3.198646385945735e-12	1.9408686090480662e-11	2.9346321580871623e-12	1.5925647329391108e-11
1408	-19770.994230096272	3.184004042722019e-12	1.942293103260246e-11	2.9191183128204348e-12	1.5935162808508055e-11
1409	-19770.83146835505	3.1699356811581194e-12	1.943805735178847e-11	2.9041830563789257e-12	1.5945556838863573e-11
1410	-19770.668706613822	3.1564704292327e-12	1.945404649662311e-11	2.8898553449206963e-12	1.5956810608137583e-11
1411	-19770.505944872595	3.1436475405669224e-12	1.9470872368138335e-11	2.87617425164831e-12	1.5968897762043106e-11
1412	-19770.34318313137	3.1314950082482946e-12	1.9488514633340808e-11	2.863167577613151e-12	1.5981797720096275e-11
1413	-19770.180421390145	3.1200498402819745e-12	1.9506944505670785e-11	2.8508721305437317e-12	1.5995481454357297e-11
1414	-19770.017659648922	3.1093387171593422e-12	1.952613977666643e-11	2.8393143797149513e-12	1.6009926523605025e-11
1415	-19769.85489790769	3.099396375414326e-12	1.9546069009926845e-11	2.828528842584032e-12	1.6025101265344307e-11
1416	-19769.692136166468	3.090247850836669e-12	1.9566708354157977e-11	2.818540325619554e-12	1.6040981611588605e-11
1417	-19769.529374425245	3.081925766462819e-12	1.9588023413802397e-11	2.8093812151635076e-12	1.6057532957236518e-11
1418	-19769.366612684014	3.074453525500378e-12	1.960998930268061e-11	2.8010746681133468e-12	1.6074730216840253e-11
1419	-19769.2038509428	3.067860673979305e-12	1.9632569248042813e-11	2.7936499773099926e-12	1.609253642583297e-11
1420	-19769.041089201568	3.06216939939406e-12	1.965573674012015e-11	2.7871290683680006e-12	1.6110924893604285e-11
1421	-19768.878327460345	3.0574062678571676e-12	1.9679453124110817e-11	2.7815382389964373e-12	1.6129856792438485e-11
1422	-19768.71556571912	3.0535915550723303e-12	1.9703690421098985e-11	2.776897488693511e-12	1.614930398203644e-11
1423	-19768.55280397789	3.050748953931059e-12	1.9728407812993257e-11	2.773230228204846e-12	1.6169225491279425e-11
1424	-19768.39004223667	3.048897027874665e-12	1.9753576303190118e-11	2.7705547318705824e-12	1.6189592182705603e-11
1425	-19768.22728049544	3.0480562609679925e-12	1.9779153515888683e-11	2.768891189234322e-12	1.6210361548306695e-11
1426	-19768.064518754218	3.048243270028111e-12	1.9805109033711657e-11	2.7682559165896882e-12	1.623150305112291e-11
1427	-19767.901757012998	3.0494751691860675e-12	1.9831399165338348e-11	2.7686657226982513e-12	1.625297288932005e-11
1428	-19767.73899527177	3.0517670978184686e-12	1.9857992629035456e-11	2.7701354365851947e-12	1.627473968365736e-11
1429	-19767.57623353054	3.055132392096596e-12	1.9884844716993613e-11	2.7726780796501803e-12	1.6296758638139428e-11
1430	-19767.41347178932	3.059584077909548e-12	1.9911922858466125e-11	2.7763063591619844e-12	1.6318997107133704e-11
1431	-19767.25071004809	3.0651321986761378e-12	1.9939181471071197e-11	2.781029996127588e-12	1.6341409443069845e-11
1432	-19767.087948306867	3.0717878432239805e-12	1.9966587279366155e-11	2.7868597540889888e-12	1.6363962318871578e-11
1433	-19766.92518656564	3.079557381750866e-12	1.9994094367123443e-11	2.7938016747596118e-12	1.6386609776574868e-11
1434	-19766.762424824414	3.0884497204862128e-12	2.0021668559073045e-11	2.801864334088585e-12	1.6409317612821094e-11
1435	-19766.599663083194	3.0984677952982846e-12	2.004926350540237e-11	2.8110503351122022e-12	1.6432039459867568e-11
1436	-19766.43690134197	3.109618596565957e-12	2.0076844193813824e-11	2.8213663346113605e-12	1.6454740301255526e-11
1437	-19766.274139600744	3.1219013265894787e-12	2.0104364881260953e-11	2.8328111993064024e-12	1.6477374400177108e-11
1438	-19766.11137785952	3.1353205131458127e-12	2.0131789836420476e-11	2.8453891217379633e-12	1.6499906045129176e-11
1439	-19765.948616118294	3.1498721076905524e-12	2.0159073350412945e-11	2.8590957168738594e-12	1.6522289557658268e-11
1440	-19765.78585437706	3.1655582227215127e-12	2.0186179498251513e-11	2.873932762028164e-12	1.6544489056768535e-11
1441	-19765.623092635844	3.1823713382972307e-12	2.021306329569398e-11	2.8898924015458997e-12	1.6566459612865026e-11
1442	-19765.460330894617	3.200311290766352e-12	2.0239688472393972e-11	2.9069741384013486e-12	1.658816502359032e-11
1443	-19765.29756915339	3.2193673110263526e-12	2.0266010823418785e-11	2.9251668702592405e-12	1.6609561162752438e-11
1444	-19765.134807412167	3.2395367487418687e-12	2.029199375176515e-11	2.9444676168477406e-12	1.663061152519355e-11
1445	-19764.97204567094	3.260805655165331e-12	2.031759438254996e-11	2.964862100377666e-12	1.6651273338715346e-11
1446	-19764.80928392972	3.28316879256172e-12	2.0342776478210674e-11	2.9863447582959647e-12	1.667151048114445e-11
1447	-19764.64652218849	3.3066090101996443e-12	2.036749808570632e-11	3.0088981167237187e-12	1.6691281125553666e-11
1448	-19764.483760447267	3.3311187266470993e-12	2.0391723090652064e-11	3.032514276254692e-12	1.6710549296095666e-11
1449	-19764.320998706044	3.3566780927125827e-12	2.041541132669402e-11	3.0571730720755063e-12	1.6729274975637426e-11
1450	-19764.158236964813	3.383276621328358e-12	2.0438526959138433e-11	3.0828637074922427e-12	1.6747422490588002e-11
1451	-19763.99547522359	3.4108916363804247e-12	2.0461031680100232e-11	3.109563199954754e-12	1.6764953704762417e-11
1452	-19763.832713482367	3.4395105318443954e-12	2.0482890078391675e-11	3.1372586438460516e-12	1.6781833389995384e-11
1453	-19763.669951741143	3.469107636420091e-12	2.050406588488473e-11	3.165924072087703e-12	1.6798025470645205e-11
1454	-19763.507189999924	3.4996677701707343e-12	2.0524524384980075e-11	3.1955440166896902e-12	1.681349543631136e-11
1455	-19763.344428258686	3.5311630282221704e-12	2.0544231596515134e-11	3.2260902893160865e-12	1.682820951927846e-11
1456	-19763.181666517463	3.563575537185403e-12	2.0563153461100345e-11	3.2575447414825105e-12	1.6842133885632762e-11
1457	-19763.01890477624	3.5968754014136404e-12	2.0581258355131544e-11	3.2898772078388798e-12	1.6855237146293254e-11
1458	-19762.856143035013	3.6310421618757822e-12	2.059851359835391e-11	3.3230669686066792e-12	1.686748686485065e-11
1459	-19762.693381293793	3.6660436820251966e-12	2.0614889595477916e-11	3.3570816326516943e-12	1.687885369949251e-11
1460	-19762.530619552563	3.701857240001356e-12	2.0630354937684134e-11	3.391898233138261e-12	1.68893065035909e-11
1461	-19762.36785781134	3.738448827736267e-12	2.0644883021575246e-11	3.4274825238486523e-12	1.689881894518936e-11
1462	-19762.205096070116	3.775793302198677e-12	2.0658443506065644e-11	3.463809133765252e-12	1.6907360962463266e-11
1463	-19762.042334328893	3.813855050580545e-12	2.0671012575281434e-11	3.500842229631688e-12	1.691490902772736e-11
1464	-19761.879572587666	3.852606531204423e-12	2.0682561644498244e-11	3.538554059969393e-12	1.6921434851432303e-11
1465	-19761.716810846436	3.892011002249288e-12	2.0693069404619374e-11	3.576907681390202e-12	1.6926917428057883e-11
1466	-19761.554049105212	3.932038809176464e-12	2.0702509230727392e-11	3.6158732487592544e-12	1.6931330442501847e-11
1467	-19761.391287363986	3.972651810668376e-12	2.071086268512327e-11	3.655412439035655e-12	1.6934655774693753e-11
1468	-19761.228525622766	4.013817878300965e-12	2.0718105218340306e-11	3.695492953436473e-12	1.693686919817821e-11
1469	-19761.065763881536	4.055498278757001e-12	2.072422091394314e-11	3.736075897891125e-12	1.69379551267252e-11
1470	-19760.903002140312	4.0976591694514866e-12	2.0729187740554528e-11	3.777127280611986e-12	1.6937891863790278e-11
1471	-19760.74024039909	4.140260724770423e-12	2.0732992553356e-11	3.8186071368627765e-12	1.693666660583319e-11
1472	-19760.577478657862	4.1832672806958205e-12	2.0735615543774705e-11	3.860479675388166e-12	1.6934259889359876e-11
1473	-19760.414716916643	4.226638654617175e-12	2.073704649297107e-11	3.90270459695997e-12	1.693066184639035e-11
1474	-19760.251955175412	4.270337417763063e-12	2.0737268119261948e-11	3.945244368158984e-12	1.6925855549031582e-11
1475	-19760.089193434193	4.314322961878682e-12	2.0736273217077316e-11	3.988058287231487e-12	1.6919834150530204e-11
1476	-19759.926431692966	4.3585565765447e-12	2.073404717075336e-11	4.0311075623368665e-12	1.691258339607353e-11
1477	-19759.76366995174	4.402997301292491e-12	2.0730585544876074e-11	4.074351163119541e-12	1.690409921533061e-11
1478	-19759.600908210516	4.4476053231156305e-12	2.0725876456316996e-11	4.11774921886158e-12	1.6894370091465504e-11
1479	-19759.438146469285	4.49233989780054e-12	2.071991831061307e-11	4.16126093948084e-12	1.688339479972772e-11
1480	-19759.275384728066	4.537159821982092e-12	2.0712702228710322e-11	4.204845087854397e-12	1.6871164831140015e-11
1481	-19759.11262298684	4.5820245908113394e-12	2.0704229227810367e-11	4.2484611376289365e-12	1.68576815755068e-11
1482	-19758.949861245605	4.6268924911350445e-12	2.069449363598215e-11	4.292067366175411e-12	1.6842939733087416e-11
1483	-19758.787099504385	4.6717233696407636e-12	2.0683498925331912e-11	4.335623623095301e-12	1.6826943149753374e-11
1484	-19758.624337763158	4.716474720162731e-12	2.067124286075566e-11	4.379087417070467e-12	1.6809689963021388e-11
1485	-19758.461576021935	4.761106708253738e-12	2.0657731788604804e-11	4.422418941102734e-12	1.6791186892419708e-11
1486	-19758.298814280708	4.8055767571625714e-12	2.0642965880335815e-11	4.4655756577260264e-12	1.6771434480584334e-11
1487	-19758.136052539485	4.849845979251849e-12	2.0626954275840433e-11	4.5085187312207095e-12	1.6750442238425015e-11
1488	-19757.973290798265	4.893871413636172e-12	2.0609700748088082e-11	4.551205264140143e-12	1.6728214307106218e-11
1489	-19757.81052905704	4.937614981160612e-12	2.0591216412535106e-11	4.593597253519383e-12	1.6704762169047745e-11
1490	-19757.647767315815	4.981034311792252e-12	2.0571508640556803e-11	4.6356524167893904e-12	1.668009355918056e-11
1491	-19757.485005574592	5.02409202134814e-12	2.0550591061494786e-11	4.6773334697996365e-12	1.66542224681033e-11
1492	-19757.322243833358	5.066746232665765e-12	2.0528474065335456e-11	4.718598646492612e-12	1.6627159642904372e-11
1493	-19757.159482092135	5.1089604544732675e-12	2.050517350249815e-11	4.759411579090236e-12	1.659892128791501e-11
1494	-19756.996720350908	5.150693740365158e-12	2.0480702892620488e-11	4.799731455497693e-12	1.6569521271871128e-11
1495	-19756.83395860969	5.191911094285157e-12	2.0455080528139133e-11	4.839523426080046e-12	1.6538978232189588e-11
1496	-19756.67119686846	5.232572026196855e-12	2.0428323230019518e-11	4.878747157571428e-12	1.6507309329281745e-11
1497	-19756.508435127234	5.2726430588934095e-12	2.040045101346663e-11	4.917369341520628e-12	1.647453491270127e-11
1498	-19756.345673386008	5.3120851513864014e-12	2.037148390096749e-11	4.955351115579282e-12	1.644067533324129e-11
1499	-19756.182911644784	5.3508660441363415e-12	2.0341444053794102e-11	4.992660410391386e-12	1.640575307443643e-11
1500	-19756.020149903557	5.3889483447080674e-12	2.0310354401561714e-11	5.02926003322638e-12	1.636979138148783e-11
1501	-19755.85738816233	5.426301108856844e-12	2.0278239068664674e-11	5.065119250599255e-12	1.6332814687470995e-11
1502	-19755.694626421115	5.462888604106956e-12	2.024512387736665e-11	5.100202549906367e-12	1.6294849116076928e-11
1503	-19755.531864679888	5.498681897188089e-12	2.0211034415126022e-11	5.1344812283050975e-12	1.6255920548431875e-11
1504	-19755.369102938657	5.5336472886135515e-12	2.0175999488306603e-11	5.167921825258729e-12	1.621605807688209e-11
1505	-19755.20634119744	5.5677571143413675e-12	2.0140046651475264e-11	5.200496925608587e-12	1.6175289533338045e-11
1506	-19755.043579456207	5.60098016067296e-12	2.0103206943674865e-11	5.232175572691586e-12	1.6133646225918927e-11
1507	-19754.88081771498	5.633290428185216e-12	2.0065509393657606e-11	5.262932033295841e-12	1.609115744315761e-11
1508	-19754.71805597376	5.664659231706122e-12	2.002698759129182e-11	5.2927378961169395e-12	1.6047857026004745e-11
1509	-19754.55529423253	5.695062334214955e-12	1.9987672447638647e-11	5.321569206439928e-12	1.6003776126552525e-11
1510	-19754.39253249131	5.724473655038061e-12	1.9947599208860914e-11	5.34940017299558e-12	1.5958950222746323e-11
1511	-19754.22977075008	5.752870787855659e-12	1.990680019837535e-11	5.376208686544767e-12	1.5913411859246693e-11
1512	-19754.067009008857	5.780230479075923e-12	1.9865312712422576e-11	5.401971797132856e-12	1.5867198543874875e-11
1513	-19753.904247267637	5.806532675247783e-12	1.9823170411816537e-11	5.4266697617610585e-12	1.582034413788663e-11
1514	-19753.741485526407	5.831756620245279e-12	1.978041235170829e-11	5.450282140626211e-12	1.5772887886818338e-11
1515	-19753.578723785184	5.855884359931591e-12	1.9737073363885613e-11	5.472791301979696e-12	1.5724864801188195e-11
1516	-19753.41596204396	5.8788984549288e-12	1.9693193514424153e-11	5.4941801340628004e-12	1.5676315115405874e-11
1517	-19753.253200302737	5.900783152164832e-12	1.964880921427855e-11	5.514433216511796e-12	1.5627275396811425e-11
1518	-19753.09043856151	5.921523703675268e-12	1.9603961940952912e-11	5.533536138644766e-12	1.5577787268434886e-11
1519	-19752.92767682028	5.9411066152407535e-12	1.9558688501461464e-11	5.551475747812167e-12	1.5527887670454885e-11
1520	-19752.764915079057	5.959520792747954e-12	1.9513031431492004e-11	5.5682412953691716e-12	1.547761926075408e-11
1521	-19752.602153337837	5.9767547863936034e-12	1.9467028697003117e-11	5.583821680175171e-12	1.542702011481757e-11
1522	-19752.43939159661	5.992800657958147e-12	1.9420723097662258e-11	5.598209315967681e-12	1.5376133130532816e-11
1523	-19752.276629855387	6.007649325540492e-12	1.9374153507805415e-11	5.61139547506565e-12	1.532499726771411e-11
1524	-19752.11386811416	6.0212964205422665e-12	1.9327363056646006e-11	5.6233761456649916e-12	1.527365572948603e-11
1525	-19751.95110637293	6.033735068088689e-12	1.9280391450589765e-11	5.634144810891345e-12	1.522214828333375e-11
1526	-19751.788344631706	6.04496402389536e-12	1.923328191196982e-11	5.6437005863964944e-12	1.5170518200859524e-11
1527	-19751.625582890483	6.0549791099957535e-12	1.9186074224118305e-11	5.6520396543978116e-12	1.511880530181606e-11
1528	-19751.462821149253	6.063782333162909e-12	1.913881158911618e-11	5.659164383002751e-12	1.506705281287796e-11
1529	-19751.300059408033	6.0713720270641866e-12	1.9091534482246668e-11	5.665073466503437e-12	1.501530122108482e-11
1530	-19751.13729766681	6.077753286727881e-12	1.904428566932393e-11	5.6697723609321015e-12	1.4963593291986125e-11
1531	-19750.974535925583	6.082926872940776e-12	1.899710552711605e-11	5.673262186477437e-12	1.4911969389381295e-11
1532	-19750.81177418436	6.086901068962048e-12	1.895003570278929e-11	5.675551585447484e-12	1.4860471135485025e-11
1533	-19750.64901244313	6.089679828373956e-12	1.890311724796528e-11	5.676644867924432e-12	1.4809139544603694e-11
1534	-19750.48625070191	6.091274124198613e-12	1.8856391023325502e-11	5.6765533621406236e-12	1.4758015427924733e-11
1535	-19750.32348896068	6.0916901823863416e-12	1.8809897644139117e-11	5.675283645891773e-12	1.470713933910402e-11
1536	-19750.160727219452	6.090942191047584e-12	1.8763676563543667e-11	5.672850257188539e-12	1.4656550657621243e-11
1537	-19749.997965478233	6.089039385072874e-12	1.8717768359288453e-11	5.669262776496256e-12	1.4606289875874117e-11
1538	-19749.83520373701	6.08599845280775e-12	1.8672211534086988e-11	5.664538234893163e-12	1.4556395399199298e-11
1539	-19749.67244199578	6.0818309434703294e-12	1.8627045678619516e-11	5.658688519269294e-12	1.4506906709495056e-11
1540	-19749.50968025456	6.0765566581854395e-12	1.858230752487977e-11	5.651733764899106e-12	1.445786041824753e-11
1541	-19749.34691851333	6.0701900028952586e-12	1.853803644522321e-11	5.6436887058874485e-12	1.4409295766432829e-11
1542	-19749.18415677211	6.06275294735762e-12	1.849426738703584e-11	5.634575635778673e-12	1.4361247558404227e-11
1543	-19749.02139503088	6.0542627173803285e-12	1.845103891898082e-11	5.624412097557267e-12	1.4313754209454502e-11
1544	-19748.858633289656	6.044743287208888e-12	1.8408383765504263e-11	5.6132223774202e-12	1.4266848279253437e-11
1545	-19748.695871548432	6.034214949169903e-12	1.8366339528410633e-11	5.601027072443211e-12	1.422056719515875e-11
1546	-19748.533109807202	6.022703737106969e-12	1.8324936975346432e-11	5.587852515100063e-12	1.4174941539255055e-11
1547	-19748.370348065982	6.010232337126774e-12	1.8284212436067985e-11	5.5737216823047e-12	1.4130007446656158e-11
1548	-19748.207586324752	5.996828773234557e-12	1.8244194606823585e-11	5.55866288205692e-12	1.4085793408234439e-11
1549	-19748.04482458353	5.982518469275256e-12	1.8204918153533318e-11	5.542701813770956e-12	1.4042333876075708e-11
1550	-19747.882062842305	5.9673312543408586e-12	1.8166409434260275e-11	5.525868574494511e-12	1.3999654984175374e-11
1551	-19747.719301101082	5.951295018407492e-12	1.812870178030899e-11	5.508191313211129e-12	1.3957789832010234e-11
1552	-19747.55653935985	5.934440974023717e-12	1.8091818980443572e-11	5.489701493117088e-12	1.3916761966687442e-11
1553	-19747.39377761863	5.91679933827972e-12	1.805579247601996e-11	5.4704295726145185e-12	1.3876602580911903e-11
1554	-19747.231015877405	5.8984027702750135e-12	1.8020643678034134e-11	5.450408443061941e-12	1.3837332827766271e-11
1555	-19747.068254136175	5.879283951617595e-12	1.7986401772728218e-11	5.4296710085612386e-12	1.3798981629296847e-11
1556	-19746.905492394962	5.859476373389093e-12	1.7953085773023137e-11	5.408250972913047e-12	1.3761567725641025e-11
1557	-19746.74273065373	5.839015166178404e-12	1.792072267518665e-11	5.386183669427612e-12	1.3725117834715277e-11
1558	-19746.579968912505	5.8179348134865716e-12	1.7889328981002165e-11	5.3635037738181985e-12	1.3689648172019825e-11
1559	-19746.417207171282	5.796272250731532e-12	1.785892905153748e-11	5.340248403427601e-12	1.3655182807522244e-11
1560	-19746.25444543005	5.774062720576849e-12	1.7829537053717754e-11	5.316452971819311e-12	1.3621735609899506e-11
1561	-19746.091683688835	5.7513449365184654e-12	1.780117464963361e-11	5.292156352868944e-12	1.3589327938876556e-11
1562	-19745.9289219476	5.728154991468765e-12	1.7773853279682113e-11	5.267394788332703e-12	1.3557970926140022e-11
1563	-19745.766160206374	5.704533205061971e-12	1.7747592061669177e-11	5.242208735917858e-12	1.3527683377480057e-11
1564	-19745.603398465155	5.680515752861538e-12	1.7722399775180375e-11	5.216634497245689e-12	1.349847375488299e-11
1565	-19745.44063672393	5.656144645600767e-12	1.7698292445293435e-11	5.190714198338058e-12	1.3470357763311554e-11
1566	-19745.2778749827	5.631456382878778e-12	1.7675276387081808e-11	5.1644844415534645e-12	1.3443341393063523e-11
1567	-19745.115113241474	5.6064942256463345e-12	1.765336485018008e-11	5.137988579747829e-12	1.3417437567217315e-11
1568	-19744.95235150025	5.581294411617812e-12	1.763256150109222e-11	5.1112629296666326e-12	1.3392649621881376e-11
1569	-19744.789589759024	5.555901234404848e-12	1.7612876075567008e-11	5.084351853151597e-12	1.3368986961421448e-11
1570	-19744.626828017797	5.5303508419790815e-12	1.7594310048168405e-11	5.05729155324839e-12	1.3346450726223314e-11
1571	-19744.464066276574	5.504688513127264e-12	1.7576869708320534e-11	5.030127353058973e-12	1.3325046871194532e-11
1572	-19744.301304535355	5.478950350359056e-12	1.756055435316827e-11	5.0028953859431695e-12	1.3304774357196076e-11
1573	-19744.138542794128	5.4531814939311076e-12	1.7545366796346092e-11	4.975640812285252e-12	1.3285635661885916e-11
1574	-19743.975781052904	5.427417847836491e-12	1.7531303748273103e-11	4.948399542788923e-12	1.3267627158971893e-11
1575	-19743.813019311678	5.401705036801376e-12	1.7518364811788837e-11	4.92121719823478e-12	1.3250748115658167e-11
1576	-19743.650257570454	5.376078222862947e-12	1.750654436773268e-11	4.894128923158357e-12	1.3234992577366948e-11
1577	-19743.48749582923	5.3505831608847245e-12	1.7495838598533095e-11	4.8671804444871855e-12	1.3220356392877519e-11
1578	-19743.324734088004	5.325254098825855e-12	1.7486239774191005e-11	4.840405968662322e-12	1.320683149977547e-11
1579	-19743.161972346777	5.300136490423898e-12	1.7477740308501832e-11	4.813850897752505e-12	1.319440998183357e-11
1580	-19742.99921060555	5.275264028295168e-12	1.7470330395699245e-11	4.78754885921462e-12	1.3183081705614484e-11
1581	-19742.836448864327	5.2506813744218965e-12	1.74639990962269e-11	4.761544439884613e-12	1.317283540690118e-11
1582	-19742.6736871231	5.226421448794465e-12	1.7458734410745144e-11	4.735870471376651e-12	1.3163658765036011e-11
1583	-19742.510925381885	5.202527958890214e-12	1.745452205152974e-11	4.710570563022859e-12	1.3155537174639032e-11
1584	-19742.348163640647	5.179032688677545e-12	1.7451348020321225e-11	4.685676387717165e-12	1.3148456324128983e-11
1585	-19742.185401899427	5.155978242416365e-12	1.7449194533570294e-11	4.661230429220401e-12	1.3142398120887234e-11
1586	-19742.022640158204	5.1333954010677356e-12	1.7448045649184474e-11	4.637263335385705e-12	1.3137346319124719e-11
1587	-19741.859878416977	5.111325549064868e-12	1.7447880415606423e-11	4.613816348445516e-12	1.3133279668410018e-11
1588	-19741.69711667575	5.089798110593941e-12	1.744868102698412e-11	4.5909187381183414e-12	1.3130180070331046e-11
1589	-19741.534354934527	5.068852662520245e-12	1.745042352606365e-11	4.568609918125273e-12	1.3128023280446468e-11
1590	-19741.3715931933	5.048517180990686e-12	1.745308836895121e-11	4.546917689764966e-12	1.3126789474873874e-11
1591	-19741.208831452077	5.028829525725467e-12	1.745664811732548e-11	4.525879729636887e-12	1.3126450941194022e-11
1592	-19741.046069710846	5.009816422053923e-12	1.7461081699117325e-11	4.505522568779133e-12	1.3126986341466297e-11
1593	-19740.883307969627	4.9915133203306696e-12	1.7466359050534093e-11	4.4858814553658385e-12	1.3128365352364692e-11
1594	-19740.720546228396	4.9739455813541475e-12	1.7472457443598728e-11	4.466981537549848e-12	1.3130564995383992e-11
1595	-19740.557784487177	4.957146191368323e-12	1.7479344052291305e-11	4.448855581458308e-12	1.3133552200800517e-11
1596	-19740.395022745954	4.941139090946986e-12	1.7486994519197643e-11	4.431527297825761e-12	1.313730237731565e-11
1597	-19740.232261004723	4.925954526813379e-12	1.7495373714230763e-11	4.415026696486911e-12	1.3141780168262407e-11
1598	-19740.0694992635	4.911614833719718e-12	1.7504455853382965e-11	4.399375866398644e-12	1.3146959573551456e-11
1599	-19739.906737522277	4.8981474762759655e-12	1.7514203420134903e-11	4.384602019807754e-12	1.3152802868304724e-11
1600	-19739.74397578105	4.885573150581735e-12	1.7524589257520344e-11	4.370725592374881e-12	1.315928269840012e-11
1601	-19739.581214039827	4.873916274148999e-12	1.7535574094468665e-11	4.3577707351091535e-12	1.3166359603733393e-11
1602	-19739.4184522986	4.863195612836807e-12	1.7547129392641392e-11	4.3457559401872985e-12	1.3174004868651822e-11
1603	-19739.25569055737	4.853432470795834e-12	1.7559213627657178e-11	4.3347022325850965e-12	1.3182176799988447e-11
1604	-19739.09292881615	4.844644349067279e-12	1.757179738264628e-11	4.324626827936705e-12	1.3190845824466851e-11
1605	-19738.93016707493	4.836848914055338e-12	1.7584838130841284e-11	4.315547102107384e-12	1.3199969267698712e-11
1606	-19738.767405333696	4.8300615777810865e-12	1.759830492535312e-11	4.307478171435173e-12	1.3209516047845431e-11
1607	-19738.604643592476	4.824296828761421e-12	1.761215406206245e-11	4.300434224265392e-12	1.3219442335067253e-11
1608	-19738.441881851246	4.8195678094310426e-12	1.7626353536232236e-11	4.294428098630792e-12	1.3229716011926151e-11
1609	-19738.279120110023	4.815885942436954e-12	1.7640858425264727e-11	4.289470908983145e-12	1.3240292052658494e-11
1610	-19738.1163583688	4.813262422456927e-12	1.7655636467736963e-11	4.285573538493452e-12	1.3251138106048135e-11
1611	-19737.953596627573	4.811704676334987e-12	1.7670641931397073e-11	4.282743099269659e-12	1.3262208359657257e-11
1612	-19737.79083488635	4.8112222199506434e-12	1.7685840991396442e-11	4.280988790346145e-12	1.3273468922055511e-11
1613	-19737.628073145126	4.811818959325344e-12	1.770118835750983e-11	4.280314198155888e-12	1.328487444650269e-11
1614	-19737.4653114039	4.8135019300266905e-12	1.7716649479324736e-11	4.280726037629483e-12	1.3296390339535647e-11
1615	-19737.30254966268	4.816271804962884e-12	1.7732178595236655e-11	4.282224659033477e-12	1.3307970806773637e-11
1616	-19737.139787921446	4.820133224203447e-12	1.77477407699557e-11	4.28481437969135e-12	1.3319580893750773e-11
1617	-19736.977026180222	4.825083357254719e-12	1.7763290417505075e-11	4.288492045089381e-12	1.3331175005693341e-11
1618	-19736.814264439	4.8311246542446005e-12	1.7778792192334268e-11	4.293259782264349e-12	1.3342717801795187e-11
1619	-19736.651502697765	4.838250574288631e-12	1.7794201128108336e-11	4.2991107266115436e-12	1.3354164330960459e-11
1620	-19736.488740956545	4.8464616244113665e-12	1.7809481155482444e-11	4.306045063470999e-12	1.336547855243391e-11
1621	-19736.32597921532	4.855747840306878e-12	1.7824588356345484e-11	4.314052506808512e-12	1.3376616587394131e-11
1622	-19736.1632174741	4.866106922717272e-12	1.7839486604161718e-11	4.323130438673345e-12	1.338754236162939e-11
1623	-19736.000455732876	4.8775260015075005e-12	1.7854132653519357e-11	4.333265671030894e-12	1.3398212692763342e-11
1624	-19735.83769399165	4.890000272538546e-12	1.7868490373716775e-11	4.344453085759862e-12	1.3408591525952011e-11
1625	-19735.674932250426	4.903513638235726e-12	1.78825178476111e-11	4.35667627280912e-12	1.3418637030620774e-11
1626	-19735.5121705092	4.918059036455901e-12	1.7896179502092336e-11	4.369927862446404e-12	1.3428313732647584e-11
1627	-19735.349408767972	4.933617089081341e-12	1.7909434437009963e-11	4.384188171139359e-12	1.3437580841406642e-11
1628	-19735.186647026752	4.950178389286509e-12	1.7922246991996222e-11	4.3994474925068034e-12	1.344640281816787e-11
1629	-19735.023885285522	4.967720732712659e-12	1.793457877256489e-11	4.415683325517791e-12	1.3454741400635013e-11
1630	-19734.86112354429	4.9862318323567534e-12	1.794639427063696e-11	4.432883093161752e-12	1.3462561224285163e-11
1631	-19734.69836180307	5.005687057051032e-12	1.7957656881487585e-11	4.4510218780184556e-12	1.346982583844916e-11
1632	-19734.53560006185	5.026071597361858e-12	1.7968331789858472e-11	4.470084591789942e-12	1.3476500592749986e-11
1633	-19734.37283832062	5.047358323067992e-12	1.7978384335040906e-11	4.490043829871574e-12	1.3482551001651079e-11
1634	-19734.21007657939	5.0695300287029775e-12	1.7987780788418653e-11	4.510882120560462e-12	1.348794352194847e-11
1635	-19734.047314838168	5.0925570153354315e-12	1.799648863961742e-11	4.5325695038689665e-12	1.3492645838642042e-11
1636	-19733.88455309694	5.116419637263302e-12	1.8004474941591598e-11	4.5550860819384785e-12	1.3496625209656862e-11
1637	-19733.721791355718	5.141086343951806e-12	1.8011709793335376e-11	4.578400057984356e-12	1.3499851948682442e-11
1638	-19733.559029614495	5.166534774079889e-12	1.801816153949792e-11	4.602488833889607e-12	1.350229462387641e-11
1639	-19733.396267873268	5.192731445990695e-12	1.802380255654612e-11	4.627318697895537e-12	1.350392584455158e-11
1640	-19733.23350613205	5.219651796450104e-12	1.8028602590599208e-11	4.652864866688527e-12	1.350471559780552e-11
1641	-19733.07074439082	5.247260595459734e-12	1.8032536688660816e-11	4.679091897548401e-12	1.3504639180533667e-11
1642	-19732.9079826496	5.27553089476406e-12	1.8035576117988482e-11	4.705972640019917e-12	1.3503668117222213e-11
1643	-19732.745220908368	5.304426075052232e-12	1.8037698669323347e-11	4.733470280667278e-12	1.3501780464295161e-11
1644	-19732.58245916715	5.3339168431101955e-12	1.8038877318110568e-11	4.761555343063873e-12	1.3498949469400246e-11
1645	-19732.41969742592	5.363965407430458e-12	1.803909272832688e-11	4.790189861260213e-12	1.3495156076659389e-11
1646	-19732.25693568469	5.394540309808682e-12	1.803831978353217e-11	4.8193422138850214e-12	1.349037545543606e-11
1647	-19732.09417394347	5.425602872599569e-12	1.803654189021953e-11	4.848973569499645e-12	1.3484591305403666e-11
1648	-19731.93141220224	5.457119554461969e-12	1.8033736147398922e-11	4.879050244521155e-12	1.3477781023590648e-11
1649	-19731.76865046102	5.489050620247414e-12	1.802988882974289e-11	4.9095323715512576e-12	1.3469931189401376e-11
1650	-19731.605888719794	5.52136093520248e-12	1.8024979252819093e-11	4.940384695425767e-12	1.3461021427121814e-11
1651	-19731.443126978567	5.554010161635146e-12	1.8018996246519696e-11	4.971566768520271e-12	1.3451040881411668e-11
1652	-19731.280365237344	5.5869614488627736e-12	1.801192180051661e-11	5.003041642226484e-12	1.3439971859934736e-11
1653	-19731.11760349612	5.620174145038e-12	1.8003747853390975e-11	5.034768577737713e-12	1.3427806624519287e-11
1654	-19730.954841754894	5.653609562744714e-12	1.799445901314307e-11	5.0667088127857526e-12	1.341453010870922e-11
1655	-19730.79208001367	5.687226966182962e-12	1.798404973477962e-11	5.098821548223605e-12	1.3400137097530768e-11
1656	-19730.629318272444	5.720986442496748e-12	1.7972507439290675e-11	5.131066819973239e-12	1.3384615343540117e-11
1657	-19730.466556531213	5.754847277141082e-12	1.7959829448623764e-11	5.163403874127525e-12	1.336796250388986e-11
1658	-19730.303794789997	5.788768457850167e-12	1.79460061494885e-11	5.1957916711640155e-12	1.3350169301189284e-11
1659	-19730.14103304877	5.822709343556834e-12	1.7931037523138453e-11	5.228189554943034e-12	1.3331236055348164e-11
1660	-19729.978271307547	5.856628125640989e-12	1.7914916873347094e-11	5.260555713855186e-12	1.3311156408699448e-11
1661	-19729.81550956632	5.8904843103172705e-12	1.789764701563269e-11	5.292849663533526e-12	1.328993351720978e-11
1662	-19729.65274782509	5.924235504226967e-12	1.7879224179439895e-11	5.325029032060329e-12	1.3267563949835862e-11
1663	-19729.489986083863	5.957841984490594e-12	1.7859653798613436e-11	5.35705413059217e-12	1.3244053480950785e-11
1664	-19729.327224342644	5.991260821981812e-12	1.7838935622136038e-11	5.3888820758051896e-12	1.3219402198354054e-11
1665	-19729.164462601413	6.024452599069289e-12	1.781707711104045e-11	5.42047350862533e-12	1.3193617901866972e-11
1666	-19729.001700860194	6.057374540260282e-12	1.779408144546901e-11	5.451785723797411e-12	1.3166704108103836e-11
1667	-19728.83893911897	6.089988075010403e-12	1.776995870831992e-11	5.482780233688099e-12	1.3138671235393228e-11
1668	-19728.676177377743	6.122250764947623e-12	1.774471508080502e-11	5.5134146942864065e-12	1.310952579727927e-11
1669	-19728.513415636524	6.154124479542696e-12	1.7718363296760434e-11	5.54365108197581e-12	1.3079280858000531e-11
1670	-19728.35065389529	6.185567172287835e-12	1.769091247014684e-11	5.5734474684733095e-12	1.3047945858036497e-11
1671	-19728.187892154067	6.216542264863845e-12	1.7662377664446513e-11	5.6027674061249e-12	1.301553618458671e-11
1672	-19728.02513041284	6.247008015769138e-12	1.76327714888886e-11	5.631569294917744e-12	1.2982064766028637e-11
1673	-19727.862368671616	6.276929131784467e-12	1.7602111083741487e-11	5.659817995483956e-12	1.2947549057937548e-11
1674	-19727.699606930397	6.3062647356372544e-12	1.7570412315028275e-11	5.687472794829329e-12	1.2912005236461095e-11
1675	-19727.536845189166	6.3349807943169834e-12	1.75376941275452e-11	5.714499836315038e-12	1.2875452551715717e-11
1676	-19727.374083447943	6.363037667779533e-12	1.7503975621758752e-11	5.74085966632036e-12	1.2837910403772496e-11
1677	-19727.211321706716	6.3904025503683246e-12	1.7469278040688667e-11	5.766519677336966e-12	1.2799400329492149e-11
1678	-19727.048559965486	6.417037550413007e-12	1.7433623057260918e-11	5.791442185518385e-12	1.2759944289247786e-11
1679	-19726.885798224266	6.442911344563847e-12	1.739703406652777e-11	5.81559608652868e-12	1.2719565959017332e-11
1680	-19726.72303648304	6.467987411243852e-12	1.7359535702007737e-11	5.838945087057278e-12	1.2678290246210768e-11
1681	-19726.560274741816	6.492236086804938e-12	1.7321152869498792e-11	5.861459762471233e-12	1.2636142323125602e-11
1682	-19726.397513000597	6.5156232178687385e-12	1.7281913316557674e-11	5.883106207171403e-12	1.259315019633984e-11
1683	-19726.234751259366	6.538120432342294e-12	1.7241843703120304e-11	5.903856306910439e-12	1.2549340776491959e-11
1684	-19726.071989518143	6.559695565466837e-12	1.7200973943915328e-11	5.9236781631069145e-12	1.250474422102571e-11
1685	-19725.909227776916	6.5803223177961916e-12	1.715933272412831e-11	5.942545751988214e-12	1.2459389448881241e-11
1686	-19725.746466035685	6.5999709394725825e-12	1.711695235914003e-11	5.960429607075082e-12	1.2413309000609877e-11
1687	-19725.583704294466	6.61861665055833e-12	1.707386274994412e-11	5.977305240576239e-12	1.2366532992710096e-11
1688	-19725.420942553243	6.636232392041913e-12	1.7030098406713185e-11	5.993145892899229e-12	1.2319096141914231e-11
1689	-19725.258180812016	6.652795347753769e-12	1.6985690890657953e-11	6.007929055222973e-12	1.2271030205686689e-11
1690	-19725.09541907079	6.668281326829324e-12	1.6940676759475056e-11	6.021630850735772e-12	1.2222371928543289e-11
1691	-19724.932657329566	6.682669299116782e-12	1.6895088962685824e-11	6.034230570417776e-12	1.2173154435913753e-11
1692	-19724.76989558834	6.695937929963996e-12	1.6848965346803494e-11	6.0457072069023316e-12	1.2123415740382386e-11
1693	-19724.60713384712	6.7080684357508495e-12	1.680234037426126e-11	6.056042310089777e-12	1.2073190459166027e-11
1694	-19724.44437210589	6.719042229311547e-12	1.675525347847062e-11	6.065217631826218e-12	1.2022518170175855e-11
1695	-19724.281610364666	6.728842987162058e-12	1.6707739982243997e-11	6.07321719304064e-12	1.1971434328974771e-11
1696	-19724.118848623442	6.737455168073625e-12	1.6659840709791882e-11	6.0800258016746e-12	1.1919979881992064e-11
1697	-19723.95608688221	6.744864382275559e-12	1.6611592250664218e-11	6.085629421636459e-12	1.1868191528836482e-11
1698	-19723.793325140992	6.751058491383622e-12	1.6563036186878376e-11	6.0900162723862666e-12	1.18161109506872e-11
1699	-19723.63056339976	6.756025268992385e-12	1.6514209820513404e-11	6.093174488869991e-12	1.1763775536404453e-11
1700	-19723.467801658535	6.759755987585322e-12	1.6465155413901827e-11	6.095095708437839e-12	1.1711227624000261e-11
1701	-19723.305039917315	6.762240775309619e-12	1.641591149372002e-11	6.095770426586509e-12	1.165850580325779e-11
1702	-19723.14227817609	6.7634740529702125e-12	1.636652045873143e-11	6.095193434305551e-12	1.160565252458406e-11
1703	-19722.979516434865	6.763448263720845e-12	1.6317021413310542e-11	6.093357546458899e-12	1.1552706931395337e-11
1704	-19722.816754693635	6.7621612842640374e-12	1.626745691714708e-11	6.090261013611049e-12	1.1499711610795448e-11
1705	-19722.653992952408	6.759608229000979e-12	1.6217866854835825e-11	6.085899324544791e-12	1.1446706462145005e-11
1706	-19722.491231211185	6.755789884986946e-12	1.6168293703891007e-11	6.080273642018894e-12	1.139373396587931e-11
1707	-19722.328469469965	6.750703960500313e-12	1.611877731038613e-11	6.073382049690581e-12	1.1340833958373856e-11
1708	-19722.16570772874	6.744354626403628e-12	1.6069359987478112e-11	6.065229094361611e-12	1.1288048731257832e-11
1709	-19722.002945987515	6.736742222423674e-12	1.602008198901264e-11	6.055815490338481e-12	1.1235418504292124e-11
1710	-19721.84018424629	6.727873872457058e-12	1.5970985069860047e-11	6.045148735906625e-12	1.1182984986314637e-11
1711	-19721.67742250506	6.717752440714746e-12	1.5922109156633216e-11	6.033232067415085e-12	1.1130788045523055e-11
1712	-19721.51466076384	6.706388500839851e-12	1.5873495191929232e-11	6.020076429704304e-12	1.1078868554256478e-11
1713	-19721.351899022608	6.693787287714644e-12	1.5825183570844133e-11	6.005687425592569e-12	1.1027266825216747e-11
1714	-19721.18913728139	6.6799621536030345e-12	1.57772136561625e-11	5.99007877361817e-12	1.097602212682202e-11
1715	-19721.026375540165	6.664921456473435e-12	1.5729625630138872e-11	5.97325919394721e-12	1.0925174535299704e-11
1716	-19720.863613798938	6.648681317536224e-12	1.5682457481911532e-11	5.955245167407116e-12	1.0874761921857569e-11
1717	-19720.70085205771	6.6312527163867185e-12	1.5635749036058417e-11	5.93604802830674e-12	1.0824823981897767e-11
1718	-19720.538090316488	6.612654425191228e-12	1.5589536933672353e-11	5.915686900160119e-12	1.0775397215549573e-11
1719	-19720.375328575265	6.592900334866252e-12	1.554386009483842e-11	5.894176019564319e-12	1.0726520391091936e-11
1720	-19720.21256683404	6.5720115348409985e-12	1.5498753755748105e-11	5.8715368173801164e-12	1.0678228581401791e-11
1721	-19720.049805092807	6.550004659556911e-12	1.545425602082619e-11	5.847786263137471e-12	1.0630559717169985e-11
1722	-19719.887043351588	6.526903264654218e-12	1.5410400016349512e-11	5.822948242516287e-12	1.0583546739675427e-11
1723	-19719.724281610364	6.502726490628076e-12	1.536722301799817e-11	5.79704221894927e-12	1.0537226729820764e-11
1724	-19719.561519869138	6.477500308596929e-12	1.5324755804161876e-11	5.7700944807334734e-12	1.049163026020177e-11
1725	-19719.398758127918	6.4512466715516715e-12	1.5283034777507643e-11	5.742127290207364e-12	1.0446793518616592e-11
1726	-19719.235996386687	6.423993125402091e-12	1.5242088659599408e-11	5.71316849603447e-12	1.0402745001010991e-11
1727	-19719.07323464546	6.395764524808834e-12	1.5201952102253708e-11	5.683243247359984e-12	1.0359519125120167e-11
1728	-19718.910472904237	6.366590142597161e-12	1.5162651915663303e-11	5.652381104006207e-12	1.0317142456837891e-11
1729	-19718.747711163007	6.336497219521897e-12	1.5124220892138248e-11	5.620609584968219e-12	1.0275647536282165e-11
1730	-19718.58494942179	6.3055168754486354e-12	1.508668338730764e-11	5.587960080167121e-12	1.0235058457228674e-11
1731	-19718.422187680557	6.273678905471708e-12	1.5050070681634766e-11	5.5544626454311055e-12	1.0195406231132125e-11
1732	-19718.25942593933	6.2410156768054315e-12	1.501440453916487e-11	5.520149899791437e-12	1.0156712343818432e-11
1733	-19718.09666419811	6.207559101372687e-12	1.497971417828604e-11	5.485053997291713e-12	1.0119005729076543e-11
1734	-19717.933902456884	6.17334304873909e-12	1.494601893180893e-11	5.449209040073322e-12	1.0082305426525655e-11
1735	-19717.77114071566	6.138401767358705e-12	1.4913345766792947e-11	5.412649499041025e-12	1.0046638104378075e-11
1736	-19717.608378974433	6.1027697740238596e-12	1.4881711630212436e-11	5.375410103189245e-12	1.0012020402844502e-11
1737	-19717.445617233214	6.066483680991567e-12	1.485114084870493e-11	5.337527666681296e-12	9.978476336853336e-12
1738	-19717.282855491983	6.029578855136235e-12	1.4821647985120903e-11	5.2990377473534145e-12	9.946020150416427e-12
1739	-19717.12009375076	5.992093628349247e-12	1.479325494262616e-11	5.259978857502103e-12	9.9146734236302e-12
1740	-19716.957332009533	5.954064190412185e-12	1.4765973274496396e-11	5.220387355873813e-12	9.88444738029365e-12
1741	-19716.79457026831	5.915530343025854e-12	1.4739822369057816e-11	5.180303202349057e-12	9.855361075919709e-12
1742	-19716.63180852709	5.876528885862511e-12	1.4714811231153123e-11	5.139763342891719e-12	9.827423176883163e-12
1743	-19716.46904678586	5.8371013717889566e-12	1.4690956433258347e-11	5.098809465705756e-12	9.800649914616136e-12
1744	-19716.306285044633	5.797284681807741e-12	1.4668264199256622e-11	5.057478574751645e-12	9.77504716713627e-12
1745	-19716.143523303403	5.757121720917724e-12	1.464674823608784e-11	5.015813686978579e-12	9.750628293776049e-12
1746	-19715.980761562183	5.71664933549402e-12	1.462641240654028e-11	4.973851747957947e-12	9.727396805745394e-12
1747	-19715.81799982096	5.6759116755578505e-12	1.4607266668065155e-11	4.931636995923829e-12	9.705362307876523e-12
1748	-19715.655238079733	5.634945550546688e-12	1.4589312761511573e-11	4.8892063153918305e-12	9.684526185546842e-12
1749	-19715.49247633851	5.593795944626647e-12	1.4572557452087858e-11	4.846604754656091e-12	9.664894848080019e-12
1750	-19715.329714597283	5.552499481362871e-12	1.455699998246829e-11	4.803868988018867e-12	9.646467180365821e-12
1751	-19715.16695285606	5.511101803266792e-12	1.4542643852418909e-11	4.761044697856164e-12	9.62924632471305e-12
1752	-19715.004191114836	5.469638926880136e-12	1.4529485754126984e-11	4.718167926995603e-12	9.613228614920504e-12
1753	-19714.841429373606	5.4281569536952735e-12	1.4517525721695699e-11	4.67528479251169e-12	9.598413727792325e-12
1754	-19714.678667632383	5.386691576681695e-12	1.4506758330449019e-11	4.632430989269767e-12	9.584795881446955e-12
1755	-19714.515905891163	5.345288863347745e-12	1.4497179978608297e-11	4.589652576064798e-12	9.57237111861953e-12
1756	-19714.35314414992	5.303983904485642e-12	1.448878292619306e-11	4.546984621300268e-12	9.561131345017664e-12
1757	-19714.190382408706	5.262822569111857e-12	1.4481560494700254e-11	4.504472961186621e-12	9.551069530230785e-12
1758	-19714.027620667483	5.221838946327909e-12	1.447550241435473e-11	4.4621516384131315e-12	9.542175054663557e-12
1759	-19713.864858926256	5.181078616200884e-12	1.4470598410416265e-11	4.420066176528343e-12	9.534437296907636e-12
1760	-19713.702097185032	5.140574972112168e-12	1.446683637342842e-11	4.378249898857495e-12	9.527843803997035e-12
1761	-19713.53933544381	5.100372572587921e-12	1.4464202304384783e-11	4.3367472839990386e-12	9.522380237108764e-12
1762	-19713.376573702582	5.060503984870206e-12	1.4462682209309152e-11	4.2955908060367325e-12	9.518032266712727e-12
1763	-19713.21381196136	5.021012758986767e-12	1.4462258854704882e-11	4.2548239122119825e-12	9.514782328010442e-12
1764	-19713.051050220136	4.9819303843111874e-12	1.4462916265600451e-11	4.21447797619375e-12	9.512614119947974e-12
1765	-19712.888288478913	4.9432989655334486e-12	1.4464633653159806e-11	4.174594977665256e-12	9.51150653244558e-12
1766	-19712.725526737682	4.905148885534712e-12	1.4467393388933135e-11	4.13520516203502e-12	9.511441622077722e-12
1767	-19712.56276499645	4.867520489363884e-12	1.4471171351450273e-11	4.096348727878369e-12	9.512394957731463e-12
1768	-19712.400003255232	4.830443201427054e-12	1.4475947871919688e-11	4.0580549412112335e-12	9.514346568223362e-12
1769	-19712.237241514005	4.793955470366432e-12	1.4481696341642167e-11	4.020362083582836e-12	9.517269548395651e-12
1770	-19712.074479772786	4.758085317139361e-12	1.44883951435052e-11	3.983297997488543e-12	9.521141992667331e-12
1771	-19711.911718031555	4.722869263551016e-12	1.4496014618356697e-11	3.946899018012205e-12	9.525933959921373e-12
1772	-19711.748956290325	4.688333553447919e-12	1.450453150812588e-11	3.911191191479864e-12	9.531621919015764e-12
1773	-19711.586194549105	4.654512578199699e-12	1.451391351214341e-11	3.876208704008566e-12	9.53817330319656e-12
1774	-19711.423432807886	4.621431107659088e-12	1.4524135865331841e-11	3.841976110042571e-12	9.545563090974908e-12
1775	-19711.260671066655	4.58912094509657e-12	1.4535163594589747e-11	3.808524990164675e-12	9.553756060265383e-12
1776	-19711.097909325432	4.55760526567488e-12	1.4546970518448354e-11	3.775878287453149e-12	9.562725791078919e-12
1777	-19710.93514758421	4.526913267728132e-12	1.4559519165711893e-11	3.744064961356129e-12	9.572434581543116e-12
1778	-19710.77238584298	4.497066488862155e-12	1.4572782350500224e-11	3.713106301990241e-12	9.582855026298053e-12
1779	-19710.609624101762	4.468090818768654e-12	1.458672025678388e-11	3.683027945232742e-12	9.593947097974018e-12
1780	-19710.446862360528	4.440006433637155e-12	1.4601304017073974e-11	3.653849805851064e-12	9.605681729627827e-12
1781	-19710.2841006193	4.4128362254615925e-12	1.4616492658413693e-11	3.625594508506675e-12	9.618017757478885e-12
1782	-19710.121338878078	4.386598374084338e-12	1.463225595548208e-11	3.5982799589716186e-12	9.630924777611734e-12
1783	-19709.95857713685	4.361312595546686e-12	1.4648550816273825e-11	3.571925593924667e-12	9.644359528449681e-12
1784	-19709.795815395635	4.336995388912996e-12	1.4665346308760406e-11	3.5465476272703405e-12	9.658290921245739e-12
1785	-19709.6330536544	4.3136628433451975e-12	1.4682598322744008e-11	3.5221618582138105e-12	9.672674698312959e-12
1786	-19709.470291913174	4.291329668043652e-12	1.4700274529284725e-11	3.4987827013077977e-12	9.687478396364255e-12
1787	-19709.307530171955	4.2700084126384306e-12	1.4718329934239323e-11	3.4764224072345293e-12	9.7026568965546e-12
1788	-19709.144768430728	4.249711850397354e-12	1.473673078615712e-11	3.4550934466980343e-12	9.71817633612621e-12
1789	-19708.982006689504	4.230449488263407e-12	1.4755431737183625e-11	3.4348050203646426e-12	9.73399126597489e-12
1790	-19708.81924494828	4.212231333194051e-12	1.4774398456277993e-11	3.4155668261767714e-12	9.750067267308999e-12
1791	-19708.656483207058	4.195063642813367e-12	1.4793584630394703e-11	3.3973848098725934e-12	9.766357949551282e-12
1792	-19708.493721465828	4.178954738902097e-12	1.4812955394982974e-11	3.380266979574896e-12	9.782828384397952e-12
1793	-19708.330959724608	4.163906813043107e-12	1.4832464551838772e-11	3.3642152108398546e-12	9.799432320262204e-12
1794	-19708.168197983377	4.1499259416486585e-12	1.4852076266265396e-11	3.3492352634869138e-12	9.816133882801943e-12
1795	-19708.005436242158	4.137011137873675e-12	1.4871744361618595e-11	3.3353258323705364e-12	9.832886866380465e-12
1796	-19707.842674500927	4.125166182238348e-12	1.4891432735518104e-11	3.3224903800950534e-12	9.849655153347419e-12
1797	-19707.679912759708	4.1143866640173735e-12	1.4911095582160747e-11	3.3107241769969697e-12	9.866392933355101e-12
1798	-19707.51715101848	4.104674071102831e-12	1.493069650425856e-11	3.300028393438295e-12	9.883063818173304e-12
1799	-19707.354389277247	4.096020338330698e-12	1.495019036764322e-11	3.2903946463583615e-12	9.899622693502288e-12
1800	-19707.191627536027	4.088424613876771e-12	1.4969540354070962e-11	3.2818217685510367e-12	9.916032774359355e-12
1801	-19707.028865794804	4.081876068614945e-12	1.498870243063406e-11	3.2742986158298995e-12	9.932250072027042e-12
1802	-19706.866104053577	4.076371010676101e-12	1.5007639722493645e-11	3.267821184596389e-12	9.948237768916104e-12
1803	-19706.70334231235	4.0718951015145964e-12	1.5026309017428754e-11	3.2623748257557607e-12	9.963952720989825e-12
1804	-19706.54058057113	4.068442677955635e-12	1.5044673713526756e-11	3.2579535699246596e-12	9.979358407335417e-12
1805	-19706.377818829904	4.0659963117429614e-12	1.5062692339339273e-11	3.254539684432962e-12	9.994413448344526e-12
1806	-19706.21505708868	4.064547758111261e-12	1.5080328279578497e-11	3.2521246253427447e-12	1.0009081332863596e-11
1807	-19706.05229534745	4.06407682683978e-12	1.509754154137014e-11	3.250687905816212e-12	1.0023322182992242e-11
1808	-19705.889533606223	4.064572623614969e-12	1.5114296185708728e-11	3.250218341007463e-12	1.0037100186540206e-11
1809	-19705.726771865007	4.066012221166426e-12	1.5130554026923644e-11	3.2506927164160234e-12	1.0050377295291439e-11
1810	-19705.564010123777	4.0683821729710166e-12	1.5146279654384778e-11	3.252097305204921e-12	1.0063118247366028e-11
1811	-19705.40124838256	4.071657025255574e-12	1.5161436767943e-11	3.25440637735088e-12	1.00752869018382e-11
1812	-19705.238486641327	4.075821014975493e-12	1.5175990569807997e-11	3.2576039012038027e-12	1.0086848630873675e-11
1813	-19705.0757249001	4.080846189925186e-12	1.518990737910744e-11	3.2616616607099353e-12	1.009776993384055e-11
1814	-19704.912963158877	4.086714330106601e-12	1.5203153306799668e-11	3.2665611804119746e-12	1.0108017111884369e-11
1815	-19704.750201417646	4.093395329286971e-12	1.5215696906314985e-11	3.272272104095211e-12	1.011755891863169e-11
1816	-19704.587439676427	4.100868179132645e-12	1.5227505233700692e-11	3.278773182465613e-12	1.012636261960434e-11
1817	-19704.4246779352	4.10910126140464e-12	1.5238549488375508e-11	3.286032562624504e-12	1.013439963341837e-11
1818	-19704.26191619398	4.118071083327511e-12	1.5248798341751702e-11	3.294026526602355e-12	1.0141638859170416e-11
1819	-19704.099154452753	4.127744019900603e-12	1.5258225051486313e-11	3.3027212312508005e-12	1.0148053791437688e-11
1820	-19703.936392711523	4.138094485339958e-12	1.5266799919684172e-11	3.3120908826927777e-12	1.0153614977114843e-11
1821	-19703.773630970307	4.149087290485022e-12	1.527449928956443e-11	3.3221000913148162e-12	1.0158299012962423e-11
1822	-19703.610869229076	4.160694690077179e-12	1.528129469618857e-11	3.3327209219408568e-12	1.0162077694527243e-11
1823	-19703.44810748785	4.172880145780859e-12	1.5287165467788286e-11	3.3439166545883432e-12	1.0164930618908069e-11
1824	-19703.285345746626	4.18561331939222e-12	1.5292085144755394e-11	3.3556567803301584e-12	1.0166831601419591e-11
1825	-19703.122584005403	4.198857179953224e-12	1.5296035231965445e-11	3.3679041065456625e-12	1.0167762429635036e-11
1826	-19702.959822264176	4.212579235938797e-12	1.529899211959491e-11	3.380625991072848e-12	1.0167699781841703e-11
1827	-19702.79706052295	4.226741279764913e-12	1.5300939859437255e-11	3.3937840854066555e-12	1.0166628004865319e-11
1828	-19702.634298781726	4.2413091859074e-12	1.5301856982571153e-11	3.4073441344784262e-12	1.016452592946744e-11
1829	-19702.4715370405	4.256243894444821e-12	1.530173067363247e-11	3.421266958993876e-12	1.0161381046254236e-11
1830	-19702.308775299276	4.2715097370190556e-12	1.5300541584183496e-11	3.4355167828675737e-12	1.0157174316470912e-11
1831	-19702.14601355805	4.287067183249028e-12	1.5298279549588047e-11	3.4500539786090614e-12	1.0151895890819244e-11
1832	-19701.983251816826	4.302878880428666e-12	1.5294928401659355e-11	3.4648411081644235e-12	1.0145529919376662e-11
1833	-19701.820490075603	4.318905155522458e-12	1.529048049418582e-11	3.4798384242784147e-12	1.013806907890122e-11
1834	-19701.657728334372	4.335107422462812e-12	1.5284922352014027e-11	3.49500727846391e-12	1.0129500219384096e-11
1835	-19701.494966593153	4.35144544160604e-12	1.5278249526726996e-11	3.510307380132071e-12	1.0119819221459077e-11
1836	-19701.332204851922	4.367879612011386e-12	1.5270450746874963e-11	3.5256990893684197e-12	1.0109015143949742e-11
1837	-19701.169443110695	4.384370120513823e-12	1.5261524562018053e-11	3.5411425658096137e-12	1.0097086869936981e-11
1838	-19701.00668136948	4.4008763238915804e-12	1.5251462866639e-11	3.5565971508477086e-12	1.0084026627760687e-11
1839	-19700.84391962825	4.417358601745328e-12	1.524026681441568e-11	3.5720232207973278e-12	1.0069835907258028e-11
1840	-19700.681157887022	4.433775665338566e-12	1.5227931257136612e-11	3.5873794953774022e-12	1.0054509895939801e-11
1841	-19700.5183961458	4.450088246525276e-12	1.521446016439895e-11	3.6026267271751503e-12	1.0038052900551722e-11
1842	-19700.355634404572	4.4662545986807274e-12	1.519985183727594e-11	3.617723201955348e-12	1.002046355803508e-11
1843	-19700.192872663352	4.482236129853761e-12	1.518411212041514e-11	3.6326303725241364e-12	1.0001748049314822e-11
1844	-19700.030110922122	4.4979909352661435e-12	1.5167242705398425e-11	3.6473063903310205e-12	9.98190840041059e-12
1845	-19699.8673491809	4.5134811670383266e-12	1.5149252371799838e-11	3.661713476142223e-12	9.9609537247335e-12
1846	-19699.704587439675	4.528665006932886e-12	1.513014588164253e-11	3.6758098915757675e-12	9.938889115439861e-12
1847	-19699.541825698452	4.543505138037089e-12	1.5109934223212634e-11	3.689558411992228e-12	9.915725890432184e-12
1848	-19699.37906395722	4.55796027364487e-12	1.5088625508786423e-11	3.702917853987436e-12	9.89147248824636e-12
1849	-19699.216302216002	4.571994335832294e-12	1.5066233280793783e-11	3.715852255192199e-12	9.866142775062233e-12
1850	-19699.05354047477	4.5855663122291e-12	1.5042768653723845e-11	3.728320729458242e-12	9.839748185002959e-12
1851	-19698.890778733545	4.5986414375065515e-12	1.501824722734559e-11	3.740288649820478e-12	9.812304634076484e-12
1852	-19698.72801699232	4.611179718701092e-12	1.4992683440351366e-11	3.751716171971942e-12	9.783826872485349e-12
1853	-19698.5652552511	4.6231472954472135e-12	1.4966095515885227e-11	3.762569596026803e-12	9.75433343050523e-12
1854	-19698.40249350987	4.6345052257246634e-12	1.4938500738390828e-11	3.772810150455851e-12	9.723841894207687e-12
1855	-19698.23973176864	4.6452213499889815e-12	1.490991901068713e-11	3.782405857715943e-12	9.692372462817912e-12
1856	-19698.076970027425	4.655258118168707e-12	1.48803711395927e-11	3.791319359239877e-12	9.6599462335613e-12
1857	-19697.9142082862	4.664584469203042e-12	1.4849878869953343e-11	3.799519796569275e-12	9.626585235423738e-12
1858	-19697.751446544964	4.673164547417359e-12	1.4818465739568046e-11	3.80697152577933e-12	9.592313283805809e-12
1859	-19697.588684803744	4.680968939139139e-12	1.4786155484034634e-11	3.813645355549073e-12	9.55715438483076e-12
1860	-19697.425923062525	4.6879640914305136e-12	1.4752974488429112e-11	3.819507963944955e-12	9.521135186975491e-12
1861	-19697.263161321298	4.694121921909786e-12	1.4718948567199835e-11	3.824531509507691e-12	9.484281760169194e-12
1862	-19697.10039958008	4.699410558679096e-12	1.468410649808453e-11	3.828684369504486e-12	9.446623129894694e-12
1863	-19696.937637838848	4.703803693692314e-12	1.4648475618092554e-11	3.8319404944639235e-12	9.408186872282735e-12
1864	-19696.77487609762	4.7072722904282364e-12	1.461208700264319e-11	3.83427111417644e-12	9.369004293684243e-12
1865	-19696.612114356398	4.709791628950423e-12	1.4574970086154028e-11	3.835651783541197e-12	9.329105050155388e-12
1866	-19696.449352615167	4.711335026856533e-12	1.4537158092509201e-11	3.836056102273567e-12	9.288522578407692e-12
1867	-19696.28659087395	4.711879897164892e-12	1.449868165919594e-11	3.835461773337199e-12	9.24728771882787e-12
1868	-19696.12382913272	4.711402072045645e-12	1.4459576255716975e-11	3.833844925468646e-12	9.205436134660185e-12
1869	-19695.96106739149	4.7098808327739846e-12	1.4419873979040396e-11	3.831185143608644e-12	9.163000106021121e-12
1870	-19695.798305650274	4.707295160601352e-12	1.4379611775277192e-11	3.827461718727012e-12	9.120016752585498e-12
1871	-19695.635543909044	4.70362627836851e-12	1.433882343936778e-11	3.822656189535885e-12	9.076520031833946e-12
1872	-19695.472782167824	4.698855887532376e-12	1.4297547633352835e-11	3.816750578850163e-12	9.0325487582612e-12
1873	-19695.310020426594	4.692967471146963e-12	1.4255818725383775e-11	3.80972869640651e-12	8.988137440949586e-12
1874	-19695.147258685374	4.685945957095455e-12	1.4213677129055874e-11	3.801575801598781e-12	8.943326624173038e-12
1875	-19694.984496944144	4.677776770045044e-12	1.4171158443594743e-11	3.792277654966136e-12	8.898152025798407e-12
1876	-19694.821735202917	4.6684482375152986e-12	1.4128303386456637e-11	3.781822924145048e-12	8.852654471312668e-12
1877	-19694.658973461697	4.657948194157324e-12	1.408514938725815e-11	3.7701997872461045e-12	8.80687148624355e-12
1878	-19694.496211720474	4.646267442475122e-12	1.404173778999732e-11	3.7573993937629336e-12	8.760844499353287e-12
1879	-19694.333449979247	4.633396754187536e-12	1.3998106090544292e-11	3.743412865032645e-12	8.714611078971501e-12
1880	-19694.170688238017	4.619330381214907e-12	1.3954296977677108e-11	3.728234805210764e-12	8.668213975184094e-12
1881	-19694.007926496797	4.604061110137998e-12	1.3910348452694493e-11	3.7118583547422565e-12	8.621691237896288e-12
1882	-19693.845164755563	4.587586681218554e-12	1.3866303348316823e-11	3.694281609763203e-12	8.57508573714062e-12
1883	-19693.682403014343	4.569902047015652e-12	1.3822200534936772e-11	3.675499879295865e-12	8.528436367886471e-12
1884	-19693.51964127312	4.551008407053877e-12	1.377808228962375e-11	3.65551472070793e-12	8.481785420231443e-12
1885	-19693.356879531893	4.530903320517679e-12	1.3733988387605623e-11	3.6343240505674444e-12	8.435172669872383e-12
1886	-19693.19411779067	4.509590993877e-12	1.3689960927720693e-11	3.611932433350477e-12	8.388640204302835e-12
1887	-19693.031356049443	4.4870716700011205e-12	1.364603971829997e-11	3.5883404685634854e-12	8.342227808013759e-12
1888	-19692.86859430822	4.4633529392486296e-12	1.3602266156814727e-11	3.563556103043739e-12	8.295976842817452e-12
1889	-19692.705832566997	4.438437512283571e-12	1.355868074527628e-11	3.5375824015611424e-12	8.249927762785053e-12
1890	-19692.543070825766	4.412335738897152e-12	1.3515323894608685e-11	3.510430067102292e-12	8.20412091888777e-12
1891	-19692.380309084543	4.385053354434607e-12	1.347223576293725e-11	3.482105185039497e-12	8.158596397312204e-12
1892	-19692.21754734332	4.3566035034043715e-12	1.3429456055286046e-11	3.452621248090973e-12	8.113393819241167e-12
1893	-19692.054785602093	4.326994785235164e-12	1.3387024563480333e-11	3.4219871998918906e-12	8.068552880891762e-12
1894	-19691.89202386087	4.296243293732148e-12	1.334497995181603e-11	3.390219475794314e-12	8.024112139163978e-12
1895	-19691.729262119643	4.264360195043069e-12	1.3303361795526401e-11	3.3573295786184026e-12	7.980111050444042e-12
1896	-19691.566500378412	4.231364169208836e-12	1.3262206934982204e-11	3.323336521665291e-12	7.9365863245363e-12
1897	-19691.403738637197	4.197269354881161e-12	1.322155447203164e-11	3.2882547711803632e-12	7.893576921825687e-12
1898	-19691.240976895966	4.1620970014992815e-12	1.31814398265244e-11	3.2521058999271984e-12	7.851118109123148e-12
1899	-19691.078215154746	4.125863780095542e-12	1.3141901399380695e-11	3.2149068958325925e-12	7.809248123840608e-12
1900	-19690.91545341352	4.088593567904298e-12	1.3102972655405246e-11	3.176681947990321e-12	7.7680002559189e-12
1901	-19690.75269167229	4.0503055343334135e-12	1.306469111115311e-11	3.137450530494249e-12	7.727411837158988e-12
1902	-19690.58992993107	4.011025564282246e-12	1.3027088271110997e-11	3.0972388271231836e-12	7.687514176213429e-12
1903	-19690.42716818984	3.970776048574798e-12	1.299020026769273e-11	3.0560695198314e-12	7.648343200357354e-12
1904	-19690.264406448616	3.929585013515382e-12	1.2954056943548278e-11	3.0139709192911884e-12	7.60992853643882e-12
1905	-19690.10164470739	3.8874768932991275e-12	1.291869305513383e-11	2.9709677356775003e-12	7.572304716310157e-12
1906	-19689.938882966166	3.844481858628089e-12	1.288413581952877e-11	2.9270904083346464e-12	7.535498722190729e-12
1907	-19689.776121224946	3.800626941467612e-12	1.2850418850103401e-11	2.8823662288105042e-12	7.499543924582824e-12
1908	-19689.61335948372	3.755943905376903e-12	1.2817567014528759e-11	2.836827212165055e-12	7.464464938374438e-12
1909	-19689.45059774249	3.710462468159249e-12	1.2785611974404129e-11	2.7905033181816094e-12	7.430293165074315e-12
1910	-19689.287836001266	3.664215577568739e-12	1.2754576477525994e-11	2.7434277277006123e-12	7.397051083062489e-12
1911	-19689.12507426004	3.6172353156525075e-12	1.2724490263719903e-11	2.6956327459980742e-12	7.364768156073834e-12
1912	-19688.962312518815	3.5695560343413427e-12	1.2695373257429147e-11	2.647152938653472e-12	7.333464023707788e-12
1913	-19688.799550777592	3.5212122682486356e-12	1.26672533278138e-11	2.598023043644181e-12	7.303166264451828e-12
1914	-19688.63678903637	3.472239152042261e-12	1.2640148035827174e-11	2.548278388695167e-12	7.273892140395852e-12
1915	-19688.474027295142	3.4226733778279463e-12	1.2614082563463265e-11	2.4979558484886796e-12	7.245666529541043e-12
1916	-19688.311265553923	3.3725512158884817e-12	1.2589072120571364e-11	2.447091864909596e-12	7.218504330360596e-12
1917	-19688.14850381269	3.321910968250627e-12	1.2565139704382148e-11	2.3957249007841703e-12	7.192428224281575e-12
1918	-19687.98574207146	3.270789663330274e-12	1.254229733032022e-11	2.3438921339061624e-12	7.1674499041881924e-12
1919	-19687.82298033024	3.219227758324406e-12	1.2520565562397057e-11	2.2916341597892815e-12	7.1435896080836315e-12
1920	-19687.66021858901	3.167262409993355e-12	1.2499954106723248e-11	2.23898826148161e-12	7.120856710054296e-12
1921	-19687.497456847792	3.1149357519370175e-12	1.2480480513726716e-11	2.1859966877723887e-12	7.099268425725552e-12
1922	-19687.33469510656	3.062285147351831e-12	1.2462152149507774e-11	2.132696904519917e-12	7.078831781279569e-12
1923	-19687.171933365335	3.0093543955867855e-12	1.2444983254456992e-11	2.0791328026096844e-12	7.059560675100714e-12
1924	-19687.00917162412	2.9561810231997127e-12	1.2428978815118792e-11	2.0253419870811637e-12	7.041459747604676e-12
1925	-19686.846409882888	2.9028097436656287e-12	1.2414149943619231e-11	1.9713692387468385e-12	7.024539763405918e-12
1926	-19686.683648141665	2.8492779576895883e-12	1.2400499141479435e-11	1.9172520123408187e-12	7.008802873318778e-12
1927	-19686.52088640044	2.79563166030933e-12	1.2388034373400765e-11	1.8630363457964075e-12	6.994256690701747e-12
1928	-19686.35812465921	2.7419081112709325e-12	1.2376755798328951e-11	1.8087595281071487e-12	6.980901020891328e-12
1929	-19686.19536291799	2.6881535388092533e-12	1.2366667835570182e-11	1.7544678056546828e-12	6.968739929648416e-12
1930	-19686.03260117677	2.634405224322569e-12	1.2357768178411026e-11	1.7001984642734658e-12	6.9577707555016285e-12
1931	-19685.86983943554	2.5807098038401134e-12	1.2350058128247282e-11	1.6459981333429552e-12	6.947994445882127e-12
1932	-19685.70707769432	2.527104094879279e-12	1.234353293722513e-11	1.5919036098864839e-12	6.939405898689068e-12
1933	-19685.54431595309	2.473634760915621e-12	1.2338190477149433e-11	1.5379615259543787e-12	6.932002632996734e-12
1934	-19685.38155421187	2.420337916453382e-12	1.2334023944557301e-11	1.4842079507838108e-12	6.925777493346947e-12
1935	-19685.21879247064	2.3672603469539986e-12	1.2331027366715744e-11	1.430689613861532e-12	6.920724157135255e-12
1936	-19685.056030729407	2.314437502253915e-12	1.2329191870080694e-11	1.3774418951512209e-12	6.916833402828195e-12
1937	-19684.893268988188	2.261915518928452e-12	1.2328508265132645e-11	1.3245108508759948e-12	6.914095695649756e-12
1938	-19684.73050724696	2.2097291123960317e-12	1.2328965348758252e-11	1.2719311023975253e-12	6.91249949006716e-12
1939	-19684.567745505734	2.1579237317187744e-12	1.2330550549490538e-11	1.2197479944629459e-12	6.912031875618386e-12
1940	-19684.404983764514	2.1065330967893454e-12	1.2333250320263314e-11	1.1679951291743685e-12	6.912678970077352e-12
1941	-19684.24222202329	2.0556018439058556e-12	1.2337049117597987e-11	1.116717015049754e-12	6.914424898931219e-12
1942	-19684.079460282064	2.0051624577192177e-12	1.2341931407092595e-11	1.0659459957660353e-12	6.917253801452381e-12
1943	-19683.91669854084	1.9552582837020484e-12	1.234787797328882e-11	1.0157252661897892e-12	6.921146140572889e-12
1944	-19683.753936799614	1.90592100891422e-12	1.2354871781808868e-11	9.660863499668444e-13	6.926084566103952e-12
1945	-19683.591175058384	1.8571922166941027e-12	1.2362890385803034e-11	9.170706576606398e-13	6.932046320536082e-12
1946	-19683.428413317164	1.8091022329226544e-12	1.2371914647602417e-11	8.687083300590088e-13	6.939011962303768e-12
1947	-19683.265651575937	1.7616910954773094e-12	1.2381919027031724e-11	8.210392110186042e-13	6.9469556531037986e-12
1948	-19683.10288983472	1.7149876449999622e-12	1.23928829224296e-11	7.740919353149163e-13	6.9558565008226265e-12
1949	-19682.94012809349	1.6690298857263133e-12	1.2404777752105062e-11	7.279042928133044e-13	6.96568563952193e-12
1950	-19682.777366352257	1.6238452938922404e-12	1.2417581165266951e-11	6.825035341672279e-13	6.976420442733081e-12
1951	-19682.61460461104	1.5794697819512052e-12	1.2431261717876254e-11	6.379253381408752e-13	6.988029197462313e-12
1952	-19682.45184286981	1.5359293876029597e-12	1.2445795778670118e-11	5.941954981668784e-13	7.0004880129056306e-12
1953	-19682.28908112859	1.4932571055879475e-12	1.2461149397220375e-11	5.513467570377474e-13	7.013762686193292e-12
1954	-19682.12631938736	1.4514775129925545e-12	1.2477296985774239e-11	5.094034301856047e-13	7.0278273872842986e-12
1955	-19681.963557646137	1.4106210159970459e-12	1.249420231764487e-11	4.683956548984725e-13	7.042645654878147e-12
1956	-19681.800795904914	1.3707108793752757e-12	1.2511838690939243e-11	4.283464181244871e-13	7.0581905632933774e-12
1957	-19681.638034163683	1.331774256314697e-12	1.2530167671754882e-11	3.892825883996183e-13	7.074423462833851e-12
1958	-19681.475272422464	1.293832485038156e-12	1.254916111566527e-11	3.5122521129503046e-13	7.091316004762646e-12
1959	-19681.312510681244	1.2569099568336691e-12	1.2568778687651086e-11	3.1419837922487777e-13	7.108827658161988e-12
1960	-19681.149748940014	1.2210262710419654e-12	1.2588990682216031e-11	2.7822138547375686e-13	7.126928533680192e-12
1961	-19680.986987198783	1.186202773475826e-12	1.2609755708279589e-11	2.4331526408909586e-13	7.145577065253454e-12
1962	-19680.824225457563	1.1524569784985988e-12	1.2631042948948626e-11	2.0949721142252483e-13	7.16474227334885e-12
1963	-19680.661463716333	1.119806838161316e-12	1.2652809104992406e-11	1.7678485638603179e-13	7.1843807053002585e-12
1964	-19680.49870197511	1.0882680833328291e-12	1.2675022369334755e-11	1.4519360149830012e-13	7.204460413495467e-12
1965	-19680.335940233883	1.0578552568694363e-12	1.2697638655062233e-11	1.1473765667718228e-13	7.224937179975118e-12
1966	-19680.17317849266	1.0285819739002601e-12	1.2720625164178383e-11	8.543029989712279e-14	7.24577808882816e-12
1967	-19680.010416751436	1.0004594439589643e-12	1.274393673005511e-11	5.728239959757714e-14	7.266937865285223e-12
1968	-19679.847655010206	9.734992639673467e-13	1.2767539890926346e-11	3.030520836423564e-14	7.288382952888201e-12
1969	-19679.684893268986	9.477089924339312e-13	1.279138910526053e-11	4.505937048834394e-15	7.310067725374313e-12
1970	-19679.522131527763	9.230979427029551e-13	1.281544994836844e-11	-2.0106450816249926e-14	7.331957686874755e-12
1971	-19679.359369786533	8.996704793209324e-13	1.2839676404865184e-11	-4.352794315878532e-14	7.35400676107091e-12
1972	-19679.196608045306	8.774337119118099e-13	1.2864033638132933e-11	-6.575178400968679e-14	7.376180064090889e-12
1973	-19679.033846304083	8.563881360581413e-13	1.2888475870857685e-11	-8.677783346190511e-14	7.398431781730509e-12
1974	-19678.871084562856	8.36538898931093e-13	1.2912967453664132e-11	-1.0660130004359047e-13	7.420726241324791e-12
1975	-19678.708322821636	8.178829229763384e-13	1.2937463000257635e-11	-1.2522561845555678e-13	7.443018043888479e-12
1976	-19678.545561080413	8.004229896281867e-13	1.2961926504497302e-11	-1.4264836336979078e-13	7.465271184069448e-12
1977	-19678.382799339182	7.841528276688208e-13	1.2986313206753403e-11	-1.5887616283009195e-13	7.487440913717475e-12
1978	-19678.220037597956	7.690725052557266e-13	1.3010586669009974e-11	-1.7390930355742312e-13	7.50949081958986e-12
1979	-19678.057275856732	7.551726173436375e-13	1.3034703288035902e-11	-1.8775754536286688e-13	7.531377334037166e-12
1980	-19677.894514115513	7.424508131782594e-13	1.3058626462945971e-11	-2.0042359089576556e-13	7.553063904699784e-12
1981	-19677.731752374282	7.308944295124985e-13	1.3082313252932075e-11	-2.119204544644291e-13	7.574507650143242e-12
1982	-19677.56899063306	7.204985060318256e-13	1.3105727492954235e-11	-2.2225344361753675e-13	7.595672477443765e-12
1983	-19677.406228891836	7.112473988964356e-13	1.3128827836862502e-11	-2.3143854782252544e-13	7.616517123280638e-12
1984	-19677.24346715061	7.031336841634941e-13	1.3151577772530271e-11	-2.3948353190412773e-13	7.637005170610296e-12
1985	-19677.080705409386	6.961386858970726e-13	1.317393767204335e-11	-2.464074103953101e-13	7.657097097420955e-12
1986	-19676.91794366816	6.902525305407668e-13	1.3195871773570887e-11	-2.522203897785273e-13	7.67675725951635e-12
1987	-19676.75518192693	6.854536415165073e-13	1.3217341748748239e-11	-2.5694437654060654e-13	7.69594745675389e-12
1988	-19676.592420185705	6.817295735123338e-13	1.3238312574402676e-11	-2.6059213939672456e-13	7.71463280552815e-12
1989	-19676.429658444482	6.790562067566883e-13	1.3258747985873205e-11	-2.6318811771923656e-13	7.732777191102066e-12
1990	-19676.266896703255	6.774186439955563e-13	1.3278613367989396e-11	-2.6474752111942134e-13	7.750346158957654e-12
1991	-19676.104134962032	6.767902906614182e-13	1.3297875026898072e-11	-2.652972519871723e-13	7.767306186121948e-12
1992	-19675.941373220805	6.771532993875189e-13	1.3316498954559307e-11	-2.64855457547088e-13	7.783623445395577e-12
1993	-19675.778611479585	6.784794581511895e-13	1.3334453540164305e-11	-2.634506442700541e-13	7.799266516852734e-12
1994	-19675.615849738362	6.807484201828654e-13	1.3351706661623045e-11	-2.6110344490762547e-13	7.814203478616286e-12
1995	-19675.45308799713	6.839292525417074e-13	1.3368228633538109e-11	-2.578450722727796e-13	7.828404854985295e-12
1996	-19675.29032625591	6.879996901004253e-13	1.3383988407358655e-11	-2.536980620782188e-13	7.84183981585518e-12
1997	-19675.127564514685	6.929268165661579e-13	1.3398959326524607e-11	-2.4869559452705826e-13	7.854481932271356e-12
1998	-19674.96480277346	6.986858431007868e-13	1.341311148305607e-11	-2.428627124974946e-13	7.866301531705565e-12
[truncated: 243,761 more rows]
