# Supplementary material for: Sub-optical-cycle light-matter energy transfer in molecular vibrational spectroscopy
Source: Nat Commun. 2022 Oct 6;13:5897. doi: 10.1038/s41467-022-33477-5 (PMC9537163; doi:10.1038/s41467-022-33477-5)
Supplement: Supplementary file 3 — Source Data [file 41467_2022_33477_MOESM3_ESM.zip › fig4d.csv]

	Time (fs)	no_relaxation_real	no_relaxation_imag	relaxation_real	relaxation_imag
0	-20000.16276174122	-5.680768602031e-14	1.068028719163295e-13	-5.6798970214279365e-14	1.0678715853148837e-13
1	-20000.0	-8.233375729167766e-14	1.6158362477839113e-13	-8.230817381158825e-14	1.615361986533898e-13
2	-19999.83723825877	-1.0591709490158365e-13	2.1722883488834149e-13	-1.0586706824157481e-13	2.171334371198889e-13
3	-19999.674476517543	-1.2752079078875215e-13	2.736495569955012e-13	-1.2743932462915477e-13	2.7348967678958884e-13
4	-19999.51171477632	-1.4713370205769376e-13	3.3081685532582893e-13	-1.4701439005367397e-13	3.3057575648674265e-13
5	-19999.3489530351	-1.6472430372900218e-13	3.886416375007651e-13	-1.6456133264447318e-13	3.8830236709111697e-13
6	-19999.186191293873	-1.8028089081355308e-13	4.4709099214556116e-13	-1.8006904970706448e-13	4.4663640700855915e-13
7	-19999.023429552642	-1.9377727183274462e-13	5.060758157350561e-13	-1.9351195535465902e-13	5.054885923247231e-13
8	-19998.86066781142	-2.0520184236586554e-13	5.655589860822925e-13	-2.048790583566414e-13	5.648216469782485e-13
9	-19998.697906070203	-2.145337555107109e-13	6.254517780538211e-13	-2.1415012826498727e-13	6.245467030312136e-13
10	-19998.53514432897	-2.2176213390014822e-13	6.857122873795145e-13	-2.2131491017460087e-13	6.846217398002512e-13
11	-19998.372382587746	-2.268714427748779e-13	7.462522969336848e-13	-2.2635849483364545e-13	7.449584362253833e-13
12	-19998.209620846523	-2.2985232751077826e-13	8.070251378098665e-13	-2.292721575530745e-13	8.055100456946927e-13
13	-19998.046859105292	-2.306945486442124e-13	8.679430513234145e-13	-2.300462913953168e-13	8.661887457004834e-13
14	-19997.884097364073	-2.293910754241921e-13	9.28954696303027e-13	-2.2867450098843807e-13	9.26943157329204e-13
15	-19997.721335622842	-2.2593699024053234e-13	9.899732325972718e-13	-2.2515250600053612e-13	9.876864179452112e-13
16	-19997.558573881623	-2.2032837584765233e-13	1.0509426051156588e-12	-2.1947702773547527e-13	1.0483624757695637e-12
17	-19997.3958121404	-2.1256566219085265e-13	1.1117769544938303e-12	-2.1164913566164377e-13	1.1088854913951997e-12
18	-19997.23305039917	-2.026488369309388e-13	1.17241588220831e-12	-2.016694566453765e-13	1.169195111747828e-12
19	-19997.070288657946	-1.9058372061672582e-13	1.232774704286178e-12	-1.8954445025482925e-13	1.229206716226838e-12
20	-19996.90752691672	-1.7637499745248333e-13	1.2927889213875564e-12	-1.7527943779528582e-13	1.2888558939945341e-12
21	-19996.744765175496	-1.6003387644427718e-13	1.3523754895959005e-12	-1.5888626379361072e-13	1.3480597087648129e-12
22	-19996.58200343427	-1.415704647239244e-13	1.4114663103911244e-12	-1.403756673848751e-13	1.40675019427767e-12
23	-19996.41924169305	-1.2100133319447377e-13	1.4699803494580498e-12	-1.197648482861935e-13	1.4648464686620746e-12
24	-19996.25647995182	-9.834270066014274e-14	1.5278464354854129e-12	-9.707064900801625e-14	1.522277537070537e-12
25	-19996.093718210595	-7.361651803180776e-14	1.58498576063485e-12	-7.231563916569492e-14	1.5789647892118633e-12
26	-19995.930956469372	-4.684567488974948e-14	1.6413248873853514e-12	-4.552332034148539e-14	1.634835008457273e-12
27	-19995.768194728145	-1.8057450335230865e-14	1.6967876218927618e-12	-1.6721576659300937e-14	1.6898122435980889e-12
28	-19995.60543298692	1.271811013424173e-14	1.7512990587457005e-12	1.4058949641476923e-14	1.7438218544137362e-12
29	-19995.44267124569	4.5448553289439554e-14	1.8047861280140509e-12	4.6785217689643526e-14	1.7967910583309005e-12
30	-19995.279909504472	8.009621961884304e-14	1.8571731893793463e-12	8.14189901438627e-14	1.848644524002314e-12
31	-19995.117147763245	1.1662359257513566e-13	1.9083906590773828e-12	1.1792218398241507e-13	1.899312999006196e-12
32	-19994.954386022015	1.5498525061171128e-13	1.958363283550488e-12	1.5624882249388285e-13	1.9487215816932974e-12
33	-19994.791624280795	1.95138846011351e-13	2.0070254265500557e-12	1.9635601644998524e-13	1.9968050099671005e-12
34	-19994.628862539565	2.3703099398568096e-13	2.0543030820982246e-12	2.381898522881379e-13	2.043489671382813e-12
35	-19994.46610079834	2.806148178354864e-13	2.1001350330166115e-12	2.8170294054579683e-13	2.088714764155901e-12
36	-19994.30333905712	3.258289011155184e-13	2.1444494490248044e-12	3.268333660875692e-13	2.1324088914562162e-12
37	-19994.140577315888	3.726220476538138e-13	2.187189841948331e-12	3.735294524385216e-13	2.17451601976237e-12
38	-19993.977815574664	4.209251048941295e-13	2.228287732183035e-12	4.217215820857565e-13	2.2149681407636204e-12
39	-19993.815053833445	4.706830772520606e-13	2.2676918840073614e-12	4.713543151627228e-13	2.253714510228366e-12
40	-19993.65229209222	5.218192510500014e-13	2.3053380395490512e-12	5.223505101736422e-13	2.2906913768439215e-12
41	-19993.489530351	5.742751715538039e-13	2.3411804949099698e-12	5.746513074750761e-13	2.3258535622040493e-12
42	-19993.326768609764	6.279669976073252e-13	2.375160188218609e-12	6.281724784812517e-13	2.3591425433457616e-12
43	-19993.164006868545	6.828333461739106e-13	2.4072373051099618e-12	6.828522777392855e-13	2.390519062192309e-12
44	-19993.00124512732	7.387837546909736e-13	2.437358853528657e-12	7.385998986070762e-13	2.419930694635057e-12
45	-19992.838483386095	7.957545630774773e-13	2.4654912383102922e-12	7.953513638910055e-13	2.447344429024828e-12
46	-19992.675721644868	8.53649197364367e-13	2.4915882875329056e-12	8.53009801508877e-13	2.4727146867584065e-12
47	-19992.51295990364	9.124022539553694e-13	2.515622805222832e-12	9.115095385195033e-13	2.4960148787163807e-12
48	-19992.350198162414	9.719123226108178e-13	2.5375563952788795e-12	9.707489148412724e-13	2.5172072235480972e-12
49	-19992.18743642119	1.0321124380724592e-12	2.5573682235816625e-12	1.0306607455642139e-12	2.5362715131045653e-12
50	-19992.024674679968	1.0928970758836125e-12	2.575028204062014e-12	1.0911393065317842e-12	2.553178293288389e-12
51	-19991.861912938744	1.1541987524039534e-12	2.5905221139571043e-12	1.1521169458009818e-12	2.5679139820555065e-12
52	-19991.699151197514	1.2159086744155402e-12	2.6038286177714716e-12	1.2134847219418774e-12	2.5804578886626226e-12
53	-19991.53638945629	1.277959197036192e-12	2.614940033788911e-12	1.2751748742127007e-12	2.590802982290367e-12
54	-19991.373627715067	1.340239419156419e-12	2.6238441776987194e-12	1.3370764057675307e-12	2.5989377316127057e-12
55	-19991.210865973844	1.4026823241685372e-12	2.630539878525327e-12	1.3991222372249936e-12	2.6048616220633477e-12
56	-19991.048104232614	1.46517579850257e-12	2.6350242901413338e-12	1.4612002121621488e-12	2.6085724640769123e-12
57	-19990.885342491394	1.527654293081723e-12	2.6373026139750714e-12	1.523244771956582e-12	2.6100761162939433e-12
58	-19990.722580750167	1.5900055839237148e-12	2.6373814176319087e-12	1.585143702549274e-12	2.6093798017922898e-12
59	-19990.559819008944	1.6521658231918828e-12	2.6352720182903643e-12	1.6468331993513745e-12	2.60649549107777e-12
60	-19990.397057267717	1.7140238685114083e-12	2.6309903412452243e-12	1.70820218218382e-12	2.6014397592176768e-12
61	-19990.234295526487	1.7755184495860444e-12	2.6245535151230743e-12	1.7691894759339483e-12	2.5942303796887127e-12
62	-19990.071533785263	1.8365403416374495e-12	2.615986616637552e-12	1.8296859691741396e-12	2.5848930687764793e-12
63	-19989.908772044037	1.897031132366586e-12	2.605312238933031e-12	1.889633395359146e-12	2.5734510515602572e-12
64	-19989.746010302813	1.9568847081060553e-12	2.5925642612256782e-12	1.9489258038788145e-12	2.559938832293938e-12
65	-19989.583248561594	2.01604634015606e-12	2.577770241046074e-12	2.007508660554866e-12	2.544384583299113e-12
66	-19989.420486820363	2.0744140138886974e-12	2.5609723441563085e-12	2.0652801614761406e-12	2.5268310767623865e-12
67	-19989.25772507914	2.131936564245564e-12	2.542202717012964e-12	2.1221893825336996e-12	2.5073110528628607e-12
68	-19989.094963337917	2.1885169207066466e-12	2.521511226525085e-12	2.178139509280048e-12	2.4858749625091085e-12
69	-19988.932201596686	2.2441081128564934e-12	2.4989340200313074e-12	2.2330838561234147e-12	2.4625595220568507e-12
70	-19988.76943985546	2.298618618980682e-12	2.474528024407681e-12	2.286931200037255e-12	2.4374222164955582e-12
71	-19988.606678114236	2.352006115825758e-12	2.44833273796664e-12	2.3396395435468208e-12	2.4105030851795593e-12
72	-19988.44391637302	2.4041852864116837e-12	2.4204113705612864e-12	2.3911239079225843e-12	2.3818658671134434e-12
73	-19988.28115463179	2.4551184078901782e-12	2.3908062758785606e-12	2.4413469338031777e-12	2.3515534262069373e-12
74	-19988.118392890563	2.504727144582978e-12	2.359585969512461e-12	2.490230660091988e-12	2.3196347755473276e-12
75	-19987.95563114934	2.55297828508024e-12	2.326795187554842e-12	2.537742273112796e-12	2.2861551282250755e-12
76	-19987.792869408113	2.599800786402084e-12	2.2925068948808273e-12	2.5838111373644e-12	2.2511879126866785e-12
77	-19987.630107666886	2.6451664163688466e-12	2.2567673249867227e-12	2.628409449122219e-12	2.214779804193844e-12
78	-19987.467345925663	2.6890114574071476e-12	2.2196531167229617e-12	2.671473927525049e-12	2.177007869501139e-12
79	-19987.30458418444	2.7313121493531484e-12	2.181211765649753e-12	2.712981267913901e-12	2.1379200091861657e-12
80	-19987.141822443213	2.7720125966079006e-12	2.1415223815706463e-12	2.7528760371152863e-12	2.097595723844917e-12
81	-19986.97906070199	2.8110936548994675e-12	2.1006329321015012e-12	2.7911395697450358e-12	2.056083348276148e-12
82	-19986.816298960766	2.8485070147517527e-12	2.058624250877391e-12	2.8277240407576524e-12	2.0134640689439108e-12
83	-19986.653537219536	2.8842376726255232e-12	2.015544552336888e-12	2.8626149452473567e-12	1.969786429005618e-12
84	-19986.49077547831	2.9182451123662274e-12	1.971475116343627e-12	2.8957722700006028e-12	1.9251320226277864e-12
85	-19986.32801373709	2.9505182324417756e-12	1.9264639301575698e-12	2.927185428308989e-12	1.8795491271421606e-12
86	-19986.16525199587	2.981023702690207e-12	1.8805922717469348e-12	2.956821607978266e-12	1.8331192962517193e-12
87	-19986.00249025464	3.0097540532016968e-12	1.833907494807538e-12	2.9846738668105063e-12	1.785890135168017e-12
88	-19985.839728513405	3.0366828925513573e-12	1.7864899609876703e-12	3.0107163431545685e-12	1.737942242917477e-12
89	-19985.676966772186	3.0618061464978942e-12	1.7383858410707685e-12	3.0349455002227894e-12	1.6893220037262983e-12
90	-19985.514205030966	3.0851038216864122e-12	1.6896739999545599e-12	3.05734188316441e-12	1.6401084821600937e-12
91	-19985.351443289735	3.1065746678228535e-12	1.6403994778714162e-12	3.0779047859671305e-12	1.5903468946390413e-12
92	-19985.188681548516	3.126204651064049e-12	1.59063886251657e-12	3.096620719278913e-12	1.5401139916185024e-12
93	-19985.02591980729	3.143994969569474e-12	1.540435820122582e-12	3.1134914297566326e-12	1.4894535792981435e-12
94	-19984.863158066062	3.1599368984764716e-12	1.4898642364272981e-12	3.128508740516108e-12	1.4384396703739392e-12
95	-19984.70039632484	3.1740336157190517e-12	1.4389664706684244e-12	3.1416763798981645e-12	1.387114729062085e-12
96	-19984.53763458361	3.1862810586567717e-12	1.387813324985318e-12	3.1529908345621384e-12	1.3355496498695156e-12
97	-19984.37487284239	3.196683987082202e-12	1.3364458918238056e-12	3.1624574146434067e-12	1.2837855965563427e-12
98	-19984.212111101162	3.205242371570741e-12	1.284931359066054e-12	3.170076639483628e-12	1.2318898160941927e-12
99	-19984.04934935994	3.2119621686162454e-12	1.233309644147457e-12	3.175855014188289e-12	1.179902265037797e-12
100	-19983.886587618716	3.21684659107433e-12	1.1816447239560398e-12	3.179796298293055e-12	1.1278869475284138e-12
101	-19983.723825877485	3.219902505196042e-12	1.1299751037850624e-12	3.181907903612507e-12	1.0758823771050951e-12
102	-19983.561064136262	3.2211357293823844e-12	1.0783614274920982e-12	3.1821961919100485e-12	1.0239491944338664e-12
103	-19983.398302395035	3.2205536898915182e-12	1.026841554718589e-12	3.1806691309169917e-12	9.721252379560093e-13
104	-19983.235540653808	3.2181642012204695e-12	9.754725061934527e-13	3.177335074237267e-12	9.204674959634654e-13
105	-19983.07277891258	3.21397503348743e-12	9.242917071619701e-13	3.1722023286153046e-12	8.690133443404606e-13
106	-19982.910017171358	3.207995384982789e-12	8.733528885135208e-13	3.1652806265007867e-12	8.178164535159166e-13
107	-19982.747255430135	3.2002332281398207e-12	8.226934113929724e-13	3.1565784715960894e-12	7.669141082354872e-13
108	-19982.58449368891	3.1906986068588343e-12	7.723639689057297e-13	3.1461064365451417e-12	7.163569141330024e-13
109	-19982.42173194769	3.1793996423623294e-12	7.224022729130304e-13	3.133873168174333e-12	6.661824805697437e-13
110	-19982.25897020646	3.166346776564709e-12	6.72856380340235e-13	3.119889631434279e-12	6.164387508018959e-13
111	-19982.096208465242	3.1515483167758917e-12	6.237647546620303e-13	3.1041646534145105e-12	5.671640603975792e-13
112	-19981.933446724008	3.1350147737450522e-12	5.751733298138715e-13	3.0867092620226258e-12	5.184042040009392e-13
113	-19981.770684982785	3.1167547298522882e-12	5.271215984244551e-13	3.067532553522277e-12	4.701985213494815e-13
114	-19981.60792324156	3.0967785587913358e-12	4.796539451764649e-13	3.0466454127890907e-12	4.2259123255233804e-13
115	-19981.44516150033	3.075095227123234e-12	4.3281106482196107e-13	3.0240573143338744e-12	3.7562285465540783e-13
116	-19981.282399759108	3.0517147980957677e-12	3.86636218073559e-13	2.999778826540187e-12	3.2933645863317405e-13
117	-19981.119638017888	3.026647115549723e-12	3.4117212501763985e-13	2.973820295246246e-12	2.837745620428764e-13
118	-19980.956876276658	2.9999018985699106e-12	2.9646138402566283e-13	2.9461919384620202e-12	2.389795481000996e-13
119	-19980.794114535438	2.971490192072317e-12	2.525488667739442e-13	2.916905296993831e-12	1.9499606073912334e-13
120	-19980.631352794207	2.9414213867705166e-12	2.0947692029053935e-13	2.8859702540186302e-12	1.5186620598764326e-13
121	-19980.468591052984	2.909708197946593e-12	1.6729282046646076e-13	2.853400014346759e-12	1.0963700623204741e-13
122	-19980.30582931176	2.8763600674016915e-12	1.2603941114145944e-13	2.819204505386002e-12	6.835103784344232e-14
123	-19980.14306757053	2.8413918598102257e-12	8.57664389324148e-14	2.783399074469503e-12	2.8057767325760288e-14
124	-19979.98030582931	2.8048132807846977e-12	4.651753146301342e-14	2.7459939053106295e-12	-1.1199472500246348e-14
125	-19979.817544088084	2.766641871331667e-12	8.34493275954561e-15	2.7070070139925954e-12	-4.936874527985368e-14
126	-19979.65478234686	2.7268879625289173e-12	-2.870660380505247e-14	2.666449201319482e-12	-8.640562073522693e-14
127	-19979.492020605638	2.685572660650396e-12	-6.458210283767451e-14	2.6243420400841462e-12	-1.2225545976307335e-13
128	-19979.32925886441	2.642707501838673e-12	-9.923533589935727e-14	2.5806975265414825e-12	-1.5687238644036051e-13
129	-19979.166497123184	2.598317515121044e-12	-1.3260903239040764e-13	2.535541146268465e-12	-1.9019949630708775e-13
130	-19979.003735381953	2.5524159773354207e-12	-1.6465532079672267e-13	2.4888866250845037e-12	-2.2218930088819294e-13
131	-19978.840973640734	2.505032690818731e-12	-1.9531473359013455e-13	2.4407642102314457e-12	-2.5278272979682423e-13
132	-19978.678211899507	2.4561831989711755e-12	-2.245377485884287e-13	2.391189881032096e-12	-2.819306755344978e-13
133	-19978.51545015828	2.4059024930318276e-12	-2.5226322517173956e-13	2.340199059902781e-12	-3.0957242674880264e-13
134	-19978.352688417057	2.3542092543525576e-12	-2.7843989095018973e-13	2.28781084885294e-12	-3.3565715834650833e-13
135	-19978.189926675834	2.301144522781006e-12	-3.030052934831527e-13	2.2340667027152964e-12	-3.6012288027758086e-13
136	-19978.02716493461	2.246730582941441e-12	-3.2590671834012453e-13	2.1789893087879638e-12	-3.8291735891092465e-13
137	-19977.864403193384	2.191014834108111e-12	-3.4708113693290945e-13	2.122626462281984e-12	-4.0397806197026145e-13
138	-19977.701641452164	2.134023962485876e-12	-3.6647462658277607e-13	2.065005231144789e-12	-4.2325158165852195e-13
139	-19977.53887971093	2.075812242282691e-12	-3.8402427812162005e-13	2.0061802632886905e-12	-4.4067553955007046e-13
140	-19977.376117969703	2.016411263333794e-12	-3.9967544560425e-13	1.946183506024576e-12	-4.561958389670636e-13
141	-19977.213356228483	1.9558827798948368e-12	-4.133660981654542e-13	1.8850770615959067e-12	-4.697510143762673e-13
142	-19977.050594487257	1.8942636998599166e-12	-4.2504146452539274e-13	1.822898167442368e-12	-4.812868780838424e-13
143	-19976.887832746033	1.831623455727671e-12	-4.346413383087378e-13	1.7597165745494666e-12	-4.907438233922448e-13
144	-19976.725071004803	1.7680048893800308e-12	-4.4211145696826354e-13	1.695575422572136e-12	-4.980682051338635e-13
145	-19976.562309263583	1.70348520070476e-12	-4.473944414441224e-13	1.6305521963598197e-12	-5.032032775594049e-13
146	-19976.399547522364	1.6381136642736387e-12	-4.504373125488614e-13	1.5646964324350777e-12	-5.06096711643641e-13
147	-19976.236785781126	1.571975224164519e-12	-4.5118656433507207e-13	1.4980933221159e-12	-5.066956671420956e-13
148	-19976.074024039906	1.5051256086545156e-12	-4.4959138624955595e-13	1.4307988156198167e-12	-5.049500148960877e-13
149	-19975.911262298683	1.4376575431987592e-12	-4.456032085649452e-13	1.362905843726955e-12	-5.008118814598985e-13
150	-19975.748500557453	1.369633695001647e-12	-4.39174344658585e-13	1.2944772513688805e-12	-4.942342907096034e-13
151	-19975.585738816233	1.3011539148425381e-12	-4.3026223810329447e-13	1.2256130483888402e-12	-4.85175410667089e-13
152	-19975.422977075006	1.232287590120233e-12	-4.188233124728486e-13	1.1563827515497699e-12	-4.735924017785747e-13
153	-19975.260215333787	1.1631418562714828e-12	-4.048221666071874e-13	1.0868936050076754e-12	-4.594506124780059e-13
154	-19975.09745359256	1.0937924781588547e-12	-3.882203392058283e-13	1.0172214504961129e-12	-4.4271234134970965e-13
155	-19974.934691851326	1.0243528363247813e-12	-3.6899056704838154e-13	9.474797229058319e-13	-4.233510962545964e-13
156	-19974.771930110106	9.549051164186474e-13	-3.471005995756969e-13	8.777506285472032e-13	-4.013354055816142e-13
157	-19974.609168368876	8.85568381336807e-13	-3.2253235675325386e-13	8.081532265651029e-13	-3.7664797759122057e-13
158	-19974.446406627656	8.164304981246076e-13	-2.952607561857793e-13	7.387753448957935e-13	-3.4926452331760193e-13
159	-19974.283644886433	7.476151981231447e-13	-2.652777759874791e-13	6.697406496892435e-13	-3.191778215181067e-13
160	-19974.12088314521	6.792153327577442e-13	-2.325664215960556e-13	6.011418904540579e-13	-2.863716804176084e-13
161	-19973.95812140398	6.113585246468489e-13	-1.971296566784691e-13	5.331065603482908e-13	-2.5084987127925963e-13
162	-19973.795359662756	5.441420767465233e-13	-1.5895960734938812e-13	4.657317950055106e-13	-2.1260532669347998e-13
163	-19973.632597921533	4.776960600320065e-13	-1.1807081591831763e-13	3.991474692320935e-13	-1.7165339754459134e-13
164	-19973.469836180306	4.121209829167912e-13	-7.446516757643952e-14	3.3345385670355747e-13	-1.2799677303981027e-13
165	-19973.30707443908	3.4754821511833375e-13	-2.8169396145136374e-14	2.687820626208347e-13	-8.166299021776122e-14
166	-19973.144312697852	2.840806045587644e-13	2.080404463454771e-14	2.0523463145522316e-13	-3.266529785928306e-14
167	-19972.98155095663	2.2184942523059637e-13	7.241582641436781e-14	1.4294250329551437e-13	1.895618458223382e-14
168	-19972.818789215406	1.6095863625375322e-13	1.2664238228417977e-13	8.200926447232866e-14	7.317711100601013e-14
169	-19972.656027474175	1.0153776324528257e-13	1.8343174456669854e-13	2.2564037051544272e-14	1.2994474177372108e-13
170	-19972.493265732955	4.3690667122450197e-14	2.427487633187266e-13	-3.528975994669284e-14	1.892231706439006e-13
171	-19972.330503991725	-1.2456207624426938e-14	3.045286676024096e-13	-9.142615464150511e-14	2.509468810432646e-13
172	-19972.167742250505	-6.680054858385801e-14	3.687245494929873e-13	-1.4574334464072312e-13	3.150682388679181e-13
173	-19972.00498050928	-1.1922045550131186e-13	4.352589174648043e-13	-1.9811996994196173e-13	3.815090405596758e-13
174	-19971.84221876805	-1.6961671285131887e-13	5.040732101226022e-13	-2.484573913119004e-13	4.5021003591427924e-13
175	-19971.67945702683	-2.1787361441910486e-13	5.750777534877468e-13	-2.9664050812126857e-13	5.21080879740194e-13
176	-19971.5166952856	-2.6389624987118734e-13	6.482021807057911e-13	-3.4257504980366866e-13	5.940505608000041e-13
177	-19971.35393354438	-3.0757665704564695e-13	7.233453268803804e-13	-3.8615372195964945e-13	6.690172909022362e-13
178	-19971.19117180316	-3.4882566312837334e-13	8.004252816952815e-13	-4.2728805140140004e-13	7.458985666644219e-13
179	-19971.02841006193	-3.8754433375041983e-13	8.793299376827645e-13	-4.658798296597889e-13	8.245817120530104e-13
180	-19970.865648320705	-4.2365082099226923e-13	9.599666191968236e-13	-5.018479638807011e-13	9.049735163184378e-13
181	-19970.702886579482	-4.570565497803437e-13	1.042213213528759e-12	-5.351046581378438e-13	9.869513593288358e-13
182	-19970.540124838255	-4.876883817758706e-13	1.125967092414203e-12	-5.655775793128952e-13	1.0704121418117295e-12
183	-19970.377363097028	-5.154693415559466e-13	1.2110973316389757e-12	-5.931905786840656e-13	1.1552244991620878e-12
184	-19970.214601355798	-5.403361782986883e-13	1.2974920336053406e-12	-6.178812547446674e-13	1.2412761324029808e-12
185	-19970.051839614574	-5.622245979438895e-13	1.3850127486115759e-12	-6.395861812812934e-13	1.3284282238033017e-12
186	-19969.889077873348	-5.810824324593344e-13	1.47353943755186e-12	-6.582540769439547e-13	1.416560407452208e-12
187	-19969.726316132128	-5.968590049026727e-13	1.5629276586943956e-12	-6.738351667020373e-13	1.5055279505587304e-12
188	-19969.563554390905	-6.095142332865721e-13	1.6530502705388393e-12	-6.86290285261529e-13	1.5952034635446476e-12
189	-19969.400792649678	-6.190117814356005e-13	1.7437583375203173e-12	-6.955840247710082e-13	1.6854378005978019e-12
190	-19969.23803090845	-6.253246039182459e-13	1.8349194242205928e-12	-7.016902786387242e-13	1.7760983603456803e-12
191	-19969.075269167228	-6.284312182004909e-13	1.9263817434981075e-12	-7.045885109226856e-13	1.867033229070293e-12
192	-19968.91250742601	-6.283182687939439e-13	2.018008608377207e-12	-7.04266318825598e-13	1.9581056383343287e-12
193	-19968.749745684774	-6.249794612818955e-13	2.109647153130003e-12	-7.007183643049385e-13	2.0491626815643123e-12
194	-19968.58698394355	-6.18415655062906e-13	2.2011584101353275e-12	-6.93946464718493e-13	2.14006539570203e-12
195	-19968.424222202328	-6.086358418507458e-13	2.2923900058216605e-12	-6.839605692000327e-13	2.2306614530076967e-12
196	-19968.2614604611	-5.95655397566685e-13	2.3832021905350535e-12	-6.707770081356697e-13	2.3208111948953056e-12
197	-19968.098698719878	-5.794984760379492e-13	2.4734450068136516e-12	-6.544208849683159e-13	2.4103647964462517e-12
198	-19967.935936978647	-5.60195070157313e-13	2.562979555311469e-12	-6.349231347511352e-13	2.4991835353511696e-12
199	-19967.773175237427	-5.377841521504034e-13	2.6516600136665804e-12	-6.123236626833135e-13	2.5871218074812798e-12
200	-19967.610413496197	-5.123101792924799e-13	2.7393501611435164e-12	-5.866678471630726e-13	2.6740436535746944e-12
201	-19967.44765175497	-4.838264221217114e-13	2.825909835085581e-12	-5.580098663753749e-13	2.7598092128241882e-12
202	-19967.28489001375	-4.523914005002222e-13	2.911207313322526e-12	-5.264091317399404e-13	2.8442871064439382e-12
203	-19967.122128272524	-4.180718469058226e-13	2.9951098895719284e-12	-4.91933249648302e-13	2.9273450105511802e-12
204	-19966.9593665313	-3.8093992608565956e-13	3.0774915313047077e-12	-4.5465523868455937e-13	3.008857314313415e-12
205	-19966.79660479008	-3.4107482992546133e-13	3.1582285543194293e-12	-4.146551228867508e-13	3.088700792528382e-12
206	-19966.63384304885	-2.9856150829259707e-13	3.2372024250687034e-12	-3.720186605096953e-13	3.166757407242218e-12
207	-19966.47108130762	-2.534904525134998e-13	3.314299786866796e-12	-3.2683712579969706e-13	3.2429143324168718e-12
208	-19966.3083195664	-2.0595848787325616e-13	3.389410939807342e-12	-2.7920809985550683e-13	3.3170624322992738e-12
209	-19966.145557825177	-1.5606614101889635e-13	3.462433951386407e-12	-2.2923283615943835e-13	3.3891003709495566e-12
210	-19965.982796083954	-1.039207599574373e-13	3.5332695849803058e-12	-1.7701937948419016e-13	3.4589295384017713e-12
211	-19965.82003434272	-4.9631508865051255e-14	3.6018282484380423e-12	-1.2267755868519997e-13	3.5264609984466474e-12
212	-19965.6572726015	6.68484609325212e-15	3.668022007370408e-12	-6.632477199121533e-14	3.5916074990489326e-12
213	-19965.494510860273	6.491218518775374e-14	3.731774600652967e-12	-8.077736331155029e-15	3.654293487348733e-12
214	-19965.331749119046	1.2492583490682773e-13	3.793010458334567e-12	5.193831224520587e-14	3.714444124097151e-12
215	-19965.168987377823	1.8660437160308682e-13	3.851667228188207e-12	1.1360142474413084e-13	3.77199780999425e-12
216	-19965.0062256366	2.4981675313820064e-13	3.90768245624031e-12	1.7678006989634855e-13	3.826892862286732e-12
217	-19964.843463895373	3.144379504833286e-13	3.96100805870456e-12	2.4134876860309716e-13	3.879081986726575e-12
218	-19964.68070215415	3.803321423165403e-13	4.011595225803153e-12	3.071712867361865e-13	3.928517177119294e-12
219	-19964.517940412927	4.473724962159916e-13	4.059410344623912e-12	3.7412041952500347e-13	3.97516563839278e-12
220	-19964.355178671696	5.154200842145288e-13	4.104418591092844e-12	4.420569044300369e-13	4.018993374052063e-12
221	-19964.19241693047	5.843479642774393e-13	4.146600710360472e-12	5.10853506201269e-13	4.059981966922616e-12
222	-19964.029655189246	6.540157992504012e-13	4.185935991623135e-12	5.803696322541365e-13	4.0981115493452545e-12
223	-19963.86689344803	7.242981589578652e-13	4.222419200348578e-12	6.504796387349296e-13	4.133377735832218e-12
224	-19963.7041317068	7.950550288518061e-13	4.2560436708485306e-12	7.210433347299442e-13	4.165774711042327e-12
225	-19963.54136996557	8.661643224958263e-13	4.286817777312602e-12	7.919384990701047e-13	4.195311701238936e-12
226	-19963.378608224342	9.374880178139954e-13	4.3147485708987945e-12	8.630270112427857e-13	4.221996606914004e-12
227	-19963.215846483123	1.0089086846363615e-12	4.339857201305263e-12	9.341913836591222e-13	4.245851424753666e-12
228	-19963.053084741892	1.0802917839721985e-12	4.3621638773954515e-12	1.0052970548003447e-12	4.2668972040763605e-12
229	-19962.890323000673	1.1515259114584775e-12	4.381701630946127e-12	1.0762326377356696e-12	4.285167810863593e-12
230	-19962.72756125945	1.2224815525904944e-12	4.398503135946475e-12	1.146868668472062e-12	4.300696743251272e-12
231	-19962.564799518223	1.2930549511178743e-12	4.4126123290721325e-12	1.2171014797174484e-12	4.313528752114261e-12
232	-19962.402037777	1.3631226516423231e-12	4.4240733670913965e-12	1.2868077358180972e-12	4.323708795130421e-12
233	-19962.239276035772	1.4325894516878016e-12	4.432939816520777e-12	1.3558923906701644e-12	4.331291226374051e-12
234	-19962.076514294546	1.5013394480864281e-12	4.439266335880619e-12	1.424239725703212e-12	4.336331475782551e-12
235	-19961.913752553322	1.5692868416397765e-12	4.443114767594773e-12	1.4917641606821707e-12	4.33889214073486e-12
236	-19961.750990812096	1.63632445663723e-12	4.4445490711725e-12	1.558358764273945e-12	4.339037917106368e-12
237	-19961.588229070876	1.7023764120256093e-12	4.443637927545415e-12	1.6239479315588255e-12	4.336838202981703e-12
238	-19961.425467329642	1.7673447449586085e-12	4.440453284479791e-12	1.6884339982765405e-12	4.332365642670803e-12
239	-19961.262705588422	1.831164343858982e-12	4.435069195240151e-12	1.7517521804391648e-12	4.32569496440874e-12
240	-19961.0999438472	1.8937473624885178e-12	4.427564204665295e-12	1.813814978636934e-12	4.316905365812564e-12
241	-19960.93718210597	1.9550392954984037e-12	4.418016246854854e-12	1.874568260334126e-12	4.306075410240976e-12
242	-19960.77442036474	2.014962948050595e-12	4.406509011368457e-12	1.9339352195819082e-12	4.293289393181304e-12
243	-19960.61165862352	2.073474866338323e-12	4.3931227546891255e-12	1.9918728142716364e-12	4.278628152011109e-12
244	-19960.448896882295	2.1305086151484926e-12	4.37794484090149e-12	2.0483150336708714e-12	4.262179607702949e-12
245	-19960.286135141072	2.1860312226843136e-12	4.361056462688696e-12	2.103229350066451e-12	4.2440254837180986e-12
246	-19960.12337339985	2.2399870087103022e-12	4.3425472333434186e-12	2.1565605369664913e-12	4.224255899857898e-12
247	-19959.960611658622	2.2923535951806043e-12	4.322497751126443e-12	2.20828668646958e-12	4.2029519341284545e-12
248	-19959.797849917395	2.3430858365433283e-12	4.300998473362996e-12	2.2583631296741237e-12	4.180204499522638e-12
249	-19959.63508817617	2.392171136125769e-12	4.278128161651536e-12	2.3067777598229506e-12	4.15609278630824e-12
250	-19959.472326434945	2.4395747941199036e-12	4.253976651758405e-12	2.353496370619486e-12	4.130707035403006e-12
251	-19959.309564693725	2.4852931975392084e-12	4.228619704591248e-12	2.3985158527462128e-12	4.104123386067792e-12
252	-19959.14680295249	2.529301254221369e-12	4.202145414930074e-12	2.4418116186336244e-12	4.076430288824285e-12
253	-19958.984041211264	2.5716039091786197e-12	4.174625235170611e-12	2.4833891251888325e-12	4.047699525542237e-12
254	-19958.82127947004	2.6121848904426452e-12	4.1461444365949554e-12	2.5232326107170896e-12	4.018016675661364e-12
255	-19958.658517728814	2.651056412147726e-12	4.116769400507204e-12	2.5613548043077657e-12	3.987448403228117e-12
256	-19958.495755987595	2.6882103769959223e-12	4.086581466873898e-12	2.5977481198374164e-12	3.9560763111543045e-12
257	-19958.332994246368	2.723665059644163e-12	4.0556412973034795e-12	2.6324313453904297e-12	3.923961299759956e-12
258	-19958.170232505145	2.7574198425913707e-12	4.024025212565213e-12	2.6654043713138546e-12	3.891179910439934e-12
259	-19958.00747076392	2.7894978581361418e-12	3.9917876298578566e-12	2.6966908377864403e-12	3.857786758288596e-12
260	-19957.844709022695	2.819904593431448e-12	3.958999422582823e-12	2.7262967328215007e-12	3.823852898383218e-12
261	-19957.681947281475	2.8486668930681195e-12	3.925708370996709e-12	2.7542494000915634e-12	3.789426271555257e-12
262	-19957.519185540245	2.875795394168279e-12	3.891979221234063e-12	2.7805599676802646e-12	3.754571770276904e-12
263	-19957.356423799018	2.9013193626937586e-12	3.857853026768519e-12	2.8052581892060562e-12	3.719330575088484e-12
264	-19957.193662057798	2.9252533235249215e-12	3.823388192055567e-12	2.8283590683703075e-12	3.683761205282379e-12
265	-19957.030900316568	2.9476279609439703e-12	3.78861878575218e-12	2.8498937638202726e-12	3.6478978269740445e-12
266	-19956.868138575344	2.9684604222581825e-12	3.753596862350619e-12	2.869879887974931e-12	3.61179258196814e-12
267	-19956.705376834117	2.987781391202406e-12	3.718350079381979e-12	2.888348584451059e-12	3.5754731996228397e-12
268	-19956.542615092894	3.005609703074697e-12	3.682923861072624e-12	2.905319139179003e-12	3.538985167757531e-12
269	-19956.379853351667	3.0219750397777504e-12	3.647339665670456e-12	2.920821678966942e-12	3.5023499947042745e-12
270	-19956.217091610437	3.0368966703481138e-12	3.6116367318687776e-12	2.934875908810273e-12	3.465606962852747e-12
271	-19956.054329869217	3.050402180975753e-12	3.575831068016785e-12	2.947509845005357e-12	3.4287721125834715e-12
272	-19955.891568127994	3.0625102679375297e-12	3.539956088405171e-12	2.9587426056160635e-12	3.3918788854542374e-12
273	-19955.72880638677	3.073245582175678e-12	3.5040229741051537e-12	2.968599257693453e-12	3.3549384798728654e-12
274	-19955.566044645544	3.0826253264242866e-12	3.468059790261361e-12	2.9770974126366957e-12	3.31797897499466e-12
275	-19955.40328290432	3.090670439533855e-12	3.4320738161685974e-12	2.9842584127315406e-12	3.2810076557859545e-12
276	-19955.24052116309	3.0973958165665e-12	3.3960883522421807e-12	2.9900975501364724e-12	3.2440478261710543e-12
277	-19955.077759421863	3.1028180894972486e-12	3.3601077403193125e-12	2.9946318493823473e-12	3.2071038245748127e-12
278	-19954.914997680648	3.1069491186387728e-12	3.3241514041424205e-12	2.997873558281441e-12	3.1701950700392762e-12
279	-19954.752235939417	3.109800808341428e-12	3.288221860044176e-12	2.9998349650466417e-12	3.1333240684296302e-12
280	-19954.589474198197	3.1113814404188e-12	3.252335628282769e-12	3.0005247317045393e-12	3.096507328792758e-12
281	-19954.426712456963	3.111697981491992e-12	3.2164941923301832e-12	2.999950202517351e-12	3.059746318486192e-12
282	-19954.26395071574	3.110754755637186e-12	3.180712183863015e-12	2.9981160770209766e-12	3.0230556526364736e-12
283	-19954.101188974524	3.1085537171540964e-12	3.1449913346699787e-12	2.9950246835790837e-12	2.9864370421423168e-12
284	-19953.938427233286	3.1050950317004167e-12	3.1093452367899555e-12	2.9906765612225362e-12	2.9499040576438037e-12
285	-19953.775665492067	3.100375762951147e-12	3.073776930148481e-12	2.985069146838613e-12	2.9134597136382605e-12
286	-19953.61290375084	3.0943918569294034e-12	3.03829989657825e-12	2.9781987604243272e-12	2.877117465634609e-12
287	-19953.450142009617	3.087135854004104e-12	3.002919903717048e-12	2.970058317415342e-12	2.84088305095098e-12
288	-19953.28738026839	3.078599654030617e-12	2.9676514903711696e-12	2.9606400948373738e-12	2.8047709763705047e-12
289	-19953.124618527167	3.0687716921779582e-12	2.932503646172378e-12	2.949932907323973e-12	2.7687901951929627e-12
290	-19952.961856785947	3.05764011029321e-12	2.8974928855811527e-12	2.937925279507567e-12	2.7329571828888503e-12
291	-19952.79909504472	3.045189988475087e-12	2.8626327329942328e-12	2.9246026776806684e-12	2.6972854199717636e-12
292	-19952.63633330349	3.0314061680809893e-12	2.8279425115185345e-12	2.9099503337108257e-12	2.661794181661707e-12
293	-19952.473571562266	3.0162711031871146e-12	2.7934408175889265e-12	2.893951096569131e-12	2.626502010783493e-12
294	-19952.31080982104	2.999766957648868e-12	2.759150647381931e-12	2.8765875301004524e-12	2.5914318443956876e-12
295	-19952.14804807981	2.9818745538678573e-12	2.725096485140109e-12	2.857840861872776e-12	2.556608100812319e-12
296	-19951.985286338593	2.962574114851172e-12	2.6913056656540297e-12	2.8376917256351087e-12	2.5220580416433137e-12
297	-19951.822524597363	2.941845937418796e-12	2.6578091465531387e-12	2.8161208347005736e-12	2.487812543241599e-12
298	-19951.65976285614	2.9196691465960364e-12	2.62463912915152e-12	2.79310773631512e-12	2.4539037164752164e-12
299	-19951.497001114916	2.8960245153634555e-12	2.5918331584058175e-12	2.76863363175356e-12	2.4203690063191974e-12
300	-19951.334239373693	2.870891124720691e-12	2.5594288849748057e-12	2.742678035892788e-12	2.3872459523302648e-12
301	-19951.171477632466	2.844251422815014e-12	2.5274706342112728e-12	2.7152238368407823e-12	2.3545787576109804e-12
302	-19951.00871589124	2.8160853168887417e-12	2.4960015626010133e-12	2.686251386882068e-12	2.32241044327019e-12
303	-19950.845954150012	2.786378350116224e-12	2.4650729911621946e-12	2.6557466800684522e-12	2.2907921821725677e-12
304	-19950.68319240879	2.7551123659909285e-12	2.4347337282812443e-12	2.6236920149299372e-12	2.259772619354427e-12
305	-19950.52043066757	2.7222771087080437e-12	2.4050417021415587e-12	2.5900775959548687e-12	2.229409505203161e-12
306	-19950.357668926335	2.6878574880584733e-12	2.376051339531868e-12	2.5548887961370705e-12	2.1997570715604156e-12
307	-19950.194907185123	2.651848633965818e-12	2.3478267437704396e-12	2.5181212129458125e-12	2.1708792106931028e-12
308	-19950.032145443885	2.614239593571794e-12	2.320427692560918e-12	2.479764362376568e-12	2.1428354702788452e-12
309	-19949.869383702662	2.5750318943186623e-12	2.2939237734590467e-12	2.4398202438390875e-12	2.1156951901629186e-12
310	-19949.70662196144	2.5342199597968905e-12	2.268379817650863e-12	2.398283752296511e-12	2.089522933230061e-12
311	-19949.543860220212	2.4918127276694484e-12	2.243870107830344e-12	2.3551642983017617e-12	2.06439269469841e-12
312	-19949.38109847899	2.4478107426643433e-12	2.2204637610937955e-12	2.310462896677214e-12	2.0403732822147804e-12
313	-19949.218336737762	2.4022316098192988e-12	2.19823900952015e-12	2.2641976222537844e-12	2.017542597974701e-12
314	-19949.055574996542	2.355082934489326e-12	2.177268517001678e-12	2.216376544812593e-12	1.9959729528514674e-12
315	-19948.89281325532	2.3063916816999045e-12	2.1576332823862526e-12	2.1670270914076713e-12	1.975744971200899e-12
316	-19948.73005151409	2.2561732029028925e-12	2.139408578079039e-12	2.1161650673753135e-12	1.956933526992037e-12
317	-19948.567289772862	2.2044645022234076e-12	2.1226769559926015e-12	2.0638279260309313e-12	1.939620751466236e-12
318	-19948.404528031642	2.151289418228234e-12	2.107515314897127e-12	2.010039944008843e-12	1.9238830983320806e-12
319	-19948.241766290408	2.096695360017571e-12	2.0940063929491603e-12	1.954848961267829e-12	1.90980283797944e-12
320	-19948.07900454919	2.040715182778964e-12	2.0822275951386833e-12	1.8982882496465073e-12	1.897456883199986e-12
321	-19947.91624280796	1.9834070699051614e-12	2.0722604669672024e-12	1.8404163993080964e-12	1.8869262644558817e-12
322	-19947.75348106673	1.924813381062113e-12	2.0641817199004808e-12	1.781276159289125e-12	1.878287154110091e-12
323	-19947.59071932551	1.8650031225643505e-12	2.0580702318335657e-12	1.7209369125799695e-12	1.8716178683333888e-12
324	-19947.42795758429	1.8040282483442822e-12	2.0540007093811267e-12	1.659450969183652e-12	1.8669925287588837e-12
325	-19947.265195843065	1.7419683225050301e-12	2.052047881629954e-12	1.5968982337397286e-12	1.8644852574794006e-12
326	-19947.10243410184	1.6788848688158768e-12	2.0522831388963984e-12	1.5333405468240444e-12	1.864166815805584e-12
327	-19946.93967236061	1.6148679331526533e-12	2.0547756161320638e-12	1.4688682527542321e-12	1.866105688669353e-12
328	-19946.77691061939	1.5499883596856656e-12	2.059592057453257e-12	1.4035524673133412e-12	1.8703679498283676e-12
329	-19946.614148878165	1.4843462690587406e-12	2.066794544029738e-12	1.3374935616375417e-12	1.8770149904728584e-12
330	-19946.451387136934	1.4180214120054632e-12	2.076443865674077e-12	1.2707715071460518e-12	1.886106892203879e-12
331	-19946.28862539571	1.3511229018695232e-12	2.0885937103038627e-12	1.2034956141192914e-12	1.8976966168845298e-12
332	-19946.12586365449	1.2837391132911298e-12	2.103297615901552e-12	1.135754421671032e-12	1.9118369607157814e-12
333	-19945.96310191326	1.2159874187406214e-12	2.120599576640107e-12	1.0676654404529522e-12	1.9285711604087626e-12
334	-19945.80034017204	1.1479637725941533e-12	2.1405447260512258e-12	9.993247281239695e-13	1.9479435791944858e-12
335	-19945.637578430807	1.0797925772168825e-12	2.1631662582181995e-12	9.308567618063982e-13	1.9699866276803385e-12
336	-19945.474816689584	1.0115767065833868e-12	2.188499741593804e-12	8.6236445326577e-13	1.9947350812180855e-12
337	-19945.312054948357	9.434466854189718e-13	2.216566434859997e-12	7.93978334456251e-13	2.022209395061609e-12
338	-19945.14929320713	8.755109722950638e-13	2.2473914285152597e-12	7.258068324138534e-13	2.052433850206747e-12
339	-19944.98653146591	8.079044331825607e-13	2.2809833492352204e-12	6.57984749374729e-13	2.0854162566152413e-12
340	-19944.823769724684	7.407403731923795e-13	2.317355761078032e-12	5.906252866817853e-13	2.121169359312914e-12
341	-19944.661007983457	6.741564795645535e-13	2.3565040206734058e-12	5.238659941904148e-13	2.1596876921113598e-12
342	-19944.498246242238	6.082691995863307e-13	2.398429649458285e-12	4.578231409543269e-13	2.200971955253126e-12
343	-19944.335484501007	5.432178009524788e-13	2.443114087357445e-12	3.926357819063127e-13	2.24500276726051e-12
344	-19944.17272275978	4.791204433003837e-13	2.490546309730371e-12	3.2842182262615075e-13	2.291768287846581e-12
345	-19944.00996101856	4.1611639626051233e-13	2.5406934842643693e-12	2.653202436726494e-13	2.341234872567915e-12
346	-19943.847199277334	3.5432397337145234e-13	2.593531769082534e-12	2.0344902823910473e-13	2.393377877408618e-12
347	-19943.684437536114	2.938804679141021e-13	2.6490142231308124e-12	1.4294510422323131e-13	2.44814956649457e-12
348	-19943.521675794884	2.349031764853443e-13	2.7071037575300596e-12	8.392536217598125e-14	2.50551207030173e-12
349	-19943.35891405366	1.7752575817906327e-13	2.767739463330609e-12	2.6523020430808687e-14	2.565403710483096e-12
350	-19943.196152312434	1.2186272807148015e-13	2.8308712263350618e-12	-2.9147886257134194e-14	2.6277736217591757e-12
351	-19943.033390571203	6.804248878907294e-14	2.8964245284019274e-12	-8.295946944877595e-14	2.6925465500131997e-12
352	-19942.870628829984	1.6175239207516985e-14	2.9643364804951998e-12	-1.3480208243429947e-13	2.7596588925815653e-12
353	-19942.70786708876	-3.3617315435607727e-14	3.03451932504602e-12	-1.8455460470398519e-13	2.829022197156007e-12
354	-19942.545105347534	-8.123093406514582e-14	3.1068980220643644e-12	-2.321134158799061e-13	2.9005607552748015e-12
355	-19942.38234360631	-1.2655226373482656e-13	3.181372513475846e-12	-2.7736581448570266e-13	2.974173862875577e-12
356	-19942.219581865087	-1.6948427483566373e-13	3.257855994042628e-12	-3.2021545585095606e-13	3.0497740986382925e-12
357	-19942.056820123857	-2.0992337194284396e-13	3.3362370291837364e-12	-3.605594581014749e-13	3.1272494378618686e-12
358	-19941.894058382626	-2.4778118536572807e-13	3.416417990862514e-12	-3.983101956496383e-13	3.2065016956571264e-12
359	-19941.731296641407	-2.8296526712662195e-13	3.498277423818961e-12	-4.3337599064354303e-13	3.2874088890700362e-12
360	-19941.568534900187	-3.1539705060706834e-13	3.581707641475899e-12	-4.656790738160187e-13	3.3698628400546285e-12
361	-19941.405773158964	-3.4499627269991577e-13	3.6665782477947584e-12	-4.95140002506782e-13	3.4537326932297335e-12
362	-19941.24301141773	-3.7169539493145513e-13	3.752772803025681e-12	-5.216920822805951e-13	3.5389015883626935e-12
363	-19941.080249676506	-3.9542739342327696e-13	3.840153665553664e-12	-5.452691531042888e-13	3.625231498060049e-12
364	-19940.917487935283	-4.16136667556816e-13	3.928596687080621e-12	-5.658164978524258e-13	3.7125979292358834e-12
365	-19940.754726194053	-4.3377013562035096e-13	4.017958261458017e-12	-5.832819345548588e-13	3.800856967923728e-12
366	-19940.591964452833	-4.48285064721123e-13	4.108108292982618e-12	-5.976236455583803e-13	3.8898782533420744e-12
367	-19940.429202711606	-4.596429094764512e-13	4.198898898114273e-12	-6.088040131370368e-13	3.979513675584639e-12
368	-19940.26644097038	-4.678143830067102e-13	4.290195217227254e-12	-6.167946892404473e-13	4.069628192644809e-12
369	-19940.10367922916	-4.727758704086431e-13	4.381846899985091e-12	-6.21573006212871e-13	4.160071311908903e-12
370	-19939.94091748793	-4.745120018088478e-13	4.473715840542941e-12	-6.231245481593566e-13	4.2507048299459686e-12
371	-19939.778155746706	-4.730142422538202e-13	4.565650934694843e-12	-6.21441738387271e-13	4.3413775860077585e-12
372	-19939.615394005476	-4.682814278697679e-13	4.657512294587138e-12	-6.165243735323035e-13	4.431949680587312e-12
373	-19939.452632264256	-4.603200580641273e-13	4.749149661711043e-12	-6.083799135731087e-13	4.522270885069985e-12
374	-19939.289870523036	-4.491432380902205e-13	4.8404234311067086e-12	-5.970224221180094e-13	4.612201669003032e-12
375	-19939.12710878181	-4.3477224885776703e-13	4.931185737896503e-12	-5.824741342552328e-13	4.701594283452426e-12
376	-19938.964347040583	-4.1723437346511703e-13	5.021298473294482e-12	-5.647632806587902e-13	4.790310779453294e-12
377	-19938.80158529936	-3.9656515613254725e-13	5.110618215270001e-12	-5.43926344740714e-13	4.878207935762758e-12
378	-19938.638823558133	-3.728057373551439e-13	5.199009965700466e-12	-5.200053953536303e-13	4.965150997579059e-12
379	-19938.476061816902	-3.460053534252404e-13	5.286335839802538e-12	-4.930505846535721e-13	5.051002363457433e-12
380	-19938.31330007568	-3.162185088190095e-13	5.372465523884641e-12	-4.631173180871939e-13	5.135632043909027e-12
381	-19938.150538334456	-2.8350726728121694e-13	5.457268302394925e-12	-4.3026854391540756e-13	5.21890968618744e-12
382	-19937.987776593232	-2.4793888224814307e-13	5.540619833031813e-12	-3.945723813974025e-13	5.3007113495080496e-12
383	-19937.82501485201	-2.0958718032370706e-13	5.6223980557867815e-12	-3.5610350273033667e-13	5.380915412186174e-12
384	-19937.662253110782	-1.685312191598276e-13	5.702486176199715e-12	-3.149417889833829e-13	5.459405554203249e-12
385	-19937.499491369555	-1.2485566857831606e-13	5.780771470635621e-12	-2.711727096736651e-13	5.536069560909801e-12
386	-19937.33672962833	-7.865050720182756e-14	5.8571457279055065e-12	-2.2488701773733742e-13	5.61079976342735e-12
387	-19937.173967887105	-3.000970702142612e-14	5.931507146250929e-12	-1.7617943252696415e-13	5.683494934281475e-12
388	-19937.011206145882	2.0966966502537076e-14	6.003757186388698e-12	-1.251504387368434e-13	5.754057138535888e-12
389	-19936.84844440465	7.417723456833177e-14	6.073805234038481e-12	-7.190300456065126e-14	5.822396395340493e-12
390	-19936.685682663425	1.295128788720938e-13	6.141563532269148e-12	-1.6546007115211414e-14	5.888425607915628e-12
391	-19936.522920922205	1.8686515488057283e-13	6.206953882799335e-12	4.081118258528658e-14	5.9520672639977754e-12
392	-19936.360159180975	2.4611831594309e-13	6.269899567016684e-12	1.0005222389066824e-13	6.013245354010421e-12
393	-19936.19739743976	3.0715849259538775e-13	6.330335084605737e-12	1.6106268788630673e-13	6.071895109247044e-12
394	-19936.03463569853	3.698641297388145e-13	6.3881957764577214e-12	2.237204940054262e-13	6.127952621442267e-12
395	-19935.871873957305	4.341176016717845e-13	6.443428970506574e-12	2.8790752733315896e-13	6.181365988351895e-12
396	-19935.70911221608	4.997927976373531e-13	6.495982323730543e-12	3.5349722297505547e-13	6.232083652190478e-12
397	-19935.54635047485	5.667700129725035e-13	6.545816254419272e-12	4.203694597179156e-13	6.280066831794192e-12
398	-19935.38358873363	6.349200576928123e-13	6.592891011527816e-12	4.883946666990248e-13	6.3252765881820305e-12
399	-19935.2208269924	7.041225425279781e-13	6.637179930818784e-12	5.574521122488907e-13	6.3676870807440826e-12
400	-19935.05806525118	7.742467060233175e-13	6.678655963776792e-12	6.274107283671337e-13	6.40727209226676e-12
401	-19934.89530350996	8.451728973996759e-13	6.717305085282019e-12	6.981505966530069e-13	6.444018436717232e-12
402	-19934.73254176873	9.167701210585615e-13	6.753112787203657e-12	7.695404894983458e-13	6.477912448967847e-12
403	-19934.5697800275	9.889208583505404e-13	6.786077266766976e-12	8.414626952145726e-13	6.508953173305554e-12
404	-19934.407018286278	1.0614952223834697e-12	6.816196273157008e-12	9.137871688285806e-13	6.537139206259858e-12
405	-19934.244256545055	1.1343789217303562e-12	6.843479567068524e-12	9.863994994504702e-13	6.562481156288006e-12
406	-19934.081494803828	1.2074447704179234e-12	6.867936841181128e-12	1.0591724156218636e-12	6.5849895606811316e-12
407	-19933.9187330626	1.280583117252386e-12	6.889588780106879e-12	1.1319962184601936e-12	6.6046859455329976e-12
408	-19933.755971321378	1.3536701511907454e-12	6.90845623486756e-12	1.2047470818099082e-12	6.621591996955507e-12
409	-19933.593209580155	1.4266020593653041e-12	6.924569997997775e-12	1.2773212144648156e-12	6.635739336132208e-12
410	-19933.43044783893	1.499259656159232e-12	6.937961440817814e-12	1.3495994832913793e-12	6.647160153642698e-12
411	-19933.267686097704	1.5715457552471807e-12	6.948670448190348e-12	1.421484789827622e-12	6.655895144048844e-12
412	-19933.10492435648	1.6433470231592737e-12	6.956738135504773e-12	1.492863917302872e-12	6.661986220353516e-12
413	-19932.94216261525	1.7145734285153463e-12	6.9622123923846855e-12	1.5636469846567734e-12	6.6654820573480126e-12
414	-19932.779400874027	1.7851181638107114e-12	6.965143137596271e-12	1.6337273613981084e-12	6.666433344510209e-12
415	-19932.616639132804	1.8548992345407622e-12	6.9655851998070444e-12	1.7030232617012255e-12	6.6648956661663564e-12
416	-19932.453877391577	1.9238171105986193e-12	6.963596311373182e-12	1.7714353884260523e-12	6.660927493824677e-12
417	-19932.29111565035	1.991798257283253e-12	6.959237074843253e-12	1.838890469327574e-12	6.654590151820823e-12
418	-19932.128353909124	2.058751169664992e-12	6.9525719699948966e-12	1.9052972836911875e-12	6.645948823508368e-12
419	-19931.9655921679	2.124610878001384e-12	6.943666207927128e-12	1.9705911730798144e-12	6.6350694042044076e-12
420	-19931.80283042668	2.189294294530538e-12	6.932589914057532e-12	2.034689380238122e-12	6.622022683976148e-12
421	-19931.640068685447	2.252745151912381e-12	6.9194117632486474e-12	2.097535992910335e-12	6.606877981312094e-12
422	-19931.477306944227	2.3148890217303904e-12	6.9042064197442164e-12	2.1590569543671584e-12	6.589710583497289e-12
423	-19931.314545203	2.375678704968569e-12	6.887044797374516e-12	2.219205459273374e-12	6.570592005044691e-12
424	-19931.151783461773	2.435048277910187e-12	6.868005059045569e-12	2.2779159914927727e-12	6.5496009883052155e-12
425	-19930.98902172055	2.4929591602232276e-12	6.847159323166021e-12	2.335150397729815e-12	6.52681020774869e-12
426	-19930.82625997933	2.549354385625031e-12	6.82458804591965e-12	2.3908521500699962e-12	6.502300654036684e-12
427	-19930.663498238104	2.604203813760888e-12	6.80036345196066e-12	2.4449915633122253e-12	6.476145062250627e-12
428	-19930.50073649688	2.6574590839209496e-12	6.774567291938155e-12	2.497520740717001e-12	6.448425671865975e-12
429	-19930.33797475565	2.7090978223852786e-12	6.747271047140381e-12	2.548417786759203e-12	6.4192144285739326e-12
430	-19930.17521301443	2.7590800837195286e-12	6.7185567460074845e-12	2.5976432406999253e-12	6.388593803853145e-12
431	-19930.0124512732	2.80739096478144e-12	6.688494149969284e-12	2.6451826958127845e-12	6.356633977679092e-12
432	-19929.84968953197	2.85399852187809e-12	6.6571646431962e-12	2.691004709098234e-12	6.323416731926805e-12
433	-19929.686927790754	2.89889453243636e-12	6.624635597164947e-12	2.7351015680141076e-12	6.289009811491095e-12
434	-19929.524166049523	2.9420545975053814e-12	6.590986893567896e-12	2.7774493859315538e-12	6.253493451363546e-12
435	-19929.3614043083	2.9834765595837184e-12	6.5562828122588385e-12	2.8180465247645667e-12	6.216932260869718e-12
436	-19929.198642567077	3.0231430546079814e-12	6.520600913900554e-12	2.85687614035103e-12	6.1794041109574855e-12
437	-19929.03588082585	3.0610570987857847e-12	6.484001965192768e-12	2.893941773802814e-12	6.1409700554857425e-12
438	-19928.873119084627	3.0972076155617607e-12	6.446560637636934e-12	2.9292328724166064e-12	6.1017050349843655e-12
439	-19928.7103573434	3.131602103810945e-12	6.408333702098856e-12	2.9627574620541532e-12	6.0616660670917754e-12
440	-19928.547595602173	3.1642350838362966e-12	6.369392383651466e-12	2.99451058762095e-12	6.020924606721264e-12
441	-19928.384833860946	3.1951176888300956e-12	6.3297892072559865e-12	3.024503908383705e-12	5.9795333874542304e-12
442	-19928.222072119726	3.224249227851463e-12	6.289591601706517e-12	3.0527372560129708e-12	5.937560031044908e-12
443	-19928.059310378496	3.2516435892651854e-12	6.248847787325531e-12	3.079225041535869e-12	5.895052930693611e-12
444	-19927.896548637276	3.2773041737406387e-12	6.207621003581831e-12	3.103971184003794e-12	5.852075484375861e-12
445	-19927.733786896046	3.3012468923410423e-12	6.165955035197147e-12	3.12699211169784e-12	5.80867161649312e-12
446	-19927.571025154823	3.323478406098752e-12	6.123908797452932e-12	3.148294997990871e-12	5.76490036896117e-12
447	-19927.408263413603	3.3440157181322793e-12	6.0815220163916e-12	3.1678973562096198e-12	5.720801576924446e-12
448	-19927.245501672372	3.3628679527173843e-12	6.03884929846796e-12	3.185808815638814e-12	5.676429944108817e-12
449	-19927.082739931153	3.3800526677937393e-12	5.995926179019558e-12	3.2020474363670827e-12	5.6318210868774084e-12
450	-19926.919978189922	3.3955806352358785e-12	5.952803178117288e-12	3.2166244870533635e-12	5.5870255957507705e-12
451	-19926.757216448703	3.409469200766374e-12	5.9095121886435776e-12	3.22955780686032e-12	5.542075419035397e-12
452	-19926.594454707476	3.421730259900246e-12	5.8660993241643055e-12	3.2408597794430575e-12	5.497016716235155e-12
453	-19926.431692966245	3.4323802670734074e-12	5.8225935532374235e-12	3.250547343701823e-12	5.451878488136702e-12
454	-19926.268931225026	3.4414314695443107e-12	5.779037200087482e-12	3.258633226328128e-12	5.406703082581334e-12
455	-19926.106169483803	3.448899071940215e-12	5.735456410710818e-12	3.2651331076026417e-12	5.36151665660636e-12
456	-19925.943407742565	3.454795075901348e-12	5.6918901779086174e-12	3.2700594601632673e-12	5.316358206285393e-12
457	-19925.780646001345	3.459133024628448e-12	5.648362376004441e-12	3.273426294503666e-12	5.271251597634101e-12
458	-19925.617884260122	3.461924184864172e-12	5.6049091627871336e-12	3.2752453404989885e-12	5.226232973045754e-12
459	-19925.45512251889	3.4631801234602742e-12	5.56155302212972e-12	3.2755286246496182e-12	5.181324790264976e-12
460	-19925.292360777676	3.46291100324369e-12	5.518327388914508e-12	3.274286765860482e-12	5.136560451375619e-12
461	-19925.129599036445	3.4611262454097765e-12	5.475253983397706e-12	3.271529638250577e-12	5.091961633916618e-12
462	-19924.966837295226	3.457834577954311e-12	5.432364378107987e-12	3.267266419807693e-12	5.0475598612611454e-12
463	-19924.804075554	3.4530432456996543e-12	5.389680257613782e-12	3.261504802619731e-12	5.003376759461178e-12
464	-19924.64131381277	3.4467593399940212e-12	5.347231789386426e-12	3.254252323016446e-12	4.959442431049279e-12
465	-19924.47855207155	3.438987994576048e-12	5.3050411976363064e-12	3.245514557480631e-12	4.915779026356883e-12
466	-19924.31579033032	3.429734552162094e-12	5.263137843908463e-12	3.2352972898160425e-12	4.8724158264724214e-12
467	-19924.153028589095	3.4190022339112324e-12	5.221545224458498e-12	3.2236041805512334e-12	4.8293762384996825e-12
468	-19923.99026684787	3.406794698368452e-12	5.180292716287037e-12	3.210439326515039e-12	4.78668954333498e-12
469	-19923.82750510665	3.3931134580516887e-12	5.139405343523016e-12	3.195804677290473e-12	4.7443806603089856e-12
470	-19923.66474336542	3.3779606016414327e-12	5.098913050878899e-12	3.1797027580460386e-12	4.702479421934221e-12
471	-19923.5019816242	3.3613364780942673e-12	5.058843439161654e-12	3.162134353475506e-12	4.661013307958852e-12
472	-19923.339219882968	3.3432417811240373e-12	5.019227389797555e-12	3.1431005927966367e-12	4.620013070589973e-12
473	-19923.17645814174	3.3236761333250046e-12	4.98009536255709e-12	3.1226015337732195e-12	4.579509031245642e-12
474	-19923.013696400518	3.3026391514882967e-12	4.941479729059962e-12	3.1006372283479744e-12	4.5395334141890266e-12
475	-19922.85093465929	3.2801303923112204e-12	4.903414353379977e-12	3.077207668354487e-12	4.500119926567688e-12
476	-19922.688172918075	3.256148814029182e-12	4.865933568544078e-12	3.0523122471674553e-12	4.4613027344716905e-12
477	-19922.525411176848	3.2306944730624595e-12	4.829074768816782e-12	3.025951456525176e-12	4.42311905508353e-12
478	-19922.362649435618	3.2037662306999356e-12	4.7928747465859565e-12	2.998124592890258e-12	4.385605492655378e-12
479	-19922.199887694398	3.1753653009881526e-12	4.757374564496501e-12	2.968833305690883e-12	4.3488029108266216e-12
480	-19922.037125953168	3.1454910368451023e-12	4.722613788860647e-12	2.9380773827371187e-12	4.3127506647684105e-12
481	-19921.874364211948	3.114146679210236e-12	4.688637389145016e-12	2.905860499923061e-12	4.277493501119423e-12
482	-19921.711602470717	3.081332613452128e-12	4.655487788703611e-12	2.872183476481297e-12	4.2430736071164885e-12
483	-19921.548840729494	3.0470549102323874e-12	4.6232138354461205e-12	2.837052816693335e-12	4.209539582024097e-12
484	-19921.386078988275	3.011315667744182e-12	4.591860924921285e-12	2.8004710504404348e-12	4.17693655831368e-12
485	-19921.223317247044	2.974124365328195e-12	4.5614814314333484e-12	2.7624480880015408e-12	4.145316633807746e-12
486	-19921.060555505817	2.9354856304335838e-12	4.5321238264647374e-12	2.7229889848188246e-12	4.114727988037084e-12
487	-19920.897793764594	2.8954133403823694e-12	4.503843912089248e-12	2.6821080447075e-12	4.08522611681509e-12
488	-19920.735032023367	2.853915095988913e-12	4.476692892691398e-12	2.639813290727738e-12	4.056861901784493e-12
489	-19920.572270282144	2.8110099435267617e-12	4.450729594412763e-12	2.596124189014096e-12	4.02969383123656e-12
490	-19920.40950854092	2.7667093757635056e-12	4.4260078684709225e-12	2.5510526464174004e-12	4.003775401166699e-12
491	-19920.24674679969	2.7210380460515834e-12	4.402588864226365e-12	2.5046237268337467e-12	3.979167389829068e-12
492	-19920.08398505847	2.6740120383892686e-12	4.380528724389382e-12	2.456853917364766e-12	3.955925550776364e-12
493	-19919.921223317247	2.625662314848047e-12	4.3598903382621776e-12	2.407774578287817e-12	3.934112367596572e-12
494	-19919.758461576017	2.5760099308692984e-12	4.340731548488386e-12	2.3574071539368107e-12	3.913785258663667e-12
495	-19919.595699834797	2.5250931524450416e-12	4.323116418480551e-12	2.3057902928289275e-12	3.895007846068135e-12
496	-19919.432938093567	2.4729386226984125e-12	4.307103926663986e-12	2.2529510091341486e-12	3.877838648019841e-12
497	-19919.270176352344	2.419591656749693e-12	4.292758195883865e-12	2.1989349809974507e-12	3.8623413097699524e-12
498	-19919.10741461112	2.365085383656532e-12	4.280138798479433e-12	2.1437756869356196e-12	3.848574907163423e-12
499	-19918.94465286989	2.3094729012694754e-12	4.269309119979832e-12	2.0875265643171713e-12	3.836602311690525e-12
500	-19918.781891128667	2.2527937616638734e-12	4.260328405859682e-12	2.0302274888652605e-12	3.826482236116296e-12
501	-19918.61912938744	2.1951089051168335e-12	4.25325829140458e-12	1.9719397126625406e-12	3.81827576558129e-12
502	-19918.456367646213	2.136464809033984e-12	4.2481569034693706e-12	1.9127100067316562e-12	3.812040458653331e-12
503	-19918.293605904997	2.07693050454848e-12	4.2450831111367996e-12	1.8526076819306834e-12	3.8078345990368425e-12
504	-19918.130844163767	2.016559484030215e-12	4.244092992553339e-12	1.7916864897736947e-12	3.805713662189391e-12
505	-19917.96808242254	1.955428909106358e-12	4.245241564725911e-12	1.7300238350673179e-12	3.80573204595575e-12
506	-19917.80532068132	1.893599317613923e-12	4.248581896302258e-12	1.667680475841581e-12	3.807942183666818e-12
507	-19917.64255894009	1.8311554167656664e-12	4.2541640717085535e-12	1.6047413214601565e-12	3.81239350885943e-12
508	-19917.47979719887	1.7681648383800408e-12	4.262037175404979e-12	1.5412741806744387e-12	3.819134440425845e-12
509	-19917.317035457636	1.7047198693875191e-12	4.2722452627118376e-12	1.4773714972121877e-12	3.828208353738532e-12
510	-19917.154273716413	1.640894879859321e-12	4.284832437836002e-12	1.4131077704892385e-12	3.839658660174566e-12
511	-19916.991511975193	1.5767889841746887e-12	4.29983570685838e-12	1.3485822221030517e-12	3.853521660094818e-12
512	-19916.82875023397	1.512483061293967e-12	4.317293192639809e-12	1.2838758087684348e-12	3.8698347598584066e-12
513	-19916.66598849274	1.4480824140949014e-12	4.337233865199575e-12	1.2190938870746581e-12	3.888626201874902e-12
514	-19916.50322675152	1.3836740583956686e-12	4.3596888559620025e-12	1.154323495263332e-12	3.909926381572023e-12
515	-19916.34046501029	1.319368732181281e-12	4.384678159431501e-12	1.0896753678960132e-12	3.933754548430268e-12
516	-19916.17770326907	1.2552586473964846e-12	4.4122250949444854e-12	1.0252416806081425e-12	3.960133271046084e-12
517	-19916.01494152784	1.1914590652297434e-12	4.442339856608906e-12	9.611376309055107e-13	3.989071986085271e-12
518	-19915.852179786616	1.1280669552663238e-12	4.4750369714143915e-12	8.974600904808509e-13	4.020584460292304e-12
519	-19915.689418045393	1.0652009839506523e-12	4.510316133674948e-12	8.343275991169517e-13	4.0546696236484256e-12
520	-19915.52665630417	1.0029617145247812e-12	4.548182439593311e-12	7.7184055819169e-13	4.0913318083413276e-12
521	-19915.363894562943	9.414703997985077e-13	4.5886242939702495e-12	7.101200288351211e-13	4.130558653869546e-12
522	-19915.201132821716	8.808301258031943e-13	4.6316367504032085e-12	6.492688694463183e-13	4.172344452199408e-12
523	-19915.03837108049	8.211632100509756e-13	4.67719661414983e-12	5.894091393588694e-13	4.21666524865309e-12
524	-19914.875609339266	7.62574350249409e-13	4.725288248265718e-12	5.306452418551983e-13	4.26350465346314e-12
525	-19914.712847598043	7.051856296068627e-13	4.775876538725316e-12	4.730989347114161e-13	4.312826804649968e-12
526	-19914.550085856816	6.491021873739291e-13	4.8289347212252025e-12	4.1687499558889487e-13	4.364604200605261e-12
527	-19914.38732411558	5.944444718643592e-13	4.884415644487867e-12	3.620934800966983e-13	4.418788960913056e-12
528	-19914.22456237437	5.41316766996047e-13	4.94228117993022e-12	3.088582437926444e-13	4.475342242072686e-12
529	-19914.06180063314	4.898365472622716e-13	5.002472106668669e-12	2.572863019701549e-13	4.534204119816829e-12
530	-19913.899038891923	4.40105871547308e-13	5.06493889107107e-12	2.0747921956219543e-13	4.595324374926194e-12
531	-19913.73627715069	3.9223793139149976e-13	5.129610305050168e-12	1.5954966399613372e-13	4.658631108639957e-12
532	-19913.573515409465	3.463311581355629e-13	5.196425561532578e-12	1.1359550904127682e-13	4.724062884562432e-12
533	-19913.410753668242	3.0249287423083825e-13	5.265302048515523e-12	6.972349051023084e-14	4.791536459614749e-12
534	-19913.24799192701	2.6081684819473596e-13	5.336167514482979e-12	2.8026758586225206e-14	4.860978975924207e-12
535	-19913.085230185796	2.2140319600491724e-13	5.408928477037197e-12	-1.1395216751360386e-14	4.9322963663736915e-12
536	-19912.92246844456	1.8433928302640771e-13	5.483502282492785e-12	-4.8455745675786875e-14	5.005405420494047e-12
537	-19912.759706703335	1.4971698377856347e-13	5.559784832561363e-12	-8.306365494924328e-14	5.080201507923519e-12
538	-19912.59694496211	1.1761611031005774e-13	5.637683436743946e-12	-1.1513986088144723e-13	5.156591437162433e-12
539	-19912.434183220892	8.811883998394216e-14	5.717084671878906e-12	-1.4460293795293923e-13	5.23446131172352e-12
540	-19912.27142147966	6.12962487088159e-14	5.797886506462515e-12	-1.7138258628037985e-13	5.31370866060201e-12
541	-19912.108659738435	3.721973903578033e-14	5.879967153983591e-12	-1.9540820021328016e-13	5.394211288215192e-12
542	-19911.94589799721	1.595058079329884e-14	5.963215889736164e-12	-2.1661932779418214e-13	5.475858097075974e-12
543	-19911.78313625599	-2.4516590732003498e-15	6.047503958800678e-12	-2.3495723789936957e-13	5.558519992475572e-12
544	-19911.62037451476	-1.7936629616151174e-14	6.1327132261070785e-12	-2.503724328440819e-13	5.642078537891494e-12
545	-19911.457612773534	-3.0457377038070796e-14	6.21870908114533e-12	-2.6281882679494317e-13	5.726398856534896e-12
546	-19911.294851032315	-3.997537619931834e-14	6.305367154089678e-12	-2.722587762606826e-13	5.8113563523544774e-12
547	-19911.13208929109	-4.645696889768673e-14	6.392548282632511e-12	-2.786595158683995e-13	5.8968116738198265e-12
548	-19910.969327549865	-4.987623722173777e-14	6.4801233356216566e-12	-2.8199603026488377e-13	5.98263554193876e-12
549	-19910.80656580864	-5.021334654975975e-14	6.567950037755154e-12	-2.8224939481497584e-13	6.068685571960625e-12
550	-19910.64380406741	-4.7455570331479614e-14	6.655895900124755e-12	-2.7940779857739017e-13	6.154829207814545e-12
551	-19910.481042326188	-4.159723914705611e-14	6.743817318213266e-12	-2.7346649124638383e-13	6.2409228171844725e-12
552	-19910.318280584965	-3.263924495599007e-14	6.8315796253807434e-12	-2.644272853074685e-13	6.326831748286929e-12
553	-19910.155518843738	-2.0590215966087642e-14	6.9190395327660766e-12	-2.522997289564391e-13	6.412412767105386e-12
554	-19909.99275710251	-5.464909436045733e-15	7.006061893030617e-12	-2.3709949660330235e-13	6.4975308236813826e-12
555	-19909.829995361284	1.271381796892404e-14	7.092505299052142e-12	-2.1885035741066286e-13	6.582044648379386e-12
556	-19909.66723362006	3.3917276908766886e-14	7.178235638615455e-12	-1.9758190615689063e-13	6.66582030842374e-12
557	-19909.50447187884	5.810859479715031e-14	7.263114808825454e-12	-1.7333191207843427e-13	6.748719920133736e-12
558	-19909.341710137607	8.524534394576009e-14	7.347011551803087e-12	-1.4614368829556693e-13	6.830612485790797e-12
559	-19909.178948396384	1.1527718111884268e-13	7.42979293152293e-12	-1.1606845061552885e-13	6.911365368434095e-12
560	-19909.016186655164	1.481481555476884e-13	7.511331668416181e-12	-8.316300716747673e-14	6.990851626947977e-12
561	-19908.853424913937	1.8379512324422726e-13	7.591501506535178e-12	-4.74913424297741e-14	7.068945381535918e-12
562	-19908.690663172718	2.2214924092535995e-13	7.670180964946941e-12	-9.123121174752181e-15	7.145525564799132e-12
563	-19908.527901431487	2.63135282771362e-13	7.747251582568473e-12	3.186562997766015e-14	7.220474165142284e-12
564	-19908.365139690257	3.06672273788113e-13	7.822599192870008e-12	7.539315781167231e-14	7.293677500568355e-12
565	-19908.202377949037	3.5267388697544125e-13	7.8961144358726e-12	1.2137238138121383e-13	7.365026729393444e-12
566	-19908.039616207807	4.010478905142928e-13	7.967691744670084e-12	1.6971034078518484e-13	7.434416835327009e-12
567	-19907.876854466587	4.516980944459789e-13	8.037232184671315e-12	2.2031014558607336e-13	7.501749465582504e-12
568	-19907.714092725357	5.0452220721565e-13	8.104640165975192e-12	2.730688325265183e-13	7.566929641269879e-12
569	-19907.551330984134	5.594154409876457e-13	8.169828121710394e-12	3.278809726442031e-13	7.629870434735422e-12
570	-19907.388569242907	6.162663680732821e-13	8.232711133621324e-12	3.846345284329469e-13	7.690487592756569e-12
571	-19907.225807501683	6.749632144470503e-13	8.293214090928554e-12	4.432171493227622e-13	7.74870669460712e-12
572	-19907.06304576046	7.353867515516453e-13	8.351263711335848e-12	5.035090635764015e-13	7.804455170144785e-12
573	-19906.900284019237	7.974196874123611e-13	8.406797909848874e-12	5.653924716070244e-13	7.857671668081229e-12
574	-19906.737522278007	8.60936580866376e-13	8.45975594878803e-12	6.287414596239532e-13	7.90829620266169e-12
575	-19906.574760536787	9.258161524859197e-13	8.510089149881645e-12	6.934343129634961e-13	7.956280865354089e-12
576	-19906.41199879556	9.919281009507584e-13	8.55774974298178e-12	7.593403312164708e-13	8.001578669976717e-12
577	-19906.249237054337	1.0591487192989626e-12	8.602702671813886e-12	8.263354471452544e-13	8.044155358175407e-12
578	-19906.086475313106	1.1273448632498904e-12	8.644913812202237e-12	8.942861930383184e-13	8.083977613868258e-12
579	-19905.923713571887	1.1963917909838999e-12	8.684361611118335e-12	9.630675432807118e-13	8.121024702015019e-12
580	-19905.76095183066	1.2661549059029412e-12	8.721025570160037e-12	1.0325446546093285e-12	8.155276948358768e-12
581	-19905.598190089437	1.3365102554521006e-12	8.754897637421527e-12	1.1025933678477917e-12	8.186727130981997e-12
582	-19905.435428348206	1.4073234097725202e-12	8.785970876348908e-12	1.173079083387186e-12	8.215369145464377e-12
583	-19905.27266660698	1.4784728963132398e-12	8.814250412919412e-12	1.2438801989007281e-12	8.241208951727966e-12
584	-19905.10990486576	1.5498258285451011e-12	8.839742514092898e-12	1.314863734192791e-12	8.26425364890958e-12
585	-19904.947143124533	1.6212646940415202e-12	8.862464896542957e-12	1.385912122664387e-12	8.284521783749973e-12
586	-19904.78438138331	1.6926598257953411e-12	8.882436638214488e-12	1.4568956780490608e-12	8.30203325875346e-12
587	-19904.621619642083	1.7638989769832996e-12	8.899687248860615e-12	1.5277021727757482e-12	8.316818402323564e-12
588	-19904.45885790086	1.834857106513511e-12	8.914247954677478e-12	1.5982066183362649e-12	8.328909250297883e-12
589	-19904.29609615964	1.9054285976027384e-12	8.926159152058015e-12	1.6683034876456824e-12	8.33834699919934e-12
590	-19904.133334418406	1.9754943528619316e-12	8.935463380910638e-12	1.737873804354645e-12	8.345174976830505e-12
591	-19903.970572677186	2.044956297844089e-12	8.942210811140813e-12	1.8068196503869565e-12	8.349444128124499e-12
592	-19903.80781093596	2.113702692787199e-12	8.946454334377321e-12	1.875029471430076e-12	8.351208104608939e-12
593	-19903.645049194725	2.181644193319298e-12	8.948252709026725e-12	1.9424141416912623e-12	8.350526408655441e-12
594	-19903.48228745351	2.248677186492496e-12	8.947668003275577e-12	2.008870293268519e-12	8.347461834745601e-12
595	-19903.319525712286	2.3147218132339494e-12	8.944766240993713e-12	2.074318342832656e-12	8.342081114395988e-12
596	-19903.156763971056	2.3796836126918945e-12	8.939617420234475e-12	2.138664128908874e-12	8.334454933489745e-12
597	-19902.994002229836	2.4434923056004993e-12	8.932293479060822e-12	2.2018376995730424e-12	8.32465589692715e-12
598	-19902.83124048861	2.506063568209748e-12	8.92287097675917e-12	2.26375507918919e-12	8.312761209271056e-12
599	-19902.668478747386	2.5673378670236656e-12	8.91142624640854e-12	2.3243571073148005e-12	8.298847825948632e-12
600	-19902.50571700616	2.627240633023146e-12	8.898041094584607e-12	2.3835696055519113e-12	8.282998153030903e-12
601	-19902.34295526493	2.685723136020573e-12	8.882794780773076e-12	2.4413442563635677e-12	8.2652920250265e-12
602	-19902.18019352371	2.7427214962715968e-12	8.865772820374268e-12	2.497617607005263e-12	8.245815508650117e-12
603	-19902.017431782482	2.7981974032891933e-12	8.847056004772353e-12	2.552351792834443e-12	8.224649921039845e-12
604	-19901.854670041255	2.8520976347222025e-12	8.826732131554594e-12	2.605494048586089e-12	8.20188356139011e-12
605	-19901.691908300032	2.9043941252248335e-12	8.804882113127512e-12	2.6570167816741408e-12	8.17759781748993e-12
606	-19901.52914655881	2.9550443202726393e-12	8.781594544123701e-12	2.706877918524477e-12	8.15188173518654e-12
607	-19901.36638481759	3.0040300102232424e-12	8.75694909628998e-12	2.7550597429419817e-12	8.124815410996466e-12
608	-19901.203623076355	3.051318900177815e-12	8.731033799963627e-12	2.8015304587368617e-12	8.09648727623944e-12
609	-19901.04086133513	3.0969020572896465e-12	8.70392581706186e-12	2.84628164121105e-12	8.06697486755544e-12
610	-19900.8780995939	3.1407569450281807e-12	8.67571129718415e-12	2.8892912644876007e-12	8.036364686238975e-12
611	-19900.71533785268	3.182883137853941e-12	8.646463746448315e-12	2.9305594202200282e-12	8.004730564415096e-12
612	-19900.552576111455	3.2232668505445046e-12	8.616266465266337e-12	2.970072840352006e-12	7.972156106577076e-12
613	-19900.38981437024	3.2619154322867678e-12	8.585188183762127e-12	3.00783939517755e-12	7.938710322101259e-12
614	-19900.22705262901	3.298823363882734e-12	8.553308054739873e-12	3.0438540842663726e-12	7.904472622551855e-12
615	-19900.064290887778	3.3340045793290695e-12	8.520689254924397e-12	3.0781313618705175e-12	7.869506419829229e-12
616	-19899.901529146562	3.36746057309411e-12	8.487406118578207e-12	3.1106732384196515e-12	7.833886264540785e-12
617	-19899.738767405328	3.39921069919436e-12	8.453515634542302e-12	3.1414995832949543e-12	7.797669339732582e-12
618	-19899.576005664112	3.4292627108251707e-12	8.419086280924253e-12	3.1706186591551523e-12	7.760924300736165e-12
619	-19899.413243922878	3.4576400187297115e-12	8.384168534096152e-12	3.198054383754547e-12	7.723701780758058e-12
620	-19899.25048218165	3.4843553370285358e-12	8.348824588022244e-12	3.2238199711206448e-12	7.686064115560701e-12
621	-19899.08772044043	3.509435022435006e-12	8.313097982247495e-12	3.247942273949281e-12	7.648054967975976e-12
622	-19898.9249586992	3.5328954831934375e-12	8.277044327249389e-12	3.2704381884949954e-12	7.609730058799976e-12
623	-19898.76219695798	3.554764668004563e-12	8.240700281839892e-12	3.291336146447614e-12	7.571126140617786e-12
624	-19898.59943521675	3.575061574580922e-12	8.20411450334456e-12	3.310655620067853e-12	7.53229195361261e-12
625	-19898.436673475528	3.593814557621882e-12	8.167316787454348e-12	3.328425432821002e-12	7.493257361857965e-12
626	-19898.273911734304	3.611043747657734e-12	8.130349249217902e-12	3.3446661754409866e-12	7.454064539917752e-12
627	-19898.11114999308	3.626776754621703e-12	8.093235048595854e-12	3.3594059119523856e-12	7.41473669474168e-12
628	-19897.948388251854	3.641033790076476e-12	8.056009720867602e-12	3.372665299672431e-12	7.375309401707987e-12
629	-19897.78562651063	3.653840400064039e-12	8.018690755185688e-12	3.3844703242651342e-12	7.33580017950236e-12
630	-19897.622864769408	3.6652158060895304e-12	7.981307359551792e-12	3.394840639141208e-12	7.296238260456186e-12
631	-19897.46010302818	3.675182594661959e-12	7.943871779680164e-12	3.4037992568755726e-12	7.256635905934289e-12
632	-19897.297341286958	3.683757846012511e-12	7.9064077694193e-12	3.4113636769345184e-12	7.217016881792681e-12
633	-19897.134579545724	3.690960309812421e-12	7.868923182616597e-12	3.417553063025932e-12	7.177389046829192e-12
634	-19896.971817804504	3.6968040115958904e-12	7.831437139504624e-12	3.422381849029259e-12	7.137771523893421e-12
635	-19896.80905606328	3.701303152710057e-12	7.793954033534325e-12	3.4258646403520097e-12	7.098168703373427e-12
636	-19896.64629432205	3.704467972204933e-12	7.756489028351637e-12	3.4280120757657718e-12	7.058595744549151e-12
637	-19896.483532580827	3.7063075386776685e-12	7.719044436889134e-12	3.4288336204304315e-12	7.019054951484931e-12
638	-19896.3207708396	3.706827694779915e-12	7.681632316220744e-12	3.4283355107486504e-12	6.9795583717029995e-12
639	-19896.158009098373	3.706032044760309e-12	7.644254010266994e-12	3.4265217428704164e-12	6.9401073359926815e-12
640	-19895.995247357154	3.7039215904433864e-12	7.606920004931324e-12	3.4233937093312627e-12	6.900712316733259e-12
641	-19895.83248561593	3.700494341840715e-12	7.56963169221426e-12	3.4189498104434137e-12	6.861374689289493e-12
642	-19895.669723874704	3.695746206404635e-12	7.532398704846062e-12	3.413186344433993e-12	6.82210406934741e-12
643	-19895.506962133477	3.689669663462488e-12	7.495223973051482e-12	3.406096182502495e-12	6.782903367233593e-12
644	-19895.34420039225	3.682255549824544e-12	7.458117942374623e-12	3.3976705554520834e-12	6.7437830077272275e-12
645	-19895.181438651027	3.673491031156106e-12	7.42108586557144e-12	3.387897025541216e-12	6.704748219725819e-12
646	-19895.018676909804	3.66336205307008e-12	7.384140089138712e-12	3.3767619386721773e-12	6.665811324313836e-12
647	-19894.855915168573	3.651850998794972e-12	7.347289705746194e-12	3.3642480824183282e-12	6.6269813850887e-12
648	-19894.693153427354	3.6389392610646036e-12	7.310549892328222e-12	3.3503372589666197e-12	6.588273547223027e-12
649	-19894.53039168613	3.624605090526933e-12	7.273934590466502e-12	3.335008133825823e-12	6.549701716037184e-12
650	-19894.367629944903	3.6088259508167837e-12	7.2374630448504896e-12	3.3182385918255752e-12	6.511285095830563e-12
651	-19894.20486820368	3.591576871870631e-12	7.201155135896681e-12	3.300004090664422e-12	6.473043520926898e-12
652	-19894.04210646245	3.5728320969195465e-12	7.165035001463957e-12	3.2802793086255275e-12	6.435001077201137e-12
653	-19893.87934472123	3.5525644971171315e-12	7.129129334780402e-12	3.2590375594329577e-12	6.397184398745229e-12
654	-19893.71658298	3.5307459544166692e-12	7.093467914427083e-12	3.2362511755358688e-12	6.3596231970945654e-12
655	-19893.553821238776	3.507348427632629e-12	7.058085006565411e-12	3.211892574461917e-12	6.32235166254055e-12
656	-19893.391059497553	3.482342630512569e-12	7.023016930511003e-12	3.185932936860675e-12	6.285406028376994e-12
657	-19893.228297756326	3.4557007776544807e-12	6.988305760971954e-12	3.15834495279378e-12	6.248828272528141e-12
658	-19893.065536015107	3.42739353541644e-12	6.953994770113617e-12	3.1290997721912795e-12	6.212661557910159e-12
659	-19892.902774273876	3.3973948150544184e-12	6.920134206608356e-12	3.0981717984493867e-12	6.176956011127756e-12
660	-19892.740012532642	3.365676744140196e-12	6.8867748613952136e-12	3.0655336588806703e-12	6.1417622861669265e-12
661	-19892.577250791426	3.332216289499707e-12	6.853975090971232e-12	3.031162828183278e-12	6.1071385875270265e-12
662	-19892.414489050203	3.2969881828083643e-12	6.821793056664389e-12	2.995034552590493e-12	6.0731429072555725e-12
663	-19892.251727308976	3.259974156689663e-12	6.790295289244822e-12	2.9571310866374935e-12	6.039841589619059e-12
664	-19892.08896556775	3.2211529781977724e-12	6.759547243053851e-12	2.917431724560663e-12	6.007299882751947e-12
665	-19891.926203826526	3.1805125404308164e-12	6.729623106445298e-12	2.875924892785942e-12	5.975591749426508e-12
666	-19891.763442085303	3.1380369729374725e-12	6.700595244668041e-12	2.8325952576304176e-12	5.944789307343362e-12
667	-19891.600680344076	3.093721842128491e-12	6.6725449020863524e-12	2.7874389268249873e-12	5.91497353190249e-12
668	-19891.43791860285	3.0475580707237166e-12	6.645550843806639e-12	2.740447365565934e-12	5.88622289519863e-12
669	-19891.275156861626	2.9995499452743592e-12	6.619700291982864e-12	2.6916254054162523e-12	5.8586243030692185e-12
670	-19891.1123951204	2.9496965368899768e-12	6.5950776742705306e-12	2.640972661060145e-12	5.832261841046469e-12
671	-19890.949633379172	2.898012368174369e-12	6.571775260577225e-12	2.5885041987935572e-12	5.807227411941809e-12
672	-19890.786871637956	2.8445056420276246e-12	6.549882030354274e-12	2.5342287607326425e-12	5.7836096008187234e-12
673	-19890.624109896722	2.789202119672272e-12	6.529493951776588e-12	2.4781726447195654e-12	5.761503955157513e-12
674	-19890.461348155495	2.7321204514175147e-12	6.510703475300979e-12	2.4203550298750915e-12	5.741002476344424e-12
675	-19890.298586414276	2.673298294804726e-12	6.493608693214708e-12	2.3608140968550543e-12	5.722202780275101e-12
676	-19890.13582467305	2.612765452098717e-12	6.4783040889004025e-12	2.2995801597006813e-12	5.705198844951098e-12
677	-19889.973062931826	2.5505722534034724e-12	6.464888306784415e-12	2.2367040512893386e-12	5.690088781509366e-12
678	-19889.810301190595	2.486760465976741e-12	6.453456370653617e-12	2.172228026557092e-12	5.676967051311035e-12
679	-19889.64753944937	2.421393792780136e-12	6.444105764400731e-12	2.1062162635963727e-12	5.665930547769467e-12
680	-19889.484777708145	2.3545258196634532e-12	6.436930299073743e-12	2.0387228043251675e-12	5.6570724626812746e-12
681	-19889.322015966925	2.286233831582878e-12	6.4320244507294905e-12	1.9698253737233756e-12	5.6504866251738745e-12
682	-19889.1592542257	2.2165840217352633e-12	6.429479187568832e-12	1.899590581925879e-12	5.6462633286559995e-12
683	-19888.996492484475	2.145666953623598e-12	6.429384034338798e-12	1.828109389593491e-12	5.644491396267852e-12
684	-19888.83373074325	2.0735611742886883e-12	6.431825311640034e-12	1.7554607139142538e-12	5.645256420623659e-12
685	-19888.670969002025	2.0003701029298337e-12	6.436885707705863e-12	1.6817483207944102e-12	5.6486403365543656e-12
686	-19888.508207260802	1.9261847150220007e-12	6.4446450780564885e-12	1.607063501604981e-12	5.654722221842613e-12
687	-19888.345445519568	1.8511205928004823e-12	6.455177411561813e-12	1.5315221273618462e-12	5.663575264139696e-12
688	-19888.18268377835	1.7752799873447312e-12	6.468554370507283e-12	1.4552267035184186e-12	5.675270302775652e-12
689	-19888.019922037125	1.698790117534169e-12	6.484839419291082e-12	1.3783046728849696e-12	5.689869958156884e-12
690	-19887.8571602959	1.6217641746771424e-12	6.504094233498156e-12	1.3008694128534965e-12	5.7074350432805386e-12
691	-19887.69439855467	1.5443395558079832e-12	6.526370085093201e-12	1.2230584728739008e-12	5.728015949462695e-12
692	-19887.531636813444	1.4666389824688873e-12	6.551717111678542e-12	1.1449946860541047e-12	5.751661918693055e-12
693	-19887.36887507222	1.3888086158639521e-12	6.580172878654793e-12	1.0668242886866178e-12	5.778409606135754e-12
694	-19887.206113330998	1.3109796278478087e-12	6.611774441877224e-12	9.88678484285569e-13	5.808295146524939e-12
695	-19887.043351589768	1.2333053561079104e-12	6.646544290742685e-12	9.107106032367886e-13	5.84134009740352e-12
696	-19886.880589848544	1.155923765154175e-12	6.684505121247863e-12	8.330585572104406e-13	5.877566216514156e-12
697	-19886.717828107325	1.0789935430003109e-12	6.725663208125967e-12	7.558809404267366e-13	5.916978833873627e-12
698	-19886.555066366098	1.0026576397305821e-12	6.770025824324531e-12	6.793205620780962e-13	5.959584276130228e-12
699	-19886.39230462488	9.270781895233721e-13	6.817582083043734e-12	6.035393730400833e-13	6.0053707083065545e-12
700	-19886.229542883648	8.524011000937244e-13	6.8683230580723305e-12	5.286830496310773e-13	6.054328259528243e-12
701	-19886.066781142417	7.78789850745894e-13	6.922220043464936e-12	4.54914796497973e-13	6.106427282116919e-12
702	-19885.9040194012	7.063914486205004e-13	6.97924720688523e-12	3.823812976531482e-13	6.161641010810336e-12
703	-19885.741257659967	6.35368340019955e-13	7.039357770686679e-12	3.1124463271464307e-13	6.219921742981648e-12
704	-19885.57849591875	5.658663853237252e-13	7.1025087700846455e-12	2.4165024723989543e-13	6.2812256030347695e-12
705	-19885.415734177517	4.980448538212611e-13	7.168635203035722e-12	1.737569525061421e-13	6.345486691143497e-12
706	-19885.25297243629	4.3204634411947394e-13	7.2376768837698865e-12	1.0770684194624275e-13	6.412643943324333e-12
707	-19885.090210695067	3.680243939416698e-13	7.309551101295817e-12	4.365290590809853e-14	6.482613788509168e-12
708	-19884.927448953844	3.0611621977286653e-13	7.384180647446607e-12	-1.826823192867632e-14	6.555318183270598e-12
709	-19884.764687212624	2.464674978033492e-13	7.46146556749766e-12	-7.791152875380872e-14	6.6306563608004325e-12
710	-19884.601925471397	1.892078868595709e-13	7.541312174925085e-12	-1.351480021957747e-13	6.708533852416996e-12
711	-19884.43916373017	1.3447291961884761e-13	7.623604289524939e-12	-1.8984283433453605e-13	6.788833723812142e-12
712	-19884.276401988947	8.23824818101264e-14	7.708232779542262e-12	-2.4187689423686546e-13	6.871446123853754e-12
713	-19884.11364024772	3.306012467684939e-14	7.795066094582214e-12	-2.9112742083162113e-13	6.956238815391339e-12
714	-19883.950878506497	-1.3386081797346145e-14	7.883980924887244e-12	-3.374871707656701e-13	7.0430878411831986e-12
715	-19883.788116765274	-5.68466750993576e-14	7.974832133883318e-12	-3.808475400040576e-13	7.1318474539824925e-12
716	-19883.625355024047	-9.722700927865968e-14	8.067483282477632e-12	-4.211147733273624e-13	7.222380647306955e-12
717	-19883.46259328282	-1.3443346533493117e-13	8.161777494549016e-12	-4.581961703081023e-13	7.314530018332711e-12
718	-19883.299831541597	-1.6838651821910763e-13	8.257566951586804e-12	-4.920131519982784e-13	7.408147268589309e-12
719	-19883.137069800367	-1.9900981306687345e-13	8.354684933034208e-12	-5.224903329742973e-13	7.503065241603248e-12
720	-19882.97430805914	-2.262404130407268e-13	8.452974281344901e-12	-5.495657682217311e-13	7.59912639354912e-12
721	-19882.81154631792	-2.5002035909556773e-13	8.552260376504382e-12	-5.731825089193007e-13	7.696155764922201e-12
722	-19882.648784576693	-2.703044153207068e-13	8.652378618433253e-12	-5.932963462883895e-13	7.793988468108925e-12
723	-19882.48602283547	-2.870540107637127e-13	8.753149049183346e-12	-6.09869749638627e-13	7.892444306594005e-12
724	-19882.323261094243	-3.0024254523471367e-13	8.854402219668712e-12	-6.228771701900674e-13	7.99135364623941e-12
725	-19882.16049935302	-3.098513522599963e-13	8.955954847935654e-12	-6.323010004616268e-13	8.090533070412944e-12
726	-19881.9977376118	-3.158729804631338e-13	9.057634605210808e-12	-6.381348533033036e-13	8.189810170135043e-12
727	-19881.83497587057	-3.1830902479075473e-13	9.159258006505616e-12	-6.403813897817738e-13	8.289001431410243e-12
728	-19881.672214129343	-3.171714351114081e-13	9.260652154693608e-12	-6.390536250947686e-13	8.387933982602522e-12
729	-19881.509452388123	-3.124819654848972e-13	9.36163547559686e-12	-6.341743747699816e-13	8.486426326364847e-12
730	-19881.346690646893	-3.0427193245889334e-13	9.462037033196983e-12	-6.257760100433688e-13	8.584307657407055e-12
731	-19881.18392890567	-2.925828377551343e-13	9.561679922376135e-12	-6.139010777137658e-13	8.681401252064887e-12
732	-19881.021167164443	-2.774649501571788e-13	9.660397708193207e-12	-5.986008790060369e-13	8.777540909332264e-12
733	-19880.85840542322	-2.589788099453988e-13	9.758020205815404e-12	-5.799369714077597e-13	8.872556727669154e-12
734	-19880.695643681993	-2.3719296932508684e-13	9.854387596217742e-12	-5.579789060485872e-13	8.96628922179814e-12
735	-19880.53288194077	-2.1218588718177192e-13	9.949339162261266e-12	-5.328061200856128e-13	9.058578055691271e-12
736	-19880.370120199543	-1.8404338333814296e-13	1.0042723932779973e-11	-5.045053880211076e-13	9.149272686907938e-12
737	-19880.20735845832	-1.528605465423157e-13	1.0134392461379978e-11	-4.731727275150257e-13	9.23822414248734e-12
738	-19880.044596717093	-1.1873918693799125e-13	1.0224204680845898e-11	-4.389108491074607e-13	9.325292872887729e-12
739	-19879.881834975866	-8.178935794867035e-14	1.0312024505633275e-11	-4.018306761157254e-13	9.410343351680526e-12
740	-19879.719073234643	-4.2127235869738856e-14	1.0397724790454603e-11	-3.6204922178679754e-13	9.493249032940239e-12
741	-19879.556311493412	1.239805860392067e-16	1.0481184360083053e-11	-3.1969048703959614e-13	9.573889378385226e-12
742	-19879.393549752192	4.48354396609179e-14	1.0562290399068948e-11	-2.748840890079568e-13	9.65215224530447e-12
743	-19879.23078801097	9.187292911545232e-14	1.0640938214073803e-11	-2.2776496681997e-13	9.72793364640386e-12
744	-19879.068026269742	1.4109703773521755e-13	1.071703092267654e-11	-1.7847321850226646e-13	9.801137436186911e-12
745	-19878.90526452852	1.923647079407082e-13	1.0790481291036344e-11	-1.2715254684079022e-13	9.871677146288724e-12
746	-19878.74250278729	2.4552802008258103e-13	1.0861209283141948e-11	-7.395147401979274e-14	9.939473531855048e-12
747	-19878.579741046062	3.004375219395865e-13	1.092914607693772e-11	-1.9020010684290553e-14	1.0004458585518616e-11
748	-19878.416979304842	3.569390669417985e-13	1.0994229286707126e-11	3.748718271865904e-14	1.006657075644846e-11
749	-19878.254217563615	4.1487912289273865e-13	1.1056408822138172e-11	9.541610604556117e-14	1.012576080749699e-11
750	-19878.091455822392	4.740997199532564e-13	1.1115640490378158e-11	1.5460836724491615e-13	1.0181985413597069e-11
751	-19877.92869408117	5.344458730606876e-13	1.1171893245269216e-11	2.1490860607671106e-13	1.0235214409244482e-11
752	-19877.76593233994	5.957580926299714e-13	1.1225141133151337e-11	2.7615700391998084e-13	1.0285422730389305e-11
753	-19877.60317059872	6.578822555103199e-13	1.1275371813325704e-11	3.38199156047237e-13	1.0332598933386954e-11
754	-19877.44040885749	7.20659622352638e-13	1.1322577336389275e-11	4.008760873862719e-13	1.0376735969287464e-11
755	-19877.27764711626	7.839396050413142e-13	1.1366763766734716e-11	4.640370213115104e-13	1.041784080502878e-11
756	-19877.114885375042	8.475664986858634e-13	1.140794065609943e-11	5.275261091959919e-13	1.0455923892826138e-11
757	-19876.95212363381	9.11395172597794e-13	1.1446131351738867e-11	5.911981229010743e-13	1.049100947730667e-11
758	-19876.789361892595	9.752754144971093e-13	1.1481362289110563e-11	6.549027958201784e-13	1.0523124884102376e-11
759	-19876.62660015136	1.039069684558949e-12	1.1513672975344066e-11	7.18502578432441e-13	1.0552310502399329e-11
760	-19876.463838410145	1.1026350565185982e-12	1.1543105480494127e-11	7.818545756199522e-13	1.0578609272317104e-11
761	-19876.30107666891	1.1658437327101407e-12	1.1569714178642405e-11	8.448310633030037e-13	1.0602076425248883e-11
762	-19876.138314927688	1.2285619173912822e-12	1.1593555419470532e-11	9.072983572563994e-13	1.0622769151784925e-11
763	-19875.975553186465	1.2906731492797232e-12	1.1614696720480197e-11	9.691401474118655e-13	1.0640755793353298e-11
764	-19875.81279144524	1.3520542149901926e-12	1.1633207080814186e-11	1.030233406142434e-12	1.0656106152725914e-11
765	-19875.65002970402	1.4126015474306986e-12	1.1649165336717941e-11	1.090474788646572e-12	1.066889984904982e-11
766	-19875.487267962788	1.4722040293207368e-12	1.1662651421231733e-11	1.1497534306277196e-12	1.067921757462121e-11
767	-19875.32450622157	1.5307722087713715e-12	1.1673753439277245e-11	1.207980166105017e-12	1.0687148169653405e-11
768	-19875.161744480338	1.5882078348748964e-12	1.1682560262696413e-11	1.2650570565542784e-12	1.0692781214899284e-11
769	-19874.99898273912	1.6444359294860568e-12	1.1689167028974949e-11	1.3209094653033567e-12	1.0696212530150572e-11
770	-19874.836220997888	1.6993727513394763e-12	1.1693669659246688e-11	1.3754540147224962e-12	1.0697538690392158e-11
771	-19874.673459256665	1.7529582527959113e-12	1.1696168104486119e-11	1.4286310455685284e-12	1.0696860271770012e-11
772	-19874.51069751544	1.805122995603487e-12	1.1696763118239043e-11	1.4803715257049483e-12	1.0694278623132143e-11
773	-19874.34793577421	1.8558222672867453e-12	1.1695557273783407e-11	1.5306311692702711e-12	1.068989688296175e-11
774	-19874.185174032988	1.9050015922119012e-12	1.1692654025425106e-11	1.5793559403970235e-12	1.0683819040140316e-11
775	-19874.02241229176	1.952631270961487e-12	1.1688156336363951e-11	1.6265165954801178e-12	1.0676148561562564e-11
776	-19873.859650550534	1.998671037080266e-12	1.1682168268351032e-11	1.6720733325643943e-12	1.0666989981945834e-11
777	-19873.696888809314	2.0431064487241524e-12	1.1674790955073225e-11	1.7160121861217763e-12	1.0656444876901143e-11
778	-19873.53412706809	2.085911083894039e-12	1.1666127022672328e-11	1.758307214618103e-12	1.064461628432936e-11
779	-19873.371365326864	2.1270840918522873e-12	1.1656273840784965e-11	1.7989580554871728e-12	1.0631601955024927e-11
780	-19873.208603585637	2.166612443414934e-12	1.1645330653362939e-11	1.8379521678189235e-12	1.0617501485071157e-11
781	-19873.045841844418	2.2045082907322685e-12	1.163338910188864e-11	1.875302195767748e-12	1.0602406838501786e-11
782	-19872.883080103198	2.2407708804574235e-12	1.1620543275042914e-11	1.9110078742301557e-12	1.0586412399240848e-11
783	-19872.720318361968	2.2754237116188848e-12	1.160687750320974e-11	1.94509319056061e-12	1.056960276488507e-11
784	-19872.557556620734	2.308477301150728e-12	1.1592479043377922e-11	1.9775691428961866e-12	1.055206543451182e-11
785	-19872.394794879518	2.3399649741498216e-12	1.1577423482737921e-11	2.0084695342661208e-12	1.0533876211417873e-11
786	-19872.232033138287	2.369906940740732e-12	1.156178989988717e-11	2.037815042693646e-12	1.0515114367793422e-11
787	-19872.069271397064	2.3983448716634414e-12	1.1545643846709833e-11	2.06564780067414e-12	1.0495845625574598e-11
788	-19871.906509655837	2.425306643421431e-12	1.1529055314389846e-11	2.091996133953888e-12	1.0476140126480326e-11
789	-19871.743747914607	2.45084032416465e-12	1.1512078977009719e-11	2.116908551516056e-12	1.0456052674296905e-11
790	-19871.580986173387	2.4749802822270283e-12	1.1494774558887468e-11	2.140419848119867e-12	1.0435643106771881e-11
791	-19871.41822443216	2.497778827587097e-12	1.1477185375874197e-11	2.1625827498376475e-12	1.0414954835414846e-11
792	-19871.25546269094	2.5192745529691465e-12	1.145936059969846e-11	2.1834362498272304e-12	1.039403711472186e-11
793	-19871.09270094971	2.539522511116355e-12	1.1441331520492968e-11	2.2030357896865375e-12	1.0372921302965906e-11
794	-19870.929939208487	2.5585635938085313e-12	1.1423136528001475e-11	2.221422633587257e-12	1.0351645848717378e-11
795	-19870.767177467267	2.5764531141363924e-12	1.1404795284564422e-11	2.2386524547545883e-12	1.0330230461726906e-11
796	-19870.604415726044	2.5932325654780696e-12	1.1386335295539684e-11	2.2547670901718714e-12	1.030870268890707e-11
797	-19870.441653984806	2.6089557454831183e-12	1.136776475108161e-11	2.2698206686641024e-12	1.0287070753788796e-11
798	-19870.278892243587	2.623662959352185e-12	1.1349100497995645e-11	2.2838538105367e-12	1.0265351534110735e-11
799	-19870.116130502363	2.6374042784797486e-12	1.133034028211333e-11	2.2969168902265033e-12	1.0243542801624267e-11
800	-19869.953368761137	2.6502170253206887e-12	1.1311490940225934e-11	2.3090475182660373e-12	1.0221651419704978e-11
801	-19869.79060701991	2.6621461223191174e-12	1.1292540315539048e-11	2.3202908940141185e-12	1.019966525610147e-11
802	-19869.627845278686	2.673224272849471e-12	1.1273486054623899e-11	2.3306799843308836e-12	1.0177581985533539e-11
803	-19869.46508353746	2.6834894252077802e-12	1.1254307668623847e-11	2.340252991211849e-12	1.0155381147982592e-11
804	-19869.302321796236	2.692968064273336e-12	1.1234994983853754e-11	2.349036641891565e-12	1.013305260467648e-11
805	-19869.13956005501	2.7016900750666987e-12	1.121552016871258e-11	2.3570610558045617e-12	1.0110568561940158e-11
806	-19868.976798313786	2.70967452447425e-12	1.1195866441062885e-11	2.3643455253106095e-12	1.0087912283814138e-11
807	-19868.81403657256	2.7169420201329528e-12	1.1176000374368431e-11	2.3709108777867187e-12	1.006505039491229e-11
808	-19868.651274831333	2.7235031605578903e-12	1.115590013359672e-11	2.376767925307283e-12	1.0041961121261921e-11
809	-19868.488513090113	2.7293683998534254e-12	1.1135528537316431e-11	2.381927332322474e-12	1.001860734895847e-11
810	-19868.325751348882	2.734539097801309e-12	1.1114860372020847e-11	2.38639066579255e-12	9.994963943044348e-12
811	-19868.162989607656	2.739015021412437e-12	1.1093856512947578e-11	2.3901578994438244e-12	9.970991864769515e-12
812	-19868.000227866432	2.7427878050225803e-12	1.1072490083536274e-11	2.3932208743331348e-12	9.946664335180136e-12
813	-19867.83746612521	2.7458462564480642e-12	1.1050722019932167e-11	2.3955686074217573e-12	9.921942395980143e-12
814	-19867.674704383982	2.7481720514153028e-12	1.1028525783166429e-11	2.39718298684167e-12	9.896799625329532e-12
815	-19867.51194264276	2.749743103723626e-12	1.1005864420531775e-11	2.3980421441778e-12	9.871199195496122e-12
816	-19867.34918090153	2.7505312664157635e-12	1.0982713148268486e-11	2.3981181567541357e-12	9.845116458630687e-12
817	-19867.186419160313	2.75050392719972e-12	1.0959039193237124e-11	2.397378644847091e-12	9.818518784826904e-12
818	-19867.023657419086	2.7496234537006923e-12	1.0934821447020322e-11	2.3957862182725406e-12	9.791385218587475e-12
819	-19866.86089567786	2.7478473983817923e-12	1.0910032987492629e-11	2.393298682782784e-12	9.763688996932463e-12
820	-19866.698133936636	2.7451293186867205e-12	1.0884658563712846e-11	2.389869861643017e-12	9.735415036013815e-12
821	-19866.53537219541	2.741417895190235e-12	1.0858678714360093e-11	2.3854487149655578e-12	9.706544046081251e-12
822	-19866.372610454182	2.7366588038453206e-12	1.0832085361522774e-11	2.3799812133924774e-12	9.677068126525485e-12
823	-19866.209848712962	2.7307930972700977e-12	1.0804868298718974e-11	2.3734087202827575e-12	9.646977250509768e-12
824	-19866.047086971732	2.7237597866403138e-12	1.0777028217278699e-11	2.3656705749600404e-12	9.616272291989933e-12
825	-19865.88432523051	2.7154937838681956e-12	1.0748565526863179e-11	2.356702035503197e-12	9.58495384299206e-12
826	-19865.721563489282	2.705928792575693e-12	1.071949071898304e-11	2.346437170928036e-12	9.553032577214791e-12
827	-19865.55880174806	2.694995380335457e-12	1.0689816287082885e-11	2.334806933775595e-12	9.520521167123621e-12
828	-19865.39604000683	2.6826235159897863e-12	1.0659563502447872e-11	2.3217416983671196e-12	9.487441059258793e-12
829	-19865.2332782656	2.6687412619237965e-12	1.0628757644010972e-11	2.3071699532405965e-12	9.45381770144059e-12
830	-19865.07051652438	2.653276706272412e-12	1.0597431814823732e-11	2.2910202339214347e-12	9.419684358050043e-12
831	-19864.90775478316	2.636157380238228e-12	1.0565624566504242e-11	2.273220540224537e-12	9.385079732157295e-12
832	-19864.74499304193	2.617311310042174e-12	1.0533381211100765e-11	2.2536993883686734e-12	9.350049275766758e-12
833	-19864.582231300705	2.596667622821236e-12	1.0500753936740096e-11	2.2323864167125666e-12	9.314645303465358e-12
834	-19864.419469559485	2.574156369532185e-12	1.0467800698072696e-11	2.209212208332064e-12	9.278925880827827e-12
835	-19864.256707818262	2.549710439159229e-12	1.043458729616655e-11	2.1841102049482447e-12	9.242956902600403e-12
836	-19864.093946077035	2.523263778763218e-12	1.0401184037666958e-11	2.157014926118903e-12	9.206808749540531e-12
837	-19863.931184335812	2.4947551985191514e-12	1.0367670009167222e-11	2.1278657739662568e-12	9.170560561451322e-12
838	-19863.768422594578	2.4641246332919477e-12	1.0334127630823534e-11	2.096603293298919e-12	9.134294788195263e-12
839	-19863.60566085336	2.4313189620842383e-12	1.0300648639856209e-11	2.063174990714436e-12	9.09810317221665e-12
840	-19863.442899112128	2.396285887324735e-12	1.0267326715443157e-11	2.0275292118322325e-12	9.06207937066912e-12
841	-19863.28013737091	2.3589823582280264e-12	1.0234265255875275e-11	1.989623564390951e-12	9.026326732008739e-12
842	-19863.11737562968	2.319365873199006e-12	1.0201568428521978e-11	1.9494162179132188e-12	8.990949343077204e-12
843	-19862.95461388845	2.2774051785870725e-12	1.0169349883732398e-11	1.9068766022893307e-12	8.956060742784009e-12
844	-19862.79185214723	2.2330692839425643e-12	1.0137723031580176e-11	1.861974419683754e-12	8.921774196047978e-12
845	-19862.629090406004	2.186340552238707e-12	1.0106810336972322e-11	1.8146927346869197e-12	8.888211988982671e-12
846	-19862.466328664785	2.1372010358090453e-12	1.0076732934753239e-11	1.7650143062770831e-12	8.855495041323717e-12
847	-19862.303566923558	2.085647937724016e-12	1.0047620151945343e-11	1.7129370492863799e-12	8.823752429077059e-12
848	-19862.14080518233	2.0316775348430998e-12	1.0019599058933645e-11	1.6584579529614389e-12	8.793110933276173e-12
849	-19861.978043441104	1.975303388603643e-12	9.992804039909493e-12	1.601591292014029e-12	8.76370461111375e-12
850	-19861.81528169988	1.916537082003396e-12	9.967366197186087e-12	1.542349358482857e-12	8.735664198090757e-12
851	-19861.652519958658	1.8554094484460905e-12	9.943422752103335e-12	1.4807636911591073e-12	8.7091265099113e-12
852	-19861.489758217434	1.791948081144499e-12	9.921106736972048e-12	1.416862579277737e-12	8.68422413261952e-12
853	-19861.326996476208	1.726201274042467e-12	9.900555738309437e-12	1.3506950044027522e-12	8.66109416709242e-12
854	-19861.16423473498	1.658213652894003e-12	9.881902727004223e-12	1.2823062653635053e-12	8.639869057863146e-12
855	-19861.001472993757	1.588051420175734e-12	9.865283320992582e-12	1.2117632242610409e-12	8.620683857178608e-12
856	-19860.838711252523	1.5157758797302148e-12	9.850827977343769e-12	1.1391278247006347e-12	8.60366841631513e-12
857	-19860.6759495113	1.4414712493099608e-12	9.838667958479616e-12	1.0644849058091395e-12	8.588953353336066e-12
858	-19860.513187770077	1.3652155059626845e-12	9.8289289607531e-12	9.879130408068202e-13	8.576663681449267e-12
859	-19860.350426028854	1.2871103954314706e-12	9.821735429112221e-12	9.095145482810242e-13	8.566923125330077e-12
860	-19860.18766428763	1.2072501438615563e-12	9.81720603206186e-12	8.293841968336409e-13	8.559849596468137e-12
861	-19860.024902546404	1.1257531468352687e-12	9.81545601218201e-12	7.47640896356893e-13	8.555557545413885e-12
862	-19859.862140805177	1.0427291152612285e-12	9.816594806751582e-12	6.643948367628283e-13	8.554155583424878e-12
863	-19859.69937906396	9.583122911882686e-13	9.820726192730529e-12	5.797807063735492e-13	8.555746629188471e-12
864	-19859.536617322727	8.726267613988237e-13	9.827948262374019e-12	4.93922998250789e-13	8.560427886121776e-12
865	-19859.373855581503	7.858210420694537e-13	9.83835119449256e-12	4.0697059788026746e-13	8.568288615329503e-12
866	-19859.211093840284	6.980321686703312e-13	9.852019799137405e-12	3.1906086582105317e-13	8.579412682651856e-12
867	-19859.048332099053	6.094213677650232e-13	9.869028717820122e-12	2.3035531293937423e-13	8.593873760481104e-12
868	-19858.885570357834	5.201369393918078e-13	9.889447738765233e-12	1.41002475608946e-13	8.611740646044915e-12
869	-19858.722808616603	4.3035079816885894e-13	9.913334284026881e-12	5.1174460671918956e-14	8.633069749970318e-12
870	-19858.560046875373	3.4022119700499047e-13	9.940741443757426e-12	-3.8970337846875825e-14	8.657913134228695e-12
871	-19858.397285134157	2.49928275847565e-13	9.971708063112869e-12	-1.292516859263069e-13	8.686308600336113e-12
872	-19858.234523392926	1.596376146520434e-13	1.0006269390990969e-11	-2.195039630570414e-13	8.718290342322237e-12
873	-19858.071761651707	6.953591088631299e-14	1.0044444357236312e-11	-3.0954048040570425e-13	8.753876225010015e-12
874	-19857.90899991048	-2.0206189871419574e-14	1.0086249383807436e-11	-3.9919065647054684e-13	8.793081600032139e-12
875	-19857.746238169246	-1.0939833694606825e-13	1.0131682802592638e-11	-4.882642553062386e-13	8.835903724389746e-12
876	-19857.583476428026	-1.978668060917995e-13	1.0180741348224764e-11	-5.765877238958689e-13	8.882338258645464e-12
877	-19857.4207146868	-2.8542037321501616e-13	1.023340238297608e-11	-6.639700609102575e-13	8.932361492287261e-12
878	-19857.257952945576	-3.7188468203345384e-13	1.0289642538272663e-11	-7.502371895600362e-13	8.985948991001632e-12
879	-19857.095191204353	-4.570700788615952e-13	1.0349417984854577e-11	-8.351997873411088e-13	9.043055867041863e-12
880	-19856.93242946313	-5.408043196104606e-13	1.0412685332474507e-11	-9.186859975763621e-13	9.10363768500722e-12
881	-19856.769667721903	-6.229018467230731e-13	1.0479379703235087e-11	-1.0005107011524986e-12	9.167628535041754e-12
882	-19856.60690598068	-7.031948231492318e-13	1.0549437804513676e-11	-1.0805065544372604e-12	9.234964112136156e-12
883	-19856.444144239453	-7.815043739500384e-13	1.0622774223960823e-11	-1.1584952256117118e-12	9.305558010654018e-12
884	-19856.281382498222	-8.576699273969512e-13	1.0699306728305012e-11	-1.2343167390206452e-12	9.379327029694437e-12
885	-19856.118620757003	-9.315218639141128e-13	1.0778930348914835e-11	-1.3078021186730128e-12	9.45616525770595e-12
886	-19855.955859015776	-1.0029085793153138e-12	1.0861544212116785e-11	-1.3788004541478245e-12	9.535970909547757e-12
887	-19855.793097274553	-1.0716723066971129e-12	1.0947025241388892e-11	-1.4471547171216857e-12	9.61862002745684e-12
888	-19855.63033553333	-1.1376728547462064e-12	1.103525532244999e-11	-1.512725501498138e-12	9.703993652724952e-12
889	-19855.4675737921	-1.200766311946694e-12	1.1126094616663444e-11	-1.5753697223725103e-12	9.791951137613627e-12
890	-19855.30481205088	-1.2608260221055885e-12	1.121940933961285e-11	-1.6349615926583801e-12	9.882357930373836e-12
891	-19855.14205030965	-1.3177238712366941e-12	1.1315044650793523e-11	-1.6913739048317006e-12	9.975058463127041e-12
892	-19854.979288568422	-1.371348543160318e-12	1.1412852787051009e-11	-1.7444962869489398e-12	1.0069904291542507e-11
893	-19854.8165268272	-1.4215894725798136e-12	1.1512665992620829e-11	-1.7942191507308798e-12	1.0166727022765243e-11
894	-19854.653765085975	-1.4683522852977766e-12	1.1614324500166276e-11	-1.84044913153708e-12	1.0265366302373248e-11
895	-19854.491003344756	-1.5115452922555365e-12	1.171764963832119e-11	-1.883095577599103e-12	1.036564291953871e-11
896	-19854.328241603525	-1.5510925405896713e-12	1.182247215024964e-11	-1.922083600259654e-12	1.0467387131183017e-11
897	-19854.165479862295	-1.586922315901546e-12	1.1928604697417403e-11	-1.9573425715653636e-12	1.0570411162936921e-11
898	-19854.00271812108	-1.6189778411070576e-12	1.2035870103344141e-11	-1.9888168218578957e-12	1.0674537458251963e-11
899	-19853.83995637985	-1.647208494503181e-12	1.2144075661323127e-11	-2.01645685338462e-12	1.0779572983078805e-11
900	-19853.677194638625	-1.6715775344662257e-12	1.2253039071635236e-11	-2.040227063178229e-12	1.0885335167684271e-11
901	-19853.514432897402	-1.6920556804472803e-12	1.2362564213937438e-11	-2.0600993199145167e-12	1.0991627675927138e-11
902	-19853.35167115618	-1.7086265972662458e-12	1.247246586277162e-11	-2.076058445996928e-12	1.1098265124859278e-11
903	-19853.18890941495	-1.7212825685724912e-12	1.2582547390135448e-11	-2.088097887161597e-12	1.120505078404066e-11
904	-19853.02614767373	-1.7300278177188315e-12	1.2692623471396071e-11	-2.096223030793906e-12	1.1311799284823358e-11
905	-19852.863385932502	-1.7348759341008984e-12	1.2802499084594065e-11	-2.100448628727772e-12	1.141831561628396e-11
906	-19852.70062419128	-1.735851465499046e-12	1.2911991235430234e-11	-2.100800386794796e-12	1.152441685307028e-11
907	-19852.537862450048	-1.732988833815313e-12	1.3020909448172358e-11	-2.0973138773177527e-12	1.1629912642721485e-11
908	-19852.375100708825	-1.7263323649078773e-12	1.3129075118432043e-11	-2.0900345660118445e-12	1.1734624560650164e-11
909	-19852.2123389676	-1.7159364576768985e-12	1.3236304886644087e-11	-2.079017978129259e-12	1.1838369480077932e-11
910	-19852.049577226368	-1.70186439751929e-12	1.334242694562435e-11	-2.064328508933517e-12	1.1940975880992633e-11
911	-19851.886815485148	-1.6841894182212864e-12	1.3447267123059167e-11	-2.0460404829487722e-12	1.2042269929186586e-11
912	-19851.72405374392	-1.6629926493749353e-12	1.3550662675830948e-11	-2.02423609843969e-12	1.2142089271275252e-11
913	-19851.561292002698	-1.6383647542902383e-12	1.3652450681013456e-11	-1.9990070629706802e-12	1.2240271422276683e-11
914	-19851.398530261475	-1.6104033640707146e-12	1.3752479338319259e-11	-1.9704520246715296e-12	1.2336665068102956e-11
915	-19851.23576852025	-1.5792149173592593e-12	1.3850598891830353e-11	-1.9386784099134158e-12	1.2431120983971846e-11
916	-19851.073006779025	-1.5449119045308378e-12	1.394667043186921e-11	-1.9037996648936832e-12	1.2523500835654836e-11
917	-19850.910245037798	-1.507614712741282e-12	1.404055888439937e-11	-1.865937098906959e-12	1.2613670165648594e-11
918	-19850.747483296575	-1.4674489404434951e-12	1.4132139636866506e-11	-1.8252171965143863e-12	1.2701505017860634e-11
919	-19850.584721555348	-1.4245467800559785e-12	1.4221293943003258e-11	-1.7817729986796688e-12	1.2786887339295787e-11
920	-19850.421959814124	-1.3790450668616743e-12	1.430791259416049e-11	-1.7357421497276642e-12	1.2869708649638016e-11
921	-19850.259198072894	-1.331085644228567e-12	1.4391894171866429e-11	-1.6872672611841212e-12	1.2949868290961474e-11
922	-19850.096436331674	-1.2808144803865543e-12	1.4473145991987017e-11	-1.6364950270927586e-12	1.3027274369573028e-11
923	-19849.93367459045	-1.2283808015290475e-12	1.4551584719767563e-11	-1.5835753558903258e-12	1.3101844368446907e-11
924	-19849.77091284922	-1.1739375385066525e-12	1.4627134952936515e-11	-1.5286618161558292e-12	1.3173503727546205e-11
925	-19849.608151108	-1.1176388358619184e-12	1.469973208146775e-11	-1.4719091445549853e-12	1.3242188701222652e-11
926	-19849.445389366767	-1.0596424933512769e-12	1.47693182657159e-11	-1.4134756870120936e-12	1.3307842333137856e-11
927	-19849.282627625547	-1.0001053741743833e-12	1.4835847574059478e-11	-1.3535188058721618e-12	1.3370419591892084e-11
928	-19849.11986588432	-9.391877154049845e-13	1.4899280166610657e-11	-1.292199190624138e-12	1.3429881551193166e-11
929	-19848.9571041431	-8.770467891745726e-13	1.4959588638887636e-11	-1.2296745180916546e-12	1.3486201731713938e-11
930	-19848.794342401874	-8.138433001954347e-13	1.501675077611308e-11	-1.1661058508558922e-12	1.3539358851696627e-11
931	-19848.631580660644	-7.497325671278576e-13	1.5070757391609584e-11	-1.101648817611504e-12	1.3589344663801334e-11
932	-19848.468818919424	-6.848736132940091e-13	1.512160353718431e-11	-1.0364627055023858e-12	1.3636155161624445e-11
933	-19848.306057178204	-6.194176925292594e-13	1.5169297485935822e-11	-9.70698984876319e-13	1.3679799561240916e-11
934	-19848.143295436974	-5.535198969951164e-13	1.521385105798934e-11	-9.045129194318683e-13	1.3720290623018028e-11
935	-19847.980533695743	-4.873256060833815e-13	1.5255288860904144e-11	-8.380500139837323e-13	1.3757653890966448e-11
936	-19847.817771954524	-4.209843937211109e-13	1.52936383620991e-11	-7.714599246700636e-13	1.3791917761369218e-11
937	-19847.655010213293	-3.54633636367806e-13	1.5328939510151385e-11	-7.048800657246761e-13	1.3823123103238105e-11
938	-19847.49224847207	-2.8841560780631466e-13	1.536123433727334e-11	-6.38452707887966e-13	1.3851312857079184e-11
939	-19847.329486730847	-2.2245821396641313e-13	1.5390576607569634e-11	-5.723057118052519e-13	1.3876541682542316e-11
940	-19847.16672498962	-1.5689484173413532e-13	1.541702163026226e-11	-5.065723811015844e-13	1.389886576816068e-11
941	-19847.003963248397	-9.18425435026114e-14	1.5440635385464e-11	-4.4136964532096034e-13	1.3918351956670859e-11
942	-19846.84120150717	-2.7424345803711122e-14	1.5461485020800696e-11	-3.768203734267051e-13	1.393506823847414e-11
943	-19846.678439765947	3.6254586712749224e-14	1.5479646953670907e-11	-3.1302953600635866e-13	1.3949091853551537e-11
944	-19846.51567802472	9.908251961068997e-14	1.54951984841807e-11	-2.501086422654974e-13	1.3960500901655123e-11
945	-19846.352916283493	1.6096703600427628e-13	1.5508224648429873e-11	-1.881498507400557e-13	1.3969381195336814e-11
946	-19846.19015454227	2.2180880254698438e-13	1.551881123812567e-11	-1.2725220905710905e-13	1.3975819277270193e-11
947	-19846.027392801054	2.815290229849874e-13	1.5527050048414846e-11	-6.749419834348818e-14	1.3979907667870964e-11
948	-19845.864631059812	3.4004083461909745e-13	1.5533033464506203e-11	-8.962342857341998e-15	1.3981739450138017e-11
949	-19845.701869318596	3.9727928867061737e-13	1.5536858092690687e-11	4.827877275342751e-14	1.3981411900511843e-11
950	-19845.539107577373	4.5317099510922753e-13	1.553862118386849e-11	1.0415614177477371e-13	1.3979022911151068e-11
951	-19845.376345836143	5.076649008878995e-13	1.5538422204086785e-11	1.5861911614953447e-13	1.3974672560292827e-11
952	-19845.213584094916	5.607005229811612e-13	1.5536361417564423e-11	2.1160763288869466e-13	1.3968461694624507e-11
953	-19845.05082235369	6.122408378537965e-13	1.553253927439511e-11	2.630851063313081e-13	1.3960491316758389e-11
954	-19844.888060612473	6.622386420522627e-13	1.552705727632803e-11	3.130047817563219e-13	1.3950863450970115e-11
955	-19844.725298871243	7.10670122623989e-13	1.5520015038014533e-11	3.613433088368699e-13	1.3939678204136476e-11
956	-19844.56253713002	7.575005840691645e-13	1.5511513641336016e-11	4.080664616262936e-13	1.3927037120636912e-11
957	-19844.399775388796	8.027191072058788e-13	1.550165013722275e-11	4.531638006623639e-13	1.3913037683744511e-11
958	-19844.237013647566	8.4630339547523e-13	1.5490523498106013e-11	4.966135122098553e-13	1.3897779269281276e-11
959	-19844.074251906346	8.882541288607015e-13	1.547822671123661e-11	5.384167655463517e-13	1.3881355238379979e-11
960	-19843.911490165123	9.285601931036348e-13	1.5464855266725056e-11	5.785629353685971e-13	1.3863861427304501e-11
961	-19843.748728423892	9.672334301257435e-13	1.5450496526040367e-11	6.170643557007118e-13	1.3845385515219192e-11
962	-19843.585966682665	1.0042731037160955e-12	1.5435241118223567e-11	6.539207787771197e-13	1.3826018422821245e-11
963	-19843.423204941442	1.0397004677498794e-12	1.5419169715169483e-11	6.891539469928713e-13	1.3805841086658976e-11
964	-19843.260443200215	1.0735240318361933e-12	1.5402366955704484e-11	7.227728520130803e-13	1.3784938386179826e-11
965	-19843.097681458992	1.1057732460539925e-12	1.5384905778839448e-11	7.54807423309819e-13	1.376338347580625e-11
966	-19842.934919717765	1.136464931385946e-12	1.5366863699638244e-11	7.852749523669781e-13	1.3741254064289795e-11
967	-19842.772157976542	1.1656352545823762e-12	1.5348305127443104e-11	8.1421207130032e-13	1.3718614731584005e-11
968	-19842.609396235322	1.1933074822432249e-12	1.532929997747569e-11	8.416425012000414e-13	1.3695535544341928e-11
969	-19842.446634494092	1.2195233098308319e-12	1.5309903352226558e-11	8.676083849723029e-13	1.3672071735678017e-11
970	-19842.28387275287	1.2443113544678993e-12	1.529017681449681e-11	8.921387746663861e-13	1.3648284982615481e-11
971	-19842.121111011646	1.2677168273557502e-12	1.527016610794127e-11	9.15279307783968e-13	1.3624221124714733e-11
972	-19841.958349270415	1.28977216509051e-12	1.5249924182064915e-11	9.370628336723607e-13	1.3599933193771969e-11
973	-19841.795587529195	1.3105247783657695e-12	1.5229487132190725e-11	9.575371660134137e-13	1.3575457351654406e-11
974	-19841.63282578797	1.330009609984991e-12	1.5208899029040462e-11	9.76737636405483e-13	1.3550837724888204e-11
975	-19841.470064046738	1.3482744676604713e-12	1.518818668852719e-11	9.947124308640224e-13	1.3526101172085148e-11
976	-19841.30730230552	1.365355393808814e-12	1.51673853447155e-11	1.0114979557919028e-12	1.3501282962034955e-11
977	-19841.144540564288	1.3812993729713079e-12	1.5146512598597484e-11	1.0271415489141506e-12	1.3476400719978079e-11
978	-19840.98177882307	1.396142075193333e-12	1.5125595191088916e-11	1.0416792193928185e-12	1.34514812058474e-11
979	-19840.819017081838	1.4099280691433645e-12	1.5104642298580053e-11	1.05515586432582e-12	1.3426533607101696e-11
980	-19840.65625534061	1.4226912139683455e-12	1.508367287783369e-11	1.0676056579569581e-12	1.3401576888842871e-11
981	-19840.493493599388	1.4344726893285336e-12	1.5062687980720515e-11	1.0790700848875506e-12	1.3376612105651281e-11
982	-19840.330731858165	1.4453034890598727e-12	1.5041699207317733e-11	1.0895804315823096e-12	1.3351650859998711e-11
983	-19840.167970116945	1.455219934480644e-12	1.5020700906510197e-11	1.0991733026946652e-12	1.3326687499718686e-11
984	-19840.00520837572	1.4642492137312978e-12	1.4999697856670292e-11	1.1078761588254615e-12	1.3301726803813146e-11
985	-19839.842446634488	1.4724218726561916e-12	1.4978678677037524e-11	1.115719810132815e-12	1.3276757390728482e-11
986	-19839.679684893268	1.4797602255803277e-12	1.4957642499653546e-11	1.1227268260964592e-12	1.3251778395096934e-11
987	-19839.516923152038	1.4862883182279062e-12	1.4936573229522242e-11	1.128921500900818e-12	1.322677372476678e-11
988	-19839.354161410818	1.4920227619805503e-12	1.4915465593572954e-11	1.1343206871674447e-12	1.3201738114292832e-11
989	-19839.191399669595	1.4969804981753363e-12	1.4894300034227435e-11	1.1389415624728691e-12	1.3176652015284729e-11
990	-19839.028637928364	1.5011719304110885e-12	1.4873067713665027e-11	1.1427947615512191e-12	1.3151506604915445e-11
991	-19838.865876187137	1.5046064151208482e-12	1.4851747229378143e-11	1.1458898688120795e-12	1.312628049829185e-11
992	-19838.703114445918	1.5072877035796932e-12	1.4830327499930698e-11	1.148230860665823e-12	1.3100962637940959e-11
993	-19838.540352704687	1.50921743488279e-12	1.4808786347134282e-11	1.1498196001538481e-12	1.3075530872924069e-11
994	-19838.37759096346	1.5103924682233982e-12	1.4787111677042188e-11	1.1506531698688173e-12	1.3049973143120714e-11
995	-19838.214829222237	1.510806705897722e-12	1.4765281924211096e-11	1.1507256963733528e-12	1.3024267920494397e-11
996	-19838.05206748101	1.5104500711898667e-12	1.4743285875427394e-11	1.1500273289561692e-12	1.2998404035633936e-11
997	-19837.88930573979	1.509308953531965e-12	1.472110377807095e-11	1.148544685985518e-12	1.2972361783036046e-11
998	-19837.726543998568	1.507366511536359e-12	1.4698725568958102e-11	1.1462611589774605e-12	1.2946131152488816e-11
999	-19837.563782257337	1.5046020299971736e-12	1.4676135274626722e-11	1.1431562705705924e-12	1.291969622647127e-11
1000	-19837.40102051612	1.500992264115593e-12	1.4653325712869657e-11	1.1392070198825008e-12	1.2893049883447452e-11
1001	-19837.238258774887	1.4965099901717668e-12	1.463028541906987e-11	1.1343864339466457e-12	1.2866180721585406e-11
1002	-19837.075497033667	1.4911260557907708e-12	1.4607011087688197e-11	1.1286656191525655e-12	1.283908550151508e-11
1003	-19836.91273529244	1.4848075253460941e-12	1.4583497063613364e-11	1.1220119072113516e-12	1.2811758635259869e-11
1004	-19836.74997355121	1.4775200269403452e-12	1.4559745018340346e-11	1.1143912032728289e-12	1.2784201863106057e-11
1005	-19836.58721180999	1.4692259073037001e-12	1.4535756237948182e-11	1.1057661412352526e-12	1.2756416539408035e-11
1006	-19836.424450068767	1.459886433584035e-12	1.451153835317416e-11	1.096098286510814e-12	1.2728410362777413e-11
1007	-19836.261688327533	1.4494601992996768e-12	1.448710007394619e-11	1.0853465422999954e-12	1.2700192108727988e-11
1008	-19836.098926586317	1.4379051830849937e-12	1.4462456052165089e-11	1.0734692091188587e-12	1.2671776492142643e-11
1009	-19835.936164845087	1.425177430576825e-12	1.443762318136159e-11	1.0604226668757761e-12	1.2643180465161788e-11
1010	-19835.773403103867	1.411232596887433e-12	1.4412623490033266e-11	1.0461629179012343e-12	1.2614426109860797e-11
1011	-19835.61064136264	1.3960256620526593e-12	1.4387482951680249e-11	1.0306453025200392e-12	1.2585539446758391e-11
1012	-19835.447879621406	1.379511133695207e-12	1.4362231463931201e-11	1.013824701905443e-12	1.2556550412774753e-11
1013	-19835.28511788019	1.3616442162223574e-12	1.4336904213600057e-11	9.956567074126457e-13	1.2527494225125922e-11
1014	-19835.12235613896	1.3423796266166768e-12	1.4311539464150049e-11	9.760964361657377e-13	1.249840916721635e-11
1015	-19834.959594397737	1.3216741648456652e-12	1.4286181669219825e-11	9.551011015938446e-13	1.2469339701259534e-11
1016	-19834.796832656517	1.2994840223361342e-12	1.4260877543569419e-11	9.32627321298739e-13	1.2440332537385225e-11
1017	-19834.63407091529	1.2757692296663971e-12	1.4235680966707982e-11	9.086355649175786e-13	1.2411441536599277e-11
1018	-19834.47130917406	1.2504885613825657e-12	1.4210646827084543e-11	8.830850577871679e-13	1.2382721552855448e-11
1019	-19834.30854743284	1.2236066995035402e-12	1.4185838113042271e-11	8.559409448359359e-13	1.2354235523707754e-11
1020	-19834.145785691613	1.195086595895077e-12	1.4161317965171825e-11	8.271666511801812e-13	1.2326046520270762e-11
1021	-19833.983023950386	1.1648987796133298e-12	1.4137157789292076e-11	7.96733189996729e-13	1.2298225860154203e-11
1022	-19833.820262209163	1.1330117373354282e-12	1.4113428598766878e-11	7.646095406869836e-13	1.2270844447334795e-11
1023	-19833.657500467936	1.0994032091669627e-12	1.4090209584954988e-11	7.307739452941473e-13	1.224398134272747e-11
1024	-19833.494738726713	1.0640482481755028e-12	1.406757887094091e-11	6.952019652865078e-13	1.2217714515493054e-11
1025	-19833.33197698549	1.0269332084785817e-12	1.4045622698096521e-11	6.578804704344157e-13	1.2192130029927482e-11
1026	-19833.16921524426	9.880409815397881e-13	1.4024425605229067e-11	6.187928717611191e-13	1.2167312222200933e-11
1027	-19833.00645350304	9.473676499012453e-13	1.4004079814961406e-11	5.779357762887234e-13	1.2143353087255578e-11
1028	-19832.84369176181	9.049048274829788e-13	1.398467525524893e-11	5.353013234296856e-13	1.2120342298044947e-11
1029	-19832.680930020582	8.606591986971138e-13	1.3966308886016907e-11	4.908967254196273e-13	1.2098376532862532e-11
1030	-19832.51816827936	8.146325936418734e-13	1.3949075193044196e-11	4.447243380378332e-13	1.2077549967145822e-11
1031	-19832.35540653814	7.668429739111961e-13	1.393307447180663e-11	3.968026478652286e-13	1.2057962558059314e-11
1032	-19832.19264479691	7.173027176403048e-13	1.3918404335010656e-11	3.4714455252523567e-13	1.203971155031666e-11
1033	-19832.02988305569	6.660421333315916e-13	1.3905167130525875e-11	2.9578087618496357e-13	1.2022898894914472e-11
1034	-19831.867121314455	6.130847676620069e-13	1.3893462267977171e-11	2.427356720332874e-13	1.200762357432644e-11
1035	-19831.704359573243	5.584736115303672e-13	1.3883392546956745e-11	1.8805243032950205e-13	1.199398793160222e-11
1036	-19831.54159783201	5.022439125327891e-13	1.3875057779897458e-11	1.3176688512533225e-13	1.1982091292235287e-11
1037	-19831.37883609079	4.4445163159391137e-13	1.3868559603081521e-11	7.393547318027677e-14	1.1972034776074374e-11
1038	-19831.216074349562	3.8514419355750916e-13	1.3863996757148915e-11	1.460607841610228e-14	1.196391657729584e-11
1039	-19831.053312608332	3.243902472730405e-13	1.3861468025129484e-11	-4.615220545557382e-14	1.1957834903303098e-11
1040	-19830.890550867112	2.6224955204575393e-13	1.386106952440894e-11	-1.0827919479537107e-13	1.1953885266693767e-11
1041	-19830.727789125885	1.9880364983016706e-13	1.3862895552385673e-11	-1.7169294117712128e-13	1.195216133171034e-11
1042	-19830.565027384662	1.341242792335054e-13	1.386703800675417e-11	-2.363213238685299e-13	1.1952754335078806e-11
1043	-19830.402265643435	6.830544840097136e-14	1.3873585037518258e-11	-3.0206997400835356e-13	1.1955751738737611e-11
1044	-19830.239503902205	1.4304977965598899e-15	1.38826227799956e-11	-3.688552184461973e-13	1.1961238963965944e-11
1045	-19830.076742160985	-6.639466014194349e-14	1.3894231623502337e-11	-4.3657083690684254e-13	1.1969295660674892e-11
1046	-19829.913980419762	-1.350752753720911e-13	1.3908490366168245e-11	-5.051218030505726e-13	1.1979999863933412e-11
1047	-19829.75121867853	-2.0449441865200817e-13	1.3925470090921596e-11	-5.743909395638622e-13	1.19934218704369e-11
1048	-19829.58845693731	-2.7454701289038095e-13	1.3945240847967304e-11	-6.44272956075216e-13	1.2009630923278749e-11
1049	-19829.42569519609	-3.4510579594293227e-13	1.3967862889478189e-11	-7.146404084378022e-13	1.2028686446960436e-11
1050	-19829.262933454855	-4.1605608974022917e-13	1.3993396080215844e-11	-7.853784744163683e-13	1.2050647460921145e-11
1051	-19829.100171713635	-4.872617847776803e-13	1.4021888574245976e-11	-8.563509344481686e-13	1.2075561256379534e-11
1052	-19828.937409972412	-5.585996178608734e-13	1.4053388735738274e-11	-9.274344557309383e-13	1.2103475320614184e-11
1053	-19828.774648231185	-6.299259725409258e-13	1.4087931435329099e-11	-9.984853888297226e-13	1.21344236332657e-11
1054	-19828.611886489958	-7.011102246688298e-13	1.4125552348262146e-11	-1.0693731192781277e-12	1.2168440968493674e-11
1055	-19828.449124748735	-7.720028431518512e-13	1.4166272093358846e-11	-1.1399481644479311e-12	1.2205547033707434e-11
1056	-19828.286363007508	-8.424672547209643e-13	1.4210112638079063e-11	-1.210074043925843e-12	1.2245762879100921e-11
1057	-19828.123601266285	-9.123491628236007e-13	1.4257079215187073e-11	-1.2795965945538436e-12	1.2289092813924006e-11
1058	-19827.960839525054	-9.815079604775462e-13	1.4307179455982347e-11	-1.348375388516042e-12	1.2335543544678777e-11
1059	-19827.798077783835	-1.0497866057036205e-12	1.4360402704721488e-11	-1.4162536047127676e-12	1.2385103488835801e-11
1060	-19827.63531604261	-1.1170418084272249e-12	1.4416741435171698e-11	-1.4830882205132537e-12	1.2437764196814542e-11
1061	-19827.472554301377	-1.1831157842927028e-12	1.4476168808122065e-11	-1.5487217614782725e-12	1.249349790856424e-11
1062	-19827.30979256016	-1.2478640241202452e-12	1.4538661433587247e-11	-1.6130100751183658e-12	1.2552280321506761e-11
1063	-19827.14703081893	-1.311129666109546e-12	1.4604175861754325e-11	-1.6757966991237487e-12	1.26140670804513e-11
1064	-19826.984269077708	-1.3727693803634933e-12	1.467267312487475e-11	-1.7369387495557868e-12	1.2678818325443376e-11
1065	-19826.821507336485	-1.4326291808846873e-12	1.474409322766327e-11	-1.7962827288128018e-12	1.2746473180831651e-11
1066	-19826.658745595258	-1.4905682287140235e-12	1.481838106115194e-11	-1.853688331906102e-12	1.2816975675356868e-11
1067	-19826.495983854038	-1.5464374085308047e-12	1.4895460379116085e-11	-1.9090070191626713e-12	1.2890248717128279e-11
1068	-19826.333222112804	-1.6001005239323323e-12	1.497526046055774e-11	-1.96210321393042e-12	1.2966220762373382e-11
1069	-19826.170460371588	-1.6514152376436236e-12	1.505768934535061e-11	-2.0128352389540577e-12	1.3044799049439907e-11
1070	-19826.007698630365	-1.7002517040333847e-12	1.5142660975779315e-11	-2.061073950689019e-12	1.3125896746631377e-11
1071	-19825.844936889134	-1.7464760545558776e-12	1.523006814760502e-11	-2.1066862210377415e-12	1.3209405901517429e-11
1072	-19825.682175147907	-1.7899666600934279e-12	1.531981021948162e-11	-2.1495512008585187e-12	1.3295225156617826e-11
1073	-19825.519413406677	-1.8306000431663677e-12	1.5411765981540088e-11	-2.189546228535563e-12	1.3383232616028216e-11
1074	-19825.356651665457	-1.8682642802130913e-12	1.5505820592512424e-11	-2.2265602328067496e-12	1.3473312788648248e-11
1075	-19825.19388992423	-1.9028478647366634e-12	1.5601839831377247e-11	-2.260482592448545e-12	1.3565330837918047e-11
1076	-19825.031128183007	-1.9342505253611044e-12	1.5699696469002412e-11	-2.2912139542205515e-12	1.3659158959212784e-11
1077	-19824.868366441777	-1.962374178057377e-12	1.5799244546180314e-11	-2.3186571817254204e-12	1.3754650655784596e-11
1078	-19824.705604700557	-1.987131480630769e-12	1.590034517401585e-11	-2.3427259092500224e-12	1.3851666544703088e-11
1079	-19824.54284295933	-2.0084391528126493e-12	1.600284224602916e-11	-2.3633378586604072e-12	1.395005006684859e-11
1080	-19824.380081218107	-2.0262241880795065e-12	1.610658684019362e-11	-2.3804210499918993e-12	1.4049651894044423e-11
1081	-19824.21731947688	-2.040419262806176e-12	1.6211414399196718e-11	-2.3939092075651368e-12	1.4150307107177632e-11
1082	-19824.054557735657	-2.0509668638225203e-12	1.6317167560464833e-11	-2.4037458858303042e-12	1.4251858030849084e-11
1083	-19823.89179599443	-2.057816559006237e-12	1.642367499076118e-11	-2.4098817370471473e-12	1.4354133065820066e-11
1084	-19823.72903425321	-2.060927303729752e-12	1.653077252229882e-11	-2.4122768156336607e-12	1.4456967829264876e-11
1085	-19823.56627251198	-2.0602663159323653e-12	1.663828430739413e-11	-2.410899450427841e-12	1.4560186307275338e-11
1086	-19823.403510770757	-2.0558097776365948e-12	1.6746041455125193e-11	-2.405726943763215e-12	1.466361949497812e-11
1087	-19823.24074902953	-2.0475430373486253e-12	1.6853865087193842e-11	-2.3967457711920497e-12	1.4767088450311765e-11
1088	-19823.077987288303	-2.0354600588197373e-12	1.696158333967577e-11	-2.383951027531967e-12	1.487042129873018e-11
1089	-19822.915225547076	-2.0195645954983463e-12	1.7069016690545416e-11	-2.3673475987548446e-12	1.4973438558628286e-11
1090	-19822.75246380585	-1.9998686935474917e-12	1.7175992403490856e-11	-2.34694866209012e-12	1.5075967587413442e-11
1091	-19822.589702064633	-1.9763945383133035e-12	1.7282332268358787e-11	-2.3227775300473064e-12	1.5177830319925037e-11
1092	-19822.426940323407	-1.949172334638412e-12	1.7387864676641123e-11	-2.29486552769782e-12	1.5278855345524117e-11
1093	-19822.26417858218	-1.9182423664146147e-12	1.7492415189657296e-11	-2.263254049869161e-12	1.53788684743061e-11
1094	-19822.10141684096	-1.88365282912513e-12	1.7595815277688904e-11	-2.227992390683651e-12	1.547770147705767e-11
1095	-19821.938655099726	-1.845461763345741e-12	1.7697895756194962e-11	-2.189139674712366e-12	1.5575185519699964e-11
1096	-19821.775893358506	-1.8037348917849555e-12	1.7798493392117436e-11	-2.1467626911109232e-12	1.5671157769779466e-11
1097	-19821.61313161728	-1.7585472025765493e-12	1.789744651329824e-11	-2.1009374746144437e-12	1.5765457004095674e-11
1098	-19821.45036987605	-1.7099813121010347e-12	1.7994599027261847e-11	-2.0517476656356316e-12	1.5857927627012084e-11
1099	-19821.28760813483	-1.6581282705316036e-12	1.8089798488683286e-11	-1.9992853135334178e-12	1.5948417736249434e-11
1100	-19821.1248463936	-1.603086639458014e-12	1.818289792916678e-11	-1.943649951746354e-12	1.603678095156665e-11
1101	-19820.96208465238	-1.5449622590319314e-12	1.8273756052900422e-11	-1.884948362725052e-12	1.6122876608780003e-11
1102	-19820.799322911156	-1.4838685109873162e-12	1.836223673147082e-11	-1.8232948387813326e-12	1.6206569252875335e-11
1103	-19820.636561169926	-1.4199248434799664e-12	1.8448211102758304e-11	-1.7588097047144409e-12	1.628773073536007e-11
1104	-19820.4737994287	-1.353258125496327e-12	1.8531555506401285e-11	-1.6916206704153107e-12	1.636623814755461e-11
1105	-19820.31103768748	-1.2839997036325794e-12	1.8612155176524253e-11	-1.6218598854631199e-12	1.6441977511767502e-11
1106	-19820.148275946252	-1.2122884570243873e-12	1.8689900294774764e-11	-1.5496669927282097e-12	1.6514839831676557e-11
1107	-19819.98551420503	-1.1382659088473132e-12	1.8764691398330832e-11	-1.475184237655587e-12	1.65847264988603e-11
1108	-19819.822752463806	-1.062081382763861e-12	1.8836433648908035e-11	-1.3985616239319004e-12	1.6651543558719094e-11
1109	-19819.659990722575	-9.83884720097124e-13	1.8905043893990275e-11	-1.3199496283542287e-12	1.671520877032156e-11
1110	-19819.497228981352	-9.038337186510264e-13	1.8970443472784654e-11	-1.239506639517493e-12	1.6775644408884122e-11
1111	-19819.33446724013	-8.220846180443456e-13	1.9032566259164933e-11	-1.157389440795119e-12	1.6832785307372558e-11
1112	-19819.17170549891	-7.388019547183686e-13	1.90913504215614e-11	-1.0737630658160635e-12	1.6886570612659072e-11
1113	-19819.00894375768	-6.541463107994438e-13	1.9146747410950885e-11	-9.887885448948455e-13	1.6936952772237467e-11
1114	-19818.84618201645	-5.682867765660112e-13	1.919871293440114e-11	-9.02635368668426e-13	1.698388850381292e-11
1115	-19818.683420275225	-4.813862666604726e-13	1.924721623675597e-11	-8.15466801802831e-13	1.7027348075718484e-11
1116	-19818.520658534	-3.936164147228666e-13	1.929223084164055e-11	-7.274547794862484e-13	1.706730604390152e-11
1117	-19818.35789679277	-3.051403721903553e-13	1.933374381204714e-11	-6.387627036319872e-13	1.7103750511228842e-11
1118	-19818.195135051552	-2.1613035199416364e-13	1.937174649992335e-11	-5.495629891335751e-13	1.713667387305908e-11
1119	-19818.03237331033	-1.2674760167656128e-13	1.9406243584127513e-11	-4.600170342834943e-13	1.7166081853917933e-11
1120	-19817.869611569102	-3.716264505629946e-14	1.9437244140619998e-11	-3.7029546572355834e-13	1.7191984573732995e-11
1121	-19817.70684982788	5.246686269854221e-14	1.9464769845257766e-11	-2.8055599077878913e-13	1.721440474932524e-11
1122	-19817.544088086648	1.4197403886830856e-13	1.9488847028305586e-11	-1.9096549748042297e-13	1.7233369745173986e-11
1123	-19817.38132634543	2.3120708731083546e-13	1.9509513758501734e-11	-1.0167573773328916e-13	1.724891865610889e-11
1124	-19817.2185646042	3.2000436351906626e-13	1.9526812845531567e-11	-1.2848266730780131e-14	1.7261095306294046e-11
1125	-19817.05580286298	4.0822175071985337e-13	1.9540797785455835e-11	7.537293603760485e-14	1.7269954193256215e-11
1126	-19816.89304112175	4.957051445200986e-13	1.9551527058440106e-11	1.62833946225954e-13	1.727555478244144e-11
1127	-19816.73027938052	5.823193963483409e-13	1.955906833794599e-11	2.4939984101706174e-13	1.7277965714932842e-11
1128	-19816.5675176393	6.679194204386283e-13	1.9563494604211505e-11	3.3492580046689546e-13	1.7277260918206423e-11
1129	-19816.40475589808	7.52380693890171e-13	1.9564886396725294e-11	4.192876105106554e-13	1.727352185703183e-11
1130	-19816.241994156848	8.355687944523872e-13	1.9563329870993633e-11	5.023511946109862e-13	1.726683558800663e-11
1131	-19816.07923241562	9.17371009778444e-13	1.955891691227697e-11	5.840042259595957e-13	1.7257294871628328e-11
1132	-19815.916470674398	9.97664845762495e-13	1.955174534493125e-11	6.641246293479243e-13	1.724499837994071e-11
1133	-19815.753708933174	1.076350596816868e-12	1.9541916748036604e-11	7.42613154330448e-13	1.7230048510412088e-11
1134	-19815.59094719195	1.1533188992166183e-12	1.9529538950762247e-11	8.193609218069136e-13	1.7212553880187844e-11
1135	-19815.428185450728	1.228483895746226e-12	1.9514721450664784e-11	8.942825915126083e-13	1.7192624742547056e-11
1136	-19815.2654237095	1.3017498769268907e-12	1.9497580384901104e-11	9.67282996270075e-13	1.717037795762601e-11
1137	-19815.102661968274	1.373045634436753e-12	1.9478231292109117e-11	1.0382914983219152e-12	1.71459297523363e-11
1138	-19814.939900227047	1.4422901822388159e-12	1.9456796690262177e-11	1.1072277031631554e-12	1.711940329841206e-11
1139	-19814.777138485824	1.509426909484046e-12	1.9433396358920773e-11	1.1740356153641222e-12	1.7090918992592814e-11
1140	-19814.6143767446	1.574389837803516e-12	1.9408157332416465e-11	1.2386498885920433e-12	1.7060604450637632e-11
1141	-19814.45161500337	1.637137181990482e-12	1.9381201731080317e-11	1.301029389092879e-12	1.702858233640439e-11
1142	-19814.28885326215	1.6976183053527403e-12	1.935265911275053e-11	1.3611241438350392e-12	1.699498271483254e-11
1143	-19814.126091520924	1.7558062413402024e-12	1.9322652004542097e-11	1.4189078647756749e-12	1.695992858151112e-11
1144	-19813.963329779694	1.8116653362566266e-12	1.9291310685881348e-11	1.4743455845286622e-12	1.6923550647814793e-11
1145	-19813.800568038474	1.865183016509729e-12	1.925875629664563e-11	1.5274254261949305e-12	1.6885970446752926e-11
1146	-19813.637806297247	1.9163385254608368e-12	1.9225117843969028e-11	1.5781273333632636e-12	1.6847317342497407e-11
1147	-19813.475044556024	1.965133049483113e-12	1.9190513350823188e-11	1.626453198581292e-12	1.6807709676642246e-11
1148	-19813.3122828148	2.0115599475322718e-12	1.9155068890764973e-11	1.6723970864225241e-12	1.676727380622166e-11
1149	-19813.149521073567	2.0556332537705656e-12	1.9118897838527547e-11	1.7159737384287899e-12	1.6726123351921786e-11
1150	-19812.986759332347	2.097359712207558e-12	1.9082121643531808e-11	1.7571906016093769e-12	1.668437997537544e-11
1151	-19812.823997591124	2.136765649010628e-12	1.9044847162319758e-11	1.7960747029264862e-12	1.664215070920413e-11
1152	-19812.661235849893	2.1738699798960234e-12	1.9007189864937902e-11	1.8326456508539628e-12	1.659955116775102e-11
1153	-19812.498474108677	2.208709684335081e-12	1.8969249152260486e-11	1.866941111806491e-12	1.655668086185145e-11
1154	-19812.33571236745	2.2413150702442317e-12	1.893113278496897e-11	1.8989920694586155e-12	1.65136476325949e-11
1155	-19812.172950626224	2.2717324686103212e-12	1.8892931546902157e-11	1.9288455213441735e-12	1.6470542312205795e-11
1156	-19812.010188885	2.300002048861216e-12	1.8854744485337074e-11	1.956542289494196e-12	1.6427463969367994e-11
1157	-19811.847427143774	2.3261779444296766e-12	1.8816652996296903e-11	1.982137147808677e-12	1.6384493992094572e-11
1158	-19811.684665402543	2.3503087697012725e-12	1.877874638647596e-11	2.0056793348830328e-12	1.6341721654898537e-11
1159	-19811.52190366132	2.3724551837143544e-12	1.874109557389081e-11	2.0272301193439317e-12	1.6299217817101935e-11
1160	-19811.359141920097	2.3926725290582482e-12	1.8703779570798458e-11	2.0468454351657606e-12	1.625706141122588e-11
1161	-19811.196380178873	2.4110261936306712e-12	1.8666858612722446e-11	2.064591245028683e-12	1.6215312569615506e-11
1162	-19811.03361843765	2.4275767288017255e-12	1.8630400728351706e-11	2.080528655487576e-12	1.6174039199926422e-11
1163	-19810.870856696423	2.4423926449063688e-12	1.859445516295281e-11	2.0947267139256082e-12	1.6133290406222065e-11
1164	-19810.7080949552	2.4555380045658753e-12	1.8559078709522755e-11	2.10724999949833e-12	1.609312282571657e-11
1165	-19810.545333213966	2.467082753249945e-12	1.852430973706347e-11	2.11816895503854e-12	1.6053574654807308e-11
1166	-19810.382571472743	2.477092789118415e-12	1.8490193772584586e-11	2.1275499551448955e-12	1.6014691236556793e-11
1167	-19810.21980973152	2.4856379013011187e-12	1.845675855970432e-11	2.135463245674248e-12	1.59765001171719e-11
1168	-19810.057047990296	2.4927841641076225e-12	1.8424038649020543e-11	2.141975336809164e-12	1.593903564165572e-11
1169	-19809.894286249073	2.4985997316899166e-12	1.839205144275827e-11	2.147154798811555e-12	1.5902314996441976e-11
1170	-19809.731524507846	2.5031493244001146e-12	1.8360820679921335e-11	2.151066747788989e-12	1.5866361699638386e-11
1171	-19809.568762766623	2.5064979614276245e-12	1.833035436968712e-11	2.1537765793498417e-12	1.5831183532540083e-11
1172	-19809.406001025403	2.5087074744969077e-12	1.8300666429647973e-11	2.155346482206492e-12	1.5796794182550105e-11
1173	-19809.24323928417	2.5098384993346367e-12	1.8271756132819374e-11	2.1558374306183415e-12	1.576319268842611e-11
1174	-19809.080477542946	2.5099486542542212e-12	1.8243628375232933e-11	2.1553073633131207e-12	1.5730383712229415e-11
1175	-19808.917715801723	2.5090930427019586e-12	1.8216274796145737e-11	2.153811686949025e-12	1.5698358657862864e-11
1176	-19808.754954060492	2.5073238709337248e-12	1.818969198084956e-11	2.151402894545517e-12	1.566711387781415e-11
1177	-19808.59219231927	2.504689743725871e-12	1.8163865277228697e-11	2.1481298620416228e-12	1.5636634488250145e-11
1178	-19808.429430578046	2.5012363994082798e-12	1.8138784146778192e-11	2.144038584428759e-12	1.5606909723364768e-11
1179	-19808.26666883682	2.4970051861685e-12	1.8114428922859043e-11	2.139170652883313e-12	1.5577919692418535e-11
1180	-19808.1039070956	2.4920345833309173e-12	1.809078358897293e-11	2.1335647773767027e-12	1.5549648160717947e-11
1181	-19807.941145354365	2.4863581295270905e-12	1.8067824740987966e-11	2.127254715690593e-12	1.5522071510756882e-11
1182	-19807.778383613146	2.4800064307896467e-12	1.8045532186871827e-11	2.120271282979236e-12	1.549516934414294e-11
1183	-19807.615621871922	2.4730048850999117e-12	1.802388025062298e-11	2.1126400771959773e-12	1.5468915784572248e-11
1184	-19807.452860130696	2.465375822654864e-12	1.80028459802519e-11	2.104383620906192e-12	1.5443287687438188e-11
1185	-19807.290098389465	2.4571363259970936e-12	1.7982402744570485e-11	2.0955191823371674e-12	1.5418258235807433e-11
1186	-19807.127336648242	2.4483003332573932e-12	1.7962526474628887e-11	2.08606088017164e-12	1.539380318294992e-11
1187	-19806.96457490702	2.4388767972576745e-12	1.7943191253456497e-11	2.076017843593597e-12	1.536989644131436e-11
1188	-19806.801813165795	2.4288712463342944e-12	1.7924373166676776e-11	2.0653957745859723e-12	1.5346513933691627e-11
1189	-19806.639051424572	2.4182850302411522e-12	1.790604876013806e-11	2.0541961948582083e-12	1.5323632050248684e-11
1190	-19806.476289683345	2.4071155101721972e-12	1.7888195642172906e-11	2.0424166371138236e-12	1.5301228250644895e-11
1191	-19806.31352794212	2.395356807163801e-12	1.787079378220258e-11	2.030051394619522e-12	1.5279282362325837e-11
1192	-19806.150766200895	2.382998787336851e-12	1.785382400247072e-11	2.017090507430685e-12	1.525777507154872e-11
1193	-19805.98800445967	2.3700291146319304e-12	1.783727096110831e-11	2.0035218163811183e-12	1.523669090619189e-11
1194	-19805.825242718445	2.356430794205876e-12	1.782111984749671e-11	1.989328507121149e-12	1.5216014929982654e-11
1195	-19805.662480977215	2.3421860746830762e-12	1.780536124564787e-11	1.9744930137759157e-12	1.5195737605710262e-11
1196	-19805.499719235995	2.327272012191385e-12	1.77899858791414e-11	1.9589925831771067e-12	1.5175849538567798e-11
1197	-19805.33695749477	2.3116665065377233e-12	1.7774991144252382e-11	1.9428053126017145e-12	1.5156348009231783e-11
1198	-19805.174195753545	2.295342016141661e-12	1.7760374560766457e-11	1.9259038644449935e-12	1.513723042269603e-11
1199	-19805.01143401232	2.2782731505056303e-12	1.7746140917465313e-11	1.90826306029302e-12	1.5118501453723593e-11
1200	-19804.84867227109	2.2604287512201875e-12	1.7732295107929308e-11	1.8898519613087105e-12	1.5100165880485986e-11
1201	-19804.685910529868	2.2417817423440448e-12	1.771885013388589e-11	1.8706437203069738e-12	1.5082236587882266e-11
1202	-19804.523148788645	2.2222988004360434e-12	1.7705818969417947e-11	1.850605250569564e-12	1.50647264293434e-11
1203	-19804.360387047418	2.201952652815898e-12	1.769322319014622e-11	1.8297095259756527e-12	1.504765685601815e-11
1204	-19804.1976253062	2.1807089343106607e-12	1.7681084062345365e-11	1.8079224359307798e-12	1.5031049003340165e-11
1205	-19804.034863564968	2.158541687725221e-12	1.7669431876997865e-11	1.785218287950247e-12	1.501493302517376e-11
1206	-19803.87210182374	2.135417650120332e-12	1.765829675998357e-11	1.761564091432822e-12	1.499933890132687e-11
1207	-19803.70934008252	2.111313305576171e-12	1.764771738930356e-11	1.736936612599343e-12	1.498430515482413e-11
1208	-19803.546578341284	2.0861974500652946e-12	1.76377324130838e-11	1.7113049364581141e-12	1.4969870267375202e-11
1209	-19803.383816600068	2.0600510160926486e-12	1.7628388839093886e-11	1.6846502937299543e-12	1.495608106890662e-11
1210	-19803.221054858837	2.0328466345747467e-12	1.7619733675756963e-11	1.6569456191285993e-12	1.4942984376088887e-11
1211	-19803.058293117618	2.0045708006708563e-12	1.7611821550928582e-11	1.6281777196358645e-12	1.493063461112472e-11
1212	-19802.895531376387	1.9752012811185732e-12	1.7604707279379417e-11	1.5983246777439296e-12	1.491908636696676e-11
1213	-19802.732769635168	1.94473166818431e-12	1.75984523997002e-11	1.5673804079685168e-12	1.490840094417865e-11
1214	-19802.570007893944	1.9131463378992355e-12	1.759311883427116e-11	1.535329610409235e-12	1.4898640008906475e-11
1215	-19802.407246152718	1.880447265726733e-12	1.7588774040650664e-11	1.502174589137161e-12	1.4889870744161524e-11
1216	-19802.24448441149	1.846626521962817e-12	1.7585486084704202e-11	1.4679077423656818e-12	1.48821609213131e-11
1217	-19802.081722670267	1.811695366670751e-12	1.7583327150820662e-11	1.4325406603457756e-12	1.4875582410123987e-11
1218	-19801.91896092904	1.7756551447523809e-12	1.7582370376641234e-11	1.3960750147108431e-12	1.4870208012269728e-11
1219	-19801.75619918781	1.738527253062754e-12	1.7582691338449357e-11	1.3585325285611403e-12	1.486611294644606e-11
1220	-19801.593437446594	1.7003229808166915e-12	1.758436691476445e-11	1.3199248109041972e-12	1.4863373711246855e-11
1221	-19801.43067570537	1.6610747226748339e-12	1.758747462446814e-11	1.2802845727423427e-12	1.486206742291114e-11
1222	-19801.26791396414	1.6208045399443707e-12	1.759209364519702e-11	1.2396341820121587e-12	1.486227283353051e-11
1223	-19801.105152222917	1.5795565039779941e-12	1.7598301832755116e-11	1.1980180100508029e-12	1.4864067349978605e-11
1224	-19800.94239048169	1.5373637655310216e-12	1.7606179134271707e-11	1.1554694944265251e-12	1.4867530447464753e-11
1225	-19800.779628740464	1.4942821407248072e-12	1.7615802113135912e-11	1.1120447281387094e-12	1.4872738193857124e-11
1226	-19800.616866999237	1.4503565747344148e-12	1.762724979836007e-11	1.067788916581682e-12	1.487976910005801e-11
1227	-19800.45410525801	1.4056546571361223e-12	1.764059576341186e-11	1.0227698961339279e-12	1.4888696198107362e-11
1228	-19800.29134351679	1.3602332057759853e-12	1.7655916402215993e-11	9.770447112876577e-13	1.48995953188156e-11
1229	-19800.128581775567	1.314171145685874e-12	1.76732806802726e-11	9.30692496787112e-13	1.4912534842048343e-11
1230	-19799.96582003434	1.267537107566709e-12	1.7692760600977013e-11	8.837820695432366e-13	1.492758616525933e-11
1231	-19799.80305829312	1.220421473865736e-12	1.7714418630407978e-11	8.364039777744218e-13	1.494481112738399e-11
1232	-19799.64029655189	1.1729035850973098e-12	1.7738320967364324e-11	7.886377008836842e-13	1.4964275281710667e-11
1233	-19799.477534810663	1.1250844664038717e-12	1.7764521997195643e-11	7.405843792864049e-13	1.4986032348613927e-11
1234	-19799.314773069444	1.077054372216632e-12	1.7793080092625615e-11	6.923343526607701e-13	1.501014001988833e-11
1235	-19799.15201132821	1.0289235258029315e-12	1.78240402968874e-11	6.439979026941584e-13	1.503664264070262e-11
1236	-19798.98924958699	9.807921653135102e-13	1.7857451585151177e-11	5.956752931949938e-13	1.5065588474997544e-11
1237	-19798.82648784576	9.327790030438916e-13	1.7893348024974754e-11	5.474852323560007e-13	1.509701086476414e-11
1238	-19798.66372610454	8.849927108934866e-13	1.7931768037403756e-11	4.995363527062559e-13	1.513094749558332e-11
1239	-19798.500964363313	8.375591983619185e-13	1.797273344397902e-11	4.5195449212677344e-13	1.5167419442337005e-11
1240	-19798.338202622082	7.905944614079906e-13	1.801627071325624e-11	4.0485553757849835e-13	1.5206452420665077e-11
1241	-19798.175440880863	7.44230277867456e-13	1.806238816187846e-11	3.5837112349136156e-13	1.5248053986656918e-11
1242	-19798.01267913964	6.985885271886861e-13	1.8111099136072717e-11	3.1262294681095744e-13	1.5292236723742428e-11
1243	-19797.849917398413	6.538048975600546e-13	1.8162397832859233e-11	2.6774647708608643e-13	1.5338994062407158e-11
1244	-19797.68715565719	6.100054901134323e-13	1.8216283609021813e-11	2.2386755657322803e-13	1.5388324594851883e-11
1245	-19797.524393915966	5.673282329869336e-13	1.8272735808106155e-11	1.8112381716641434e-13	1.5440206900457864e-11
1246	-19797.361632174732	5.259017913844792e-13	1.8331738982012158e-11	1.3964358695677301e-13	1.5494624773320333e-11
1247	-19797.198870433513	4.858644843586434e-13	1.8393257183132563e-11	9.956480976909914e-14	1.555154151284086e-11
1248	-19797.03610869229	4.473456227129078e-13	1.8457259773217864e-11	6.101638021310831e-14	1.5610925738678933e-11
1249	-19796.873346951066	4.104819975603314e-13	1.8523695356808892e-11	2.41346349381478e-14	1.5672725322600512e-11
1250	-19796.71058520984	3.754017785679923e-13	1.859251765772331e-11	-1.0952751353651225e-14	1.5736893271132106e-11
1251	-19796.54782346861	3.42238332655144e-13	1.8663659807087567e-11	-4.411294461348627e-14	1.580336201206389e-11
1252	-19796.385061727386	3.1111648692105474e-13	1.8737060404260226e-11	-7.522169005905965e-14	1.5872069461482695e-11
1253	-19796.222299986162	2.821641922674414e-13	1.881263764348992e-11	-1.041516460179532e-13	1.5942933148806863e-11
1254	-19796.059538244932	2.5550124570535276e-13	1.8890314812502902e-11	-1.307836625097251e-13	1.601587572141948e-11
1255	-19795.896776503712	2.312484192108373e-13	1.8969995442035135e-11	-1.5499764998835596e-13	1.6090800092688592e-11
1256	-19795.734014762485	2.095184507557749e-13	1.9051588343202035e-11	-1.7668158856233227e-13	1.6167614485191186e-11
1257	-19795.571253021262	1.9042306651363993e-13	1.9134983399726204e-11	-1.9572450341003478e-13	1.6246208221366784e-11
1258	-19795.40849128004	1.7406617949856531e-13	1.922007560682335e-11	-2.1202326583202205e-13	1.6326475768018536e-11
1259	-19795.245729538812	1.6054879529678621e-13	1.9306742256196094e-11	-2.2547768516922258e-13	1.6408293919772818e-11
1260	-19795.082967797585	1.4996432513712495e-13	1.939486526124318e-11	-2.359951948893024e-13	1.6491544129545e-11
1261	-19794.920206056362	1.4240149134122596e-13	1.948431072121885e-11	-2.4348794484323674e-13	1.657609207130739e-11
1262	-19794.757444315135	1.3794154929133704e-13	1.9574949318237795e-11	-2.4787557792010975e-13	1.6661808041786538e-11
1263	-19794.594682573916	1.3665963801368576e-13	1.9666636785605282e-11	-2.4908387722109647e-13	1.674854742741563e-11
1264	-19794.43192083268	1.3862348292060662e-13	1.9759233901486177e-11	-2.4704606150692403e-13	1.6836170702434486e-11
1265	-19794.269159091462	1.438934122791077e-13	1.9852588159759905e-11	-2.4170276651641913e-13	1.6924525098233562e-11
1266	-19794.106397350235	1.525224058607051e-13	1.9946551525224733e-11	-2.3300199410508915e-13	1.701346236248729e-11
1267	-19793.943635609005	1.6455500593986463e-13	2.0040964985244162e-11	-2.2090019908105213e-13	1.7102823309465356e-11
1268	-19793.78087386778	1.800284414023444e-13	2.0135673829796634e-11	-2.053611625619591e-13	1.7192453103324748e-11
1269	-19793.618112126558	1.9897076034718162e-13	2.0230514473087175e-11	-1.863578572073523e-13	1.728218807842908e-11
1270	-19793.455350385335	2.214026332074215e-13	2.032532716676567e-11	-1.6387064137894126e-13	1.737186845519386e-11
1271	-19793.29258864411	2.4733513806036726e-13	2.0419945720948966e-11	-1.3788947161742142e-13	1.7461328059948785e-11
1272	-19793.12982690289	2.767718570814275e-13	2.0514207401699812e-11	-1.0841180335775246e-13	1.7550404224320713e-11
1273	-19792.96706516166	3.0970662718534774e-13	2.0607945261988847e-11	-7.544483804219821e-14	1.7638930115151483e-11
1274	-19792.804303420435	3.461256051474223e-13	2.070099549444907e-11	-3.9003455112893544e-14	1.772674208848776e-11
1275	-19792.641541679208	3.8600540207122396e-13	2.0793192456637177e-11	8.879247227689061e-16	1.7813674713901642e-11
1276	-19792.478779937985	4.2931476223115685e-13	2.088437346118292e-11	4.419702119668418e-14	1.7899565565161875e-11
1277	-19792.31601819676	4.760133085667643e-13	2.097437609714786e-11	9.088244227629424e-14	1.7984252540708903e-11
1278	-19792.15325645553	5.260526497977815e-13	2.106304090587322e-11	1.4089479401257608e-13	1.806757653940042e-11
1279	-19791.990494714308	5.79375856297584e-13	2.115021052329921e-11	1.9417615877763847e-13	1.8149380601941478e-11
1280	-19791.827732973084	6.359177590347618e-13	2.1235730487814605e-11	2.506603967344823e-13	1.8229510718098676e-11
1281	-19791.664971231854	6.956056868703492e-13	2.1319450502971113e-11	3.1027388558240174e-13	1.8307817088537703e-11
1282	-19791.502209490634	7.583584818497073e-13	2.1401223126358243e-11	3.7293453806602974e-13	1.838415281244972e-11
1283	-19791.339447749408	8.240886014849507e-13	2.148090674171136e-11	4.3855390678291436e-13	1.8458376858794402e-11
1284	-19791.176686008184	8.926996416849485e-13	2.1558362481275794e-11	5.070347089817832e-13	1.8530350986925785e-11
1285	-19791.01392426696	9.640904477864486e-13	2.163345916800284e-11	5.782749402373339e-13	1.8599944687956822e-11
1286	-19790.85116252573	1.038150743902867e-12	2.1706068438995647e-11	6.521635051913281e-13	1.8667030305909113e-11
1287	-19790.688400784507	1.114766987205085e-12	2.177607084590053e-11	7.285860745326389e-13	1.8731489137259378e-11
1288	-19790.52563904328	1.1938161576717387e-12	2.1843349810007173e-11	8.074188757190223e-13	1.879320538337594e-11
1289	-19790.362877302065	1.275173886530613e-12	2.1907798949679438e-11	8.885368242006599e-13	1.8852073477093892e-11
1290	-19790.200115560838	1.358705910578094e-12	2.196931480982311e-11	9.71804978153568e-13	1.890799080913908e-11
1291	-19790.037353819607	1.4442784822910647e-12	2.202780500251305e-11	1.057088951509555e-12	1.8960865867876697e-11
1292	-19789.874592078384	1.5317477870808793e-12	2.2083180374576507e-11	1.1442443310306964e-12	1.9010610403604725e-11
1293	-19789.711830337157	1.6209726239378743e-12	2.213536352392846e-11	1.2331293599613084e-12	1.9057147943911896e-11
1294	-19789.549068595934	1.7118013135722478e-12	2.2184280448897667e-11	1.3235918453472875e-12	1.910040543951483e-11
1295	-19789.386306854707	1.8040868399698228e-12	2.2229869247772924e-11	1.4154843027184556e-12	1.9140321962781735e-11
1296	-19789.223545113477	1.8976713375197052e-12	2.2272071687277615e-11	1.5086484418048324e-12	1.9176840272609116e-11
1297	-19789.060783372257	1.992403933141792e-12	2.2310841830518105e-11	1.6029330118733954e-12	1.9209915441275925e-11
1298	-19788.898021631034	2.0881225398222935e-12	2.2346137716658334e-11	1.698175593172708e-12	1.923950653046012e-11
1299	-19788.73525988981	2.1846741288154467e-12	2.2377929467148323e-11	1.794222872450778e-12	1.9265584696284937e-11
1300	-19788.57249814858	2.2818941527667257e-12	2.2406191575601085e-11	1.890910063384525e-12	1.9288125475601583e-11
1301	-19788.40973640736	2.3796293254309426e-12	2.2430910196805373e-11	1.9880836896951615e-12	1.9307116073700944e-11
1302	-19788.24697466613	2.4777146384298126e-12	2.2452076312492286e-11	2.08557859854522e-12	1.932254852661696e-11
1303	-19788.0842129249	2.5759981880889814e-12	2.2469691795098813e-11	2.1832427908486524e-12	1.933442576345396e-11
1304	-19787.921451183687	2.6743163167068683e-12	2.2483763873042815e-11	2.2809125586293574e-12	1.93427560684284e-11
1305	-19787.758689442457	2.7725202522615794e-12	2.2494309673376356e-11	2.378439128213584e-12	1.9347557621929174e-11
1306	-19787.59592770123	2.8704493880598916e-12	2.250135221363548e-11	2.4756619354323274e-12	1.934885448943087e-11
1307	-19787.433165960007	2.9679597590999808e-12	2.2504923210369512e-11	2.5724371054899204e-12	1.934667942827558e-11
1308	-19787.27040421878	3.064895457474736e-12	2.2505060824303226e-11	2.668608863421111e-12	1.9341071630250033e-11
1309	-19787.10764247756	3.1611187557145723e-12	2.2501810506047086e-11	2.764039660944203e-12	1.9332077565391813e-11
1310	-19786.94488073633	3.256479968642865e-12	2.2495224739805856e-11	2.858580032934985e-12	1.93197507235284e-11
1311	-19786.782118995106	3.3508490715605425e-12	2.2485361698014397e-11	2.9521002191195424e-12	1.9304150266835113e-11
1312	-19786.619357253883	3.444084006579508e-12	2.247228720156044e-11	3.0444584645753045e-12	1.928534298837075e-11
1313	-19786.456595512653	3.536063228324642e-12	2.245607105924225e-11	3.1355335689969323e-12	1.9263399649266468e-11
1314	-19786.29383377143	3.626653993761238e-12	2.2436791239860904e-11	3.225193170397502e-12	1.9238399149646e-11
1315	-19786.131072030203	3.715744607337611e-12	2.2414527892319508e-11	3.313325993597913e-12	1.921042254629947e-11
1316	-19785.968310288983	3.8032120264730304e-12	2.2389370001182737e-11	3.3998094494188676e-12	1.9179559707611515e-11
1317	-19785.80554854776	3.888955267492739e-12	2.2361406731424448e-11	3.484543044004149e-12	1.914590065568491e-11
1318	-19785.642786806526	3.972862412547071e-12	2.2330736626064494e-11	3.5674153791654194e-12	1.910954476393478e-11
1319	-19785.480025065306	4.05484380359166e-12	2.2297456465309514e-11	3.6483373495971944e-12	1.9070589613452477e-11
1320	-19785.31726332408	4.134799155633285e-12	2.2261672996497975e-11	3.72720924950923e-12	1.9029142723481984e-11
1321	-19785.154501582856	4.212650458828427e-12	2.2223489263444785e-11	3.80395367786795e-12	1.898530787781441e-11
1322	-19784.991739841633	4.28830997879387e-12	2.2183018588514334e-11	3.878483532092615e-12	1.8939199107968138e-11
1323	-19784.828978100402	4.361711499525382e-12	2.214036893654644e-11	3.950733253842478e-12	1.8890925054074292e-11
1324	-19784.66621635918	4.4327801007358435e-12	2.2095658730159727e-11	4.0206285999668954e-12	1.884060478177814e-11
1325	-19784.503454617956	4.50146172980787e-12	2.2048999320051774e-11	4.08811621702677e-12	1.8788350249446328e-11
1326	-19784.340692876733	4.567694181937702e-12	2.200051289635061e-11	4.153134615245171e-12	1.873428422162735e-11
1327	-19784.177931135502	4.631435693308221e-12	2.1950312683791682e-11	4.215642764096377e-12	1.8678520461018515e-11
1328	-19784.01516939428	4.692636791738533e-12	2.189852318064439e-11	4.275591936870334e-12	1.8621183970067437e-11
1329	-19783.852407653056	4.751267462817722e-12	2.1845258404012334e-11	4.332952879096538e-12	1.8562389232934714e-11
1330	-19783.68964591183	4.807291282574036e-12	2.1790643327589255e-11	4.3876899354403875e-12	1.850226165636979e-11
1331	-19783.526884170606	4.8606897873263674e-12	2.1734791344027097e-11	4.4397854214314865e-12	1.8440915028842096e-11
1332	-19783.36412242937	4.911438608130658e-12	2.1677827133725717e-11	4.4892157526054744e-12	1.8378474392772674e-11
1333	-19783.201360688156	4.959530411365627e-12	2.1619862241860502e-11	4.535974386807668e-12	1.8315051618227805e-11
1334	-19783.03859894693	5.0049528021154676e-12	2.1561019395170604e-11	4.580049722544008e-12	1.8250769723613683e-11
1335	-19782.875837205702	5.0477088401876575e-12	2.150140733851635e-11	4.62144561648708e-12	1.818573770892389e-11
1336	-19782.71307546448	5.08779733902074e-12	2.144114585753913e-11	4.660161677791298e-12	1.8120075582564774e-11
1337	-19782.55031372325	5.125231111692467e-12	2.13803398610898e-11	4.6962115153681404e-12	1.8053888440512386e-11
1338	-19782.38755198203	5.160019550622781e-12	2.131910499998172e-11	4.729605313432425e-12	1.7987292089493696e-11
1339	-19782.224790240805	5.1921844264269e-12	2.125754148423654e-11	4.7603656313607606e-12	1.7920386861055472e-11
1340	-19782.062028499582	5.221744877702621e-12	2.1195759872642003e-11	4.788512389825645e-12	1.785328340571193e-11
1341	-19781.899266758355	5.2487306051731556e-12	2.1133855307073908e-11	4.814076065700949e-12	1.7786076924207277e-11
1342	-19781.736505017125	5.273169561732084e-12	2.107193254443066e-11	4.8370853789822394e-12	1.7718872204035103e-11
1343	-19781.5737432759	5.2950987336684675e-12	2.101008055071521e-11	4.857578074529092e-12	1.765175821067636e-11
1344	-19781.410981534682	5.3145539162943345e-12	2.094839760371679e-11	4.875590695021385e-12	1.758483319497605e-11
1345	-19781.248219793444	5.3315783104928305e-12	2.0886966338271988e-11	4.8911671778518405e-12	1.7518179735649908e-11
1346	-19781.085458052225	5.346214603109728e-12	2.0825877855535907e-11	4.9043509333273726e-12	1.7451888853209485e-11
1347	-19780.922696311	5.358511262136268e-12	2.0765208167832377e-11	4.915191140017636e-12	1.7386036452301697e-11
1348	-19780.759934569774	5.368516781868087e-12	2.0705041028601013e-11	4.9237369881767946e-12	1.7320706156151342e-11
1349	-19780.59717282855	5.376283993362615e-12	2.0645445565659832e-11	4.930041990225232e-12	1.725596693752641e-11
1350	-19780.434411087324	5.381866202828958e-12	2.058649781009545e-11	4.934160117843997e-12	1.7191894651978704e-11
1351	-19780.271649346105	5.385319689229697e-12	2.0528259937130884e-11	4.936148299428506e-12	1.7128551276672687e-11
1352	-19780.108887604878	5.386701556944922e-12	2.0470799969398965e-11	4.9360642718966315e-12	1.706600461777414e-11
1353	-19779.946125863655	5.386070645041712e-12	2.0414173195639604e-11	4.9339674896959925e-12	1.7004309727422258e-11
1354	-19779.783364122424	5.383486853678364e-12	2.035843999765477e-11	4.929918450719449e-12	1.6943526734468353e-11
1355	-19779.6206023812	5.379010757733789e-12	2.0303648703320723e-11	4.92397830961514e-12	1.6883703695979133e-11
1356	-19779.457840639974	5.37270412153773e-12	2.024985200441901e-11	4.916209392307545e-12	1.6824893018659295e-11
1357	-19779.295078898755	5.364628499529944e-12	2.0197091809237113e-11	4.906673796337161e-12	1.6767136310152603e-11
1358	-19779.13231715753	5.354846619261031e-12	2.0145413167827813e-11	4.8954347739056225e-12	1.6710478307513438e-11
1359	-19778.9695554163	5.3434203040902745e-12	2.0094851746388177e-11	4.882554654241674e-12	1.665495435065453e-11
1360	-19778.806793675078	5.330412436988445e-12	2.0045445419428332e-11	4.868096807672262e-12	1.6600601977307296e-11
1361	-19778.644031933844	5.3158845083819156e-12	1.9997224057536178e-11	4.85212319316845e-12	1.6547450710132154e-11
1362	-19778.481270192624	5.299898726156291e-12	1.995021846972133e-11	4.834696468753589e-12	1.6495531001444312e-11
1363	-19778.318508451397	5.282515743269737e-12	1.9904453276576222e-11	4.815877718915382e-12	1.6444867106099616e-11
1364	-19778.15574671017	5.263796469060817e-12	1.9859952890935178e-11	4.795728266391165e-12	1.639548306398979e-11
1365	-19777.99298496895	5.243800165669289e-12	1.981673686907469e-11	4.774307768494947e-12	1.634739805131303e-11
1366	-19777.830223227727	5.22258594107381e-12	1.9774823938036158e-11	4.751675710671659e-12	1.6300630409335224e-11
1367	-19777.667461486497	5.200211404599756e-12	1.9734229324797558e-11	4.727890062045561e-12	1.6255194973812834e-11
1368	-19777.50469974528	5.176733190251224e-12	1.9694966243139036e-11	4.703007799201629e-12	1.621110456289968e-11
1369	-19777.341938004047	5.152206888096809e-12	1.9657045972189145e-11	4.677084837878917e-12	1.616837005628839e-11
1370	-19777.179176262824	5.1266865356406045e-12	1.9620477304403238e-11	4.650175524630265e-12	1.6126999843771393e-11
1371	-19777.016414521604	5.1002253527127935e-12	1.958526787527366e-11	4.622333372208032e-12	1.6087001155684394e-11
1372	-19776.853652780374	5.0728742817117645e-12	1.9551422364524078e-11	4.5936096000422775e-12	1.6048378264445538e-11
1373	-19776.690891039154	5.0446844399472425e-12	1.951894583539135e-11	4.564055587249674e-12	1.6011135824721486e-11
1374	-19776.528129297923	5.015703356947591e-12	1.9487839346396165e-11	4.533719109923123e-12	1.5975274485077176e-11
1375	-19776.365367556697	4.985979794342629e-12	1.945810559560865e-11	4.5026491620596656e-12	1.594079653343513e-11
1376	-19776.202605815477	4.955557946856408e-12	1.9429742893091524e-11	4.470890156200883e-12	1.5907699869032226e-11
1377	-19776.039844074243	4.924484105468011e-12	1.940275191532046e-11	4.438488587961172e-12	1.5875984758140383e-11
1378	-19775.877082333023	4.892799029225591e-12	1.9377128769369446e-11	4.4054854072085105e-12	1.58456468975523e-11
1379	-19775.714320591796	4.860546693848931e-12	1.935287265094494e-11	4.371924768327533e-12	1.5816685073969294e-11
1380	-19775.551558850577	4.8277645353181e-12	1.9329978097711747e-11	4.3378442728425474e-12	1.578909341641348e-11
1381	-19775.38879710935	4.7944944134963324e-12	1.9308443271927347e-11	4.303285935002021e-12	1.5762869680241435e-11
1382	-19775.226035368127	4.7607705169327874e-12	1.9288261640693247e-11	4.268284085257879e-12	1.573800692632195e-11
1383	-19775.063273626896	4.726632733209116e-12	1.926943065931262e-11	4.23287874290683e-12	1.5714502205784375e-11
1384	-19774.900511885673	4.692111998562413e-12	1.925194313010757e-11	4.197100964009729e-12	1.569234791765349e-11
1385	-19774.73775014445	4.657246620950467e-12	1.9235796209104877e-11	4.160989167124696e-12	1.5671540816917705e-11
1386	-19774.574988403227	4.622064696766268e-12	1.922098259229123e-11	4.1245715478457246e-12	1.565207319948518e-11
1387	-19774.412226662	4.586602970878482e-12	1.9207499264944478e-11	4.08788494185303e-12	1.5633941652847305e-11
1388	-19774.24946492077	4.550887020836868e-12	1.9195339234712563e-11	4.0509550065818134e-12	1.5617138787876853e-11
1389	-19774.086703179546	4.514952342512555e-12	1.9184499552126365e-11	4.013817310169781e-12	1.5601661260522678e-11
1390	-19773.923941438323	4.478822424060349e-12	1.9174973901922512e-11	3.9764954024618075e-12	1.55875023619362e-11
1391	-19773.761179697092	4.442531813161484e-12	1.916675955698122e-11	3.9390238858539596e-12	1.5574658973400048e-11
1392	-19773.598417955873	4.406102130508205e-12	1.9159851110198044e-11	3.901424425458697e-12	1.5563125297143028e-11
1393	-19773.435656214646	4.369567289017655e-12	1.915424617117445e-11	3.8637309721955155e-12	1.5552898553818487e-11
1394	-19773.272894473423	4.332947605285068e-12	1.9149940489402977e-11	3.825963870573234e-12	1.5543974104796124e-11
1395	-19773.1101327322	4.2962766375673195e-12	1.914693205588847e-11	3.788156700713342e-12	1.553634955433852e-11
1396	-19772.94737099097	4.2595737641872214e-12	1.9145217904944962e-11	3.750328852844187e-12	1.553002155072561e-11
1397	-19772.784609249746	4.222872436890946e-12	1.9144796414681933e-11	3.7125137848508936e-12	1.5524988087029432e-11
1398	-19772.62184750852	4.186191430177909e-12	1.9145665986522842e-11	3.674730267435105e-12	1.5521247180232876e-11
1399	-19772.459085767296	4.149564675713468e-12	1.9147825344732598e-11	3.637012222897082e-12	1.5518797170747587e-11
1400	-19772.296324026076	4.113010709594005e-12	1.9151274277476565e-11	3.599378167887408e-12	1.551763746337944e-11
1401	-19772.133562284846	4.076564048514269e-12	1.9156011751165903e-11	3.5618625941586244e-12	1.5517766641356402e-11
1402	-19771.97080054362	4.040243560954125e-12	1.9162038891183065e-11	3.5244843350019958e-12	1.551918544729976e-11
1403	-19771.8080388024	4.004084715210432e-12	1.9169354741561996e-11	3.487278817943547e-12	1.5521892542258983e-11
1404	-19771.64527706117	3.968107064091491e-12	1.9177961651209425e-11	3.4502655444826486e-12	1.5525889892557216e-11
1405	-19771.48251531994	3.932346894886097e-12	1.9187858641226758e-11	3.413480744821598e-12	1.5531176136126926e-11
1406	-19771.31975357872	3.896824914452255e-12	1.9199049110159393e-11	3.3769450579728276e-12	1.5537754288747456e-11
1407	-19771.156991837495	3.86157895043312e-12	1.9211531713193395e-11	3.3406962375933405e-12	1.5545622621946288e-11
1408	-19770.994230096272	3.8266311370627685e-12	1.9225310669662064e-11	3.3047563327309197e-12	1.5554784971908265e-11
1409	-19770.83146835505	3.7920204639659936e-12	1.9240384202823008e-11	3.2691642412641813e-12	1.5565239177606617e-11
1410	-19770.668706613822	3.757771158029338e-12	1.9256756937215132e-11	3.2339440867931513e-12	1.5576989479935807e-11
1411	-19770.505944872595	3.723923860227618e-12	1.9274426253683386e-11	3.1991363998432816e-12	1.559003287483534e-11
1412	-19770.34318313137	3.6905045898173504e-12	1.9293397093682688e-11	3.1647670771703272e-12	1.5604373919750625e-11
1413	-19770.180421390145	3.657555696663688e-12	1.9313665731947097e-11	3.130878338464722e-12	1.562000850404942e-11
1414	-19770.017659648922	3.6251056706296123e-12	1.9335236830051273e-11	3.0974985308676457e-12	1.563694090516201e-11
1415	-19769.85489790769	3.5931985648393153e-12	1.935810526603964e-11	3.0646715563626957e-12	1.5655165615719267e-11
1416	-19769.692136166468	3.5618653336676025e-12	1.9382275105699927e-11	3.032428205153588e-12	1.567468631772899e-11
1417	-19769.529374425245	3.531151963209626e-12	1.940773933961254e-11	3.0008142900140544e-12	1.5695495616899238e-11
1418	-19769.366612684014	3.5010919253077066e-12	1.9434501041398436e-11	2.969863095861617e-12	1.5717596204174215e-11
1419	-19769.2038509428	3.4717329061140593e-12	1.946255111867366e-11	2.9396221120367574e-12	1.5740978603695382e-11
1420	-19769.041089201568	3.4431112027525042e-12	1.9491890968197104e-11	2.9101274247582997e-12	1.5765643831558007e-11
1421	-19768.878327460345	3.4152759935650935e-12	1.9522509207383177e-11	2.8814279907325918e-12	1.5791580124214648e-11
1422	-19768.71556571912	3.3882662284998592e-12	1.9554405225279205e-11	2.853562523742372e-12	1.5818786493241984e-11
1423	-19768.55280397789	3.362132900038785e-12	1.958756452524057e-11	2.8265817686052832e-12	1.5847248064818874e-11
1424	-19768.39004223667	3.336917425236404e-12	1.9621984107905395e-11	2.8005268796391655e-12	1.5876961466824915e-11
1425	-19768.22728049544	3.3126720923116404e-12	1.9657646407532525e-11	2.7754498701118054e-12	1.5907908761759842e-11
1426	-19768.064518754218	3.289440943133898e-12	1.9694545155259564e-11	2.7513944914882435e-12	1.5940083314330686e-11
1427	-19767.901757012998	3.267277416087749e-12	1.973265927346219e-11	2.7284138787548203e-12	1.597346368245372e-11
1428	-19767.73899527177	3.2462277975810803e-12	1.9771978918298064e-11	2.7065539991524475e-12	1.6008039664191378e-11
1429	-19767.57623353054	3.226346312629042e-12	1.9812479379319975e-11	2.685868744860351e-12	1.6043786194036046e-11
1430	-19767.41347178932	3.2076813013701587e-12	1.9854146578492568e-11	2.6664061071968933e-12	1.608068884633039e-11
1431	-19767.25071004809	3.1902876109504176e-12	1.989695159791952e-11	2.648220570216389e-12	1.611871835984451e-11
1432	-19767.087948306867	3.174215181781569e-12	1.994087579169415e-11	2.6313616950723e-12	1.615785575402594e-11
1433	-19766.92518656564	3.159519073225027e-12	1.998588585472957e-11	2.6158841471475536e-12	1.6198067394778334e-11
1434	-19766.762424824414	3.1462503853736507e-12	2.0031958175701696e-11	2.6018386163208827e-12	1.6239329351756462e-11
1435	-19766.599663083194	3.1344640964449376e-12	2.0079054410756654e-11	2.5892796555364994e-12	1.6281602969193554e-11
1436	-19766.43690134197	3.1242119042669914e-12	2.0127145792438447e-11	2.578258521156252e-12	1.6324859179198435e-11
1437	-19766.274139600744	3.1155480903962943e-12	2.0176189316673463e-11	2.568829038043323e-12	1.6369054685896717e-11
1438	-19766.11137785952	3.1085245363238974e-12	2.0226150153208388e-11	2.561042615018438e-12	1.6414154380089697e-11
1439	-19765.948616118294	3.103194391072981e-12	2.0276980224892435e-11	2.5549519131606156e-12	1.6460109916108925e-11
1440	-19765.78585437706	3.0996090039896583e-12	2.0328638682515527e-11	2.5506077782353042e-12	1.650688019058349e-11
1441	-19765.623092635844	3.0978198660693414e-12	2.0381072223673838e-11	2.5480611825547034e-12	1.6554411659156527e-11
1442	-19765.460330894617	3.0978771175079934e-12	2.0434233688731337e-11	2.5473617325016234e-12	1.660265693613799e-11
1443	-19765.29756915339	3.0998300148996034e-12	2.0488064322698184e-11	2.5485581361184294e-12	1.6651557054557407e-11
1444	-19765.134807412167	3.1037267531368744e-12	2.0542510710957668e-11	2.55169802528046e-12	1.670105840532998e-11
1445	-19764.97204567094	3.109613763015788e-12	2.059750888707006e-11	2.5568272536316025e-12	1.6751096843464903e-11
1446	-19764.80928392972	3.1175365355600657e-12	2.0652998920066213e-11	2.563990721408546e-12	1.6801612278496002e-11
1447	-19764.64652218849	3.127537985755593e-12	2.0708911192554076e-11	2.573230739496107e-12	1.6852534951374525e-11
1448	-19764.483760447267	3.139660143789894e-12	2.076517966646675e-11	2.584588721398266e-12	1.6903798703096547e-11
1449	-19764.320998706044	3.1539418146320342e-12	2.0821729610892394e-11	2.5981028431090463e-12	1.6955328701460407e-11
1450	-19764.158236964813	3.1704206988465024e-12	2.0878488582651376e-11	2.6138101648885315e-12	1.7007052424216558e-11
1451	-19763.99547522359	3.1891308065897746e-12	2.0935376826238842e-11	2.6317440455651747e-12	1.7058890058332237e-11
1452	-19763.832713482367	3.210104642847463e-12	2.09923156962213e-11	2.6519363289103372e-12	1.7110762924542902e-11
1453	-19763.669951741143	3.233370885659259e-12	2.1049221035629196e-11	2.6744150222726254e-12	1.7162586855417817e-11
1454	-19763.507189999924	3.258956013023072e-12	2.1106008335949232e-11	2.6992059246558677e-12	1.721427735697606e-11
1455	-19763.344428258686	3.286882601770568e-12	2.1162589026489877e-11	2.7263309262345056e-12	1.726574589814998e-11
1456	-19763.181666517463	3.3171703577236854e-12	2.1218873368296162e-11	2.755809039666911e-12	1.731690280590088e-11
1457	-19763.01890477624	3.3498350897178802e-12	2.1274768781707603e-11	2.7876553749816304e-12	1.736765559311408e-11
1458	-19762.856143035013	3.3848890222985666e-12	2.1330180949261504e-11	2.8218814534270974e-12	1.741791006234041e-11
1459	-19762.693381293793	3.4223405150208616e-12	2.1385013719527454e-11	2.858494927847566e-12	1.746757021013445e-11
1460	-19762.530619552563	3.4621935260005903e-12	2.1439168747677858e-11	2.897499047367538e-12	1.7516537868165705e-11
1461	-19762.36785781134	3.5044486603467468e-12	2.149254732440253e-11	2.9388937071456994e-12	1.7564714532772892e-11
1462	-19762.205096070116	3.5491008284503016e-12	2.1545047666869717e-11	2.9826731076458162e-12	1.761199865602757e-11
1463	-19762.042334328893	3.5961422057200704e-12	2.1596568965698764e-11	3.028828716076243e-12	1.765828969360867e-11
1464	-19761.879572587666	3.645558019357252e-12	2.1647006871840043e-11	3.0773450539773667e-12	1.770348359138394e-11
1465	-19761.716810846436	3.697331651500711e-12	2.1696259361654207e-11	3.1282048024164473e-12	1.7747478651533125e-11
1466	-19761.554049105212	3.7514383182850405e-12	2.1744220670657736e-11	3.1813824815989494e-12	1.77901694655949e-11
1467	-19761.391287363986	3.807852164062772e-12	2.179078831643009e-11	3.2368515475261855e-12	1.7831453938469886e-11
1468	-19761.228525622766	3.86653777663655e-12	2.1835855967155622e-11	3.2945759075141732e-12	1.7871226155987793e-11
1469	-19761.065763881536	3.927459737866023e-12	2.187932159073213e-11	3.354519473669159e-12	1.790938453514337e-11
1470	-19760.903002140312	3.990571901237365e-12	2.19210795671613e-11	3.416635440441769e-12	1.794582393520004e-11
1471	-19760.74024039909	4.05582918153296e-12	2.19610293461158e-11	3.4808780774633117e-12	1.7980444316320474e-11
1472	-19760.577478657862	4.12317445494438e-12	2.1999067117990502e-11	3.547189629372276e-12	1.801314240909504e-11
1473	-19760.414716916643	4.192552613193475e-12	2.2035094681103755e-11	3.61551437347944e-12	1.8043820582707503e-11
1474	-19760.251955175412	4.263895605083847e-12	2.2069011307658483e-11	3.685783660727506e-12	1.807237870921906e-11
1475	-19760.089193434193	4.337138579945957e-12	2.2100722358740512e-11	3.7579320629761635e-12	1.8098722779308064e-11
1476	-19759.926431692966	4.412202512781675e-12	2.2130131339255074e-11	3.831879997175735e-12	1.8122756955393e-11
1477	-19759.76366995174	4.489012811744985e-12	2.2157148192006772e-11	3.907552337078184e-12	1.8144391866250062e-11
1478	-19759.600908210516	4.567479731176863e-12	2.2181681925528997e-11	3.98485882492269e-12	1.816353723292633e-11
1479	-19759.438146469285	4.647519506150488e-12	2.2203648256432518e-11	4.063715210487301e-12	1.8180109511355585e-11
1480	-19759.275384728066	4.729031964438718e-12	2.2222962908144578e-11	4.144020861266541e-12	1.8194025189100223e-11
1481	-19759.11262298684	4.811924294217003e-12	2.2239548358917432e-11	4.22568253505053e-12	1.8205207533345835e-11
1482	-19758.949861245605	4.8960866340648616e-12	2.225332833155957e-11	4.3085899677165765e-12	1.8213581078623162e-11
1483	-19758.787099504385	4.981417683914094e-12	2.2264233136223826e-11	4.392641489238403e-12	1.8219076969219385e-11
1484	-19758.624337763158	5.067798592297237e-12	2.2272195659381198e-11	4.477717908394988e-12	1.8221628946184896e-11
1485	-19758.461576021935	5.155120181259169e-12	2.2277155060848884e-11	4.563709742855582e-12	1.8221177043596774e-11
1486	-19758.298814280708	5.243255319702261e-12	2.2279054492193493e-11	4.650489589674835e-12	1.821766530508851e-11
1487	-19758.136052539485	5.332088099382181e-12	2.2277842942529987e-11	4.737941306596792e-12	1.821104362845725e-11
1488	-19757.973290798265	5.421484068042166e-12	2.227347485514264e-11	4.825930241830707e-12	1.820126738055195e-11
1489	-19757.81052905704	5.511321139060765e-12	2.2265909916576705e-11	4.91433414922216e-12	1.8188297184733742e-11
1490	-19757.647767315815	5.601459125755203e-12	2.2255114761770252e-11	5.003012718845497e-12	1.8172100624454165e-11
1491	-19757.485005574592	5.6917706864835825e-12	2.224106058283461e-11	5.0918385274965274e-12	1.815264984996232e-11
1492	-19757.322243833358	5.782110666041207e-12	2.2223727042359426e-11	5.180666376250647e-12	1.812992549025466e-11
1493	-19757.159482092135	5.8723478159128415e-12	2.220309753333608e-11	5.269365015976277e-12	1.8103911910486705e-11
1494	-19756.996720350908	5.9623337779531174e-12	2.217916533280218e-11	5.357786126906908e-12	1.807460336449905e-11
1495	-19756.83395860969	6.051934775998542e-12	2.215192653789335e-11	5.445796015294969e-12	1.8041996927938276e-11
1496	-19756.67119686846	6.141000070852758e-12	2.2121388694804298e-11	5.533244064062703e-12	1.8006101126379558e-11
1497	-19756.508435127234	6.229394695353796e-12	2.2087561022472787e-11	5.619995472903626e-12	1.7966926155607268e-11
1498	-19756.345673386008	6.316967531659407e-12	2.205046555077384e-11	5.705899330855078e-12	1.792449501931643e-11
1499	-19756.182911644784	6.4035837032830485e-12	2.2010124901935836e-11	5.790821013129092e-12	1.7878831306723345e-11
1500	-19756.020149903557	6.48909323851645e-12	2.1966575749776886e-11	5.874610839692669e-12	1.7829972651630593e-11
1501	-19755.85738816233	6.5733625948373045e-12	2.1919854325631442e-11	5.957135604160474e-12	1.7777956234177208e-11
1502	-19755.694626421115	6.656244385973698e-12	2.1870012024604822e-11	6.03824829594005e-12	1.7722834387235394e-11
1503	-19755.531864679888	6.7376082340709504e-12	2.1817098449211706e-11	6.117818956524683e-12	1.766465763554315e-11
1504	-19755.369102938657	6.817311206065626e-12	2.1761179339186005e-11	6.1957051107903345e-12	1.7603492626054033e-11
1505	-19755.20634119744	6.895227165478271e-12	2.1702317661676693e-11	6.271781122504774e-12	1.7539403213345425e-11
1506	-19755.043579456207	6.971219229679663e-12	2.164059306994414e-11	6.3459106466079705e-12	1.7472469919139796e-11
1507	-19754.88081771498	7.0451672614278e-12	2.1576081272648864e-11	6.417974123898437e-12	1.7402769296651306e-11
1508	-19754.71805597376	7.116941633811049e-12	2.150887550059261e-11	6.487842541026391e-12	1.7330395398499315e-11
1509	-19754.55529423253	7.186429345522289e-12	2.1439063886423548e-11	6.555403548560882e-12	1.725543715121662e-11
1510	-19754.39253249131	7.253509986534731e-12	2.1366752049432564e-11	6.620537421699132e-12	1.7178000941574335e-11
1511	-19754.22977075008	7.318079244832528e-12	2.12920396035283e-11	6.683140569222754e-12	1.709818711936404e-11
1512	-19754.067009008857	7.380027008490712e-12	2.1215043861928913e-11	6.743103630757696e-12	1.7016113703886804e-11
1513	-19753.904247267637	7.439258914842549e-12	2.1135875013921477e-11	6.800333027664694e-12	1.6931891555465778e-11
1514	-19753.741485526407	7.495676551139555e-12	2.10546607861692e-11	6.854731159020767e-12	1.68456490388755e-11
1515	-19753.578723785184	7.54919652606548e-12	2.0971521074148895e-11	6.906215474315068e-12	1.6757506649583985e-11
1516	-19753.41596204396	7.59973329379999e-12	2.0886592680457486e-11	6.9547012930422315e-12	1.6667601754397337e-11
1517	-19753.253200302737	7.647215646347378e-12	2.08000037600409e-11	7.000118297677331e-12	1.6576063031674702e-11
1518	-19753.09043856151	7.691571681351663e-12	2.0711899109650212e-11	7.042395497211684e-12	1.6483035763368318e-11
1519	-19752.92767682028	7.732743421500986e-12	2.062241349246386e-11	7.081475846771142e-12	1.6388655154711038e-11
1520	-19752.764915079057	7.77067349287888e-12	2.0531698062337107e-11	7.117302921810054e-12	1.629307276146217e-11
1521	-19752.602153337837	7.80531753261964e-12	2.0439893469568596e-11	7.149833325592747e-12	1.6196429590815578e-11
1522	-19752.43939159661	7.836633611255691e-12	2.034715492587622e-11	7.179026107665688e-12	1.6098881169511378e-11
1523	-19752.276629855387	7.86459170245303e-12	2.0253627061779417e-11	7.204852232881768e-12	1.600057239689997e-11
1524	-19752.11386811416	7.889165453987782e-12	2.0159468103958555e-11	7.2272863488075645e-12	1.5901661725466656e-11
1525	-19751.95110637293	7.910339508878573e-12	2.0064825318711804e-11	7.24631410579663e-12	1.580229660025631e-11
1526	-19751.788344631706	7.928103457107163e-12	1.9969857713158707e-11	7.261926105427939e-12	1.5702636163346113e-11
1527	-19751.625582890483	7.942456860235819e-12	1.9874713327028784e-11	7.274122923635271e-12	1.5602828542167326e-11
1528	-19751.462821149253	7.953405139369214e-12	1.9779550613532404e-11	7.28291099574275e-12	1.5503032233638638e-11
1529	-19751.300059408033	7.96096278448071e-12	1.9684516610832357e-11	7.288305824024428e-12	1.5403394272562356e-11
1530	-19751.13729766681	7.965150864414231e-12	1.958976735748572e-11	7.290329485012375e-12	1.53040706504734e-11
1531	-19750.974535925583	7.965998566057742e-12	1.9495447233180695e-11	7.289012166746418e-12	1.520520565370728e-11
1532	-19750.81177418436	7.96354217704062e-12	1.9401707867668172e-11	7.284391149020308e-12	1.5106950775819007e-11
1533	-19750.64901244313	7.95782516506007e-12	1.930868992360063e-11	7.276510880643958e-12	1.500944649827132e-11
1534	-19750.48625070191	7.948898394127266e-12	1.921653900132839e-11	7.265423193530417e-12	1.4912838198507915e-11
1535	-19750.32348896068	7.936819017637697e-12	1.91253899490134e-11	7.2511861935840905e-12	1.4817260458611936e-11
1536	-19750.160727219452	7.921651636523055e-12	1.9035380972396387e-11	7.233865416998339e-12	1.4722851178276163e-11
1537	-19749.997965478233	7.903466314459582e-12	1.8946639800628937e-11	7.213531843240131e-12	1.4629737739653283e-11
1538	-19749.83520373701	7.882340356142367e-12	1.8859295667584566e-11	7.1902636717199455e-12	1.4538048991788598e-11
1539	-19749.67244199578	7.858355768377517e-12	1.8773467780905655e-11	7.164143780732553e-12	1.4447903719232842e-11
1540	-19749.50968025456	7.831601358804571e-12	1.8689275093640552e-11	7.135261824802247e-12	1.4359420416665231e-11
1541	-19749.34691851333	7.802170032498788e-12	1.8606827279783206e-11	7.103711529256332e-12	1.4272708264522171e-11
1542	-19749.18415677211	7.770160684219073e-12	1.8526231653224176e-11	7.069592581271496e-12	1.4187874050714255e-11
1543	-19749.02139503088	7.735675867974879e-12	1.844758722306172e-11	7.0330082976819705e-12	1.4105016226643583e-11
1544	-19748.858633289656	7.698823186764638e-12	1.83709889763275e-11	6.994067013612401e-12	1.4024229192411848e-11
1545	-19748.695871548432	7.659713385414345e-12	1.8296524104832005e-11	6.952880173853385e-12	1.394559952486375e-11
1546	-19748.533109807202	7.61846116230006e-12	1.822427441373624e-11	6.9095631436472425e-12	1.3869208388483453e-11
1547	-19748.370348065982	7.575184072194256e-12	1.8154314733749847e-11	6.864234110368982e-12	1.379512994920221e-11
1548	-19748.207586324752	7.530002290885189e-12	1.8086713164566844e-11	6.817013847323154e-12	1.3723431619906438e-11
1549	-19748.04482458353	7.483038619585738e-12	1.8021531564027784e-11	6.7680257173525486e-12	1.3654174551614395e-11
1550	-19747.882062842305	7.43441698703896e-12	1.7958823925625294e-11	6.717394174214755e-12	1.3587412012832438e-11
1551	-19747.719301101082	7.384263945240306e-12	1.7898638896628254e-11	6.6652462579492796e-12	1.352319191002531e-11
1552	-19747.55653935985	7.33270541299323e-12	1.7841016169573862e-11	6.611708337676255e-12	1.3461553180700331e-11
1553	-19747.39377761863	7.279870015097607e-12	1.7785990929220058e-11	6.5569094509926594e-12	1.3402530243020071e-11
1554	-19747.231015877405	7.225884037089071e-12	1.773358876053139e-11	6.500976257902362e-12	1.334614790513383e-11
1555	-19747.068254136175	7.170876595054066e-12	1.7683831455656827e-11	6.444038211348704e-12	1.329242717500745e-11
1556	-19746.905492394962	7.114972680025766e-12	1.763673078500032e-11	6.386220600774491e-12	1.324137903262476e-11
1557	-19746.74273065373	7.058300375323946e-12	1.7592295431772532e-11	6.327651770713524e-12	1.3193011367511952e-11
1558	-19746.579968912505	7.000981766571118e-12	1.7550523837237382e-11	6.2684540298708424e-12	1.3147321824909057e-11
1559	-19746.417207171282	6.943142567965307e-12	1.7511412126846787e-11	6.208753279215672e-12	1.3104305734941748e-11
1560	-19746.25444543005	6.884900247827848e-12	1.747494596449922e-11	6.148667136449081e-12	1.3063947967568716e-11
1561	-19746.091683688835	6.826376709908314e-12	1.744110950181834e-11	6.088317619768134e-12	1.3026231884969004e-11
1562	-19745.9289219476	6.7676837874226455e-12	1.7409876749939344e-11	6.027816640608817e-12	1.2991130713771577e-11
1563	-19745.766160206374	6.70893796420929e-12	1.738122048649694e-11	5.967280727787187e-12	1.2958616455056914e-11
1564	-19745.603398465155	6.650244260344778e-12	1.7355104115977646e-11	5.906814911750599e-12	1.2928651745073932e-11
1565	-19745.44063672393	6.591712796129742e-12	1.733149011656542e-11	5.846529291992022e-12	1.2901198304860713e-11
1566	-19745.2778749827	6.5334404041047985e-12	1.7310332306544673e-11	5.786520647527634e-12	1.2876209206928401e-11
1567	-19745.115113241474	6.4755300459322695e-12	1.7291584019596654e-11	5.726891857771108e-12	1.2853637053118888e-11
1568	-19744.95235150025	6.4180695364253935e-12	1.7275190809833772e-11	5.667730624735747e-12	1.2833426679778856e-11
1569	-19744.789589759024	6.3611534433965475e-12	1.7261097907085023e-11	5.609131377371449e-12	1.2815522615358464e-11
1570	-19744.626828017797	6.304860208392328e-12	1.724924408110968e-11	5.551172390339403e-12	1.2799862944707919e-11
1571	-19744.464066276574	6.249275516802941e-12	1.7239567772530362e-11	5.493939158891177e-12	1.2786385441928108e-11
1572	-19744.301304535355	6.1944676692101136e-12	1.723200230731151e-11	5.437499768073808e-12	1.277502278494307e-11
1573	-19744.138542794128	6.140512929504886e-12	1.7226480650870696e-11	5.381930246033625e-12	1.2765707311120831e-11
1574	-19743.975781052904	6.087469175755746e-12	1.722293215930997e-11	5.327288212509601e-12	1.2758367768609508e-11
1575	-19743.813019311678	6.0354030164971666e-12	1.722128568479144e-11	5.273640000604291e-12	1.2752932422774642e-11
1576	-19743.650257570454	5.984361919098388e-12	1.7221468081417346e-11	5.221032782547395e-12	1.2749327562226801e-11
1577	-19743.48749582923	5.9344028011796406e-12	1.7223405428234525e-11	5.169523166814068e-12	1.2747478722410878e-11
1578	-19743.324734088004	5.885562653464335e-12	1.7227023506596086e-11	5.119147818167814e-12	1.274731116319264e-11
1579	-19743.161972346777	5.837888646982631e-12	1.72322469545547e-11	5.069953570799497e-12	1.2748749023331301e-11
1580	-19742.99921060555	5.791407824440906e-12	1.723900185827929e-11	5.021967116659809e-12	1.2751717912232283e-11
1581	-19742.836448864327	5.746157837185629e-12	1.7247212702086e-11	4.975225748411476e-12	1.2756141859541109e-11
1582	-19742.6736871231	5.702156073200146e-12	1.7256807204656784e-11	4.929746484292004e-12	1.276194815182618e-11
1583	-19742.510925381885	5.659431410026122e-12	1.72677108454247e-11	4.8855578270223435e-12	1.2769061858006919e-11
1584	-19742.348163640647	5.617992286454589e-12	1.7279854162095525e-11	4.842667832131716e-12	1.2777413127521434e-11
1585	-19742.185401899427	5.5778589572210315e-12	1.7293164832333266e-11	4.801096368681558e-12	1.2786929270514136e-11
1586	-19742.022640158204	5.539032109157169e-12	1.7307577165373108e-11	4.760843731936936e-12	1.2797544250287073e-11
1587	-19741.859878416977	5.501524234614084e-12	1.732302199270639e-11	4.72192202260378e-12	1.2809188572005564e-11
1588	-19741.69711667575	5.465328698132458e-12	1.7339438473169974e-11	4.684324209964214e-12	1.2821801088824021e-11
1589	-19741.534354934527	5.430451090271464e-12	1.7356761470243793e-11	4.648055491422784e-12	1.2835316376695523e-11
1590	-19741.3715931933	5.396878616883244e-12	1.7374935737884807e-11	4.613102678134927e-12	1.2849678921477538e-11
1591	-19741.208831452077	5.364611161254582e-12	1.7393900750644185e-11	4.579465262589446e-12	1.2864827946113196e-11
1592	-19741.046069710846	5.333631071373495e-12	1.7413607332511474e-11	4.547125202147313e-12	1.2880714041027968e-11
1593	-19740.883307969627	5.303933029512704e-12	1.7434000397717014e-11	4.516076793801031e-12	1.2897281901564073e-11
1594	-19740.720546228396	5.27549561498686e-12	1.7455037308444785e-11	4.486298233281537e-12	1.2914488687439964e-11
1595	-19740.557784487177	5.248309848302608e-12	1.7476668515651905e-11	4.457780163983765e-12	1.2932284659871447e-11
1596	-19740.395022745954	5.222351829474072e-12	1.749885804347685e-11	4.430498311597619e-12	1.2950633668023993e-11
1597	-19740.232261004723	5.197609495270091e-12	1.7521562488161066e-11	4.404440245767793e-12	1.2969492143904164e-11
1598	-19740.0694992635	5.174057632167776e-12	1.7544752609421518e-11	4.379580389544897e-12	1.2988830695930301e-11
1599	-19739.906737522277	5.1516825746891715e-12	1.7568390900891015e-11	4.355904721611364e-12	1.3008611675167284e-11
1600	-19739.74397578105	5.130459026402561e-12	1.7592454616769354e-11	4.333387593864952e-12	1.3028812204427297e-11
1601	-19739.581214039827	5.1103725397888795e-12	1.761691228153785e-11	4.312014214738866e-12	1.3049400683595969e-11
1602	-19739.4184522986	5.09139877741205e-12	1.7641747398487708e-11	4.291759907133822e-12	1.307036050075468e-11
1603	-19739.25569055737	5.073523969011314e-12	1.7666933712139276e-11	4.2726105684533306e-12	1.3091665290148355e-11
1604	-19739.09292881615	5.056725592658528e-12	1.769246069833492e-11	4.2545433486341476e-12	1.3113304425169715e-11
1605	-19738.93016707493	5.040990987612677e-12	1.771830759591012e-11	4.2375452655652615e-12	1.3135257045365688e-11
1606	-19738.767405333696	5.026300806562321e-12	1.7744468640205297e-11	4.221596654437394e-12	1.3157517292980301e-11
1607	-19738.604643592476	5.012644530600926e-12	1.777092778576585e-11	4.206686684686874e-12	1.3180069031199932e-11
1608	-19738.441881851246	5.0000065491187726e-12	1.7797683604490337e-11	4.192799437245745e-12	1.3202910745361952e-11
1609	-19738.279120110023	4.988379460875399e-12	1.7824723625744752e-11	4.179927207162439e-12	1.3226029878715798e-11
1610	-19738.1163583688	4.977751945976239e-12	1.7852050123073175e-11	4.168058373108605e-12	1.3249428622420436e-11
1611	-19737.953596627573	4.968120111905728e-12	1.7879653897298872e-11	4.157188744588304e-12	1.3273097694263232e-11
1612	-19737.79083488635	4.959477757350379e-12	1.7907539216505175e-11	4.14731182355601e-12	1.3297041282046266e-11
1613	-19737.628073145126	4.951824927554964e-12	1.793569947727264e-11	4.138427360441715e-12	1.3321252700829092e-11
1614	-19737.4653114039	4.945160709171269e-12	1.796414037143253e-11	4.130534147174117e-12	1.3345737562903224e-11
1615	-19737.30254966268	4.939489603214122e-12	1.799285642660805e-11	4.123636390392327e-12	1.3370490314686876e-11
1616	-19737.139787921446	4.934816175063198e-12	1.802185360007611e-11	4.117738359850849e-12	1.339551683390267e-11
1617	-19736.977026180222	4.931149464646899e-12	1.805112696713149e-11	4.112848798593735e-12	1.342081211454285e-11
1618	-19736.814264439	4.9284995389903416e-12	1.808068158377304e-11	4.108977474156482e-12	1.3446381132792439e-11
1619	-19736.651502697765	4.926880052903959e-12	1.811051164780757e-11	4.106137738962583e-12	1.3472218005165585e-11
1620	-19736.488740956545	4.926306368253497e-12	1.8140620407317363e-11	4.104344648521709e-12	1.3498325900200987e-11
1621	-19736.32597921532	4.926796575329645e-12	1.817100073963326e-11	4.103615982310136e-12	1.3524697614740756e-11
1622	-19736.1632174741	4.9283710143834076e-12	1.8201652669285407e-11	4.103971764463787e-12	1.3551333094970658e-11
1623	-19736.000455732876	4.931051939080456e-12	1.8232566632938668e-11	4.10543392660305e-12	1.3578222699224487e-11
1624	-19735.83769399165	4.934864134711237e-12	1.8263738586468776e-11	4.108026925461457e-12	1.360536230790836e-11
1625	-19735.674932250426	4.939833570774525e-12	1.8295155546564096e-11	4.111776394702621e-12	1.3632738863468573e-11
1626	-19735.5121705092	4.9459888456285025e-12	1.8326808742063516e-11	4.116710589252357e-12	1.3660343524375576e-11
1627	-19735.349408767972	4.953359023301703e-12	1.8358680754836365e-11	4.122858221300665e-12	1.3688158804760085e-11
1628	-19735.186647026752	4.961975654714027e-12	1.839075698940063e-11	4.130250481416176e-12	1.371617004659199e-11
1629	-19735.023885285522	4.971870355262352e-12	1.8423015613306094e-11	4.1389186153834526e-12	1.3744355359223332e-11
1630	-19734.86112354429	4.983076658890823e-12	1.845543537354874e-11	4.148895778236392e-12	1.3772693437959498e-11
1631	-19734.69836180307	4.995627786985527e-12	1.8487988846879512e-11	4.160214802625705e-12	1.3801156814181991e-11
1632	-19734.53560006185	5.009558291374114e-12	1.8520647909022974e-11	4.1729098418816574e-12	1.3829717326405965e-11
1633	-19734.37283832062	5.02490214193793e-12	1.8553379219471304e-11	4.187014457245169e-12	1.3858341605278275e-11
1634	-19734.21007657939	5.041693806577786e-12	1.8586147397849572e-11	4.202562698019217e-12	1.3886994251485702e-11
1635	-19734.047314838168	5.059966877022898e-12	1.8618912562158266e-11	4.2195877272145375e-12	1.391563537460465e-11
1636	-19733.88455309694	5.0797546400805526e-12	1.865163201075875e-11	4.238122393074453e-12	1.3944222276418697e-11
1637	-19733.721791355718	5.101089540525399e-12	1.8684259620780832e-11	4.258198692051174e-12	1.3972708850160886e-11
1638	-19733.559029614495	5.1240022549835056e-12	1.871674491235879e-11	4.27984684295893e-12	1.4001044645757834e-11
1639	-19733.396267873268	5.148522780376466e-12	1.874903511844032e-11	4.303096375915496e-12	1.4029176940935802e-11
1640	-19733.23350613205	5.1746783264997004e-12	1.8781072676415944e-11	4.3279740251540645e-12	1.4057048233518631e-11
1641	-19733.07074439082	5.202495394182791e-12	1.8812798348308062e-11	4.354505808000525e-12	1.4084599363038593e-11
1642	-19732.9079826496	5.231996366128649e-12	1.8844147537456534e-11	4.382713615923694e-12	1.4111765827916553e-11
1643	-19732.745220908368	5.2632033025467905e-12	1.887505496869717e-11	4.412619011410938e-12	1.4138482467219781e-11
1644	-19732.58245916715	5.296132495870777e-12	1.8905449389350653e-11	4.444237782748898e-12	1.416467816185718e-11
1645	-19732.41969742592	5.3308006396155046e-12	1.8935260008749547e-11	4.47758611463385e-12	1.4190282275866346e-11
1646	-19732.25693568469	5.367216872385202e-12	1.896440961858153e-11	4.512672632046653e-12	1.4215217776615455e-11
1647	-19732.09417394347	5.405391367985058e-12	1.8992822325985383e-11	4.549506992588669e-12	1.4239408969805304e-11
1648	-19731.93141220224	5.445325494718012e-12	1.9020416080564962e-11	4.5880900455122856e-12	1.4262774026075944e-11
1649	-19731.76865046102	5.487021976112057e-12	1.9047110580948254e-11	4.628423995030978e-12	1.4285232889394696e-11
1650	-19731.605888719794	5.530473216273569e-12	1.907281963369542e-11	4.670500725281609e-12	1.430669963543644e-11
1651	-19731.443126978567	5.5756737563671205e-12	1.909745945826625e-11	4.714314259878014e-12	1.4327090778290449e-11
1652	-19731.280365237344	5.6226064891413e-12	1.912094092366153e-11	4.759846975788277e-12	1.4346317506380239e-11
1653	-19731.11760349612	5.671257411293537e-12	1.9143177887279197e-11	4.807084359155827e-12	1.4364294022902957e-11
1654	-19730.954841754894	5.72159880009306e-12	1.9164079204438623e-11	4.855998181015175e-12	1.4380929554454534e-11
1655	-19730.79208001367	5.773607428332403e-12	1.9183557358885534e-11	4.90656471630149e-12	1.4396136983016041e-11
1656	-19730.629318272444	5.827245057326268e-12	1.9201520732371214e-11	4.958745235526562e-12	1.440982511444344e-11
1657	-19730.466556531213	5.882478692304131e-12	1.921788150357556e-11	5.012506264609806e-12	1.4421906578604682e-11
1658	-19730.303794789997	5.9392590099525165e-12	1.9232548806085457e-11	5.067798010871553e-12	1.4432290986220967e-11
1659	-19730.14103304877	5.997543198369918e-12	1.9245435787159575e-11	5.124577207827564e-12	1.4440891988529511e-11
1660	-19729.978271307547	6.057271079938813e-12	1.9256453788669372e-11	5.18278323613616e-12	1.4447621457020814e-11
1661	-19729.81550956632	6.118389536119933e-12	1.9265518067216305e-11	5.2423625535269484e-12	1.4452395204088785e-11
1662	-19729.65274782509	6.180827371601056e-12	1.9272543515871838e-11	5.3032435568565174e-12	1.4455128703599751e-11
1663	-19729.489986083863	6.2445218671121054e-12	1.9277448872573012e-11	5.365363140300884e-12	1.4455741299383285e-11
1664	-19729.327224342644	6.309391080160234e-12	1.9280153953625058e-11	5.428638993531785e-12	1.4454153437595578e-11
1665	-19729.164462601413	6.3753622750916705e-12	1.928058215743152e-11	5.492998037525144e-12	1.4450289170111754e-11
1666	-19729.001700860194	6.442343623476807e-12	1.9278659597592732e-11	5.558348122175246e-12	1.4444075286558856e-11
1667	-19728.83893911897	6.510253025872037e-12	1.9274315583611576e-11	5.6246068537180646e-12	1.4435441794211228e-11
1668	-19728.676177377743	6.578989047479502e-12	1.9267483785101944e-11	5.691672527525971e-12	1.442432308123457e-11
1669	-19728.513415636524	6.6484606998837675e-12	1.925810062393714e-11	5.759453915532481e-12	1.4410656307544585e-11
1670	-19728.35065389529	6.7185577123210595e-12	1.9246108553081114e-11	5.8278405344360174e-12	1.4394384682804921e-11
1671	-19728.187892154067	6.789181332189092e-12	1.9231452162060084e-11	5.89673345189528e-12	1.4375453570108278e-11
1672	-19728.02513041284	6.860213122758889e-12	1.921408385176065e-11	5.966014080821768e-12	1.4353816160134703e-11
1673	-19727.862368671616	6.931547191792715e-12	1.91939574259619e-11	6.035576413844456e-12	1.4329427060354793e-11
1674	-19727.699606930397	7.003058316761025e-12	1.9171036193766994e-11	6.1052951447730904e-12	1.43022503970457e-11
1675	-19727.536845189166	7.0746342551328594e-12	1.914528414630253e-11	6.1750579846307655e-12	1.4272250989160496e-11
1676	-19727.374083447943	7.146144512470477e-12	1.911667624502716e-11	6.244734425877604e-12	1.4239404636433916e-11
1677	-19727.211321706716	7.217471509786717e-12	1.908518750668079e-11	6.314206915190403e-12	1.4203687201065527e-11
1678	-19727.048559965486	7.288480134189295e-12	1.9050805508543837e-11	6.3833404002418865e-12	1.4165087112965656e-11
1679	-19726.885798224266	7.359049212286635e-12	1.9013516746805425e-11	6.452013808311501e-12	1.412359172439126e-11
1680	-19726.72303648304	7.429040715684122e-12	1.8973321839523263e-11	6.520089247647322e-12	1.4079202513217089e-11
1681	-19726.560274741816	7.49833042955891e-12	1.8930219637001395e-11	6.587442680987827e-12	1.4031919189134555e-11
1682	-19726.397513000597	7.56677907867132e-12	1.888422407070889e-11	6.653935047516945e-12	1.3981756543080651e-11
1683	-19726.234751259366	7.6342611264737e-12	1.8835346520347494e-11	6.719441066406179e-12	1.3928726809831112e-11
1684	-19726.071989518143	7.700637140454204e-12	1.878361468461873e-11	6.783821598047905e-12	1.3872858539534169e-11
1685	-19725.909227776916	7.76578154813714e-12	1.8729052771132885e-11	6.846951404216902e-12	1.3814176782761048e-11
1686	-19725.746466035685	7.82955646863525e-12	1.8671702168700357e-11	6.908692975443417e-12	1.3752723763850365e-11
1687	-19725.583704294466	7.891837713060174e-12	1.861159996578326e-11	6.968922535110684e-12	1.3688537394249582e-11
1688	-19725.420942553243	7.952490522210149e-12	1.8548801033191646e-11	7.027505773048308e-12	1.3621673356493465e-11
1689	-19725.258180812016	8.011393442259488e-12	1.8483355290757493e-11	7.084321724328165e-12	1.3552182365608151e-11
1690	-19725.09541907079	8.06841609054721e-12	1.8415331022298184e-11	7.139240531132582e-12	1.348013348553942e-11
1691	-19724.932657329566	8.123441341368669e-12	1.8344790508517182e-11	7.192145631151505e-12	1.3405589756611363e-11
1692	-19724.76989558834	8.176344840657935e-12	1.8271814722353072e-11	7.24291326833283e-12	1.3328632892661053e-11
1693	-19724.60713384712	8.22701463196252e-12	1.8196478555045007e-11	7.291432120985883e-12	1.324933850156156e-11
1694	-19724.44437210589	8.275333895442798e-12	1.81188748550127e-11	7.337586037105668e-12	1.3167800125908744e-11
1695	-19724.281610364666	8.321197642412293e-12	1.8039089908320815e-11	7.381270730314756e-12	1.3084104718168797e-11
1696	-19724.118848623442	8.36449753246182e-12	1.7957228125886182e-11	7.422378593496146e-12	1.299835732983491e-11
1697	-19723.95608688221	8.405136629128957e-12	1.7873386730869158e-11	7.460813455432624e-12	1.291065579344676e-11
1698	-19723.793325140992	8.443016403726633e-12	1.778768060583518e-11	7.49647758123856e-12	1.2821115571897445e-11
1699	-19723.63056339976	8.478049319809781e-12	1.7700216633520987e-11	7.529284257304894e-12	1.2729844093959011e-11
1700	-19723.467801658535	8.510147705554046e-12	1.7611119166749185e-11	7.559146660385712e-12	1.2636966226588345e-11
1701	-19723.305039917315	8.539234117019068e-12	1.7520504658989088e-11	7.585988220901619e-12	1.2542598900308062e-11
1702	-19723.14227817609	8.565232891038566e-12	1.7428505311738357e-11	7.60973417280073e-12	1.2446874758939464e-11
1703	-19722.979516434865	8.588077884361467e-12	1.7335245364112068e-11	7.630319292126894e-12	1.2349918444536053e-11
1704	-19722.816754693635	8.607706061833722e-12	1.724086411702895e-11	7.647681482408563e-12	1.2251869623936493e-11
1705	-19722.653992952408	8.624063306987322e-12	1.714549278730366e-11	7.661767584302867e-12	1.2152859838395841e-11
1706	-19722.491231211185	8.63709997619801e-12	1.7049276160442373e-11	7.67252892707747e-12	1.2053034158802989e-11
1707	-19722.328469469965	8.64677472984402e-12	1.6952350852888245e-11	7.679925158478315e-12	1.1952529443896536e-11
1708	-19722.16570772874	8.653051791130286e-12	1.6854865985933793e-11	7.68392150105321e-12	1.1851495016622094e-11
1709	-19722.002945987515	8.655903119477243e-12	1.6756962463841063e-11	7.684490923882434e-12	1.1750071938554214e-11
1710	-19721.84018424629	8.655307208244216e-12	1.665879185402565e-11	7.681612938035876e-12	1.1648411892523135e-11
1711	-19721.67742250506	8.651249714350383e-12	1.6560497993145867e-11	7.675274224201967e-12	1.1546658785563128e-11
1712	-19721.51466076384	8.643723580491948e-12	1.6462233726706348e-11	7.66546875282362e-12	1.1444965490813266e-11
1713	-19721.351899022608	8.632728457875393e-12	1.6364144609099378e-11	7.652197204632511e-12	1.1343477544903881e-11
1714	-19721.18913728139	8.618271714688633e-12	1.626638260760718e-11	7.635467977142754e-12	1.1242346854134065e-11
1715	-19721.026375540165	8.600367059812655e-12	1.6169093267128024e-11	7.615295806063884e-12	1.1141718857308821e-11
1716	-19720.863613798938	8.579036275575645e-12	1.6072427281320286e-11	7.591703496186443e-12	1.1041744098799189e-11
1717	-19720.70085205771	8.554307078452126e-12	1.5976528637488134e-11	7.564719779665734e-12	1.0942566371916512e-11
1718	-19720.538090316488	8.52621526785351e-12	1.5881544564486145e-11	7.534381463060655e-12	1.0844332668821256e-11
1719	-19720.375328575265	8.494802435156083e-12	1.5787616428731726e-11	7.500731133977951e-12	1.0747184075579487e-11
1720	-19720.21256683404	8.460117974168446e-12	1.569488670905629e-11	7.463819169786713e-12	1.0651262748779516e-11
1721	-19720.049805092807	8.422216952841217e-12	1.5603492547840052e-11	7.423701607059143e-12	1.0556705466336542e-11
1722	-19719.887043351588	8.381161792979947e-12	1.551357040699783e-11	7.38044181957291e-12	1.0463648285082086e-11
1723	-19719.724281610364	8.337020451512475e-12	1.5425251680984928e-11	7.334108697396863e-12	1.037222215398741e-11
1724	-19719.561519869138	8.289867723137924e-12	1.5338665693559763e-11	7.284777947936002e-12	1.0282555912431639e-11
1725	-19719.398758127918	8.23978404114822e-12	1.5253937247418126e-11	7.232530894679494e-12	1.0194773840476835e-11
1726	-19719.235996386687	8.186855445627031e-12	1.5171186806604172e-11	7.17745444377548e-12	1.010899584262198e-11
1727	-19719.07323464546	8.13117392804746e-12	1.5090531102598917e-11	7.119641426954637e-12	1.0025338055192492e-11
1728	-19718.910472904237	8.072836177222696e-12	1.5012081312017847e-11	7.059189345699233e-12	9.943911025165486e-12
1729	-19718.747711163007	8.01194474393771e-12	1.4935944811413045e-11	6.996201534530633e-12	9.864821466619588e-12
1730	-19718.58494942179	7.948605725108966e-12	1.4862222246410472e-11	6.930784843401568e-12	9.788169331018396e-12
1731	-19718.422187680557	7.882931380559196e-12	1.479101085410643e-11	6.863052253439681e-12	9.714051131614696e-12
1732	-19718.25942593933	7.815036026974634e-12	1.472239987444287e-11	6.793118769093302e-12	9.642555355841912e-12
1733	-19718.09666419811	7.745040507245e-12	1.4656475465754557e-11	6.721105886852032e-12	9.573767383250556e-12
1734	-19717.933902456884	7.67306609919273e-12	1.4593314743849845e-11	6.647135502059753e-12	9.507763525508938e-12
1735	-19717.77114071566	7.599241113502214e-12	1.4532992068917334e-11	6.571336506727375e-12	9.44461731600131e-12
1736	-19717.608378974433	7.523692510134002e-12	1.4475571882209548e-11	6.493836403850314e-12	9.384392347343033e-12
1737	-19717.445617233214	7.446554582953448e-12	1.4421115913144247e-11	6.41476999248402e-12	9.327149481424497e-12
1738	-19717.282855491983	7.367958744825551e-12	1.4369675598080852e-11	6.334269150639357e-12	9.272939269006353e-12
1739	-19717.12009375076	7.288044082807532e-12	1.4321299637245243e-11	6.252473391358645e-12	9.22180950970242e-12
1740	-19716.957332009533	7.206944902504177e-12	1.4276026047703233e-11	6.1695174047964365e-12	9.173797305773585e-12
1741	-19716.79457026831	7.124803868290682e-12	1.4233890218811064e-11	6.085544199892615e-12	9.12893712074766e-12
1742	-19716.63180852709	7.0417566119115415e-12	1.419491654290839e-11	6.000689710463634e-12	9.08725241090793e-12
1743	-19716.46904678586	6.9579480074425785e-12	1.4159126873458801e-11	5.915099072307354e-12	9.04876408669187e-12
1744	-19716.306285044633	6.873513837795243e-12	1.4126532127348506e-11	5.828908286957542e-12	9.01348211574748e-12
1745	-19716.143523303403	6.788599517568228e-12	1.4097140422043742e-11	5.7422629472264936e-12	8.981413663349358e-12
1746	-19715.980761562183	6.703339669428084e-12	1.407094939623231e-11	5.655297810779899e-12	8.952555413859559e-12
1747	-19715.81799982096	6.617878845243154e-12	1.4047953532545068e-11	5.568157524453432e-12	8.926900896570964e-12
1748	-19715.655238079733	6.532349196187129e-12	1.4028137505255069e-11	5.480974291435259e-12	8.904433834339828e-12
1749	-19715.49247633851	6.4468930138380635e-12	1.4011482406446197e-11	5.3938904160609956e-12	8.885134372665119e-12
1750	-19715.329714597283	6.3616387637668805e-12	1.3997960399968062e-11	5.3070343343851496e-12	8.868973734712382e-12
1751	-19715.16695285606	6.2767251843215756e-12	1.3987539584842723e-11	5.220544717117331e-12	8.855919087360382e-12
1752	-19715.004191114836	6.192275428791712e-12	1.3980180134943667e-11	5.134544608714397e-12	8.845929682092144e-12
1753	-19714.841429373606	6.1084236248706294e-12	1.3975837718357459e-11	5.0491679914961286e-12	8.83896027670616e-12
1754	-19714.678667632383	6.025286564668206e-12	1.3974461269731863e-11	4.964531472419677e-12	8.834958908994807e-12
1755	-19714.515905891163	5.942992314702895e-12	1.3975994658754278e-11	4.880762898212412e-12	8.833868567223526e-12
1756	-19714.35314414992	5.861650734418588e-12	1.3980376413815342e-11	4.79797187056359e-12	8.835626915290987e-12
1757	-19714.190382408706	5.781382353407953e-12	1.39875394058583e-11	4.716278628759009e-12	8.840165978161664e-12
1758	-19714.027620667483	5.702288657307688e-12	1.399741270247283e-11	4.635784332427087e-12	8.847413997632542e-12
1759	-19713.864858926256	5.6244821173425135e-12	1.4009919085621928e-11	4.556601096746877e-12	8.857292951180896e-12
1760	-19713.702097185032	5.548055082850503e-12	1.4024979191066592e-11	4.478820881695622e-12	8.869722693259374e-12
1761	-19713.53933544381	5.473110728422102e-12	1.4042506766829203e-11	4.402546445219848e-12	8.884616214375268e-12
1762	-19713.376573702582	5.3997318157823895e-12	1.4062415074957935e-11	4.3278601018613666e-12	8.901886044907376e-12
1763	-19713.21381196136	5.3280114681231145e-12	1.4084609937686675e-11	4.2548545032005605e-12	8.921437301391107e-12
1764	-19713.051050220136	5.258021919310683e-12	1.4108998499133511e-11	4.183601383960832e-12	8.94317645042864e-12
1765	-19712.888288478913	5.189845707826953e-12	1.4135479820667431e-11	4.114182762193337e-12	8.967001903646754e-12
1766	-19712.725526737682	5.123544115102418e-12	1.4163956173028678e-11	4.0466593745424064e-12	8.99281531221024e-12
1767	-19712.56276499645	5.059188464424675e-12	1.4194321153131707e-11	3.981101981451826e-12	9.020509682671056e-12
1768	-19712.400003255232	4.996829078743693e-12	1.4226473300068942e-11	3.917560322037124e-12	9.049982995527344e-12
1769	-19712.237241514005	4.936525513171852e-12	1.426030213892051e-11	3.856093352792204e-12	9.08112424756438e-12
1770	-19712.074479772786	4.878316836128012e-12	1.4295703814058548e-11	3.796739526008453e-12	9.113829087825238e-12
1771	-19711.911718031555	4.822250769531684e-12	1.4332565059310393e-11	3.7395459360690315e-12	9.14798378579463e-12
1772	-19711.748956290325	4.7683551495134156e-12	1.4370780880021416e-11	3.684539777572393e-12	9.183482916252099e-12
1773	-19711.586194549105	4.716665725991026e-12	1.4410236625420187e-11	3.6317561508320856e-12	9.220211429167727e-12
1774	-19711.423432807886	4.66719912365874e-12	1.4450827519238383e-11	3.5812110205098064e-12	9.25806418318344e-12
1775	-19711.260671066655	4.619979411507034e-12	1.4492438735529264e-11	3.5329277908366437e-12	9.2969260184819e-12
1776	-19711.097909325432	4.575012358827077e-12	1.4534966897840679e-11	3.4869115593741792e-12	9.336693258944872e-12
1777	-19710.93514758421	4.532310318721678e-12	1.4578298575944408e-11	3.4431740059943526e-12	9.37725220546412e-12
1778	-19710.77238584298	4.491868754347157e-12	1.4622332873340825e-11	3.401709917151475e-12	9.41850172642547e-12
1779	-19710.609624101762	4.453689058716654e-12	1.4666958686418035e-11	3.3625200107011844e-12	9.460330513137078e-12
1780	-19710.446862360528	4.4177567157578966e-12	1.4712078936080702e-11	3.3255890952065878e-12	9.502641314478348e-12
1781	-19710.2841006193	4.3840624922529936e-12	1.4757586291787223e-11	3.290907266601051e-12	9.545326656760231e-12
1782	-19710.121338878078	4.352582746437404e-12	1.480338836651084e-11	3.2584502151919994e-12	9.588294041732126e-12
1783	-19709.95857713685	4.323298269463872e-12	1.4849382831816476e-11	3.228198071450157e-12	9.631441057196247e-12
1784	-19709.795815395635	4.296177214416309e-12	1.489548274614719e-11	3.200118333651864e-12	9.6746807082539e-12
1785	-19709.6330536544	4.271191352793276e-12	1.4941591625210517e-11	3.174182128158802e-12	9.717916483101743e-12
1786	-19709.470291913174	4.248301297430802e-12	1.4987629170388643e-11	3.150349431246363e-12	9.761068084270527e-12
1787	-19709.307530171955	4.227470781363601e-12	1.5033505597648758e-11	3.128583351253734e-12	9.804045752728305e-12
1788	-19709.144768430728	4.208654180783826e-12	1.5079147314567536e-11	3.1088376506565255e-12	9.846775947702721e-12
1789	-19708.982006689504	4.191807944575438e-12	1.51244726589439e-11	3.0910681783439e-12	9.889177080484636e-12
1790	-19708.81924494828	4.176881085760575e-12	1.516941572576619e-11	3.075223360448077e-12	9.931183343786083e-12
1791	-19708.656483207058	4.1638244013967026e-12	1.5213902378497397e-11	3.061253422462427e-12	9.972720718334115e-12
1792	-19708.493721465828	4.1525825503341554e-12	1.5257875082493707e-11	3.049102466447752e-12	1.0013731808732709e-11
1793	-19708.330959724608	4.14310153581674e-12	1.5301268684314546e-11	3.038715955468862e-12	1.0054151617831167e-11
1794	-19708.168197983377	4.1353230411491775e-12	1.5344033597947317e-11	3.030035048837231e-12	1.0093930735211164e-11
1795	-19708.005436242158	4.1291896209719845e-12	1.5386113597361685e-11	3.0230017946779278e-12	1.013301312510911e-11
1796	-19707.842674500927	4.124641031562235e-12	1.5427467562376837e-11	3.0175554599586335e-12	1.0171357874253557e-11
1797	-19707.679912759708	4.121617645556741e-12	1.546804833470777e-11	3.0136359460492947e-12	1.0208918043417646e-11
1798	-19707.51715101848	4.1200584828394944e-12	1.5507823019014152e-11	3.011181819418908e-12	1.024566097025629e-11
1799	-19707.354389277247	4.119902989492862e-12	1.5546753542954537e-11	3.0101320909577917e-12	1.028154882512966e-11
1800	-19707.191627536027	4.1210905721414695e-12	1.5584814979909912e-11	3.0104257502382423e-12	1.0316556935346807e-11
1801	-19707.028865794804	4.123560986081468e-12	1.5621978043736352e-11	3.0120021535950317e-12	1.0350656276026557e-11
1802	-19706.866104053577	4.127255123404628e-12	1.565822574745891e-11	3.014801812191175e-12	1.0383830130070453e-11
1803	-19706.70334231235	4.132114236159369e-12	1.5693537120608028e-11	3.018765614803756e-12	1.0416057801851074e-11
1804	-19706.54058057113	4.138081661409031e-12	1.572790200019625e-11	3.0238365527680656e-12	1.044732940937372e-11
1805	-19706.377818829904	4.1451013019703645e-12	1.5761307603164584e-11	3.0299582001270234e-12	1.047763245349881e-11
1806	-19706.21505708868	4.153119866529373e-12	1.579375014041668e-11	3.037076953522499e-12	1.0506963432769347e-11
1807	-19706.05229534745	4.1620849640813565e-12	1.5825224241224505e-11	3.0451401258438003e-12	1.0535317265132054e-11
1808	-19705.889533606223	4.171947483639639e-12	1.5855731715048692e-11	3.0540983256461734e-12	1.0562696050229568e-11
1809	-19705.726771865007	4.182659603535062e-12	1.588527353505789e-11	3.0639034654491496e-12	1.0589101050795608e-11
1810	-19705.564010123777	4.1941770250794914e-12	1.5913856138548775e-11	3.0745109950575104e-12	1.0614538993310628e-11
1811	-19705.40124838256	4.206457252355448e-12	1.594148589618534e-11	3.0858781802636866e-12	1.0639016535627975e-11
1812	-19705.238486641327	4.219461461019251e-12	1.5968173223147237e-11	3.097965971128103e-12	1.0662544378138399e-11
1813	-19705.0757249001	4.233153116116936e-12	1.599392884376625e-11	3.1107376186939365e-12	1.0685133527208923e-11
1814	-19704.912963158877	4.2474992072050975e-12	1.6018765941393658e-11	3.1241599094383394e-12	1.0706797444954133e-11
1815	-19704.750201417646	4.262469716973731e-12	1.6042698624158063e-11	3.1382026328255337e-12	1.072755051427114e-11
1816	-19704.587439676427	4.278037435033808e-12	1.6065741364442824e-11	3.152838394219328e-12	1.0747407478037687e-11
1817	-19704.4246779352	4.2941792051035494e-12	1.6087910540822913e-11	3.1680438612160898e-12	1.0766384980948136e-11
1818	-19704.26191619398	4.310874040830095e-12	1.6109221382903853e-11	3.183797878276463e-12	1.0784498513782943e-11
1819	-19704.099154452753	4.328105300353923e-12	1.6129690677733625e-11	3.2000836406399997e-12	1.0801765120164806e-11
1820	-19703.936392711523	4.345858098632093e-12	1.6149333260777477e-11	3.216886105357763e-12	1.0818199887069024e-11
1821	-19703.773630970307	4.364122682747049e-12	1.6168165718000017e-11	3.2341953660527466e-12	1.0833819647497116e-11
1822	-19703.610869229076	4.382889594748044e-12	1.6186200939068615e-11	3.252001814283954e-12	1.0848637533145738e-11
1823	-19703.44810748785	4.402155725313133e-12	1.6203454105170622e-11	3.2703021930655264e-12	1.0862668963339752e-11
1824	-19703.285345746626	4.421916805643557e-12	1.621993538268122e-11	3.289092086921437e-12	1.0875924338008649e-11
1825	-19703.122584005403	4.442175542416796e-12	1.623565705074525e-11	3.3083740571647205e-12	1.0888416166760577e-11
1826	-19702.959822264176	4.462932560601933e-12	1.625062585324254e-11	3.3281485826178662e-12	1.0900151420230758e-11
1827	-19702.79706052295	4.484195686284087e-12	1.6264850090659333e-11	3.348423343101331e-12	1.091113862358413e-11
1828	-19702.634298781726	4.505969496833636e-12	1.6278332045504686e-11	3.3692027674267816e-12	1.0921380281479747e-11
1829	-19702.4715370405	4.528266601851396e-12	1.62910754053472e-11	3.390499315320716e-12	1.0930880302893322e-11
1830	-19702.308775299276	4.5510941989549556e-12	1.6303076972470108e-11	3.4123200308362247e-12	1.0939635710351528e-11
1831	-19702.14601355805	4.5744685173194e-12	1.6314334852146785e-11	3.434680987485867e-12	1.0947644830256174e-11
1832	-19701.983251816826	4.598398773698329e-12	1.6324840038712386e-11	3.457591241580571e-12	1.09548988785703e-11
1833	-19701.820490075603	4.622903775925531e-12	1.6334584376498862e-11	3.481069437831426e-12	1.0961389923859871e-11
1834	-19701.657728334372	4.6479935592449444e-12	1.6343552554284446e-11	3.505125442820249e-12	1.0967102881492768e-11
1835	-19701.494966593153	4.673688088796365e-12	1.6351729557176495e-11	3.5297790500903895e-12	1.0972022967647475e-11
1836	-19701.332204851922	4.699997099164361e-12	1.6359093536397852e-11	3.5550398167585044e-12	1.0976128569006975e-11
1837	-19701.169443110695	4.726940662624016e-12	1.6365622382698742e-11	3.580927634798012e-12	1.097939781819734e-11
1838	-19701.00668136948	4.7545269004696e-12	1.6371287595004172e-11	3.6074504392729564e-12	1.0981802462520597e-11
1839	-19700.84391962825	4.7827746632219426e-12	1.637605983467148e-11	3.6346268921453846e-12	1.0983313420092841e-11
1840	-19700.681157887022	4.811689005470582e-12	1.637990403522424e-11	3.662461853876083e-12	1.098389588984062e-11
1841	-19700.5183961458	4.841286189348883e-12	1.6382783715817077e-11	3.6909713910463216e-12	1.098351366665233e-11
1842	-19700.355634404572	4.871567315815154e-12	1.6384657620383507e-11	3.720156404292231e-12	1.0982125780944917e-11
1843	-19700.192872663352	4.902544505275685e-12	1.6385482398660505e-11	3.750028813409114e-12	1.0979689181112228e-11
1844	-19700.030110922122	4.934213404029539e-12	1.638521109534928e-11	3.780584060568875e-12	1.0976157223291647e-11
1845	-19699.8673491809	4.966580987046838e-12	1.6383794032470008e-11	3.811828917958914e-12	1.0971480554792334e-11
1846	-19699.704587439675	4.999636515269653e-12	1.6381179259010866e-11	3.843752441716139e-12	1.096560756455254e-11
1847	-19699.541825698452	5.033380215383608e-12	1.637731149360147e-11	3.876354656995477e-12	1.0958483326470862e-11
1848	-19699.37906395722	5.0677937749795656e-12	1.6372134695157464e-11	3.909617049821994e-12	1.0950052171051815e-11
1849	-19699.216302216002	5.1028698648036115e-12	1.636558888516288e-11	3.943532094898003e-12	1.0940254507894135e-11
1850	-19699.05354047477	5.138581451386688e-12	1.6357615043956916e-11	3.9780725649322185e-12	1.0929031723151232e-11
1851	-19698.890778733545	5.174912766389875e-12	1.634814956047621e-11	4.013222505848722e-12	1.0916320628981706e-11
1852	-19698.72801699232	5.211827607137014e-12	1.6337131594792685e-11	4.0489455339824765e-12	1.090206082744096e-11
1853	-19698.5652552511	5.249300353323549e-12	1.632449530195407e-11	4.085215858835223e-12	1.0886186933499496e-11
1854	-19698.40249350987	5.28728488633925e-12	1.631017943431264e-11	4.121987199265461e-12	1.0868638178848452e-11
1855	-19698.23973176864	5.3257456313459704e-12	1.6294117171105558e-11	4.15922383164419e-12	1.0849348240112235e-11
1856	-19698.076970027425	5.364626148361572e-12	1.6276248313324232e-11	4.196869177813628e-12	1.0828257435364047e-11
1857	-19697.9142082862	5.4038798077397926e-12	1.6256506860471575e-11	4.234876486758507e-12	1.0805300298910134e-11
1858	-19697.751446544964	5.443440044037662e-12	1.6234835039867447e-11	4.273179085532813e-12	1.0780419612320534e-11
1859	-19697.588684803744	5.483249376942888e-12	1.621116910329783e-11	4.311719406138911e-12	1.0753552198618215e-11
1860	-19697.425923062525	5.523230514736263e-12	1.6185455607738412e-11	4.350420086250154e-12	1.0724645204783798e-11
1861	-19697.263161321298	5.563315158738319e-12	1.6157634725220065e-11	4.3892127795789625e-12	1.0693639408540987e-11
1862	-19697.10039958008	5.603415876518849e-12	1.612765879438518e-11	4.428010026356352e-12	1.0660487771820098e-11
1863	-19696.937637838848	5.6434534881181355e-12	1.6095473828043005e-11	4.4667326452762795e-12	1.0625136944683158e-11
1864	-19696.77487609762	5.683331150218067e-12	1.6061039366905408e-11	4.505283815190633e-12	1.0587547120936001e-11
1865	-19696.612114356398	5.722959497471662e-12	1.6024308819195223e-11	4.5435742216539185e-12	1.0547672373723563e-11
1866	-19696.449352615167	5.762232395984942e-12	1.5985251002924193e-11	4.581497808221706e-12	1.050548219961206e-11
1867	-19696.28659087395	5.801051417531185e-12	1.5943828025679736e-11	4.618956255599141e-12	1.0460939393805062e-11
1868	-19696.12382913272	5.8393024849407575e-12	1.5900019128055426e-11	4.655835624745956e-12	1.0414023895562207e-11
1869	-19695.96106739149	5.8768785511240596e-12	1.5853797194335684e-11	4.6920290405490225e-12	1.0364709293787919e-11
1870	-19695.798305650274	5.913658886742393e-12	1.5805153143043324e-11	4.727415977375113e-12	1.0312987219471122e-11
1871	-19695.635543909044	5.949529225412756e-12	1.575407191908722e-11	4.761882408342004e-12	1.0258843332471812e-11
1872	-19695.472782167824	5.984363538178677e-12	1.5700557350428423e-11	4.7953025778613735e-12	1.0202282179958314e-11
1873	-19695.310020426594	6.0180417699267215e-12	1.5644607770942267e-11	4.827556741518869e-12	1.0143302813668294e-11
1874	-19695.147258685374	6.05043415303897e-12	1.5586240970545952e-11	4.858515477977614e-12	1.0081923741656508e-11
1875	-19694.984496944144	6.081416653983021e-12	1.5525469497357748e-11	4.8880551384026165e-12	1.0018158224687908e-11
1876	-19694.821735202917	6.110857454000811e-12	1.5462326002946255e-11	4.9160443254719835e-12	9.952039623033674e-12
1877	-19694.658973461697	6.1386301820863555e-12	1.5396838463083666e-11	4.942357128612075e-12	9.883596611268556e-12
1878	-19694.496211720474	6.164602969593959e-12	1.5329054751412633e-11	4.9668621770218465e-12	9.812877753317943e-12
1879	-19694.333449979247	6.188649217039851e-12	1.5259018577372917e-11	4.9894334080765394e-12	9.739927434480163e-12
1880	-19694.170688238017	6.2106388955250224e-12	1.5186793525718524e-11	5.009941367151625e-12	9.664809902193864e-12
1881	-19694.007926496797	6.230447228273131e-12	1.5112439377986526e-11	5.0282618902179876e-12	9.587585581592137e-12
1882	-19693.845164755563	6.247948031905964e-12	1.5036035667810664e-11	5.0442694434892294e-12	9.508334631968918e-12
1883	-19693.682403014343	6.2630204920761485e-12	1.4957658269888863e-11	5.057843899514506e-12	9.427133529870574e-12
1884	-19693.51964127312	6.275544462758375e-12	1.4877401940439436e-11	5.0688658348256055e-12	9.344077610655888e-12
1885	-19693.356879531893	6.285405136622685e-12	1.4795359008503933e-11	5.077221200118114e-12	9.259259754194413e-12
1886	-19693.19411779067	6.2924904473147745e-12	1.4711638875900373e-11	5.082798720937027e-12	9.172789885547562e-12
1887	-19693.031356049443	6.2966938444590334e-12	1.4626349327050775e-11	5.085492671836568e-12	9.084776279740906e-12
1888	-19692.86859430822	6.297913275278432e-12	1.4539613997832056e-11	5.0852018563880594e-12	8.995343031095026e-12
1889	-19692.705832566997	6.29605254241138e-12	1.4451555171819794e-11	5.081830963617237e-12	8.904612844779078e-12
1890	-19692.543070825766	6.2910215402102165e-12	1.4362309865194432e-11	5.075290802567716e-12	8.812723122128676e-12
1891	-19692.380309084543	6.282736382908668e-12	1.4272013393657889e-11	5.065498428662381e-12	8.719809523192852e-12
1892	-19692.21754734332	6.271120717961219e-12	1.418081476324163e-11	5.052378455166975e-12	8.626021358066047e-12
1893	-19692.054785602093	6.256104826839283e-12	1.4088861421180063e-11	5.03586215175522e-12	8.531506333703444e-12
1894	-19691.89202386087	6.2376276582331045e-12	1.3996312168053025e-11	5.015889475726837e-12	8.43642346654245e-12
1895	-19691.729262119643	6.215635364272028e-12	1.3903325115476748e-11	4.9924076056581415e-12	8.340931036832509e-12
1896	-19691.566500378412	6.190083618735827e-12	1.3810067325094274e-11	4.965373257467177e-12	8.245196227841914e-12
1897	-19691.403738637197	6.160935837573856e-12	1.3716705319678995e-11	4.934750902073521e-12	8.14938563432839e-12
1898	-19691.240976895966	6.128165638015576e-12	1.362341262101324e-11	4.900515222256681e-12	8.053672800575939e-12
1899	-19691.078215154746	6.091754928530291e-12	1.3530362161274724e-11	4.862649199530078e-12	7.958230629732631e-12
1900	-19690.91545341352	6.051696111988875e-12	1.3437731528952772e-11	4.821146314872171e-12	7.863236629909885e-12
1901	-19690.75269167229	6.007990456944407e-12	1.3345697692433235e-11	4.7760089168914305e-12	7.768867636395653e-12
1902	-19690.58992993107	5.960649888480427e-12	1.3254440293680893e-11	4.727250010003701e-12	7.675303105550276e-12
1903	-19690.42716818984	5.909695614349414e-12	1.3164137882232182e-11	4.674891877460543e-12	7.58272134800308e-12
1904	-19690.264406448616	5.855159290500102e-12	1.3074969531280926e-11	4.6189672440644776e-12	7.491301145096182e-12
1905	-19690.10164470739	5.797082535938166e-12	1.2987113220798855e-11	4.559518787976179e-12	7.401220131851869e-12
1906	-19689.938882966166	5.735516667200998e-12	1.2900744920653246e-11	4.496598872215748e-12	7.312653880433193e-12
1907	-19689.776121224946	5.6705235252507876e-12	1.2816039261162079e-11	4.430270368655536e-12	7.225776571321422e-12
1908	-19689.61335948372	5.602174005463885e-12	1.2733167038669292e-11	4.36060518493561e-12	7.140758499289963e-12
1909	-19689.45059774249	5.5305499327539184e-12	1.2652297164992331e-11	4.287686136865134e-12	7.057768024016771e-12
1910	-19689.287836001266	5.455740818216878e-12	1.2573592451162763e-11	4.211603701845241e-12	6.976967354394578e-12
1911	-19689.12507426004	5.3778478184858324e-12	1.249721366941044e-11	4.132459975940539e-12	6.898516612345356e-12
1912	-19688.962312518815	5.296978079184443e-12	1.242331338836514e-11	4.0503630139016065e-12	6.8225676686339214e-12
1913	-19688.799550777592	5.213251096450171e-12	1.2352041879604008e-11	3.965433188882734e-12	6.7492700518770065e-12
1914	-19688.63678903637	5.126790653087699e-12	1.2283539562524558e-11	3.8777951249673796e-12	6.6787633941048615e-12
1915	-19688.474027295142	5.037733007588121e-12	1.2217943745370221e-11	3.787585884927415e-12	6.611184174721705e-12
1916	-19688.311265553923	4.946217096345425e-12	1.2155380728396054e-11	3.694945168708776e-12	6.5466578246208894e-12
1917	-19688.14850381269	4.852394339580288e-12	1.2095972853807298e-11	3.6000251186174703e-12	6.485305779391704e-12
1918	-19687.98574207146	4.756416795344446e-12	1.2039830350391148e-11	3.502978469610255e-12	6.427237325140291e-12
1919	-19687.82298033024	4.6584495079032866e-12	1.1987059000352977e-11	3.4039708974770497e-12	6.372557268943773e-12
1920	-19687.66021858901	4.558655611602877e-12	1.1937751417290027e-11	3.3031661189167443e-12	6.3213572181371834e-12
1921	-19687.497456847792	4.457211381996717e-12	1.1891995080351045e-11	3.2007409431878204e-12	6.273723618410855e-12
1922	-19687.33469510656	4.354289033529235e-12	1.184986384976627e-11	3.0968680659528708e-12	6.2297292708598806e-12
1923	-19687.171933365335	4.250073862910479e-12	1.1811425665708483e-11	2.9917332138556744e-12	6.18944103489996e-12
1924	-19687.00917162412	4.144744652621399e-12	1.1776734595318871e-11	2.8855155441332892e-12	6.152911877067111e-12
1925	-19686.846409882888	4.038493145448579e-12	1.1745838036446259e-11	2.7784071211486455e-12	6.120188078868761e-12
1926	-19686.683648141665	3.9315022720557355e-12	1.1718769649835578e-11	2.670591140094425e-12	6.091302170965483e-12
1927	-19686.52088640044	3.823967815988691e-12	1.1695555710227586e-11	2.5622635946297214e-12	6.066279288357975e-12
1928	-19686.35812465921	3.716074388375175e-12	1.1676209163625445e-11	2.4536092478169703e-12	6.045131229836394e-12
1929	-19686.19536291799	3.6080189627229866e-12	1.166073481704711e-11	2.3448251702003433e-12	6.0278616517106845e-12
1930	-19686.03260117677	3.4999853679625643e-12	1.1649124930077901e-11	2.2360952292470985e-12	6.014461661765514e-12
1931	-19685.86983943554	3.3921692610617846e-12	1.1641362930653759e-11	2.127615065844609e-12	6.004913538780149e-12
1932	-19685.70707769432	3.284750998742847e-12	1.1637420712169066e-11	2.019564962538488e-12	5.9991880322540404e-12
1933	-19685.54431595309	3.1779222099430833e-12	1.1637260732929739e-11	1.9121364205468828e-12	5.9972464652861835e-12
1934	-19685.38155421187	3.071857434961399e-12	1.1640835215004787e-11	1.805503795585605e-12	5.999039936223475e-12
1935	-19685.21879247064	2.9667420323620717e-12	1.1648086391750438e-11	1.699852209862163e-12	6.004509569219382e-12
1936	-19685.056030729407	2.8627422161343582e-12	1.1658947804431546e-11	1.595347586010389e-12	6.0135878138280384e-12
1937	-19684.893268988188	2.760034150524211e-12	1.1673342577479679e-11	1.4921657476759323e-12	6.026196722821717e-12
1938	-19684.73050724696	2.6587741771326166e-12	1.169118680511076e-11	1.3904626436158726e-12	6.042251341913951e-12
1939	-19684.567745505734	2.559127464336507e-12	1.171238582781053e-11	1.2904030030755047e-12	6.061655988310551e-12
1940	-19684.404983764514	2.4612375638916574e-12	1.1736839977559674e-11	1.1921298897495415e-12	6.084309999128498e-12
1941	-19684.24222202329	2.3652568163989083e-12	1.1764438428043649e-11	1.0957951136798546e-12	6.11010158308848e-12
1942	-19684.079460282064	2.271314713607152e-12	1.1795067481054488e-11	1.0015275909992974e-12	6.138916110208314e-12
1943	-19683.91669854084	2.179548733354846e-12	1.1828602079942173e-11	9.094641856166398e-13	6.170627626113813e-12
1944	-19683.753936799614	2.0900730304988684e-12	1.1864916422414524e-11	8.197183978353091e-13	6.205109468189101e-12
1945	-19683.591175058384	2.0030085453011015e-12	1.190387339573579e-11	7.324104796586404e-13	6.242223700987393e-12
1946	-19683.428413317164	1.9184526818882586e-12	1.1945337344970436e-11	6.476371112211693e-13	6.281833887832486e-12
1947	-19683.265651575937	1.8365090333608262e-12	1.1989161225082455e-11	5.655011329449904e-13	6.323792242458515e-12
1948	-19683.10288983472	1.7572576026785101e-12	1.2035201686850284e-11	4.860817645569196e-13	6.3679547183053495e-12
1949	-19682.94012809349	1.6807834449077243e-12	1.2083304287641004e-11	4.0946325436378164e-13	6.414166218180644e-12
1950	-19682.777366352257	1.6071484749616532e-12	1.2133320407411924e-11	3.357066855111877e-13	6.462277513537662e-12
1951	-19682.61460461104	1.5364189680681952e-12	1.2185090504220054e-11	2.648774833044621e-13	6.51212849825094e-12
1952	-19682.45184286981	1.4686384882041088e-12	1.2238463090291899e-11	1.9701834238698685e-13	6.56356716790545e-12
1953	-19682.28908112859	1.4038541140906411e-12	1.2293276169057065e-11	1.3217545944575328e-13	6.616431054436755e-12
1954	-19682.12631938736	1.3420912849230993e-12	1.2349377667572613e-11	7.037337794099398e-14	6.670567661650501e-12
1955	-19681.963557646137	1.2833784063311358e-12	1.2406605267014196e-11	1.163960046038812e-14	6.725814292763632e-12
1956	-19681.800795904914	1.2277229646475067e-12	1.2464808809555103e-11	-4.4019297855812595e-14	6.7820204603032644e-12
1957	-19681.638034163683	1.1751349202104309e-12	1.2523828243911646e-11	-9.659426981273073e-14	6.839025828027528e-12
1958	-19681.475272422464	1.12560468354673e-12	1.2583517413579929e-11	-1.4609582073669534e-13	6.8966840020977385e-12
1959	-19681.312510681244	1.0791246615579514e-12	1.2643720683467737e-11	-1.9253245642957755e-13	6.95483915355195e-12
1960	-19681.149748940014	1.0356693374015358e-12	1.2704297747827901e-11	-2.3593060394082024e-13	7.0133508290589396e-12
1961	-19680.986987198783	9.952144473178692e-13	1.2765099722512719e-11	-2.763154293677935e-13	7.072070038592587e-12
1962	-19680.824225457563	9.577195965942666e-13	1.2825994307171181e-11	-3.1372822228616814e-13	7.1308644201673406e-12
1963	-19680.661463716333	9.23145420241742e-13	1.2886840986841252e-11	-3.482092303081365e-13	7.189593436501187e-12
1964	-19680.49870197511	8.91438302753935e-13	1.2947516839025004e-11	-3.798129395861332e-13	7.24813418450533e-12
1965	-19680.335940233883	8.62545125294712e-13	1.3007891763661192e-11	-4.085933234353203e-13	7.306356620029478e-12
1966	-19680.17317849266	8.36400756192915e-13	1.3067853524902576e-11	-4.346163519741513e-13	7.364148601756497e-12
1967	-19680.010416751436	8.129402307638633e-13	1.3127283609565255e-11	-4.579478087391523e-13	7.421391744333277e-12
1968	-19679.847655010206	7.920885894455842e-13	1.3186081849486277e-11	-4.786634526233757e-13	7.477986042589598e-12
1969	-19679.684893268986	7.737708884786487e-13	1.324414262939983e-11	-4.968390041973882e-13	7.53382607394539e-12
1970	-19679.522131527763	7.579043877253978e-13	1.3301378400068253e-11	-5.125579579372306e-13	7.588824513159159e-12
1971	-19679.359369786533	7.444063265510634e-13	1.335769680983406e-11	-5.259038040208468e-13	7.642889258503691e-12
1972	-19679.196608045306	7.331880003926043e-13	1.3413024045728979e-11	-5.369659517492394e-13	7.695946774288874e-12
1973	-19679.033846304083	7.241608199260698e-13	1.3467281929069727e-11	-5.458336686473951e-13	7.747919180952777e-12
1974	-19678.871084562856	7.172323024181529e-13	1.352041005740857e-11	-5.526000891203955e-13	7.798746398289909e-12
1975	-19678.708322821636	7.123101510342035e-13	1.35723445451508e-11	-5.573581340426069e-13	7.848364880798298e-12
1976	-19678.545561080413	7.093000563464413e-13	1.3623038462568727e-11	-5.6020270926546e-13	7.896728057709121e-12
1977	-19678.382799339182	7.081080820648446e-13	1.3672442302186197e-11	-5.612283193169508e-13	7.943786794333077e-12
1978	-19678.220037597956	7.08640023465879e-13	1.372052224558932e-11	-5.605297091163859e-13	7.989507659642593e-12
1979	-19678.057275856732	7.108023342465265e-13	1.3767242635529019e-11	-5.58200936996131e-13	8.033855393693473e-12
1980	-19677.894514115513	7.145027369435783e-13	1.3812582287807514e-11	-5.5433476454594e-13	8.076809220073671e-12
1981	-19677.731752374282	7.196499877454324e-13	1.385651882075342e-11	-5.490228921227421e-13	8.118347171056662e-12
1982	-19677.56899063306	7.261553821427756e-13	1.3899042444904396e-11	-5.423544535891255e-13	8.158459877660337e-12
1983	-19677.406228891836	7.339317047832737e-13	1.3940143044974922e-11	-5.344170671488229e-13	8.19713764785458e-12
1984	-19677.24346715061	7.428953820565386e-13	1.3979821672288787e-11	-5.252946832457172e-13	8.234381959095371e-12
1985	-19677.080705409386	7.529647584248503e-13	1.4018079160518479e-11	-5.150693093425928e-13	8.27019407075583e-12
1986	-19676.91794366816	7.640626148707737e-13	1.4054925755419149e-11	-5.038184920027428e-13	8.304584653910742e-12
1987	-19676.75518192693	7.761142853234051e-13	1.4090372293274364e-11	-4.916172018278994e-13	8.337564966997622e-12
1988	-19676.592420185705	7.890500002486661e-13	1.4124436897370452e-11	-4.785354906192108e-13	8.369153552114243e-12
1989	-19676.429658444482	8.028031106547995e-13	1.4157138598720499e-11	-4.646402688209476e-13	8.399369853574809e-12
1990	-19676.266896703255	8.17312121053831e-13	1.4188501889425626e-11	-4.4999327351841093e-13	8.428238771012492e-12
1991	-19676.104134962032	8.325193036141352e-13	1.4218552519802853e-11	-4.346524557868871e-13	8.455786454874782e-12
1992	-19675.941373220805	8.483718630398975e-13	1.4247319466618312e-11	-4.186708169822146e-13	8.482042274300547e-12
1993	-19675.778611479585	8.648214569373622e-13	1.4274833312404967e-11	-4.0209688979721697e-13	8.507037195468775e-12
1994	-19675.615849738362	8.818246589580504e-13	1.430112656131421e-11	-3.8497427646532356e-13	8.530804096979045e-12
1995	-19675.45308799713	8.993427381603483e-13	1.43262327642643e-11	-3.6734187088338685e-13	8.553376894439563e-12
1996	-19675.29032625591	9.173412374123145e-13	1.4350185573491713e-11	-3.492342815693034e-13	8.574789594698696e-12
1997	-19675.127564514685	9.357912965113083e-13	1.4373020188397826e-11	-3.306805098527642e-13	8.595077741677028e-12
1998	-19674.96480277346	9.546672725105467e-13	1.4394769960901588e-11	-3.117063311774555e-13	8.614275021252733e-12
[truncated: 243,761 more rows]
