# Supplementary material for: Sub-optical-cycle light-matter energy transfer in molecular vibrational spectroscopy
Source: Nat Commun. 2022 Oct 6;13:5897. doi: 10.1038/s41467-022-33477-5 (PMC9537163; doi:10.1038/s41467-022-33477-5)
Supplement: Supplementary file 3 — Source Data [file 41467_2022_33477_MOESM3_ESM.zip › fig4e.csv]

	beta (mg/ml)	Max. absorbed/excitation (explicit+PCM)	Max. absorbed/excitation (PCM)	Max. absorbed/excitation (No environment)	Re-emitted/excitation (explicit+PCM)	Re-emitted/excitation (PCM)	Re-emitted/excitation (No environment)
0	1e-06	3.4189287264708987e-09	3.1765376753420507e-09	1.326924012335315e-09	4.849953075474172e-17	3.693230410559721e-17	8.070187798756095e-18
1	2.6935224061047757e-06	9.208961374595795e-09	8.556075305163978e-09	3.5740999564171335e-09	3.518666143596434e-16	2.6794569357366014e-16	5.854951675316229e-17
2	7.255062952188457e-06	2.4804543945210527e-08	2.3045980561787085e-08	9.626918277355376e-09	2.5528128475473656e-15	1.9439614495344004e-15	4.2477986435941723e-16
3	1.9541674619420305e-05	6.681159490809284e-08	6.20748651090441e-08	2.5930320079841045e-08	1.8520810914509902e-14	1.410355713936369e-14	3.081802923121857e-15
4	5.263593844021761e-05	1.799585278617975e-07	1.6720004002290986e-07	6.984389814984476e-08	1.343695757879283e-13	1.0232214590193553e-13	2.2358665797147156e-14
5	0.00014177607955507778	4.847223269044673e-07	4.503570540142886e-07	1.881261045347652e-07	9.74858470049824e-13	7.423528148165728e-13	1.6221342921211907e-13
6	0.0003818770469312952	1.3056104476910803e-06	1.213046815341261e-06	5.067218776414467e-07	7.07263540226254e-12	5.385801297091843e-12	1.176866891865895e-12
7	0.0010285943822865692	3.516690990748733e-06	3.2673687737617663e-06	1.3648667305129168e-06	5.1311944083035995e-11	3.907403343261239e-11	8.538209722328197e-12
8	0.0027705420154823758	9.472285950903034e-06	8.800730979785156e-06	3.6762991153524895e-06	3.7226218415233274e-10	2.83478829939478e-10	6.194459248820918e-11
9	0.0074625169957564606	2.551381424337127e-05	2.3704965930127857e-05	9.90219400512954e-06	2.700605812869876e-09	2.05654455586037e-09	4.4939909204622284e-10
10	0.020100456734007743	6.872202886263946e-05	6.384985575170308e-05	2.6671781178265852e-05	1.9589552959681687e-08	1.4918168012697853e-08	3.2601680935567905e-09
11	0.05414103058598947	0.00018510431389132695	0.0001719810089888142	7.18410384433093e-05	1.4205484311661695e-07	1.0818942813358257e-07	2.364782859901448e-08
12	0.1458300789729666	0.000498582539716927	0.00046323464233634766	0.00019350543387612772	1.0292783208664857e-06	7.840853561000334e-07	1.7147086705495228e-07
13	0.39279658519771443	0.0013429426818153808	0.001247732461822846	0.0005212111286319404	7.4414265578633656e-06	5.672309931569433e-06	1.242166596215352e-06
14	1.058006403271489	0.0036172421392662094	0.003360792247781151	0.0014038931769906249	5.348434238700394e-05	4.083763980482279e-05	8.975712685411108e-06
15	2.8497639530140804	0.009743093263541723	0.009052346767516248	0.003781412821473265	0.0003784680730900128	0.00029026118445805033	6.44190325123674e-05
16	7.675903059553143	0.02624302608097108	0.02438253593990582	0.010185284564201407	0.002572568700539549	0.001995381294712737	0.0004541239656798236
17	20.675216877994586	0.07068462668371374	0.06567372497688163	0.027434033926540976	0.015877497106078577	0.012640087459871226	0.003057579972707594
18	55.68915991195404	0.1903793653791309	0.1768850749959191	0.07389231138073404	0.08087866717008	0.06745959162651646	0.01847214290615867
19	150.00000000000003	0.5127093916922157	0.4763817026665947	0.19901700260278976	0.320424043378238	0.28056560850119366	0.09080290003963451
